# Supplementary material for: Guide for library design and bias correction for large-scale transcriptome studies using highly multiplexed RNAseq methods
Source: BMC Bioinformatics. 2019 Aug 13;20:418. doi: 10.1186/s12859-019-3017-9 (PMC6693229; doi:10.1186/s12859-019-3017-9)
Supplement: Supplementary file 1 — Sample script. This script demonstrates the library bias correction by NBGLM-LBC, performs the simulation experiments for Fig. 3, and draws Figs. 1b, 2a, c and 3 bottoms. Before running this script using R, LBC-additionalFile2.txt (Additional file 2) and LBC-additionalFile3.txt (Additional file 3) must be placed within the working directory, and the preprocessCore, DESeq2 and factoextra packages must be installed. (R 10 kb) [file 12859_2019_3017_MOESM1_ESM.r]

if (!file.exists('out')) dir.create('out')

## Before running this script, (i) place LBC-additionalFile2.txt and
## LBC-additionalFile3.txt to the working directory, and (ii) install
## preprocessCore, DESeq2 and factoextra packages.


## Preparation of a raw read count matrix before correction and
## normalization (reads.beas.pre).
reads.beas.pre <-
    as.matrix(read.table("LBC-additionalFile3.txt",
                         header=T, sep="\t", quote='', row.names=1))

## Preparation of depths (depths.beas) and libraries (libraries.beas)
## of the BEAS samples.
samples.all <- read.table("LBC-additionalFile2.txt",
                          header=T, sep="\t", quote='', row.names=1)
samples.beas <- samples.all[which(samples.all$PROJECT == 'BEAS'), ]
depths.beas <- samples.beas[colnames(reads.beas.pre), 'TOTAL_READS']
libraries.beas <- factor(samples.beas[colnames(reads.beas.pre), 'LIBRARY'])

## A raw read count matrix after the library bias correction by
## NBGLM-LBC (reads.beas.post).
source("https://shka.github.io/NBGLM-LBC.R")
reads.beas.post <-
    library_bias_correction(reads.beas.pre, depths.beas, libraries.beas)


## Plots between depths and raw read counts of CCDC85B and RRM2 genes,
## before and after the library bias correction (Fig. 2a).

cols.solarized <- c('#dc322f', '#859900', '#268bd2', '#b58900', '#cb4b16',
                    '#6c71c4', '#d33682', '#2aa198', '#002b36')

plot_depths_and_counts <-
    function(gene, reads,
             depths.log=log(depths.beas), libraries=libraries.beas,
             cols=cols.solarized, pch=1) {
        fit <- glm.nb(y ~ x + l, link=log, 
                      data=data.frame(y = as.numeric(reads[gene, ]),
                                      x = depths.log,
                                      l = libraries))
        tmp <- data.frame(x = rep(seq(from = min(depths.log),
                                      to = max(depths.log),
                                      length.out = 100), nlevels(libraries)),
                          l = factor(rep(levels(libraries), each = 100)))
        tmp <- cbind(tmp, predict(fit, tmp, type='link', se.fit=T))
        tmp <- within(tmp, {
            x.org <- exp(x)
            y <- exp(fit)
            y.lower <- exp(fit - 1.96*se.fit)
            y.upper <- exp(fit + 1.96*se.fit)
        })
        par(mar=c(2.75, 2.75, .5, .5), mgp=c(1.75, .75, 0))
        plot(exp(depths.log),
             reads[gene, ],
             col=cols[as.numeric(libraries)], pch=pch,
             xlab='', ylab='', log='xy')
        for(i in 1:nlevels(libraries)) {
            l <- levels(libraries)[i]
            tmp.l <- which(tmp$l == l)
            tmp.x <- tmp[tmp.l, 'x.org']
            tmp.c <- cols[i]
            lines(tmp.x, tmp[tmp.l, 'y'], col=tmp.c)
            polygon(c(tmp.x, rev(tmp.x)),
                    c(tmp[tmp.l, 'y.upper'], rev(tmp[tmp.l, 'y.lower'])),
                    border=NA,
                    col=do.call('rgb',
                                as.list(c(col2rgb(tmp.c)[, 1]/255,
                                          alpha=.125))))
        }
    }

pdf("out/depths_and_counts-beas-CCDC85B-before.pdf",
    width=1.3, height=1.3, pointsize=6)
plot_depths_and_counts('CCDC85B', reads.beas.pre)
dev.off()

pdf("out/depths_and_counts-beas-CCDC85B-after.pdf",
    width=1.3, height=1.3, pointsize=6)
plot_depths_and_counts('CCDC85B', reads.beas.post)
dev.off()

pdf("out/depths_and_counts-beas-RRM2-before.pdf",
    width=1.3, height=1.3, pointsize=6)
plot_depths_and_counts('RRM2', reads.beas.pre)
dev.off()

pdf("out/depths_and_counts-beas-RRM2-after.pdf",
    width=1.3, height=1.3, pointsize=6)
plot_depths_and_counts('RRM2', reads.beas.post)
dev.off()


## While the corrected matrix can be applied to some methods, which
## use raw read counts (ex. differential expression tests by DESeq,
## edgeR, SAMseq/SAMstrt etc), normalization of the corrected read
## counts is required before many down-stream analysis (ex. PCA,
## WGCNA, t-SNE etc). Here this script demonstrates PCA on the
## normalized counts by DESeq2's VST method, with and without the
## library bias correction.

## Normalization and the methods

## NOTE: The read count matrix must contain rows beginning "RNA_SPIKE_"
## as spike-ins.
spikein_normalization <- function(reads) {
    reads.spikes <-
        colSums(reads[which(substr(rownames(reads), 1, 10) == 'RNA_SPIKE_'), ])
    reads/rep(reads.spikes, each=nrow(reads))
}

library(preprocessCore)
quantile_normalization <- function(reads) {
    nreads.quantile <- normalize.quantiles(log2(reads+1))
    colnames(nreads.quantile) <- colnames(reads)
    rownames(nreads.quantile) <- rownames(reads)
    nreads.quantile
}

rpm_normalization <- function(reads) {
    reads.sizes <- colSums(reads)
    reads/rep(reads.sizes, each=nrow(reads))*1000000
}

library(DESeq2)
vst_normalization <- function(reads) DESeq2::vst(reads)

logged_spikein_normalization <- function(reads) {
    tmp <- spikein_normalization(reads)
    log2(tmp + min(tmp[which(tmp > 0)]) / 2)
}

logged_rpm_normalization <- function(reads) {
    tmp <- rpm_normalization(reads)
    log2(tmp + min(tmp[which(tmp > 0)]) / 2)
}

nreads.beas.pre.spikein.log <- logged_spikein_normalization(reads.beas.pre)
nreads.beas.post.spikein.log <- logged_spikein_normalization(reads.beas.post)

nreads.beas.pre.rpm.log <- logged_rpm_normalization(reads.beas.pre)
nreads.beas.post.rpm.log <- logged_rpm_normalization(reads.beas.post)

nreads.beas.pre.quantile.log <- quantile_normalization(reads.beas.pre)
nreads.beas.post.quantile.log <- quantile_normalization(reads.beas.post)

nreads.beas.pre.vst.log <- vst_normalization(reads.beas.pre)
nreads.beas.post.vst.log <- vst_normalization(reads.beas.post)


## PCA

library(factoextra)
library(ggplot2)

plot_pca <- function(nreads.log, habillage,
                     palette=cols.solarized, addEllipses=T,
                     points=1, col.ind='black') {
    pca <- prcomp(t(nreads.log))
    fviz_pca_ind(pca, axes=c(1, 2), label='none', pointsize=1,
                 palette=palette, habillage=habillage, addEllipses=addEllipses,
                 points=points, col.ind=col.ind) +
        theme(axis.title=element_text(size=6),
                     axis.text.x=element_text(size=6),
                     axis.text.y=element_text(size=6),
                     plot.margin=unit(c(-10, 5, 5, 5), 'pt'),
                     legend.justification=c(0, 0),
                     legend.position=c(1, 0),
                     legend.title=element_text(size=6),
                     legend.text=element_text(size=6)) + ggtitle('')
}

pdf("out/pca-beas-before.pdf", width=1.69, height=1.69, pointsize=6)
plot_pca(nreads.beas.pre.vst.log, libraries.beas)  ## Fig.1b
dev.off()

pdf("out/pca-beas-after.pdf", width=1.69, height=1.69, pointsize=6)
plot_pca(nreads.beas.post.vst.log, libraries.beas) ## Fig.2c
dev.off()


## Simulation when there are both case and control samples.

tests.up <- sample(nrow(reads.beas.pre), nrow(reads.beas.pre)*.1)
tests.dw <- sample(nrow(reads.beas.pre), nrow(reads.beas.pre)*.1)

length(tests.up)
length(tests.dw)

#### Test1 :: Consistent layout - all libraries have similar number of
#### case and control samples.

reads.test1.pre <- reads.beas.pre
types.test1 <-
    factor(ifelse(is.element(substr(colnames(reads.test1.pre), 5, 7),
                             c('a.F', 'b.F', 'c.E', 'd.E',
                               'e.F', 'f.F', 'g.E', 'h.E')) |
                  is.element(substr(colnames(reads.test1.pre), 5, 8),
                             c('c.F1',
                               'd.F1', 'd.F2', 'd.F3',
                               'g.F1',
                               'h.F1', 'h.F2')),
                  'case', 'control'), levels=c('control', 'case'))
cases.test1 <- which(types.test1 == 'case')
reads.test1.pre[tests.up, cases.test1] <-
    reads.test1.pre[tests.up, cases.test1] * 2
reads.test1.pre[tests.dw, cases.test1] <-
    round(reads.test1.pre[tests.dw, cases.test1] / 2)
nreads.test1.pre.vst.log <- vst_normalization(reads.test1.pre)

table(data.frame(library=libraries.beas, type=types.test1))

pdf("out/pca-test1-before.pdf", width=1.69, height=1.69, pointsize=6)
plot_pca(nreads.test1.pre.vst.log, 'none', addEllipses=F, col.ind='white') +
    scale_color_manual(values=cols.solarized) +
    geom_point(aes(colour=libraries.beas, shape=types.test1))
dev.off()

reads.test1.post <-
    library_bias_correction(reads.test1.pre, depths.beas, libraries.beas)
nreads.test1.post.vst.log <- vst_normalization(reads.test1.post)

pdf("out/pca-test1-after.pdf", width=1.69, height=1.69, pointsize=6)
plot_pca(nreads.test1.post.vst.log, 'none', addEllipses=F, col.ind='white') +
    scale_color_manual(values=cols.solarized) +
    geom_point(aes(colour=libraries.beas, shape=types.test1))
dev.off()

#### Test2 :: Inconsistent layout - 4 libraries have case samples
#### only, and the other libraries have control samples only.

reads.test2.pre <- reads.beas.pre
types.test2 <- factor(ifelse(is.element(substr(colnames(reads.test2.pre), 5, 5),
                                        c('a', 'b', 'c', 'd')),
                             'case', 'control'), levels=c('control', 'case'))
cases.test2 <- which(types.test2 == 'case')
reads.test2.pre[tests.up, cases.test2] <-
    reads.test2.pre[tests.up, cases.test2] * 2
reads.test2.pre[tests.dw, cases.test2] <-
    round(reads.test2.pre[tests.dw, cases.test2] / 2)
nreads.test2.pre.vst.log <- vst_normalization(reads.test2.pre)

table(data.frame(library=libraries.beas, type=types.test2))

pdf("out/pca-test2-before.pdf", width=1.69, height=1.69, pointsize=6)
plot_pca(nreads.test2.pre.vst.log, 'none', addEllipses=F, col.ind='white') +
    scale_color_manual(values=cols.solarized) +
    geom_point(aes(colour=libraries.beas, shape=types.test2))
dev.off()

reads.test2.post <-
    library_bias_correction(reads.test2.pre, depths.beas, libraries.beas)
nreads.test2.post.vst.log <- vst_normalization(reads.test2.post)

pdf("out/pca-test2-after.pdf", width=1.69, height=1.69, pointsize=6)
plot_pca(nreads.test2.post.vst.log, 'none', addEllipses=F, col.ind='white') +
    scale_color_manual(values=cols.solarized) +
    geom_point(aes(colour=libraries.beas, shape=types.test2))
dev.off()
