# Supplementary material for: Guide for library design and bias correction for large-scale transcriptome studies using highly multiplexed RNAseq methods
Source: BMC Bioinformatics. 2019 Aug 13;20:418. doi: 10.1186/s12859-019-3017-9 (PMC6693229; doi:10.1186/s12859-019-3017-9)
Supplement: Supplementary file 2 — Layout of reference samples and the qualities. There are seven quality measures provided in the STRTprep pipeline; (i) TOTAL_READS is a read count after the redundant read exclusion based on UMI; (ii) REDUNDANCY is redundancy based on UMI; (iii) MAPPED_RATE is the rate of mapped reads; (iv) SPIKEIN_5END_RATE is the 5′-end capture rate of spike-in molecules; (v) CODING_5END_RATE is the 5′-end capture rate of protein coding genes; (vi) CODING_READS is reads that were aligned to exons of protein coding genes; and (vii) CODING_RATE is calculated by CODING_READS/(TOTAL_READS*MAPPED_RATE). See also detailed instruction at https://github.com/shka/STRTprep/blob/v3dev/doc/result.md#outbygenesamples_allcsv. (TXT 16 kb) [file 12859_2019_3017_MOESM2_ESM.txt]

NAME	PROJECT	LIBRARY	WELL	TOTAL_READS	REDUNDANCY	MAPPED_RATE	SPIKEIN_5END_RATE	CODING_5END_RATE	CODING_READS	CODING_RATE
BEASa.D8	BEAS	BEASa	D8	2404233	3.443410851	0.894404993	0.917168516	0.80232515	1832054	0.851976276
BEASa.E1	BEAS	BEASa	E1	2471175	3.474307162	0.907408014	0.882861635	0.891748008	2069052	0.92271014
BEASa.E2	BEAS	BEASa	E2	3338654	3.755739588	0.883011237	0.920429403	0.801070708	2568395	0.871212648
BEASa.E3	BEAS	BEASa	E3	3103655	3.53580762	0.891548835	0.915113872	0.891885055	2462629	0.88998034
BEASa.E4	BEAS	BEASa	E4	2678081	3.500719732	0.898954886	0.916293393	0.852452048	2107891	0.875561273
BEASa.E5	BEAS	BEASa	E5	1629905	3.694287704	0.882917103	0.915996182	0.909023174	1295143	0.899985477
BEASa.E7	BEAS	BEASa	E7	2126645	3.499104458	0.892235422	0.938269302	0.897442693	1728185	0.910784793
BEASa.E8	BEAS	BEASa	E8	1473176	3.425942318	0.905599195	0.927692728	0.912781516	1234165	0.925086968
BEASa.F1	BEAS	BEASa	F1	2792267	3.404800114	0.90466671	0.896582016	0.860023355	2247082	0.889556153
BEASa.F2	BEAS	BEASa	F2	2413057	3.515045853	0.8899624	0.92945014	0.878552639	1933422	0.900300345
BEASa.F3	BEAS	BEASa	F3	3141799	3.498230791	0.892963235	0.923748545	0.745013787	2279335	0.81244914
BEASa.F4	BEAS	BEASa	F4	2713656	3.439871524	0.892277798	0.919102711	0.853840198	2142559	0.884866819
BEASa.F5	BEAS	BEASa	F5	2976227	3.660941521	0.896859346	0.911985019	0.76987662	2285952	0.856400114
BEASa.F6	BEAS	BEASa	F6	2342079	3.514599636	0.904911833	0.933626761	0.871164513	1860194	0.877708758
BEASa.F7	BEAS	BEASa	F7	1760475	3.494393275	0.895750295	0.879338214	0.886041542	1439937	0.913117507
BEASb.D8	BEAS	BEASb	D8	1370779	5.457693764	0.886512706	0.898886284	0.810024977	910825	0.749518809
BEASb.E1	BEAS	BEASb	E1	1002853	5.434117463	0.896595014	0.847548414	0.902415656	789061	0.877560326
BEASb.E2	BEAS	BEASb	E2	1617786	5.731847723	0.87537165	0.933511428	0.789387321	1143274	0.807303391
BEASb.E3	BEAS	BEASb	E3	1455460	5.431138609	0.885083067	0.908830744	0.879993419	1051484	0.816240919
BEASb.E4	BEAS	BEASb	E4	1313837	5.452579734	0.891792513	0.902255639	0.866354514	923907	0.788538582
BEASb.E7	BEAS	BEASb	E7	1075716	5.459548803	0.886008947	0.95232816	0.907225775	832063	0.873012526
BEASb.F1	BEAS	BEASb	F1	1429693	5.540543319	0.890349886	0.891504229	0.867626681	1011027	0.794253716
BEASb.F2	BEAS	BEASb	F2	1346746	5.534391786	0.885505507	0.939353864	0.89386259	1008080	0.845313953
BEASb.F3	BEAS	BEASb	F3	1804927	5.366732837	0.889181668	0.925991412	0.754253285	1121016	0.698492375
BEASb.F4	BEAS	BEASb	F4	1387743	5.47646214	0.881985353	0.926051232	0.865941985	999336	0.816471659
BEASb.F5	BEAS	BEASb	F5	1606908	5.575886112	0.889886042	0.918947094	0.774963688	1073329	0.750598092
BEASb.F6	BEAS	BEASb	F6	1493208	5.529590653	0.897079308	0.950789904	0.881401071	1061502	0.792445985
BEASb.F7	BEAS	BEASb	F7	1201347	5.596560361	0.890343922	0.847976308	0.899198718	944611	0.883134258
BEASc.E3	BEAS	BEASc	E3	3783380	2.644285533	0.8944465	0.922613888	0.880252993	3040243	0.898408732
BEASc.E4	BEAS	BEASc	E4	3210605	2.585384063	0.90383557	0.925911001	0.852914385	2576513	0.887883595
BEASc.E5	BEAS	BEASc	E5	1951016	2.759292594	0.890832776	0.920149322	0.907113591	1584010	0.911382952
BEASc.E7	BEAS	BEASc	E7	2631805	2.620750778	0.902116608	0.937696739	0.895352502	2179775	0.918111191
BEASc.E8	BEAS	BEASc	E8	1957127	2.571750837	0.911290376	0.938865964	0.910889301	1661484	0.931580461
BEASc.F1	BEAS	BEASc	F1	3535034	2.512367066	0.90845576	0.903247016	0.856723455	2861899	0.891162544
BEASc.F2	BEAS	BEASc	F2	3323549	2.60368269	0.89962868	0.931971334	0.88064956	2717225	0.908783061
BEASc.F3	BEAS	BEASc	F3	3603545	2.576493148	0.897362181	0.925896657	0.741772536	2682236	0.829467311
BEASc.F4	BEAS	BEASc	F4	3684094	2.563799946	0.897411684	0.925923794	0.852304708	2967664	0.897619557
BEASc.F5	BEAS	BEASc	F5	3968187	2.722951817	0.901638708	0.910183918	0.772481725	3115108	0.870659674
BEASc.F6	BEAS	BEASc	F6	3563216	2.681858467	0.908268261	0.937168185	0.863925428	2888475	0.892508426
BEASc.F7	BEAS	BEASc	F7	3047225	2.644556277	0.900068751	0.900737619	0.881429606	2531998	0.923173122
BEASd.E7	BEAS	BEASd	E7	2380061	3.389821521	0.901581934	0.934305855	0.903039974	1955280	0.911204108
BEASd.E8	BEAS	BEASd	E8	1617475	3.31387193	0.914512435	0.942825879	0.91737232	1368827	0.92538269
BEASd.F1	BEAS	BEASd	F1	2923571	3.316098703	0.909707683	0.900147856	0.864333777	2379310	0.894613654
BEASd.F2	BEAS	BEASd	F2	2696950	3.355274291	0.903000056	0.929703064	0.890279223	2193477	0.900683927
BEASd.F3	BEAS	BEASd	F3	3036108	3.334035878	0.90046171	0.926621533	0.762491532	2227609	0.814810276
BEASd.F4	BEAS	BEASd	F4	4077792	3.361519666	0.902342248	0.91476003	0.86951104	3283067	0.892243483
BEASd.F5	BEAS	BEASd	F5	3003517	3.511240323	0.903563722	0.905176363	0.788131259	2309175	0.850879317
BEASd.F6	BEAS	BEASd	F6	2856270	3.410654805	0.911138653	0.9296839	0.87692529	2294330	0.881601163
BEASd.F7	BEAS	BEASd	F7	2425690	3.415610404	0.903901983	0.868845761	0.891582297	2011784	0.91753938
BEASe.E1	BEAS	BEASe	E1	3054927	2.484532364	0.907653112	0.857317073	0.887364188	2521587	0.909396375
BEASe.E2	BEAS	BEASe	E2	4388279	2.70481412	0.883789294	0.908139169	0.793443306	3326951	0.857834358
BEASe.E3	BEAS	BEASe	E3	4351074	2.552816615	0.891686512	0.892254051	0.886398732	3405675	0.877797893
BEASe.E4	BEAS	BEASe	E4	3659400	2.507729682	0.900806416	0.894609537	0.84845381	2851817	0.865127862
BEASe.E5	BEAS	BEASe	E5	2369673	2.670752462	0.885480402	0.897932967	0.903846738	1877721	0.894877708
BEASe.E7	BEAS	BEASe	E7	3327179	2.562265511	0.895006851	0.925805257	0.89218058	2705431	0.908518836
BEASe.E8	BEAS	BEASe	E8	2364533	2.488839022	0.908719819	0.915308791	0.908031127	1988401	0.925398078
BEASe.F1	BEAS	BEASe	F1	3820973	2.483683868	0.904158443	0.864817558	0.8501205	3009124	0.871006856
BEASe.F2	BEAS	BEASe	F2	3564820	2.514274774	0.89801645	0.91534863	0.879846665	2866146	0.895316136
BEASe.F3	BEAS	BEASe	F3	4188767	2.529185319	0.892958238	0.898851784	0.733692142	2952181	0.789270061
BEASe.F4	BEAS	BEASe	F4	3776384	2.488121971	0.894499341	0.890068657	0.844986713	2961430	0.876688476
BEASe.F5	BEAS	BEASe	F5	4178320	2.63919853	0.896521808	0.880984102	0.755595123	3141173	0.83855065
BEASe.F6	BEAS	BEASe	F6	4187041	2.594616341	0.905175755	0.926458505	0.860749308	3295840	0.86961294
BEASe.F7	BEAS	BEASe	F7	3746642	2.599697276	0.893452323	0.867134324	0.881412832	3055904	0.912906138
BEASf.D8	BEAS	BEASf	D8	3377944	2.228335046	0.896418354	0.896212748	0.792406872	2586049	0.85403086
BEASf.E1	BEAS	BEASf	E1	3285957	2.230291815	0.911044484	0.877037765	0.887676644	2768142	0.924670294
BEASf.E2	BEAS	BEASf	E2	4384774	2.396418151	0.888301199	0.907032477	0.793413262	3441339	0.883527343
BEASf.E3	BEAS	BEASf	E3	3947072	2.247127238	0.896821745	0.893789724	0.88677363	3153541	0.89087609
BEASf.E4	BEAS	BEASf	E4	4036459	2.237929581	0.904086726	0.906706668	0.843362072	3209759	0.87955254
BEASf.E5	BEAS	BEASf	E5	2021596	2.323156556	0.892128793	0.907961915	0.905495291	1631506	0.904621175
BEASf.E7	BEAS	BEASf	E7	2201649	2.199185247	0.897844752	0.930256701	0.894548076	1801731	0.911466309
BEASf.E8	BEAS	BEASf	E8	2082827	2.189410834	0.911128481	0.916100873	0.909088229	1763765	0.929411194
BEASf.F1	BEAS	BEASf	F1	3633363	2.17577462	0.908290474	0.862182057	0.855204778	2909730	0.881696554
BEASf.F2	BEAS	BEASf	F2	3473387	2.231233951	0.898015683	0.91709793	0.873673524	2835803	0.909157157
BEASf.F3	BEAS	BEASf	F3	3794796	2.235033978	0.89747275	0.907640557	0.739405978	2775858	0.815056173
BEASf.F4	BEAS	BEASf	F4	4399392	2.223225618	0.899544301	0.911340767	0.85379762	3529197	0.89178607
BEASf.F5	BEAS	BEASf	F5	3783744	2.313788406	0.901525315	0.895916335	0.760230079	2915691	0.854755344
BEASf.F6	BEAS	BEASf	F6	3538333	2.269927675	0.909506539	0.920690498	0.862168013	2839798	0.882435397
BEASf.F7	BEAS	BEASf	F7	3026906	2.25840776	0.897032151	0.874582528	0.881572411	2498227	0.920078653
BEASg.E3	BEAS	BEASg	E3	3138625	3.141949102	0.895163328	0.894034867	0.890333894	2488572	0.88574457
BEASg.E4	BEAS	BEASg	E4	2735881	3.101106371	0.902050564	0.898364035	0.849522893	2159684	0.875108949
BEASg.E5	BEAS	BEASg	E5	1885070	3.34022344	0.883653127	0.906666667	0.904270485	1499736	0.900337866
BEASg.E7	BEAS	BEASg	E7	2484707	3.145462222	0.895817092	0.911596749	0.893695482	2031908	0.912871213
BEASg.E8	BEAS	BEASg	E8	1728720	3.095426674	0.90955389	0.91919815	0.910588085	1460264	0.928706076
BEASg.F1	BEAS	BEASg	F1	2896085	3.077745992	0.906546942	0.84866951	0.856367378	2322620	0.884660344
BEASg.F2	BEAS	BEASg	F2	2717975	3.12367038	0.904948721	0.920790021	0.890983031	2224406	0.904366839
BEASg.F3	BEAS	BEASg	F3	3060244	3.119262059	0.897150685	0.902043507	0.744059701	2229391	0.81201639
BEASg.F4	BEAS	BEASg	F4	2903301	3.082577039	0.899784418	0.901118099	0.864717172	2333186	0.89313854
BEASg.F5	BEAS	BEASg	F5	3112487	3.258428389	0.899481669	0.878498808	0.771593148	2375441	0.848485422
BEASg.F6	BEAS	BEASg	F6	2908714	3.174628719	0.907504829	0.909480997	0.863904087	2312597	0.87609256
BEASg.F7	BEAS	BEASg	F7	2590849	3.202079318	0.897754751	0.859647236	0.885369698	2136634	0.918608206
BEASh.E7	BEAS	BEASh	E7	3580325	2.245389176	0.89208354	0.916372369	0.877435744	2907479	0.910308524
BEASh.E8	BEAS	BEASh	E8	2362099	2.181933103	0.910378439	0.918018623	0.899951398	1993761	0.927156479
BEASh.F1	BEAS	BEASh	F1	3936728	2.171190898	0.909059249	0.88411064	0.837140033	3143799	0.878470481
BEASh.F2	BEAS	BEASh	F2	3638221	2.214373453	0.904705899	0.917453	0.876771969	2976985	0.904440805
BEASh.F3	BEAS	BEASh	F3	4320124	2.273732652	0.899679963	0.89981633	0.70925616	3163558	0.813938404
BEASh.F4	BEAS	BEASh	F4	3973310	2.200081041	0.900796313	0.903279205	0.84477645	3195997	0.892950352
BEASh.F5	BEAS	BEASh	F5	4185817	2.349343031	0.903113538	0.887504388	0.73588289	3204976	0.847817139
BEASh.F6	BEAS	BEASh	F6	3971561	2.284770396	0.910542479	0.923678359	0.8464783	3181915	0.879887453
BEASh.F7	BEAS	BEASh	F7	3678621	2.275623393	0.895537757	0.887236851	0.870161003	3018523	0.916274378
THP1a.A6	THP1	THP1a	A6	3964483	2.452501121	0.87406933	0.931683424	0.921717131	3160947	0.912188877
THP1a.E4	THP1	THP1a	E4	4734401	2.447444777	0.896768567	0.93084819	0.868452397	3615999	0.851692622
THP1a.E5	THP1	THP1a	E5	3312501	2.73603691	0.874767132	0.920618361	0.903716949	2561375	0.883943876
THP1a.E7	THP1	THP1a	E7	4432755	2.495298071	0.87962159	0.935363854	0.901416666	3507885	0.899654463
THP1a.E8	THP1	THP1a	E8	3020100	2.448524221	0.902215158	0.939858907	0.914238983	2489616	0.913694317
THP1a.F1	THP1	THP1a	F1	4729742	2.350936055	0.897900773	0.911008646	0.871940954	3639329	0.856950075
THP1a.F2	THP1	THP1a	F2	4670115	2.446782788	0.890841232	0.92814774	0.892796223	3663481	0.880574406
THP1a.F3	THP1	THP1a	F3	4984477	2.432152461	0.882655091	0.925920428	0.773501028	3394426	0.771535153
THP1a.F4	THP1	THP1a	F4	4730035	2.408127001	0.888687504	0.930869537	0.868531697	3599012	0.856189439
THP1a.F5	THP1	THP1a	F5	5519071	2.551778732	0.890392966	0.911787392	0.79449899	4084486	0.831169714
THP1a.F6	THP1	THP1a	F6	4938016	2.525542445	0.900642282	0.937169037	0.878712531	3814211	0.857629853
THP1a.F7	THP1	THP1a	F7	3964575	2.48770751	0.891207506	0.903227949	0.891019834	3176734	0.899094575
THP1b.A3	THP1	THP1b	A3	5185696	2.242973556	0.89038482	0.937148831	0.916879327	4137659	0.896127686
THP1b.E4	THP1	THP1b	E4	4390662	2.20440289	0.901196448	0.932974428	0.869719644	3404174	0.860324465
THP1b.E5	THP1	THP1b	E5	3366487	2.502094914	0.878924529	0.927282051	0.907958268	2647473	0.894752691
THP1b.E7	THP1	THP1b	E7	4423023	2.268015789	0.889311903	0.937320073	0.902184412	3569748	0.907536825
THP1b.E8	THP1	THP1b	E8	3181161	2.227709632	0.905290553	0.936809122	0.915273449	2652911	0.921189635
THP1b.F1	THP1	THP1b	F1	5583882	2.151511977	0.903471456	0.91858985	0.874118748	4455024	0.883078639
THP1b.F2	THP1	THP1b	F2	5135697	2.256531879	0.900509902	0.937793916	0.899239057	4172718	0.902258848
THP1b.F3	THP1	THP1b	F3	5287459	2.212004103	0.889740611	0.932466196	0.778822653	3738882	0.794751456
THP1b.F4	THP1	THP1b	F4	4988231	2.196446596	0.893110604	0.931781808	0.871415031	3887865	0.872688742
THP1b.F5	THP1	THP1b	F5	5425943	2.313221683	0.893823249	0.9194611	0.796660194	4090896	0.843512582
THP1b.F6	THP1	THP1b	F6	5352975	2.324826662	0.905671893	0.941297631	0.88165636	4297544	0.886449965
THP1b.F7	THP1	THP1b	F7	3894223	2.246860028	0.898339155	0.912496384	0.892382826	3185105	0.910463641
THP1c.E4	THP1	THP1c	E4	5863727	2.021311702	0.866350872	0.923761594	0.822199434	4199098	0.826586772
THP1c.E5	THP1	THP1c	E5	3664293	2.209852214	0.839823944	0.914647542	0.88004138	2641836	0.858474518
THP1c.E7	THP1	THP1c	E7	5710580	2.01568212	0.794321067	0.92756403	0.869607415	3964773	0.87406157
THP1c.F1	THP1	THP1c	F1	6149266	1.94070772	0.870510399	0.914488184	0.826554581	4478971	0.836721651
THP1c.F2	THP1	THP1c	F2	6323889	2.049602389	0.862138314	0.925744993	0.854532052	4672232	0.856965257
THP1c.F3	THP1	THP1c	F3	7398676	2.065318984	0.848413284	0.921255204	0.702528733	4674475	0.744682885
THP1c.F4	THP1	THP1c	F4	6726135	2.047153231	0.855562667	0.9182532	0.818071882	4785423	0.831577877
THP1c.F5	THP1	THP1c	F5	6699521	2.119445107	0.865423513	0.906352266	0.728381423	4720535	0.814176904
THP1c.F6	THP1	THP1c	F6	5982301	2.088774871	0.871823568	0.935615738	0.838652604	4345834	0.833251814
THP1c.F7	THP1	THP1c	F7	5300081	2.01984781	0.842750139	0.908101907	0.850807897	3901366	0.873444582
THP1d.A4	THP1	THP1d	A4	7965520	2.070876478	0.849387611	0.915691253	0.783480582	5464018	0.807592109
THP1d.E4	THP1	THP1d	E4	4838786	2.001042617	0.865990974	0.923605497	0.825885072	3477881	0.829974859
THP1d.E5	THP1	THP1d	E5	3509143	2.221719947	0.839634919	0.917128603	0.883364192	2540592	0.862270181
THP1d.E7	THP1	THP1d	E7	5846731	2.021489786	0.79023663	0.924414478	0.870433825	4042251	0.874889104
THP1d.E8	THP1	THP1d	E8	3951403	2.032033179	0.87691258	0.931066799	0.889182809	3107424	0.896794405
THP1d.F1	THP1	THP1d	F1	6434201	1.951783446	0.87118758	0.911317254	0.830600803	4719680	0.841988684
THP1d.F2	THP1	THP1d	F2	6205285	2.049302006	0.863078005	0.92553997	0.858230931	4611690	0.861089561
THP1d.F3	THP1	THP1d	F3	7223524	2.063063818	0.847177361	0.918054234	0.710182008	4553375	0.744063425
THP1d.F4	THP1	THP1d	F4	6306337	2.038851238	0.855286991	0.918582665	0.822526687	4500209	0.834341109
THP1d.F5	THP1	THP1d	F5	6881962	2.144238082	0.866049827	0.912583154	0.739118149	4894411	0.82119309
THP1d.F6	THP1	THP1d	F6	5906938	2.096470963	0.872528711	0.931125588	0.842734705	4307244	0.835713342
THP1d.F7	THP1	THP1d	F7	5130084	2.028677308	0.843691253	0.906484124	0.854642333	3788235	0.87524349
THP1e.B5	THP1	THP1e	B5	3241761	1.999016584	0.895521292	0.954501865	0.914350343	2593262	0.893283859
THP1e.E4	THP1	THP1e	E4	5831414	1.996206752	0.89334405	0.932753235	0.865353367	4401484	0.844902321
THP1e.E5	THP1	THP1e	E5	3909114	2.246589381	0.874878809	0.922856763	0.901630113	3001325	0.877580153
THP1e.E7	THP1	THP1e	E7	5099964	2.035714174	0.881647204	0.94511814	0.899471409	4011227	0.892103606
THP1e.E8	THP1	THP1e	E8	3491040	1.989402871	0.901565723	0.949301228	0.909749424	2856979	0.907726118
THP1e.F1	THP1	THP1e	F1	5864086	1.910556053	0.896445243	0.924995462	0.868703206	4473765	0.85103823
THP1e.F2	THP1	THP1e	F2	5527589	1.983455897	0.889284641	0.93884494	0.876669982	4293983	0.873541989
THP1e.F3	THP1	THP1e	F3	6261014	1.992027489	0.879085241	0.932570851	0.773651566	4221602	0.767011055
THP1e.F4	THP1	THP1e	F4	6285290	1.99199846	0.884322601	0.933016548	0.859910826	4735705	0.852017659
THP1e.F5	THP1	THP1e	F5	6018652	2.038780611	0.888530854	0.919193443	0.792648111	4415899	0.825747725
THP1e.F6	THP1	THP1e	F6	5537571	2.049850015	0.898148484	0.944717396	0.87760443	4226068	0.849706679
THP1e.F7	THP1	THP1e	F7	4871582	2.017621996	0.881991312	0.919339623	0.888138885	3829016	0.891154197
THP1f.E4	THP1	THP1f	E4	4627284	2.391805214	0.885553599	0.919160877	0.865375291	3481456	0.849610563
THP1f.E5	THP1	THP1f	E5	3161011	2.71720883	0.858714823	0.913752695	0.903780525	2387843	0.879692323
THP1f.E7	THP1	THP1f	E7	3290025	2.344433249	0.861508347	0.936297842	0.903320376	2524172	0.890553997
THP1f.F2	THP1	THP1f	F2	4697801	2.395210653	0.881335118	0.932046796	0.872397547	3627924	0.876238818
THP1f.F3	THP1	THP1f	F3	5314057	2.42423143	0.868091554	0.919369312	0.764138831	3569443	0.773764342
THP1f.F4	THP1	THP1f	F4	5174299	2.369614705	0.877670966	0.92510934	0.864219428	3895955	0.85788817
THP1f.F5	THP1	THP1f	F5	5222417	2.50810324	0.880447885	0.915142958	0.796022116	3795887	0.825539912
THP1f.F6	THP1	THP1f	F6	4765147	2.454852914	0.891196431	0.935987422	0.878705825	3633975	0.855721008
THP1f.F7	THP1	THP1f	F7	3918236	2.419385152	0.875142028	0.905963303	0.893034332	3066741	0.89435094
