# Supplementary material for: Guide for library design and bias correction for large-scale transcriptome studies using highly multiplexed RNAseq methods
Source: BMC Bioinformatics. 2019 Aug 13;20:418. doi: 10.1186/s12859-019-3017-9 (PMC6693229; doi:10.1186/s12859-019-3017-9)
Supplement: Supplementary file 3 — Raw read counts of BEAS-2B libraries before the library bias correction (TXT 3580 kb) [file 12859_2019_3017_MOESM3_ESM.txt]

	BEASa.D8	BEASa.E1	BEASa.E2	BEASa.E3	BEASa.E4	BEASa.E5	BEASa.E7	BEASa.E8	BEASa.F1	BEASa.F2	BEASa.F3	BEASa.F4	BEASa.F5	BEASa.F6	BEASa.F7	BEASb.D8	BEASb.E1	BEASb.E2	BEASb.E3	BEASb.E4	BEASb.E7	BEASb.F1	BEASb.F2	BEASb.F3	BEASb.F4	BEASb.F5	BEASb.F6	BEASb.F7	BEASc.E3	BEASc.E4	BEASc.E5	BEASc.E7	BEASc.E8	BEASc.F1	BEASc.F2	BEASc.F3	BEASc.F4	BEASc.F5	BEASc.F6	BEASc.F7	BEASd.E7	BEASd.E8	BEASd.F1	BEASd.F2	BEASd.F3	BEASd.F4	BEASd.F5	BEASd.F6	BEASd.F7
A2M	0	0	0	0	0	0	0	0	0	0	0	0	0	0	0	0	0	0	0	0	0	0	0	0	0	0	0	0	0	0	0	0	0	0	0	0	0	0	0	0	0	0	0	0	0	0	0	0	0
A2ML1	0	0	0	0	0	0	0	0	0	0	0	0	0	0	0	0	0	0	0	0	0	0	0	0	0	0	0	0	0	0	0	0	0	0	0	0	0	0	0	0	0	0	0	0	0	0	0	0	0
A4GALT	34	33	45	75	56	47	29	32	49	45	69	41	48	71	38	37	18	39	96	45	27	61	37	156	39	45	119	29	34	41	14	22	15	37	22	79	29	33	60	33	32	30	51	47	109	65	75	76	36
AAAS	57	121	172	194	159	98	139	75	172	134	160	182	113	124	84	54	94	186	141	174	120	163	187	185	122	161	161	115	183	169	81	104	118	128	177	140	171	125	155	123	118	94	155	129	175	260	118	135	95
AACS	7	14	17	31	26	6	14	17	13	7	14	14	20	6	16	13	3	18	34	1	14	12	7	33	18	26	15	14	0	0	0	2	0	0	0	0	2	9	0	2	15	16	21	26	9	18	13	19	7
AADAT	8	2	2	4	7	0	8	0	0	5	8	1	3	2	4	1	0	4	10	0	9	8	0	1	8	1	4	4	7	4	0	0	3	4	2	2	3	5	3	1	9	3	1	6	0	4	10	3	1
AAED1	0	12	1	10	2	4	1	0	1	0	3	2	1	6	0	0	0	0	0	0	0	0	0	0	0	0	0	0	4	3	5	5	5	5	3	1	6	3	4	18	3	5	1	8	0	15	8	1	3
AAGAB	10	15	32	33	9	13	24	28	18	29	17	37	21	25	12	11	22	17	22	23	20	8	9	1	20	1	0	7	7	35	19	24	15	12	13	20	37	27	30	14	1	9	27	20	23	41	26	21	29
AAK1	236	224	280	303	235	160	239	167	226	259	232	220	283	230	133	18	68	29	40	24	36	50	39	33	31	33	24	46	387	302	247	335	243	302	363	275	310	378	303	276	254	237	238	306	255	398	228	282	250
AAMDC	66	70	57	99	73	66	80	53	72	70	61	74	57	59	86	22	8	21	9	14	20	25	17	6	5	13	19	15	148	133	96	127	74	187	171	85	145	128	158	121	87	52	129	84	78	126	111	78	94
AAMP	58	76	59	97	67	50	59	61	57	48	73	91	62	58	51	8	23	12	30	12	18	6	21	29	32	9	24	26	53	54	31	48	50	58	45	57	85	52	54	42	89	38	110	94	103	138	89	102	62
AANAT	0	0	0	0	0	0	0	0	0	0	1	0	0	0	0	0	0	0	0	0	0	0	0	0	0	0	0	0	0	0	0	0	0	0	0	0	0	0	0	0	0	0	0	0	0	0	0	0	0
AAR2	79	73	109	118	109	76	71	53	156	84	81	100	108	133	52	68	53	118	91	89	62	167	137	52	49	62	188	86	46	62	78	40	50	191	78	54	80	58	212	53	94	60	139	169	80	223	71	186	90
AARD	0	1	0	0	0	3	0	0	1	0	0	0	0	0	0	0	0	0	0	0	0	0	0	0	0	1	0	1	0	1	0	0	0	0	0	3	0	0	0	0	0	0	0	0	4	3	1	0	6
AARS	68	146	95	139	57	71	40	21	60	37	57	86	52	59	42	33	165	77	84	71	43	71	71	65	27	53	96	61	85	62	55	84	53	57	110	53	61	68	46	68	98	50	72	70	51	134	103	93	96
AARS2	5	3	0	7	2	1	10	2	1	10	7	2	4	3	6	0	3	10	7	3	4	8	15	0	14	14	0	0	7	5	3	2	2	0	1	2	6	2	1	3	13	5	2	7	5	6	2	3	5
AARSD1	65	98	100	96	97	64	69	51	78	103	62	61	82	57	77	58	81	113	98	53	47	87	115	37	70	76	59	58	164	119	76	99	72	133	128	93	197	163	127	140	62	53	89	101	71	122	105	90	56
AASDH	6	25	32	10	28	6	17	11	7	16	17	20	7	19	18	13	6	14	0	5	15	13	9	13	6	4	0	22	27	41	7	9	8	10	28	23	16	15	12	8	14	0	13	14	10	21	16	10	19
AASDHPPT	45	62	58	86	35	41	45	43	47	44	57	51	48	57	61	23	12	31	20	21	6	14	34	15	23	35	39	34	135	69	56	57	59	110	78	27	94	78	94	81	45	42	54	52	75	92	30	68	43
AASS	0	1	6	4	5	6	0	0	1	7	1	5	3	12	0	0	0	0	0	0	0	0	0	0	0	5	12	0	7	0	0	0	0	6	5	4	2	11	19	3	0	2	5	8	1	1	0	15	3
AATF	88	131	176	165	125	116	137	92	132	79	128	167	120	128	129	65	40	96	65	71	98	59	57	72	80	63	97	60	91	76	78	92	52	94	74	70	121	110	120	78	125	101	166	159	147	244	137	159	150
ABAT	4	25	0	5	2	5	4	0	9	0	9	12	13	12	1	0	8	0	4	17	9	0	0	5	4	3	0	1	8	14	6	9	4	4	3	5	3	12	15	3	5	3	5	7	8	5	4	0	3
ABCA1	0	0	0	0	2	0	0	0	0	0	0	0	0	1	0	0	0	0	0	0	0	0	0	0	0	0	0	0	0	0	0	0	0	0	0	0	0	0	0	0	0	0	0	0	0	0	0	3	0
ABCA12	0	0	0	0	0	0	0	0	0	0	0	0	2	0	0	0	0	0	0	0	0	0	0	0	0	0	0	0	0	1	0	0	0	0	0	0	0	3	0	0	0	0	0	0	0	0	0	0	0
ABCA13	0	0	0	0	0	0	0	0	0	0	0	0	0	0	0	0	0	0	0	0	0	0	0	0	0	0	0	0	1	0	0	0	0	0	0	0	0	0	0	0	0	0	0	0	0	0	0	0	0
ABCA2	0	0	0	0	0	2	0	0	0	8	0	0	0	0	0	0	0	0	0	0	7	0	0	0	0	0	0	0	0	0	0	0	0	0	0	0	0	0	0	0	0	0	0	5	0	0	0	0	0
ABCA3	0	0	0	0	0	0	0	0	0	0	0	0	0	0	0	0	0	0	0	0	0	0	0	0	0	0	0	0	0	0	0	0	0	0	0	0	0	0	0	0	0	0	0	0	0	9	3	0	0
ABCA5	11	12	23	15	18	12	15	7	18	15	15	20	20	12	7	13	3	7	2	13	8	8	11	11	0	5	2	4	37	20	15	25	22	21	26	21	25	15	34	31	26	27	48	16	13	22	31	29	34
ABCA7	0	0	0	0	1	0	0	1	0	0	0	3	1	0	0	0	0	0	0	0	0	0	0	0	0	0	0	0	0	2	2	0	0	0	2	0	0	0	0	0	0	0	0	0	0	0	0	0	0
ABCB10	0	0	0	0	0	0	0	0	0	0	0	0	0	0	0	0	0	0	0	0	0	0	0	0	0	0	0	0	0	0	0	0	0	0	0	0	0	0	0	0	0	0	0	0	0	0	0	0	0
ABCB4	0	0	0	0	0	0	0	0	0	0	0	0	0	0	0	0	0	0	0	0	0	0	0	0	0	0	0	0	0	0	0	0	0	0	0	0	0	0	0	0	0	0	0	0	0	0	0	0	0
ABCB6	7	8	6	7	3	9	9	5	3	2	2	2	15	7	0	4	14	0	12	10	10	7	16	7	10	13	0	8	0	0	0	0	0	0	0	0	0	6	0	0	5	1	17	4	6	31	11	14	6
ABCB7	6	29	40	18	20	19	19	8	32	13	40	18	13	35	45	11	23	0	18	0	23	0	25	8	0	5	10	4	22	15	6	8	0	10	9	4	23	11	13	23	26	5	12	29	14	35	14	28	31
ABCB8	18	41	34	47	27	26	28	32	38	31	38	26	56	41	24	57	27	55	60	19	56	15	24	19	43	58	25	47	27	41	15	22	20	23	32	31	21	59	32	44	32	24	37	61	24	40	39	41	43
ABCB9	7	0	0	7	3	0	1	0	0	3	0	4	1	0	0	7	10	1	6	5	7	7	6	7	5	2	2	8	0	1	0	4	0	0	0	0	3	0	0	0	0	2	4	2	5	10	1	2	3
ABCC1	0	0	0	0	0	0	0	0	0	0	0	0	0	0	0	0	0	0	0	0	0	0	0	0	0	0	0	0	0	0	0	0	0	0	0	0	0	0	0	0	0	0	0	0	0	3	0	0	0
ABCC10	0	0	4	8	1	0	3	0	0	0	3	0	3	0	4	1	0	5	3	0	0	11	1	1	0	10	6	0	0	5	0	0	0	0	0	8	2	5	3	1	0	0	0	0	8	9	6	0	0
ABCC3	42	26	37	37	52	38	18	22	29	33	20	33	38	33	12	21	17	41	9	34	5	48	30	16	38	41	11	17	22	28	19	15	10	32	45	24	31	24	25	12	15	14	34	43	45	55	40	40	11
ABCC4	3	0	0	3	0	0	0	0	0	1	0	0	2	0	2	0	0	0	0	0	0	0	0	0	0	0	0	0	0	0	0	0	0	0	0	0	0	0	0	0	0	0	0	0	3	0	3	0	2
ABCC5	3	11	5	4	5	1	8	3	1	6	11	6	2	3	7	1	1	0	0	0	0	1	0	0	0	0	4	6	4	10	3	1	9	9	3	3	4	11	3	7	6	2	4	4	2	3	4	6	9
ABCC6	0	0	2	0	0	0	0	0	0	0	0	0	0	1	0	0	0	0	0	0	0	0	0	0	0	0	0	0	0	0	0	0	0	0	0	1	0	0	0	0	0	0	0	0	0	0	0	0	0
ABCD1	0	0	2	4	0	0	3	0	2	0	2	0	0	0	0	2	0	5	1	7	2	0	0	4	6	1	5	2	0	0	0	0	0	0	0	0	0	0	0	0	1	4	5	8	2	9	3	8	3
ABCD2	0	0	0	0	0	0	0	0	0	0	0	0	0	0	0	0	0	0	0	0	0	0	0	0	0	0	0	0	0	0	0	0	0	0	0	0	0	0	0	0	0	0	0	0	0	0	0	0	0
ABCD3	15	17	16	25	14	19	37	9	27	16	15	12	21	24	13	0	8	0	4	0	0	0	7	0	6	0	8	34	36	11	17	16	11	33	36	16	35	30	17	22	8	5	7	21	21	18	21	15	16
ABCD4	10	34	19	32	17	10	10	8	22	15	10	3	16	4	9	5	11	11	13	1	5	5	0	11	2	0	8	9	28	9	10	4	4	7	21	4	5	16	16	10	11	11	10	13	7	13	9	9	14
ABCE1	5	13	8	39	28	10	6	4	23	26	30	12	6	11	9	0	4	0	0	0	6	1	3	0	0	17	0	7	16	17	6	15	0	24	16	7	0	22	19	34	4	16	11	7	11	17	12	15	8
ABCF1	255	323	406	439	308	224	320	277	373	352	311	369	384	361	242	116	134	157	158	105	129	178	154	197	203	158	192	148	449	436	256	330	242	420	428	376	450	476	406	376	317	202	392	347	332	487	279	427	270
ABCF2	50	25	54	59	47	35	31	24	53	14	47	43	29	43	30	39	11	65	38	33	34	61	21	20	25	32	27	10	83	24	13	6	28	16	21	16	28	61	48	8	56	20	26	45	43	42	27	33	27
ABCF3	27	37	46	52	41	29	34	13	56	45	45	34	27	58	49	26	31	56	47	28	16	39	59	23	32	11	45	22	36	26	18	23	24	15	13	25	19	30	53	22	46	21	63	41	38	77	52	69	45
ABCG1	1	0	3	0	0	0	0	0	0	0	0	0	0	0	0	0	0	0	0	0	0	0	0	0	0	0	0	0	0	0	0	0	0	0	3	2	0	0	0	0	0	0	0	0	0	0	0	0	0
ABCG2	0	3	0	0	3	3	0	0	0	0	0	0	0	0	0	0	1	0	0	0	0	0	0	0	0	0	0	0	0	0	0	0	0	0	0	0	0	0	3	0	0	0	1	0	0	6	0	0	0
ABCG4	0	0	0	0	0	0	0	0	0	0	0	0	0	0	0	0	0	0	0	0	0	0	0	0	0	0	0	0	0	0	0	0	0	0	0	0	0	0	0	0	2	0	0	0	0	0	0	0	0
ABHD1	1	0	0	2	2	0	2	0	0	0	1	0	0	0	0	0	0	0	0	0	0	0	0	0	0	0	1	0	0	0	4	0	1	0	0	0	1	0	2	2	4	0	0	0	3	2	0	0	3
ABHD10	29	13	14	35	30	13	8	13	24	14	25	28	26	28	3	5	3	7	12	8	10	3	6	8	14	7	15	16	34	31	17	27	16	30	43	15	24	23	30	34	18	6	9	11	12	29	23	24	13
ABHD11	86	112	110	178	113	86	74	66	108	151	108	116	150	122	114	40	43	64	34	33	34	37	56	53	40	59	68	61	61	48	29	22	45	32	72	60	80	80	89	75	99	50	109	130	79	222	110	111	109
ABHD12	1	6	1	13	7	0	1	1	2	0	1	4	0	3	0	0	1	0	0	0	0	0	1	0	0	0	0	1	0	0	0	3	3	2	2	1	0	3	0	2	1	0	3	0	0	3	3	0	11
ABHD12B	0	0	0	0	0	0	0	0	0	0	0	0	0	0	0	0	0	0	0	0	0	0	0	0	0	0	0	0	0	0	0	0	0	0	0	0	0	0	0	0	0	0	0	0	0	0	0	0	0
ABHD13	5	12	4	5	6	5	10	6	9	12	1	2	6	3	1	0	1	1	0	7	0	1	0	0	0	0	0	7	2	4	0	1	8	7	6	6	6	2	10	7	0	10	8	21	0	30	10	12	18
ABHD14A	16	46	46	71	47	36	32	30	39	47	61	37	52	48	25	12	1	17	29	19	27	9	8	10	53	30	31	6	46	32	15	31	30	38	42	27	47	20	23	47	42	28	64	49	40	91	39	68	90
ABHD14B	162	219	380	302	287	128	168	140	300	214	349	272	220	251	198	123	60	235	235	140	114	199	102	218	171	103	266	89	387	285	163	211	156	374	272	452	365	228	416	242	175	135	245	237	248	356	171	213	168
ABHD15	0	0	0	0	0	0	0	0	0	0	0	0	0	0	0	0	0	0	0	0	0	0	0	0	0	0	0	0	0	0	0	0	0	0	0	3	0	0	0	0	0	0	5	1	0	0	3	0	0
ABHD16A	35	44	19	46	31	21	41	35	32	36	30	25	34	35	26	1	7	9	12	6	2	8	17	8	8	9	16	4	22	27	17	28	22	35	55	26	24	27	35	17	22	25	37	34	34	33	16	29	20
ABHD16B	0	0	0	0	0	0	0	0	0	0	0	0	0	0	0	0	0	0	0	0	0	0	0	0	0	0	3	0	0	0	0	0	0	0	0	0	0	0	0	0	0	0	0	0	0	0	0	0	0
ABHD17A	4	3	1	3	3	0	10	1	0	3	7	0	10	3	0	0	0	0	0	0	0	0	0	5	2	13	0	0	2	0	0	0	0	5	0	7	1	3	2	2	9	26	42	34	34	41	45	19	37
ABHD17B	0	0	0	0	0	0	0	0	0	0	3	0	0	0	0	0	0	2	0	3	5	3	0	0	3	0	10	1	0	0	0	0	0	0	0	0	0	0	0	0	3	5	1	4	0	6	0	7	4
ABHD17C	0	0	0	2	0	3	0	0	0	0	0	0	0	0	0	0	3	0	0	0	0	0	0	0	0	0	0	0	0	0	0	0	0	0	0	0	0	0	0	0	0	0	0	0	0	0	0	0	0
ABHD2	4	11	11	12	6	4	2	0	5	32	8	5	7	10	3	2	3	11	9	4	0	16	63	7	0	3	2	0	11	3	6	3	4	7	35	8	5	7	2	1	5	1	3	42	2	3	8	0	5
ABHD3	17	15	15	11	5	7	7	5	12	13	5	0	6	12	8	5	6	0	0	0	0	0	0	1	0	0	7	0	3	2	10	4	5	12	14	1	12	4	5	4	4	3	8	6	8	4	13	4	7
ABHD4	38	15	105	55	50	23	44	17	121	21	61	50	34	42	18	70	22	93	45	113	83	226	16	82	60	37	32	17	32	70	22	61	13	172	25	53	40	47	45	27	78	39	102	25	65	44	28	28	30
ABHD5	6	17	11	15	24	8	18	6	11	7	12	21	16	11	9	12	0	6	1	6	7	1	5	1	0	0	1	1	27	9	15	22	13	5	12	12	19	16	28	24	5	6	16	6	12	51	20	40	20
ABHD6	3	0	0	0	4	0	0	0	3	0	0	0	0	0	0	0	4	3	0	0	0	2	0	0	3	1	0	0	3	0	0	0	0	0	0	0	0	0	0	0	5	5	12	15	9	5	8	12	11
ABHD8	2	0	4	3	2	0	0	0	1	2	0	0	5	0	0	2	4	10	12	7	17	5	10	13	14	10	4	4	0	0	0	0	0	0	0	0	0	0	0	0	9	22	22	36	31	20	26	46	40
ABI1	16	20	42	59	27	31	23	17	27	24	53	29	13	19	14	21	6	55	33	10	2	8	12	22	9	10	18	14	70	47	18	31	5	30	43	27	25	41	53	16	32	4	14	34	27	46	40	40	37
ABI2	59	77	76	126	85	54	87	37	73	41	110	87	59	69	45	21	25	41	81	47	24	39	28	48	23	58	33	38	79	52	31	42	52	59	43	59	47	48	47	42	67	56	60	73	69	104	61	67	76
ABI3BP	0	1	1	1	2	2	1	0	7	0	1	4	0	0	5	0	3	5	0	0	0	3	2	0	0	0	3	0	1	2	3	3	1	2	1	2	1	0	0	0	0	0	1	0	3	3	2	2	2
ABL1	0	0	0	0	0	0	0	0	0	0	0	0	0	0	0	0	0	0	2	0	0	0	0	0	0	0	0	0	0	0	0	0	0	0	0	0	0	0	3	0	0	0	0	0	2	1	0	0	0
ABL2	1	0	0	0	1	0	0	0	0	0	0	0	1	0	0	0	0	0	0	2	0	0	0	0	0	0	0	0	0	0	0	0	0	1	0	0	5	0	0	0	1	0	0	4	0	4	0	1	0
ABLIM1	16	13	29	40	30	11	12	6	24	14	27	9	45	22	20	8	12	18	30	28	24	57	21	42	10	34	6	69	50	22	5	4	5	42	6	31	16	52	25	36	25	14	23	7	25	21	23	35	22
ABLIM2	0	0	0	3	0	0	3	0	0	0	0	5	1	1	0	0	0	1	0	11	0	1	5	0	1	0	0	1	3	9	1	2	0	0	0	0	2	1	1	0	5	13	14	4	11	18	5	12	12
ABLIM3	41	9	18	34	9	8	6	20	12	35	38	33	18	28	14	28	10	17	14	10	20	30	42	51	17	36	27	33	15	36	13	12	19	41	78	66	28	30	23	12	13	15	17	43	36	19	28	22	22
ABR	20	2	10	36	24	5	15	5	25	22	27	19	32	14	4	46	12	13	6	57	12	38	42	40	20	62	26	50	31	20	0	9	7	32	18	34	4	24	25	31	9	1	32	12	33	21	37	24	30
ABRACL	96	125	160	216	125	91	130	57	111	123	93	146	135	115	63	43	42	36	59	30	61	34	45	21	39	58	44	57	266	230	121	180	112	172	208	159	236	182	201	182	93	82	123	112	75	178	127	84	97
ABT1	39	55	55	60	48	26	37	38	44	35	25	59	13	25	28	3	24	16	29	29	28	8	3	14	15	35	13	28	46	32	33	28	48	44	43	57	43	40	34	40	51	32	48	44	56	58	28	45	54
ABTB1	43	32	33	43	30	16	16	16	21	33	38	18	37	16	6	15	16	44	44	40	15	21	28	50	46	27	41	43	26	18	5	21	19	29	20	37	36	18	18	27	19	10	28	25	44	53	30	28	21
ABTB2	0	0	0	0	4	0	0	2	0	0	4	5	0	0	1	0	0	0	0	0	5	11	2	5	0	5	2	0	0	0	0	0	0	0	0	0	0	0	0	0	0	3	1	4	1	0	0	0	1
ACAA1	2	8	9	13	6	6	9	3	9	10	7	10	8	5	3	29	10	27	7	11	15	15	24	4	28	3	24	46	2	3	4	3	0	5	4	0	6	3	3	0	41	35	28	44	32	70	22	61	69
ACAA2	51	87	92	56	55	48	48	62	45	62	61	53	61	75	52	28	35	45	39	29	28	55	37	23	21	37	35	33	75	65	53	61	48	89	86	58	58	64	99	56	74	60	40	65	31	90	60	70	58
ACACA	17	7	20	18	12	11	23	7	17	25	13	42	18	10	17	5	0	8	5	0	4	4	9	3	4	11	4	0	43	21	15	22	13	41	43	30	32	14	35	22	13	7	20	23	17	30	22	21	23
ACAD10	3	4	13	4	7	3	0	1	8	0	1	4	6	8	4	1	0	4	1	2	0	1	0	0	4	4	0	10	4	3	1	0	1	6	22	3	0	0	0	0	4	1	1	10	0	0	9	0	0
ACAD11	5	14	19	4	5	4	1	6	6	4	6	0	2	1	7	10	11	15	18	7	23	5	14	21	7	17	13	19	0	8	3	9	2	8	7	1	6	0	8	12	1	7	6	3	3	4	0	8	0
ACAD8	38	47	41	45	25	23	38	20	24	38	29	40	44	41	29	25	4	6	25	10	10	2	15	1	5	4	7	20	22	39	18	13	10	22	32	28	35	40	17	33	27	25	34	29	22	45	17	35	28
ACAD9	52	75	101	147	65	63	100	62	104	76	85	96	66	69	54	22	15	10	29	53	64	49	32	17	30	12	36	21	55	61	34	57	38	60	42	49	57	46	58	46	42	36	88	70	67	77	44	63	42
ACADL	0	0	0	0	0	1	0	0	0	0	0	2	0	0	0	3	0	0	0	0	0	0	0	0	0	0	0	0	2	3	0	0	0	0	2	0	0	0	5	0	0	0	0	0	0	0	0	0	1
ACADM	30	28	35	29	25	17	15	8	7	47	13	24	15	23	25	9	0	19	0	4	10	7	20	6	13	6	7	17	36	34	4	21	25	37	30	27	36	44	37	32	45	5	31	33	23	28	7	19	29
ACADS	6	8	9	2	6	1	1	4	5	1	2	2	10	3	1	16	5	7	32	9	9	10	7	10	35	17	11	10	1	3	0	0	0	0	8	3	2	2	6	3	20	26	46	41	27	50	21	35	38
ACADSB	0	3	0	0	0	0	0	0	1	0	0	0	0	2	0	0	0	0	0	0	0	0	1	0	0	0	0	0	3	0	1	0	0	0	1	0	1	2	0	0	0	0	7	0	0	0	0	0	0
ACADVL	27	25	51	20	25	13	10	7	30	21	9	25	39	25	17	73	92	140	135	146	92	270	88	169	124	174	83	210	27	5	9	4	13	15	17	8	18	6	16	13	210	124	367	254	297	409	248	232	299
ACAP1	0	0	0	0	0	0	0	0	0	0	0	0	0	0	0	0	0	0	0	0	0	0	0	0	0	0	0	0	0	0	0	0	0	0	0	3	0	0	0	0	2	0	0	0	0	0	0	0	0
ACAP2	40	50	50	62	63	63	34	35	49	65	50	48	56	24	91	7	28	2	24	4	9	21	0	20	10	10	12	34	53	43	30	51	28	81	40	54	60	39	39	91	40	40	36	55	30	43	18	62	77
ACAP3	0	0	1	3	3	0	0	0	1	0	0	3	0	0	0	0	0	0	0	0	1	0	7	6	0	1	3	1	0	0	0	0	0	6	1	0	0	0	0	0	0	1	3	0	0	3	1	0	0
ACAT1	106	138	114	173	110	83	136	87	129	84	114	131	122	104	98	31	34	28	52	25	41	36	46	38	27	42	41	47	163	110	115	104	94	112	147	121	143	154	202	126	92	81	132	120	83	196	114	110	84
ACAT2	228	273	352	352	258	209	290	179	275	250	252	282	298	270	257	46	66	80	96	48	67	76	20	53	74	73	71	64	401	301	252	266	226	352	328	268	322	358	376	410	267	166	287	298	234	320	225	267	256
ACBD3	0	0	0	0	0	0	0	0	0	0	2	0	0	0	0	8	0	2	0	0	10	0	0	0	0	0	0	0	0	0	0	0	0	0	0	0	0	0	0	0	2	0	0	0	1	0	0	0	0
ACBD4	15	16	27	24	22	18	12	15	28	30	31	28	28	13	9	10	5	15	20	4	12	15	13	39	32	31	13	9	9	15	4	9	2	2	18	19	23	10	22	0	26	27	19	48	41	54	29	36	36
ACBD5	31	57	51	43	45	34	52	6	56	34	34	57	41	28	13	9	7	3	7	17	10	4	6	0	20	11	17	11	70	55	24	39	21	55	58	35	44	63	48	77	54	24	58	40	30	80	46	48	38
ACBD6	112	130	167	197	100	88	96	71	144	65	115	164	100	111	79	62	32	59	38	55	81	46	80	14	48	38	45	67	97	81	31	41	66	88	90	70	130	67	82	80	107	84	116	140	93	269	119	113	117
ACBD7	0	6	1	8	3	5	9	3	7	2	4	6	1	4	0	8	0	0	4	0	6	0	5	0	0	4	0	0	8	0	7	4	5	5	14	4	9	10	3	13	0	7	9	0	4	12	1	3	3
ACCS	12	1	1	2	8	3	0	0	3	0	6	0	5	2	2	4	10	0	6	0	0	12	0	0	0	12	0	0	6	1	0	0	2	3	2	3	1	6	0	0	0	0	2	10	1	2	1	3	5
ACD	1	0	0	0	0	0	0	0	0	0	3	0	0	0	2	1	0	0	0	0	0	0	0	0	0	0	0	0	0	0	0	0	0	0	0	0	0	0	3	0	0	1	0	0	0	0	0	0	0
ACE	0	0	0	0	0	0	0	0	0	0	0	0	0	0	0	0	0	0	0	0	0	0	0	0	0	0	0	0	0	0	0	0	0	0	0	0	0	0	0	0	0	0	0	4	0	0	0	0	0
ACE2	0	0	0	0	0	0	0	0	0	0	0	0	0	0	0	0	0	0	0	0	0	0	0	0	0	0	0	0	0	3	0	0	0	0	0	0	0	0	0	0	0	0	0	0	0	0	0	0	0
ACER2	0	0	0	2	0	0	0	0	0	0	1	0	3	0	1	0	0	0	0	5	0	0	0	0	3	0	1	0	0	0	0	5	0	0	0	0	0	0	2	0	0	1	0	0	2	0	3	0	0
ACER3	4	5	8	1	0	4	5	2	11	2	6	6	6	4	11	0	0	1	0	3	0	1	1	0	3	1	10	0	5	7	6	4	4	4	0	3	13	6	15	6	1	8	5	6	8	8	3	10	5
ACHE	0	0	0	0	0	0	0	0	0	0	0	0	0	0	0	0	0	0	0	0	0	0	0	0	0	0	0	0	0	0	0	0	0	0	0	0	0	0	0	0	0	0	0	0	0	0	0	0	0
ACIN1	24	21	54	17	17	11	14	6	18	13	15	10	56	29	9	24	8	26	5	10	6	26	24	46	13	59	13	6	5	12	18	21	11	11	10	21	12	36	25	15	11	5	12	12	23	5	18	15	8
ACKR1	0	0	1	0	4	2	0	0	0	0	3	4	3	0	0	0	0	0	0	6	0	0	0	32	6	7	0	0	1	7	0	7	0	2	0	2	6	0	0	0	0	0	0	0	18	1	0	0	4
ACKR2	0	0	0	0	0	0	0	0	0	0	0	0	0	0	0	0	0	0	0	0	0	0	0	0	0	0	0	0	0	0	0	0	0	0	0	0	0	0	0	0	0	0	0	0	0	0	0	0	0
ACKR3	0	0	0	0	0	0	0	0	0	0	0	4	0	0	0	0	0	0	0	0	0	0	0	0	0	0	0	0	0	2	0	0	0	0	0	0	0	0	0	0	0	0	0	0	0	0	0	0	0
ACLY	31	48	67	59	15	23	41	7	32	18	48	28	116	23	18	16	9	33	46	14	75	4	17	59	6	84	40	24	26	17	29	31	6	19	15	34	20	142	28	11	40	7	12	7	37	22	111	20	22
ACO1	8	9	36	26	19	8	18	11	23	17	31	34	9	17	5	0	15	5	20	0	0	20	14	43	0	8	13	19	16	8	16	21	9	28	29	26	52	29	18	22	19	5	8	12	33	13	17	15	15
ACO2	60	104	127	91	62	39	84	52	66	70	75	101	88	83	64	64	63	129	94	70	51	64	185	75	46	52	107	124	50	59	49	41	33	58	115	24	56	56	65	34	89	36	120	72	69	124	98	83	79
ACOT1	4	2	0	3	10	3	3	2	8	6	7	3	3	3	0	4	18	14	0	13	13	26	11	44	7	17	20	22	0	0	0	0	0	0	0	0	0	0	0	0	27	4	27	32	27	45	26	37	24
ACOT13	262	376	365	449	352	198	274	218	318	269	326	256	310	295	236	106	151	111	115	112	135	145	131	110	128	134	139	109	616	411	374	437	303	587	504	555	529	581	512	487	216	195	309	304	320	406	300	318	273
ACOT2	13	18	11	39	3	10	5	4	17	7	16	22	16	3	11	31	1	19	19	9	36	29	28	40	26	37	12	26	0	6	0	4	12	4	0	6	2	3	11	8	35	17	73	66	31	66	19	31	29
ACOT4	4	0	5	5	5	4	4	7	3	4	9	4	3	0	5	3	6	11	8	7	4	7	0	16	0	9	0	0	1	0	0	3	0	0	0	0	0	0	0	4	3	0	1	18	7	10	3	7	5
ACOT7	55	58	87	87	60	43	81	36	103	60	89	80	67	64	36	40	58	71	80	65	49	40	79	110	66	61	49	55	105	110	54	69	44	82	73	175	107	118	109	97	90	61	102	90	114	131	74	94	61
ACOT8	167	308	300	247	221	197	217	196	241	180	253	246	253	211	153	52	73	74	45	73	73	100	90	93	72	53	93	92	399	420	303	369	266	403	378	457	501	382	439	397	213	157	242	212	189	330	189	235	213
ACOT9	57	82	59	77	68	50	63	40	86	69	53	58	61	56	59	9	3	7	7	26	21	13	6	12	19	2	31	21	106	84	54	54	58	76	87	77	75	89	80	67	57	36	65	58	57	65	40	70	38
ACOX1	3	5	5	4	10	3	2	2	1	2	10	3	10	5	0	4	2	0	2	5	0	0	0	0	7	2	0	1	4	14	7	0	4	4	2	4	8	5	0	4	6	3	2	7	5	4	24	6	1
ACOX3	4	0	1	2	0	7	0	0	3	3	1	0	1	0	1	4	0	0	0	0	0	0	0	0	0	0	0	0	0	4	0	0	0	0	0	1	0	0	1	1	0	0	3	0	1	3	0	0	0
ACOXL	4	0	4	0	3	3	5	0	1	1	5	1	0	0	3	1	0	14	0	0	14	0	0	0	0	0	0	8	0	0	0	0	0	2	0	0	0	0	0	1	0	0	0	3	2	3	4	0	0
ACP1	212	270	279	369	251	186	206	188	242	218	253	227	255	306	160	98	96	57	85	46	71	97	68	57	132	94	79	106	375	276	233	308	248	334	279	261	330	425	435	262	208	138	170	197	150	297	166	254	167
ACP2	25	48	54	54	42	19	46	17	39	34	67	45	34	16	32	16	21	22	12	15	19	12	38	35	23	41	19	22	35	38	15	31	15	33	28	44	23	30	26	12	19	19	31	28	42	44	29	26	19
ACP5	15	33	33	28	30	23	28	25	14	26	11	27	18	33	37	13	4	1	24	0	9	12	18	4	17	6	5	0	30	27	21	27	17	27	31	11	34	32	32	32	23	12	21	27	13	69	23	38	24
ACP6	64	65	89	68	84	53	77	42	88	65	44	64	51	79	27	24	21	22	32	92	11	6	49	22	38	16	15	18	51	60	49	49	41	62	61	54	53	77	46	59	58	27	37	62	47	52	67	66	31
ACPP	0	0	0	0	0	0	0	0	0	0	0	0	0	0	0	0	0	0	4	0	0	0	0	0	0	0	0	0	0	0	0	0	0	0	0	0	0	0	0	0	0	1	0	0	0	0	0	0	0
ACRBP	0	0	0	0	0	0	0	0	0	0	0	0	0	0	0	0	0	0	0	0	0	0	0	0	0	0	2	0	0	0	0	0	0	0	3	0	0	0	0	0	0	0	0	0	0	0	0	0	0
ACRV1	0	0	0	0	0	0	0	0	0	0	0	0	0	0	0	0	0	0	0	0	0	0	0	0	0	0	0	0	0	0	0	0	0	0	3	0	0	0	0	0	0	0	0	0	0	0	0	0	0
ACSF2	49	40	72	68	66	49	62	29	58	36	51	73	58	49	51	22	12	15	34	33	24	36	20	45	23	23	37	35	20	25	9	12	13	31	28	28	48	41	38	35	30	47	70	47	39	58	64	55	59
ACSF3	5	19	16	25	20	13	17	14	19	13	16	16	9	18	9	14	4	20	6	3	2	11	22	7	17	12	9	0	4	8	0	6	0	14	3	20	8	11	16	0	24	7	27	25	25	37	13	11	17
ACSL1	10	0	4	0	9	5	9	5	0	5	3	4	2	0	0	3	13	8	9	24	16	1	33	4	14	14	7	3	0	4	0	12	0	0	0	0	4	3	0	5	17	1	7	8	0	12	2	2	4
ACSL3	9	13	13	6	15	8	17	2	22	33	23	16	12	24	14	12	20	12	18	21	7	35	114	14	19	35	35	18	5	0	4	10	3	4	13	3	0	8	9	8	35	32	58	227	55	49	55	36	71
ACSL4	24	35	41	27	36	19	17	21	32	27	36	21	35	29	17	9	2	34	27	9	12	8	8	8	13	7	18	10	23	27	7	24	34	12	21	33	31	22	22	21	7	12	10	28	23	21	18	19	7
ACSL5	0	1	2	2	5	4	5	0	4	1	3	0	0	0	0	0	4	0	0	0	5	0	0	0	0	0	0	1	2	4	0	1	0	0	0	0	0	0	1	0	7	1	0	2	0	4	0	7	0
ACSM2A	0	0	0	0	0	7	0	0	0	0	0	0	0	0	0	0	0	0	0	0	0	4	0	0	0	0	0	0	0	0	0	0	0	2	0	0	0	0	0	0	0	0	0	0	0	0	0	0	0
ACSM3	0	0	0	0	0	0	1	1	1	0	0	0	0	0	0	0	0	0	0	0	0	0	1	0	0	0	0	0	0	0	0	0	0	0	0	0	0	0	0	0	0	0	0	0	0	0	0	4	0
ACSM5	0	0	0	0	0	0	0	0	0	0	0	0	0	0	0	0	0	0	0	0	0	0	0	0	0	0	0	0	0	0	0	0	0	0	0	0	0	0	0	0	0	0	0	0	0	0	0	0	0
ACSS1	0	0	0	0	0	0	0	0	0	0	0	0	0	0	0	0	0	0	0	0	0	0	0	0	0	0	0	0	0	0	0	0	0	0	0	0	0	0	0	0	0	0	3	0	0	0	0	0	1
ACSS2	3	1	9	5	8	4	4	3	11	0	8	5	1	9	2	5	19	10	11	21	15	28	4	8	6	1	18	14	11	2	3	0	2	0	0	1	0	0	3	0	22	12	48	11	32	41	23	46	79
ACSS3	0	0	0	0	0	0	0	0	0	0	0	0	0	0	0	3	0	0	6	0	3	0	0	0	1	0	0	0	0	0	0	0	0	0	0	0	0	0	0	0	0	3	0	1	0	5	1	0	1
ACTA1	0	0	0	0	0	0	0	0	0	0	0	0	0	0	0	0	0	0	0	0	0	0	0	0	0	0	0	0	0	0	0	0	0	0	0	0	0	0	0	0	0	0	0	0	0	0	0	0	0
ACTA2	17	19	23	23	20	24	29	27	10	3	18	27	11	22	20	12	23	12	8	14	7	7	23	7	16	12	16	3	25	14	26	20	3	7	22	9	7	19	4	28	14	6	11	31	26	20	26	11	38
ACTB	3765	5243	5720	4973	6222	2820	3922	3578	4534	4567	6901	5520	4407	3915	3651	3814	4241	6930	7663	8429	4179	4892	6000	14274	5887	5801	4795	4277	2878	4169	1851	2396	2019	2635	3522	4775	3956	3081	2939	2948	3362	3224	3917	4720	6312	6965	3849	3910	4329
ACTG1	3041	3714	4396	4598	4087	2636	3248	2361	3934	3090	4282	3959	3866	3995	2944	1859	1516	2284	2528	2540	2066	2002	2322	3382	2617	3949	2947	2532	4348	3974	2498	3154	2372	3996	3817	4649	4436	5627	4800	3663	2944	1930	3399	2924	3737	5073	3581	3915	3030
ACTG2	0	0	0	1	0	0	0	0	0	0	0	0	0	0	0	0	0	0	0	0	0	0	0	0	0	0	0	0	0	0	0	0	0	0	1	0	0	0	0	0	0	0	0	0	0	0	0	0	0
ACTL10	0	0	0	0	0	0	0	0	0	0	0	0	0	0	0	0	2	0	0	0	1	3	0	0	10	0	1	4	0	0	0	0	0	0	0	0	0	0	0	0	0	4	1	3	4	12	0	3	5
ACTL6A	83	83	68	91	90	50	94	42	76	87	74	70	122	72	49	14	32	5	11	27	27	28	16	17	15	9	20	18	83	99	63	67	64	81	73	85	99	78	79	66	104	57	119	92	105	190	122	117	102
ACTN1	33	17	32	37	20	19	20	5	5	16	13	9	10	16	5	188	68	55	139	77	75	87	107	74	65	93	85	113	5	4	3	1	2	9	2	2	10	5	3	15	126	57	112	207	86	162	119	149	150
ACTN3	0	0	0	0	0	0	0	0	0	0	0	0	0	0	0	0	0	0	0	0	0	0	0	0	0	0	0	0	0	0	0	0	0	0	0	0	0	0	0	0	0	0	0	0	0	0	0	0	0
ACTN4	6	28	24	25	19	12	9	7	9	16	13	10	16	8	14	42	40	40	45	26	18	43	28	19	43	11	47	23	6	0	3	5	2	5	10	1	7	10	9	3	18	30	33	43	27	26	56	31	41
ACTR10	62	60	61	52	83	52	50	30	76	51	48	60	74	68	43	22	17	17	23	18	19	2	22	24	31	23	29	56	63	41	22	59	31	55	63	42	38	51	49	65	86	44	73	75	33	102	87	82	93
ACTR1A	135	199	204	257	164	120	265	139	227	307	191	149	185	187	97	64	101	74	74	86	167	73	277	63	70	58	95	71	252	177	136	310	147	232	488	199	204	219	243	186	241	120	152	257	163	187	161	127	129
ACTR1B	16	32	31	38	6	13	13	22	36	19	17	20	27	25	21	0	7	1	6	4	15	0	17	2	7	9	8	5	30	18	21	10	14	6	9	22	5	22	8	8	23	18	27	38	29	37	30	30	13
ACTR2	30	14	46	38	25	11	20	14	31	23	18	32	20	18	27	24	2	4	6	11	28	31	8	4	16	27	38	17	62	28	10	26	9	28	47	27	36	17	15	9	30	15	23	23	24	31	15	8	30
ACTR3	25	28	40	53	30	33	31	19	31	6	24	46	29	38	22	18	11	24	23	35	8	15	19	2	10	31	1	15	39	21	11	48	40	39	31	25	38	23	24	44	38	30	30	18	34	58	72	32	49
ACTR3B	0	0	0	0	1	3	0	0	0	0	0	0	0	0	0	0	0	0	3	0	0	0	0	0	0	0	1	0	2	0	0	1	0	0	0	1	0	0	0	0	0	2	2	0	0	3	0	0	5
ACTR3C	2	0	4	2	0	0	4	3	1	0	0	0	0	3	1	0	0	1	0	2	0	0	0	0	0	0	0	0	0	0	0	0	1	0	0	3	2	1	0	0	0	5	0	0	3	4	1	3	1
ACTR5	0	0	0	0	0	0	1	1	0	0	0	1	0	0	0	7	0	5	6	2	0	0	0	0	0	0	0	6	1	0	0	0	0	0	0	0	0	0	0	0	2	1	0	2	5	8	4	3	2
ACTR6	17	22	23	24	9	12	6	0	15	32	20	14	13	12	1	0	7	0	8	0	4	0	17	1	13	0	0	9	19	15	21	13	4	20	17	3	23	30	16	19	4	6	14	2	19	13	28	7	13
ACTR8	29	45	38	41	27	12	25	21	30	40	20	26	13	45	20	0	6	14	12	0	27	13	5	8	22	13	15	19	29	19	17	21	26	41	24	18	24	38	19	19	25	25	28	31	10	44	29	31	21
ACTRT3	0	0	0	1	0	0	1	1	0	0	0	4	3	0	0	3	0	0	0	0	0	4	1	0	0	0	10	0	2	0	0	0	0	0	0	0	2	0	1	0	1	3	0	0	0	0	0	0	0
ACVR1	1	0	1	5	0	0	0	0	3	0	0	0	0	2	6	0	0	0	0	0	0	0	1	1	0	0	1	0	0	4	0	0	0	0	1	2	0	0	2	0	0	0	0	0	3	3	0	3	0
ACVR1B	3	2	0	3	0	3	3	1	6	0	0	8	4	1	13	0	4	9	0	0	0	7	0	0	5	1	7	4	6	3	0	0	0	2	2	0	1	4	2	0	2	1	5	4	0	12	1	4	3
ACVR2A	0	0	0	0	0	0	0	0	0	0	0	0	0	3	0	0	0	0	0	0	3	0	0	2	0	0	0	0	0	1	0	0	0	0	0	0	0	0	0	0	0	0	0	0	0	0	0	0	0
ACVR2B	3	0	0	0	0	0	0	0	0	0	2	0	0	0	3	0	0	0	0	0	0	0	0	0	0	0	0	0	0	0	0	0	0	0	0	0	0	0	0	0	0	0	0	0	0	0	0	0	0
ACY1	76	113	122	155	99	88	107	70	119	77	110	92	108	162	71	32	35	40	36	33	26	40	38	65	30	50	89	64	153	143	112	125	112	154	143	99	137	117	164	125	119	73	141	118	101	149	102	87	95
ACYP1	108	109	145	179	155	115	129	127	121	136	122	104	130	108	113	74	100	51	54	57	73	73	82	69	77	72	103	87	269	222	149	194	134	257	226	175	233	288	267	235	208	158	194	223	152	373	209	219	215
ACYP2	22	29	14	40	25	16	24	10	22	28	17	21	32	21	12	12	20	0	10	10	16	7	4	7	11	9	0	12	17	14	4	16	2	4	12	8	23	21	7	6	20	10	20	18	13	26	22	12	14
ADA	6	10	16	5	15	10	6	3	7	13	4	8	8	2	7	29	20	22	28	43	24	27	38	25	21	16	44	50	3	7	6	0	4	8	14	3	7	2	3	9	72	46	95	81	70	77	62	88	122
ADAL	32	57	64	69	56	38	27	20	43	73	52	88	58	53	22	2	25	35	28	0	42	13	12	9	34	10	21	18	76	60	35	48	22	38	79	51	58	62	100	76	61	24	53	57	63	76	55	61	26
ADAM10	3	9	14	8	0	7	3	3	3	0	11	5	6	5	3	0	1	0	0	3	9	0	7	0	6	5	0	7	10	3	7	1	5	6	3	10	6	6	6	8	15	1	3	3	8	2	8	6	5
ADAM11	0	0	0	0	0	0	0	0	0	0	0	0	0	0	0	0	0	0	0	0	0	0	0	0	0	0	0	0	0	0	0	0	0	0	0	0	0	0	0	0	0	0	0	0	0	3	0	0	0
ADAM15	343	354	656	539	676	316	357	263	449	465	491	336	398	336	261	774	457	994	671	1307	624	767	1054	1062	586	821	689	650	165	459	83	209	74	215	424	188	158	202	166	157	504	270	504	668	485	701	469	503	434
ADAM17	12	11	26	20	13	19	18	5	7	7	14	8	2	14	8	2	0	0	0	0	6	4	16	5	0	0	4	0	18	12	13	40	8	10	21	13	12	18	13	17	26	4	15	6	7	27	9	10	13
ADAM19	0	0	0	1	0	0	0	0	0	0	2	0	0	0	0	0	0	7	0	0	0	0	0	0	0	0	0	0	0	0	0	0	0	0	0	0	0	0	0	0	0	0	1	3	0	0	0	0	0
ADAM22	0	0	0	0	0	0	0	0	0	0	0	0	0	0	0	0	0	0	0	0	0	0	0	0	0	0	0	0	0	0	0	0	0	0	0	0	0	0	0	0	0	0	0	0	0	0	0	0	1
ADAM28	0	0	0	0	0	0	0	0	0	0	0	0	0	0	0	0	0	0	0	0	0	0	0	0	0	0	0	0	0	0	0	0	0	0	0	0	0	0	0	0	0	0	0	0	0	0	0	0	0
ADAM8	7	8	6	6	6	3	0	0	4	1	0	9	12	14	0	1	13	0	2	18	1	7	12	19	20	53	38	10	0	1	2	12	1	0	0	2	0	3	12	0	16	0	19	3	15	15	9	3	2
ADAM9	9	9	13	10	7	5	2	9	10	9	2	13	20	9	8	2	3	5	0	5	0	5	4	0	0	4	0	0	14	16	7	7	13	10	11	7	20	5	11	16	14	3	15	4	6	10	2	8	6
ADAMTS1	0	0	0	0	0	0	3	0	0	0	0	4	0	3	0	0	0	0	0	0	0	0	0	0	0	0	0	0	0	0	0	0	0	0	0	0	0	0	0	0	0	0	0	0	0	0	0	0	0
ADAMTS10	0	0	0	0	0	0	0	0	0	0	0	0	0	0	0	0	0	0	0	0	0	0	0	0	0	0	0	0	0	0	0	0	0	0	0	0	0	0	0	0	0	0	0	0	0	0	0	1	1
ADAMTS12	0	3	2	2	0	2	0	1	2	0	0	3	3	2	3	0	0	0	0	0	0	0	0	0	1	2	0	0	2	6	3	4	3	0	3	1	4	0	4	6	0	1	0	0	0	0	5	0	4
ADAMTS15	0	0	3	0	0	0	0	0	0	0	0	0	0	0	0	0	0	0	0	0	0	0	0	0	0	0	0	0	0	0	0	0	0	0	0	0	2	0	0	0	0	0	3	0	0	0	0	0	0
ADAMTS17	0	0	0	0	0	0	0	0	0	0	0	0	0	0	0	0	0	0	0	0	0	0	0	0	0	0	0	0	0	0	0	0	0	0	0	0	0	0	0	0	0	0	0	0	0	0	0	0	0
ADAMTS3	0	0	0	0	0	0	0	0	0	0	0	0	0	0	0	0	0	0	0	0	0	0	0	0	0	0	0	3	0	5	0	0	0	0	0	0	0	0	0	0	0	0	0	0	0	0	0	0	0
ADAMTS6	0	0	0	0	3	2	3	0	0	0	0	0	0	0	0	0	0	0	0	0	0	0	0	0	0	0	0	0	0	0	0	0	0	0	0	0	1	0	0	0	0	0	0	0	0	3	0	0	0
ADAMTS7	0	0	0	0	0	0	0	0	0	0	3	0	0	0	0	11	0	1	0	1	4	9	5	3	0	3	3	0	0	0	0	0	0	0	0	0	0	0	0	0	0	6	10	5	4	3	0	1	0
ADAMTS9	0	0	0	0	1	0	0	0	0	0	0	0	0	0	0	0	0	0	0	0	0	0	0	0	0	0	0	0	0	0	0	0	0	0	0	0	0	0	0	0	0	0	0	0	0	0	0	0	0
ADAMTSL1	0	0	0	0	0	0	0	0	1	0	0	0	0	0	0	0	0	0	0	0	0	0	0	0	0	0	0	0	0	0	0	0	0	0	0	0	0	0	0	0	0	0	0	0	0	0	0	0	0
ADAMTSL2	0	0	0	0	0	0	0	0	0	0	0	0	0	0	0	0	0	0	0	0	0	0	0	0	0	0	0	0	0	0	0	0	0	0	0	0	0	0	0	0	0	0	0	0	0	0	0	0	0
ADAMTSL4	11	0	18	29	29	13	2	3	20	7	27	18	17	6	7	9	1	32	24	39	7	34	8	24	6	37	12	16	15	28	11	4	2	46	8	50	21	18	18	7	6	3	15	9	29	25	9	10	6
ADAMTSL5	38	13	32	33	16	13	23	4	12	9	20	6	18	42	19	41	8	24	31	41	0	11	19	44	16	18	34	1	17	12	0	0	4	10	4	1	2	4	4	0	3	9	15	5	15	18	17	44	2
ADAP1	4	4	0	3	0	0	6	4	9	3	0	3	0	4	3	0	6	10	0	0	0	2	0	9	10	0	0	0	0	3	0	0	0	2	0	0	0	0	0	0	2	3	7	6	5	9	5	7	6
ADAP2	0	0	0	0	0	0	0	0	4	0	0	0	0	2	1	0	0	0	0	0	10	0	0	0	0	0	0	0	0	0	0	0	0	0	0	0	0	0	0	0	0	0	0	0	0	4	0	0	0
ADAR	21	13	92	28	35	11	42	13	56	38	21	36	46	24	17	122	43	98	37	131	41	116	54	149	102	108	135	41	21	27	22	19	6	19	30	17	25	41	25	18	70	36	109	62	188	146	199	201	42
ADARB1	0	0	0	0	0	0	0	0	0	0	0	0	0	0	0	0	0	0	0	0	0	0	0	0	0	0	0	0	0	0	0	0	0	0	0	0	0	0	0	0	0	0	0	0	0	0	0	0	0
ADAT1	32	35	28	35	36	30	26	24	54	46	41	52	33	33	31	11	15	3	22	28	10	15	26	35	35	26	11	29	19	21	14	27	15	19	31	16	18	14	28	38	39	27	24	43	30	60	30	30	36
ADAT2	19	4	13	7	6	4	4	5	7	9	5	6	6	10	5	1	0	0	3	0	0	0	3	0	0	0	0	0	5	9	10	7	0	15	0	8	12	6	10	15	3	1	15	7	16	22	7	4	5
ADCK1	5	10	7	16	3	8	2	2	9	9	15	18	9	10	3	1	2	17	3	3	7	2	6	4	4	6	21	0	6	0	5	5	12	3	6	11	3	8	1	0	6	12	10	1	14	18	12	9	8
ADCK2	0	0	0	0	0	0	0	0	0	0	0	3	0	0	0	0	0	0	0	0	0	0	0	6	4	1	1	9	0	0	0	0	0	0	3	0	0	2	0	0	0	0	6	0	1	3	1	1	1
ADCK3	3	4	11	8	13	3	2	4	6	3	6	7	33	9	4	11	9	0	1	7	0	2	0	8	0	4	2	3	1	5	2	1	0	9	0	15	1	24	5	3	1	3	6	9	8	10	13	18	8
ADCK4	17	8	23	17	17	5	4	4	2	19	16	21	16	10	1	18	7	10	36	18	14	9	13	43	8	25	33	35	23	4	9	6	10	11	14	17	9	8	8	10	17	13	8	8	25	17	26	7	13
ADCK5	4	5	15	8	16	3	7	12	16	10	23	22	15	13	15	7	8	7	12	0	5	4	13	3	5	15	18	23	2	10	0	2	7	4	3	8	9	10	11	15	10	10	23	12	17	23	1	22	10
ADCY3	0	0	0	0	0	0	0	0	0	0	0	0	0	0	0	0	0	0	0	0	0	0	0	0	0	0	0	0	0	0	0	0	0	0	0	0	0	0	0	0	0	0	0	0	0	0	0	0	0
ADCY4	0	0	3	0	0	0	0	0	0	0	0	0	0	0	0	0	0	0	0	0	0	0	0	0	0	0	0	0	0	0	0	0	0	0	0	0	0	0	0	0	0	0	0	0	0	0	0	0	0
ADCY6	0	0	0	0	0	0	0	0	0	0	0	0	0	0	0	0	0	0	0	0	0	0	0	0	0	0	0	0	0	0	0	0	0	0	0	0	0	0	0	0	0	0	0	0	0	0	2	0	0
ADCY7	0	0	1	0	0	0	0	0	0	0	0	0	0	0	0	0	0	0	0	0	0	3	0	0	0	0	0	0	0	0	0	0	0	0	0	0	0	0	0	0	0	0	0	0	0	0	0	0	0
ADCY9	0	0	0	0	0	0	0	0	0	0	0	0	0	0	0	0	0	0	0	0	0	0	0	0	0	0	0	0	0	0	0	0	0	0	0	0	0	0	0	0	0	0	0	0	0	0	0	0	0
ADD1	1	7	4	10	2	2	3	1	7	3	6	5	5	0	1	12	0	18	0	4	9	18	12	12	8	7	1	21	4	0	4	2	3	5	2	3	3	6	8	14	23	2	30	17	29	41	31	21	26
ADD2	0	0	0	0	0	0	0	0	0	0	0	0	0	0	0	0	0	0	0	0	0	0	0	0	0	0	0	0	0	3	0	0	0	0	0	0	0	0	0	0	0	0	0	0	0	0	0	0	0
ADD3	24	16	28	32	19	13	6	11	23	13	20	22	9	19	12	21	0	20	8	8	9	0	17	4	7	10	14	12	8	11	10	14	8	6	6	10	18	13	6	8	14	12	9	7	11	11	12	8	1
ADGB	0	0	0	0	0	0	0	0	0	0	0	0	0	0	0	0	0	0	0	0	0	0	0	0	0	0	0	0	0	1	0	0	0	4	0	0	0	0	2	0	0	0	0	0	0	0	0	0	0
ADGRA2	0	0	0	0	0	0	0	0	0	0	0	0	0	0	0	0	0	0	0	0	0	0	0	0	0	0	0	0	0	0	0	0	0	0	0	0	0	0	0	0	0	0	0	0	0	0	2	0	0
ADGRB2	0	0	0	0	0	0	0	0	0	0	0	0	0	0	0	0	0	0	0	0	0	0	0	2	0	0	0	0	0	0	0	0	0	0	0	0	0	0	0	0	0	0	0	0	0	1	0	0	0
ADGRB3	0	0	0	0	0	0	0	0	0	0	0	0	0	0	0	0	0	0	0	0	0	0	0	0	0	0	0	0	0	0	0	0	0	0	0	0	0	0	0	0	0	0	0	0	0	0	0	0	0
ADGRD1	0	0	0	0	0	0	0	0	0	0	0	0	0	0	0	0	0	0	0	0	0	0	0	0	0	0	0	0	0	0	0	0	0	0	0	0	0	0	0	0	0	0	0	0	0	0	0	0	0
ADGRE2	0	0	5	3	4	0	6	0	3	0	0	0	0	1	0	0	0	10	0	1	0	0	0	11	0	0	0	0	0	0	0	1	0	0	0	0	3	0	0	3	1	1	0	2	3	0	0	0	1
ADGRE5	9	10	3	16	18	6	9	9	9	16	24	11	6	9	10	9	0	1	17	18	0	11	23	17	2	25	4	9	16	23	7	6	0	26	8	22	9	8	4	18	8	1	22	18	17	5	13	9	7
ADGRF1	1	0	0	0	0	3	0	2	0	0	0	2	0	3	0	0	4	0	0	0	0	11	0	0	0	0	0	0	2	3	0	0	3	0	5	0	0	4	4	0	1	0	0	0	0	0	0	3	0
ADGRF2	0	0	0	0	0	0	0	0	0	0	0	0	0	0	0	0	0	0	0	0	0	0	0	0	0	0	0	0	0	0	0	0	0	0	0	0	0	0	0	0	0	0	0	0	0	0	0	0	0
ADGRF3	0	0	0	0	3	0	0	0	0	0	0	0	0	0	0	0	0	0	0	0	0	0	0	0	0	0	0	0	0	0	0	0	0	0	0	0	0	0	4	0	0	0	0	0	0	3	0	0	3
ADGRF4	0	0	5	0	0	0	4	0	0	0	0	1	0	0	0	0	0	1	0	0	0	0	0	0	0	0	3	0	0	1	1	0	0	0	0	3	0	0	0	0	0	0	1	0	0	2	3	0	0
ADGRG1	116	39	169	51	89	15	47	10	80	63	161	101	149	154	164	103	33	94	75	91	35	98	82	156	86	221	330	228	75	206	32	51	36	124	99	211	51	258	287	293	37	30	79	75	181	86	186	269	214
ADGRG2	0	0	0	0	0	0	0	0	0	0	0	0	0	0	0	0	0	0	0	0	0	0	0	0	0	0	0	0	0	0	0	0	0	0	0	0	0	0	3	0	3	0	0	0	0	0	0	0	0
ADGRG3	0	0	0	0	0	0	0	0	0	0	0	0	0	0	0	0	8	0	0	0	0	0	0	0	0	0	0	0	0	0	0	0	0	0	0	0	0	0	0	0	0	0	0	0	0	0	0	0	0
ADGRG6	13	5	14	4	5	1	7	3	5	3	8	4	8	0	2	12	0	4	12	2	1	1	0	9	0	13	16	2	14	2	9	5	0	5	5	10	14	15	11	8	0	2	5	7	3	2	1	9	5
ADGRL1	0	0	0	0	0	0	0	0	0	0	0	0	3	0	0	0	0	0	0	0	0	2	0	5	1	0	8	0	0	0	0	0	0	0	0	0	0	0	0	0	0	0	1	1	0	0	0	2	0
ADGRL2	4	0	2	0	0	0	1	0	0	0	0	0	3	0	0	0	0	0	0	0	0	0	0	0	0	0	0	0	1	2	0	0	2	0	0	0	0	0	0	1	1	0	0	0	0	1	0	0	7
ADGRL4	0	0	0	0	0	0	2	0	0	0	0	0	0	0	0	0	0	0	0	0	0	0	0	0	0	0	0	0	0	0	0	0	0	0	0	0	0	0	0	0	0	0	0	0	0	0	0	0	0
ADGRV1	0	0	0	0	0	0	0	0	0	1	0	0	0	0	0	0	0	0	0	0	0	0	0	0	0	0	0	0	0	0	0	0	0	0	0	0	2	0	0	0	0	0	0	0	0	0	0	0	0
ADH1B	0	0	0	0	0	0	0	0	0	0	0	0	0	0	0	0	0	0	0	0	0	0	0	0	0	0	0	0	0	0	0	0	0	0	0	0	0	0	0	0	0	0	0	0	0	0	0	0	0
ADH5	45	59	99	73	47	42	49	50	68	70	60	76	64	47	60	32	35	24	45	63	40	40	18	6	48	32	41	40	115	78	46	75	62	100	79	52	96	67	97	76	48	55	65	63	37	64	42	47	40
ADHFE1	0	0	8	6	0	0	0	0	4	0	0	0	2	1	0	4	0	0	0	0	0	0	0	0	0	5	0	0	0	6	0	0	1	0	0	1	0	0	2	2	0	0	3	0	2	0	0	7	4
ADI1	50	94	94	93	88	82	72	49	88	66	71	104	76	70	103	15	4	17	38	16	26	15	25	10	17	12	16	44	42	45	25	25	15	33	60	38	39	37	27	56	115	72	76	76	87	122	90	98	133
ADIPOR1	91	94	205	149	123	90	92	77	131	81	113	144	193	115	80	206	74	177	161	164	134	241	163	181	262	434	323	118	30	35	11	25	19	47	20	31	49	107	37	23	339	342	401	417	331	647	635	534	359
ADIPOR2	17	29	28	35	21	12	23	16	18	11	24	43	23	21	15	29	24	23	18	18	21	16	26	9	36	19	18	6	11	5	6	4	5	13	10	8	10	5	22	4	22	19	10	23	11	30	13	33	8
ADIRF	353	366	424	511	280	267	304	228	400	365	296	433	445	332	258	162	167	159	229	212	175	138	160	127	210	197	169	200	802	648	460	557	420	681	769	500	739	687	629	637	618	399	566	541	460	863	557	564	518
ADK	99	118	128	140	116	70	91	60	102	121	91	133	97	93	102	18	23	51	39	41	71	48	12	65	39	15	25	65	131	115	77	126	62	161	118	119	148	125	130	173	119	60	80	100	82	155	91	103	117
ADM	5	8	16	19	21	3	13	15	20	6	7	10	5	16	12	4	1	0	0	1	2	0	6	2	6	1	0	1	4	7	3	6	3	12	10	6	8	12	7	7	1	7	2	17	3	14	13	4	3
ADM2	0	0	0	1	2	0	3	0	0	4	0	1	1	0	1	0	0	0	0	4	0	0	0	0	5	0	0	0	0	0	0	1	0	0	0	0	0	0	0	0	0	0	4	3	3	1	0	0	0
ADM5	16	8	33	10	33	0	0	0	46	3	64	0	66	1	10	6	0	0	0	0	0	0	0	21	0	3	0	0	2	17	0	0	3	17	0	38	9	35	8	6	0	0	15	7	32	4	54	0	7
ADNP	0	0	0	0	0	0	2	3	2	4	2	0	0	0	0	0	0	0	0	0	0	0	0	13	0	0	0	1	1	0	0	3	0	0	0	1	0	0	0	4	4	3	0	6	8	8	9	1	0
ADNP2	0	0	0	0	0	0	0	0	0	0	0	0	0	0	0	0	0	0	0	0	0	0	0	0	0	0	0	0	0	0	0	0	0	0	0	0	0	0	0	0	0	0	0	1	0	0	0	0	0
ADO	0	0	0	0	0	0	0	0	0	0	0	0	0	0	0	0	0	0	0	0	0	0	0	0	0	0	0	0	0	0	0	0	0	0	0	0	0	0	4	0	0	3	0	3	3	2	4	0	1
ADORA1	7	0	3	1	2	0	0	1	14	0	4	12	4	3	0	12	0	1	5	0	0	7	0	4	1	10	24	0	7	7	0	3	1	21	0	1	3	14	24	0	0	0	16	1	0	4	9	5	8
ADORA2B	39	34	25	41	28	35	38	26	33	52	23	49	56	55	15	23	27	44	15	46	44	35	36	21	33	19	71	42	29	35	23	37	19	34	43	43	56	19	66	46	154	81	122	118	93	175	134	123	100
ADPGK	17	22	36	27	24	15	22	14	29	22	8	18	16	14	22	2	10	13	17	6	2	13	9	10	0	36	8	16	7	1	1	18	3	2	7	4	5	6	3	9	30	31	26	45	35	46	27	35	28
ADPRH	0	1	0	2	4	0	0	0	0	0	3	1	3	0	0	0	0	0	0	5	0	9	0	8	0	4	0	3	0	2	0	0	0	0	0	0	0	3	0	0	3	0	0	0	0	0	0	0	2
ADPRHL2	76	84	88	78	78	60	57	58	61	56	86	62	62	64	73	9	10	0	24	16	14	8	27	17	4	11	42	42	34	23	22	37	25	22	45	19	26	23	30	39	34	25	64	44	29	48	28	70	76
ADPRM	17	13	16	39	17	11	17	11	28	31	19	19	34	28	9	0	1	3	17	0	6	1	1	8	7	27	4	7	38	24	31	37	16	31	47	20	45	58	24	19	5	15	22	16	13	36	39	20	20
ADRA1B	0	0	0	0	1	0	0	0	0	0	0	0	0	0	0	0	0	0	0	0	0	0	0	0	0	0	1	1	0	0	4	0	0	5	0	0	0	4	0	0	0	0	3	3	0	0	0	0	7
ADRA2B	0	0	0	0	0	0	0	0	0	0	0	0	0	0	0	0	0	0	0	0	0	0	0	0	0	0	0	0	0	0	0	0	0	0	0	0	0	0	0	0	0	0	0	0	0	0	0	0	0
ADRB2	6	18	21	19	11	6	17	4	17	28	5	11	5	18	16	10	3	12	5	16	13	8	10	5	10	9	12	15	5	3	11	14	6	7	5	22	3	9	12	14	12	2	21	17	12	27	13	15	11
ADRBK1	0	0	0	0	0	0	0	0	3	0	0	2	0	0	0	0	1	0	5	0	0	0	0	11	0	1	2	0	0	0	0	0	0	0	0	0	0	0	0	0	2	6	6	3	0	0	0	0	1
ADRBK2	0	0	0	0	0	0	0	0	1	0	0	0	0	0	0	0	0	0	0	0	0	0	0	0	0	0	0	0	0	0	0	0	0	0	0	0	0	0	0	0	0	0	0	0	0	0	0	0	0
ADRM1	2203	3437	3552	3791	3220	2542	3053	2067	3697	2940	3071	2908	2747	3050	2231	942	1122	1100	1152	985	998	1637	1131	1185	1021	967	1044	1226	3172	2761	2336	2549	1860	3492	3178	2517	2910	2859	3197	2883	2747	1978	3062	2731	2534	3733	2269	2802	2624
ADSL	264	256	292	299	272	214	257	166	374	224	222	283	260	316	243	57	83	87	104	71	72	93	84	56	78	88	77	112	448	335	275	357	250	378	384	286	451	420	430	377	259	173	259	267	195	407	216	287	212
ADSS	10	15	10	24	3	11	15	2	9	24	5	2	12	5	9	1	0	0	8	13	10	6	1	2	0	4	4	8	21	21	8	15	16	8	10	11	11	5	8	12	3	2	17	16	5	21	14	5	11
ADSSL1	5	0	3	0	0	1	0	0	4	2	0	9	1	4	0	14	2	2	0	8	12	7	12	5	15	0	0	5	2	0	2	0	0	0	0	0	1	0	0	0	23	10	33	44	21	35	27	40	26
AEBP1	0	0	0	0	0	0	0	0	0	0	0	0	0	0	0	3	0	0	8	3	5	0	3	6	1	0	0	3	0	3	0	0	0	0	4	14	2	0	0	0	1	0	5	2	4	10	4	3	4
AEBP2	5	0	7	0	12	0	0	0	13	0	4	3	8	2	1	0	0	0	0	0	0	0	0	0	0	0	0	0	4	1	3	0	0	11	0	9	1	1	0	3	10	4	18	8	10	25	7	7	10
AEN	52	59	134	60	36	19	31	32	42	12	55	39	43	18	15	59	12	51	23	5	21	19	8	15	15	61	5	31	19	18	10	8	5	34	21	15	32	18	10	13	10	22	48	31	34	87	51	51	43
AES	57	58	72	90	79	28	45	40	63	44	58	95	32	46	24	21	5	23	40	28	3	49	7	31	38	36	25	23	38	61	41	62	30	57	29	26	53	52	57	33	41	42	58	53	50	98	62	43	51
AFAP1	7	7	4	3	3	1	1	4	0	4	4	2	2	2	8	0	17	11	0	8	0	7	0	14	2	0	1	3	0	1	3	0	0	0	9	1	3	6	7	0	10	14	17	10	7	10	1	6	9
AFAP1L1	0	2	1	0	1	0	0	0	3	0	0	0	0	0	0	0	4	0	0	0	0	1	0	0	3	0	0	0	0	0	0	0	0	0	0	0	0	0	0	0	2	2	4	2	2	0	1	2	1
AFAP1L2	3	0	2	2	0	0	3	1	0	0	3	0	3	4	0	6	0	0	0	0	0	0	0	6	0	4	0	0	0	0	1	0	4	0	3	2	1	2	0	0	5	2	5	1	0	1	1	4	4
AFF1	4	6	14	8	14	6	11	1	18	17	13	7	9	14	21	2	19	5	8	18	13	9	16	6	6	0	13	2	8	8	15	13	3	10	17	14	8	3	19	16	15	4	19	10	9	5	2	7	5
AFF4	66	48	106	96	71	54	74	72	50	59	60	53	58	56	50	27	15	26	12	45	30	32	29	5	17	27	13	34	15	28	10	19	19	19	28	30	23	22	26	10	55	33	44	31	44	81	32	56	41
AFG3L2	25	61	41	28	16	21	25	6	29	35	18	47	21	15	10	25	41	10	10	3	15	41	30	10	25	12	8	24	29	11	17	10	12	2	22	14	32	3	11	17	28	32	58	35	62	66	37	42	34
AFMID	44	45	70	60	55	41	36	51	52	33	81	55	72	40	49	18	21	10	33	3	6	10	5	10	3	31	21	17	73	39	26	60	35	38	46	81	60	78	58	55	19	25	58	35	58	84	35	43	59
AFTPH	9	9	18	5	8	12	6	7	7	12	16	4	21	7	0	10	22	0	0	10	9	7	23	0	6	16	18	10	10	23	0	6	3	21	4	4	9	8	6	8	25	13	29	12	14	20	7	19	15
AGA	45	37	31	39	44	43	33	17	49	30	33	29	38	15	20	1	13	26	12	9	4	3	7	16	4	3	18	18	40	56	31	43	18	41	31	23	36	67	48	50	48	22	25	33	17	58	37	46	30
AGAP1	0	0	0	0	0	0	0	0	0	0	0	0	0	0	0	0	0	0	0	0	0	0	0	0	0	0	0	0	0	0	0	0	0	0	0	0	0	0	1	0	0	0	0	0	0	0	0	0	0
AGAP11	0	17	2	1	0	5	0	8	0	12	8	6	1	0	28	0	0	0	0	0	0	0	0	0	0	0	0	4	16	5	4	10	0	7	8	18	23	14	13	52	13	6	10	9	0	8	10	12	32
AGAP2	4	2	1	2	1	3	0	0	4	0	1	0	0	0	0	0	0	0	0	0	0	0	5	0	0	0	0	0	3	0	0	0	0	1	0	4	0	0	3	0	0	0	2	0	0	0	3	0	0
AGAP3	5	6	2	2	9	1	4	0	5	2	74	2	57	6	2	4	5	6	4	13	0	8	0	55	11	79	2	0	2	8	4	0	0	11	0	73	1	59	9	5	0	6	11	5	41	4	83	18	7
AGAP4	0	0	1	0	0	0	0	0	0	0	0	0	0	0	0	0	0	0	0	0	0	0	0	0	0	0	0	0	0	0	0	0	0	0	0	0	0	0	0	0	0	0	0	0	0	0	0	0	0
AGAP6	0	0	0	0	0	0	0	0	0	0	0	0	0	0	0	0	0	0	0	0	0	0	0	0	0	0	0	0	0	0	0	0	0	0	0	0	0	0	0	0	0	0	0	0	3	0	0	0	0
AGBL2	1	0	3	0	0	2	0	0	5	0	0	0	0	4	3	0	0	0	0	0	0	0	0	0	0	0	0	0	0	3	0	0	2	0	4	2	0	0	3	4	2	0	4	2	0	0	5	0	0
AGBL3	3	1	1	9	3	1	5	0	2	0	6	9	5	2	3	0	0	10	0	0	0	2	4	0	0	0	0	0	8	0	0	8	1	7	3	9	15	8	1	8	5	0	7	1	17	6	1	6	5
AGBL4	1	0	0	0	0	0	0	0	0	0	0	0	0	0	0	0	0	0	0	0	0	0	0	0	0	0	0	0	0	0	0	0	0	0	0	0	0	0	0	0	2	0	0	0	0	0	0	0	0
AGBL5	3	0	8	9	4	4	3	0	1	1	8	7	2	1	1	14	16	93	30	44	31	37	15	67	39	33	15	48	0	3	0	3	0	7	1	0	5	0	0	0	72	35	51	52	135	112	62	45	69
AGER	0	0	0	0	0	0	0	0	0	0	0	0	0	0	0	0	0	3	0	0	0	0	0	0	0	0	0	0	0	0	0	0	0	0	0	0	0	0	0	0	3	0	0	0	0	0	0	0	0
AGFG1	0	7	4	0	0	3	0	0	0	0	0	0	0	0	0	0	0	0	0	0	0	0	0	0	0	0	0	0	2	0	0	2	3	0	4	0	0	0	3	0	0	0	0	0	0	0	0	0	0
AGFG2	0	3	1	3	0	0	0	0	1	0	19	3	2	3	0	0	0	0	0	0	0	0	0	14	0	0	0	0	0	1	0	3	0	0	0	10	1	4	0	0	8	0	8	5	34	13	25	7	6
AGGF1	49	68	93	89	80	70	74	45	84	67	97	93	97	76	55	53	49	49	67	36	59	45	92	68	61	46	81	64	29	15	12	31	20	32	44	35	30	20	24	26	66	53	68	72	60	106	76	88	80
AGK	13	10	9	9	2	20	8	5	13	21	11	5	2	14	7	4	12	5	13	7	5	0	4	6	0	6	8	2	10	3	8	12	0	8	12	3	12	17	9	11	5	7	9	7	3	7	13	14	4
AGL	10	28	26	16	16	21	12	11	12	7	16	10	9	13	11	0	0	0	4	0	0	3	5	6	11	1	11	0	10	14	11	10	7	10	20	1	16	5	12	1	14	6	5	6	8	11	9	5	5
AGMAT	0	0	0	0	0	3	0	0	0	0	0	0	0	2	0	0	2	0	8	0	2	6	1	5	0	11	6	15	0	0	0	0	0	0	0	0	0	0	0	0	11	1	5	15	9	12	12	15	6
AGMO	0	0	0	0	0	0	0	0	0	0	0	0	0	0	0	0	0	0	0	0	0	0	0	0	0	0	0	0	0	0	0	0	0	0	0	0	0	0	0	0	0	0	0	0	0	0	0	0	0
AGO1	0	0	0	0	2	0	0	0	0	0	0	0	3	4	0	5	0	0	0	3	0	0	8	3	0	4	0	0	0	0	0	0	0	0	0	0	0	0	0	0	1	0	4	2	1	0	5	11	0
AGO2	0	0	0	0	0	0	0	0	0	0	0	0	0	0	0	0	0	0	0	0	0	0	0	0	0	0	0	0	0	0	0	0	0	0	0	0	0	0	1	0	0	0	0	0	0	0	0	1	0
AGO3	2	8	1	5	4	16	1	2	9	1	1	0	6	0	3	0	0	2	0	0	1	0	7	0	0	0	0	0	3	0	5	3	0	8	7	10	3	7	7	5	0	4	0	15	4	6	0	8	2
AGO4	0	0	0	0	0	0	0	0	0	0	0	0	0	0	0	0	0	0	0	0	0	0	0	0	0	0	0	0	0	0	0	0	0	0	0	0	0	0	0	0	0	0	0	0	0	0	0	0	0
AGPAT1	85	72	241	211	243	80	49	40	263	81	284	265	97	119	104	97	41	278	163	264	40	341	44	295	331	142	193	88	183	223	52	50	30	333	95	314	376	164	181	106	73	44	244	92	228	360	106	151	94
AGPAT2	19	57	36	59	65	34	22	35	44	36	48	31	42	33	39	54	20	43	51	61	33	51	27	121	20	50	26	63	7	3	0	2	4	6	3	13	8	16	7	3	133	91	101	143	170	242	134	137	134
AGPAT3	0	0	0	0	0	2	0	0	0	0	5	0	0	3	0	0	0	0	2	0	0	3	5	0	0	1	5	0	0	1	0	0	0	0	0	0	0	1	3	0	0	0	3	1	8	3	3	0	3
AGPAT4	12	8	10	12	19	7	4	8	1	15	13	5	1	4	7	8	0	0	0	0	0	9	0	7	2	2	6	4	4	7	0	3	8	2	2	7	7	10	2	3	3	7	3	2	10	7	3	6	1
AGPAT5	11	5	6	6	0	9	5	4	8	7	15	13	11	5	9	0	7	1	0	4	0	7	2	6	11	0	0	1	7	8	12	10	15	10	24	0	14	14	5	9	12	3	6	8	6	5	5	14	14
AGPAT6	11	17	7	18	2	5	8	8	26	4	5	19	13	15	5	11	14	0	8	12	27	9	30	21	9	14	39	11	11	16	2	15	1	17	7	13	14	14	15	9	15	14	32	26	25	27	13	14	26
AGPAT9	0	0	0	0	0	0	1	1	0	0	0	4	0	0	0	0	0	14	0	0	3	0	0	0	6	0	0	0	3	0	0	0	0	0	0	0	0	0	0	0	5	1	0	0	0	0	0	0	0
AGPS	0	0	0	0	0	0	0	0	0	0	0	0	0	0	0	0	0	5	0	7	0	14	15	0	8	5	9	7	0	0	0	0	0	0	0	0	5	0	0	0	6	3	13	11	5	18	8	13	3
AGR2	29	49	39	50	50	12	31	16	29	26	41	32	30	14	20	34	14	40	31	49	9	29	26	27	13	38	23	6	65	26	16	23	36	26	51	26	50	56	44	34	32	26	26	44	14	53	22	40	40
AGRN	0	0	0	0	0	0	1	0	0	0	0	0	0	0	0	0	0	0	5	9	0	0	0	7	0	4	0	0	0	0	0	0	0	0	0	0	0	0	0	0	0	0	0	0	1	1	1	0	0
AGRP	0	0	0	0	0	0	0	0	0	0	0	0	0	0	0	0	0	0	0	0	0	0	0	0	0	0	0	0	0	0	0	0	0	0	0	0	0	0	0	0	0	0	0	0	0	0	0	0	0
AGT	0	0	1	2	5	0	0	2	3	5	1	5	1	0	0	0	0	2	0	5	0	3	0	1	0	0	8	0	0	0	5	4	0	0	1	2	7	0	0	2	2	0	1	1	3	9	1	2	0
AGTPBP1	30	28	58	49	27	18	33	23	61	35	22	31	65	45	27	0	13	4	10	16	9	12	12	0	24	16	1	13	44	27	28	23	20	7	34	37	24	23	45	33	23	20	16	48	11	33	46	47	37
AGTRAP	197	256	262	291	195	153	219	152	193	200	195	275	200	186	148	50	52	67	41	51	78	49	53	76	88	65	32	92	408	300	276	326	250	387	346	284	342	349	391	314	198	121	228	194	164	285	163	191	186
AHCTF1	2	0	0	3	1	0	0	1	0	0	0	0	0	0	0	0	8	4	0	0	2	3	0	0	7	0	0	0	0	0	0	0	0	0	0	0	2	0	0	0	5	3	4	5	0	4	2	2	0
AHCY	331	374	394	452	368	250	262	208	454	286	311	399	352	281	238	392	311	180	268	252	160	471	217	192	236	241	258	291	282	293	140	164	114	390	229	199	286	272	296	184	362	236	492	382	316	566	359	387	371
AHCYL1	12	6	8	11	6	0	0	2	6	5	6	2	20	2	5	12	0	12	3	0	9	4	4	14	0	27	15	0	3	1	0	3	11	0	4	2	6	15	1	0	36	40	63	42	47	89	53	89	56
AHCYL2	0	0	0	0	4	0	0	0	0	0	0	0	0	0	0	0	0	0	0	0	0	0	0	0	0	0	0	0	0	0	0	0	0	0	0	0	0	0	0	0	0	0	0	0	0	0	0	0	0
AHDC1	0	0	6	0	0	0	0	0	2	0	0	0	0	0	0	0	6	0	0	0	0	0	0	10	0	0	0	0	0	0	0	0	0	0	0	0	0	6	2	0	0	0	4	5	16	3	0	4	0
AHI1	114	109	179	104	131	64	85	58	148	148	137	95	154	95	71	19	14	26	8	26	16	8	31	10	11	43	26	12	142	163	101	127	81	180	123	144	141	189	117	110	65	56	76	101	106	138	116	87	61
AHNAK	41	48	77	66	70	54	47	52	44	36	34	59	34	54	52	15	18	19	9	16	14	32	14	25	21	34	27	20	65	50	42	48	49	43	44	39	79	52	75	44	86	51	63	68	36	105	63	82	89
AHR	0	0	0	0	0	0	3	0	0	0	1	3	0	0	0	0	0	2	0	0	0	0	0	3	7	1	0	0	0	3	0	0	0	0	0	0	0	0	1	0	0	4	0	0	19	11	6	2	1
AHSA1	87	81	107	100	95	78	73	73	86	73	78	144	122	81	114	27	6	34	41	33	15	29	12	17	39	44	29	71	179	100	77	122	71	100	86	97	93	144	131	191	63	21	74	70	38	57	73	82	81
AHSA2	2	0	5	0	2	0	0	0	0	0	2	4	0	3	0	5	0	0	0	0	0	0	0	0	2	0	0	0	1	5	0	0	0	1	0	1	2	3	0	0	15	10	5	3	1	14	9	5	14
AIDA	2	1	1	0	3	0	4	2	0	3	6	0	5	0	7	1	10	7	7	4	3	14	3	2	6	7	4	12	0	0	2	0	2	3	0	1	1	0	3	1	9	9	5	9	8	6	0	3	6
AIF1	0	0	0	0	0	0	0	0	0	0	0	0	0	0	0	0	0	0	0	0	0	0	0	0	0	0	4	0	0	0	0	0	0	0	0	0	0	0	0	0	0	0	0	0	0	0	0	0	0
AIF1L	15	9	7	6	17	13	0	1	4	4	6	8	6	3	3	1	0	1	7	3	3	0	3	1	1	0	0	23	0	15	4	6	0	5	2	7	8	2	8	18	0	0	17	5	1	13	13	4	10
AIFM1	29	41	48	70	51	38	23	22	55	34	60	41	36	39	34	10	18	9	7	16	22	7	0	15	3	8	18	11	41	41	15	32	30	50	57	41	51	57	47	55	25	11	55	21	23	39	24	37	23
AIFM2	28	30	32	36	34	31	30	22	29	12	36	29	36	40	26	6	14	14	26	0	2	13	2	3	0	5	12	24	28	21	9	10	18	16	12	22	28	19	20	20	31	34	18	43	45	48	31	34	38
AIFM3	0	0	0	0	0	0	0	0	0	0	0	0	0	0	0	0	0	0	0	0	0	0	0	0	0	0	0	0	0	0	0	0	0	0	0	0	0	0	0	0	1	0	0	0	0	0	0	0	0
AIG1	111	160	240	260	164	137	157	132	220	120	171	143	145	141	106	33	52	57	72	68	72	101	59	72	55	104	55	60	234	215	120	143	164	225	217	186	186	221	231	179	170	132	145	185	152	220	175	192	163
AIM1	0	13	4	6	9	0	6	0	6	9	3	1	12	0	8	3	2	1	35	1	0	0	0	9	12	8	6	2	0	0	0	0	0	0	0	0	0	16	0	0	0	9	10	0	1	2	14	7	1
AIM1L	5	0	24	1	22	0	0	0	0	3	12	5	2	0	0	4	1	19	3	2	13	0	0	4	12	0	4	0	4	8	0	0	2	1	0	5	6	0	6	2	2	0	0	4	11	6	4	3	4
AIM2	0	0	0	0	0	0	0	0	0	0	3	0	0	0	0	0	0	0	0	0	0	0	0	0	0	0	0	0	0	0	0	2	0	0	0	0	0	0	0	1	1	0	0	0	0	0	0	0	0
AIMP1	41	58	42	52	52	47	40	52	42	51	47	58	76	42	22	24	73	31	52	46	18	19	24	41	23	27	10	16	83	79	71	68	41	54	93	63	61	79	67	57	50	24	87	58	42	90	71	79	53
AIMP2	317	446	362	332	377	291	353	262	481	322	401	371	392	356	250	106	61	125	160	138	93	88	177	134	132	157	184	102	542	542	351	408	338	495	556	455	585	498	554	588	338	219	319	325	279	458	266	337	271
AIP	77	120	134	129	101	80	109	59	110	90	65	103	67	87	54	29	25	34	30	8	61	17	56	108	27	43	29	43	144	136	95	142	75	157	115	176	162	147	180	148	94	75	82	94	73	134	86	113	69
AJUBA	19	28	15	36	16	30	17	4	27	13	31	31	41	22	5	52	47	54	34	66	44	31	50	74	54	59	8	56	7	12	22	8	8	22	23	46	13	62	30	17	35	26	58	56	111	61	74	31	39
AK1	127	180	194	221	172	82	120	93	166	110	168	125	116	111	73	42	26	42	24	13	30	42	39	26	22	5	50	38	304	241	169	236	175	238	246	219	282	230	251	261	94	56	118	113	111	171	139	125	115
AK2	228	285	357	351	239	225	277	186	301	266	226	233	276	288	252	93	67	118	135	119	109	157	131	75	132	169	90	96	548	359	287	401	294	383	458	323	427	482	514	458	229	211	282	232	219	419	268	305	335
AK3	10	17	12	15	12	8	15	3	10	19	18	15	20	12	16	19	30	16	30	14	41	25	29	40	45	21	13	15	5	16	8	0	6	2	13	13	12	13	8	3	95	28	79	71	79	131	59	74	100
AK4	78	56	117	122	119	62	81	61	129	65	83	53	90	96	47	46	8	46	79	80	15	40	26	52	16	71	50	47	132	111	27	65	43	161	78	69	53	133	123	74	80	51	123	106	73	114	123	99	74
AK7	0	0	0	1	3	3	3	3	6	5	0	3	1	2	3	0	0	1	0	0	0	0	0	0	0	0	0	0	1	2	3	0	1	0	2	8	8	4	2	2	3	0	3	0	1	3	0	6	0
AK8	0	1	1	6	1	2	7	0	3	1	2	1	2	0	0	0	0	10	1	0	0	9	0	0	0	0	0	0	3	0	0	1	0	0	6	0	5	3	2	3	0	0	0	0	0	0	1	0	1
AK9	0	3	0	3	0	0	0	0	5	4	0	0	3	3	2	0	0	3	0	0	0	0	0	0	0	0	0	0	3	0	0	5	0	3	3	2	7	0	4	0	0	2	7	0	2	1	4	4	4
AKAP1	0	0	2	0	3	0	2	5	0	2	0	0	5	0	3	6	0	0	0	0	0	0	0	0	6	9	17	0	0	0	0	3	3	0	0	3	3	4	0	0	2	1	2	7	8	2	11	2	2
AKAP10	2	0	6	4	5	1	3	0	0	4	8	1	4	3	2	0	0	2	5	1	4	0	0	14	1	15	2	4	7	1	0	1	5	13	2	0	5	10	14	3	11	0	0	2	8	9	15	12	4
AKAP11	0	0	3	0	0	0	4	1	4	3	6	2	0	0	0	0	0	0	0	0	0	0	0	0	0	0	0	0	0	0	2	0	0	0	0	1	0	0	0	0	0	0	0	4	0	1	0	0	0
AKAP12	26	41	51	53	41	27	28	24	34	40	33	34	23	28	13	16	23	17	16	13	33	14	9	12	19	8	2	18	47	24	13	18	15	27	20	19	47	30	19	19	62	23	44	16	41	85	72	45	28
AKAP13	7	9	6	14	4	9	6	1	9	10	10	8	4	5	4	9	0	0	0	3	6	0	4	0	0	1	6	1	7	1	2	8	1	15	4	4	5	7	11	10	6	0	0	17	3	5	1	2	2
AKAP2	3	0	0	1	4	2	7	0	0	5	5	4	0	0	0	8	6	31	10	10	22	25	30	18	9	22	4	8	0	1	0	3	0	3	0	12	0	11	0	4	22	10	20	11	62	15	44	15	17
AKAP3	0	1	0	0	3	4	1	0	3	1	1	3	0	0	0	0	0	0	0	0	0	0	0	0	0	0	2	0	4	0	0	0	4	4	0	0	0	1	2	2	0	3	3	7	0	0	0	0	0
AKAP5	0	0	0	0	0	4	0	0	0	0	0	0	0	0	0	0	0	0	0	0	0	0	0	0	0	0	0	0	0	1	0	0	0	0	0	0	0	0	0	0	4	0	0	0	0	0	4	0	0
AKAP7	0	14	10	13	0	6	2	7	14	7	2	4	10	10	6	0	0	0	0	0	0	0	2	3	5	3	0	0	16	9	6	8	12	6	16	6	20	11	3	12	6	5	16	7	18	8	9	5	16
AKAP8	26	65	35	37	16	10	27	25	36	67	42	32	160	14	31	14	7	33	11	29	20	24	41	15	18	34	14	11	22	42	20	25	11	19	58	32	43	128	35	22	13	7	46	61	28	50	99	32	7
AKAP8L	0	5	0	5	7	5	7	6	3	0	8	14	6	2	0	7	11	10	2	10	7	9	6	4	6	0	1	0	5	7	0	4	1	4	0	6	1	13	5	0	30	9	12	15	10	23	4	20	12
AKAP9	134	122	142	156	117	72	141	85	134	166	95	132	131	119	83	21	23	40	69	33	57	47	66	36	62	58	24	46	222	129	156	207	85	208	188	181	216	177	158	166	168	113	131	145	133	221	157	131	121
AKIP1	124	119	142	152	138	86	143	86	143	150	126	142	127	146	131	33	29	75	38	31	37	50	38	50	29	28	51	81	219	209	150	229	179	249	241	198	226	273	259	295	100	70	152	124	94	222	130	122	210
AKIRIN1	4	6	22	7	14	15	7	12	17	9	3	7	11	15	5	26	19	34	55	39	38	50	60	32	30	16	21	35	3	0	3	1	4	4	0	11	11	4	1	3	89	60	97	101	88	176	86	106	95
AKIRIN2	43	32	44	42	39	17	31	17	37	35	71	39	35	26	30	43	28	47	30	63	17	162	46	106	55	57	35	57	19	20	5	21	5	23	12	27	13	20	8	11	41	56	138	73	64	156	115	49	82
AKNA	0	0	2	0	0	0	0	0	1	0	0	0	0	0	0	0	0	0	3	0	0	0	0	0	0	0	0	0	0	3	0	0	0	0	0	0	0	0	0	0	0	0	0	0	6	0	0	0	0
AKR1A1	120	196	241	228	181	165	172	135	229	178	173	236	202	158	124	39	43	95	87	75	91	74	100	56	36	54	75	41	304	264	175	220	226	308	293	177	267	323	314	306	134	106	197	199	188	303	188	157	212
AKR1B1	338	454	481	528	413	305	371	296	393	309	316	453	454	378	314	140	136	124	173	156	131	153	146	124	147	149	108	180	583	492	365	511	353	574	499	404	567	535	519	555	355	339	447	400	297	567	407	349	413
AKR1B10	8	0	3	8	0	1	4	1	0	0	0	2	1	0	1	0	0	0	4	0	0	0	3	0	0	0	0	0	3	2	0	2	2	5	1	2	0	0	1	0	3	0	3	0	1	3	0	0	2
AKR1B15	0	0	0	0	0	0	0	0	0	0	0	0	0	0	0	0	0	0	0	0	0	0	0	0	0	0	0	0	0	0	0	0	0	0	0	0	0	0	0	0	0	0	0	0	0	0	0	0	0
AKR1C1	0	4	3	5	1	4	3	6	0	7	3	4	7	0	6	0	0	0	0	10	0	0	3	0	5	0	0	5	1	3	0	4	0	4	0	3	3	0	7	9	1	0	5	5	3	1	1	3	10
AKR1C2	4	7	3	12	3	2	4	3	3	8	2	2	2	0	13	2	4	1	6	0	0	3	0	0	1	0	0	0	2	9	7	13	3	11	20	6	5	19	12	3	8	0	2	1	1	11	2	4	10
AKR1C3	1	2	1	2	0	0	0	2	0	0	4	4	2	1	3	0	0	0	0	1	0	0	0	0	0	5	0	0	5	1	0	0	0	0	2	0	0	1	0	1	0	0	3	4	0	1	0	6	0
AKR1E2	0	0	0	0	0	0	0	0	0	0	0	0	0	0	1	0	0	3	0	0	0	0	2	5	0	0	0	0	2	0	0	0	0	0	0	0	0	0	0	3	0	3	0	6	1	0	0	0	0
AKR7A2	5	4	2	0	1	2	3	1	2	0	6	3	6	5	5	1	4	5	1	18	6	2	4	6	4	0	3	2	0	0	0	0	0	0	0	0	0	0	0	0	20	5	10	16	21	24	12	21	26
AKR7A3	0	0	0	0	1	0	0	0	0	0	0	0	0	0	0	0	0	0	0	0	0	0	0	0	0	0	0	0	0	0	0	0	0	0	0	0	0	0	0	0	0	0	0	0	0	3	0	0	0
AKT1	1	0	8	0	0	0	3	0	0	0	0	0	2	0	0	2	0	1	0	0	0	0	0	0	0	0	2	0	0	0	0	0	0	0	0	0	0	1	0	0	0	0	0	0	0	0	0	0	0
AKT1S1	11	35	56	22	25	1	2	9	14	7	42	33	9	34	12	196	91	247	156	176	122	437	125	278	121	185	558	168	16	18	12	16	7	32	2	13	13	22	24	18	139	78	349	171	447	353	212	451	146
AKT2	102	40	222	140	220	48	101	18	104	59	312	103	75	159	71	233	84	478	295	456	430	274	177	839	140	133	403	182	65	99	12	69	0	73	28	142	30	45	67	17	168	34	100	75	436	124	132	166	70
AKT3	0	0	0	0	0	0	0	0	0	0	0	0	0	0	0	0	0	0	0	0	0	0	0	0	0	0	0	0	0	0	0	0	0	0	0	0	0	0	0	0	0	0	0	0	0	0	0	0	0
AKTIP	31	22	44	21	35	40	22	37	23	34	32	41	45	35	31	10	7	15	12	12	18	2	25	11	13	10	29	19	34	40	31	39	28	36	38	45	58	41	36	36	31	9	30	19	45	46	35	39	27
ALAD	19	27	38	47	29	25	49	13	51	26	22	57	23	41	28	20	1	37	18	16	20	12	8	14	17	10	20	5	32	25	23	15	19	38	38	34	25	22	34	26	28	9	24	42	19	50	28	40	23
ALAS1	54	42	49	63	45	43	52	27	60	41	60	50	62	33	29	14	5	13	8	14	24	20	11	26	35	26	18	5	60	40	29	30	44	31	103	51	56	66	51	48	27	36	48	20	24	70	50	34	25
ALCAM	20	32	19	18	10	18	21	10	17	23	31	13	30	26	8	19	12	16	6	9	6	11	8	8	7	10	9	6	13	5	6	6	9	2	3	11	14	17	5	9	13	18	31	33	21	34	13	4	19
ALDH16A1	1	0	0	4	4	0	2	0	0	16	19	0	0	0	0	7	1	11	6	14	7	11	33	36	0	25	14	24	0	0	0	1	0	2	21	4	0	0	0	4	17	14	18	45	40	33	24	22	19
ALDH18A1	5	26	5	12	13	4	15	0	4	2	15	24	15	9	0	20	36	2	5	1	9	12	4	19	2	34	18	11	13	5	3	4	4	5	10	32	14	14	15	7	2	7	11	8	26	21	9	7	11
ALDH1A1	0	0	0	0	0	0	0	0	0	0	1	0	0	0	0	0	0	0	0	0	0	0	0	0	0	0	0	0	0	0	0	0	0	0	0	0	0	0	0	0	0	0	0	0	0	0	0	0	0
ALDH1A3	1	10	13	21	7	3	3	0	5	10	14	6	13	9	9	31	8	2	31	12	7	13	10	14	17	53	39	37	2	6	0	0	1	0	3	3	2	5	0	2	16	17	30	34	8	46	49	24	18
ALDH1B1	19	15	47	18	27	24	23	17	14	25	51	24	37	27	17	37	46	73	96	54	49	40	65	174	74	46	90	28	21	12	6	20	6	16	12	39	31	25	26	3	30	18	27	31	40	59	25	25	28
ALDH1L1	3	0	1	6	2	0	6	3	0	3	0	0	0	1	0	9	0	0	0	7	8	0	12	0	0	0	0	0	2	1	3	7	1	3	1	1	0	0	0	1	3	0	4	5	3	0	7	4	6
ALDH1L2	4	23	6	1	25	5	9	7	37	25	6	9	11	12	14	0	15	2	0	8	0	31	5	3	1	3	0	5	7	0	7	6	0	15	10	3	1	8	9	2	12	5	39	23	2	13	9	12	4
ALDH2	94	117	137	185	173	122	133	96	104	124	120	139	149	112	102	78	83	43	98	117	74	44	148	86	108	86	103	78	74	102	50	51	63	55	71	62	92	92	86	54	141	95	94	95	76	184	155	119	139
ALDH3A1	6	19	39	24	25	6	19	16	21	20	17	24	25	32	24	0	5	17	1	16	5	14	5	10	14	5	0	0	26	11	26	6	11	7	11	27	44	15	27	10	11	17	26	31	21	28	9	25	16
ALDH3A2	63	71	79	101	87	76	64	44	80	61	45	61	71	59	70	22	5	19	14	18	17	10	26	35	13	7	30	16	49	44	34	31	29	58	27	25	56	53	20	58	80	46	71	70	72	110	45	97	60
ALDH3B1	73	109	166	125	185	74	94	81	79	155	157	125	147	81	48	122	56	109	47	109	81	74	179	175	135	146	88	101	82	131	24	48	31	71	170	99	109	85	45	71	79	88	90	176	151	209	101	101	97
ALDH3B2	10	10	16	7	9	11	7	10	16	29	22	11	1	5	11	13	0	16	13	5	1	20	17	10	4	8	3	14	3	15	1	6	3	11	24	10	26	13	10	0	6	9	10	36	12	11	16	21	4
ALDH4A1	30	3	18	36	12	8	22	5	19	10	35	22	18	8	14	0	2	0	16	0	0	16	7	10	0	0	0	2	53	15	6	22	0	16	0	35	14	38	14	13	7	3	10	14	18	19	16	14	12
ALDH5A1	0	0	0	0	0	0	0	0	0	0	0	0	0	0	0	0	0	0	0	0	0	0	0	0	0	0	0	0	0	0	0	0	0	0	0	0	0	0	0	0	0	0	0	0	0	0	0	0	0
ALDH6A1	47	60	101	93	101	65	66	36	79	74	116	56	65	64	51	18	19	18	45	17	25	11	29	31	36	18	24	51	92	71	21	42	32	45	53	75	64	60	44	58	37	54	45	53	34	111	50	48	40
ALDH7A1	244	264	368	337	314	191	309	223	294	256	342	270	295	266	249	46	82	102	169	65	88	77	76	131	83	62	99	128	404	267	188	249	237	280	373	307	391	286	347	430	231	130	219	263	196	259	214	192	236
ALDH9A1	21	19	27	35	23	16	18	20	27	9	31	15	27	33	17	12	13	10	17	15	9	5	9	4	13	7	14	13	17	22	11	14	9	19	4	14	10	16	28	27	30	18	27	22	17	48	10	21	24
ALDOA	1082	1462	1497	2467	1449	1131	1292	911	1487	1083	1584	1379	1329	1246	839	478	404	664	1504	672	495	635	574	1055	954	689	655	441	2643	1668	1302	1397	1014	1572	1586	1774	1821	1809	1811	1273	1028	700	1123	986	1225	1666	1154	1092	859
ALDOC	48	79	106	59	70	61	56	35	74	84	59	131	64	60	53	15	38	32	17	10	11	9	29	59	40	11	24	28	62	73	35	34	33	82	76	61	87	69	65	59	71	47	77	72	51	136	41	55	127
ALG1	58	36	72	55	62	49	46	30	55	48	48	46	51	38	63	18	22	31	25	28	37	18	21	37	34	20	38	79	49	35	46	52	50	35	46	44	54	45	34	65	43	33	42	38	37	64	58	50	88
ALG10	3	5	8	13	19	4	8	8	15	3	6	14	4	5	6	10	0	8	1	10	3	9	1	0	0	5	0	6	2	15	6	5	7	15	13	7	12	9	6	7	14	0	6	7	0	0	6	11	3
ALG10B	5	3	5	1	0	6	4	3	0	0	8	4	5	7	0	9	0	14	0	0	0	3	0	0	6	0	0	0	3	9	0	0	4	5	0	5	6	13	0	3	6	0	5	0	4	6	3	3	4
ALG11	10	24	9	15	4	9	2	15	6	9	20	8	10	18	13	0	3	13	5	1	0	0	6	0	0	6	9	1	25	10	3	17	9	16	18	10	17	6	11	11	11	1	20	3	6	22	2	18	5
ALG12	46	59	69	71	67	25	68	53	55	41	110	54	64	73	42	22	17	56	27	44	26	22	34	113	35	22	42	12	39	61	17	43	28	62	49	129	67	34	50	26	34	34	33	39	61	89	54	47	60
ALG13	19	6	20	7	4	6	0	18	9	10	9	14	11	6	15	0	6	8	1	0	6	4	1	4	0	5	8	3	23	6	8	7	3	5	13	19	19	14	14	4	7	4	14	14	7	7	11	9	7
ALG14	19	12	29	45	19	26	9	31	13	20	24	15	14	14	15	2	11	4	7	20	16	6	6	3	0	3	3	8	36	28	29	41	29	36	30	29	41	29	42	38	21	13	30	16	23	45	9	18	39
ALG1L	0	0	0	0	0	0	0	0	0	0	0	0	0	0	0	0	0	0	0	0	0	0	0	0	0	0	0	0	0	0	2	0	0	0	0	0	0	0	0	0	0	0	0	0	0	3	0	0	0
ALG1L2	0	0	0	0	0	0	0	0	0	0	0	0	0	0	0	0	0	0	0	0	0	0	0	0	0	0	0	0	0	0	0	0	0	0	0	0	0	0	0	0	0	0	0	0	0	0	3	0	0
ALG2	31	38	34	29	45	19	34	27	28	23	28	31	36	37	34	2	3	13	6	1	2	8	8	4	6	15	17	36	8	6	1	1	0	0	0	2	0	2	5	0	21	16	39	54	24	66	22	46	68
ALG3	134	207	213	265	244	133	219	118	202	174	197	203	133	188	210	73	43	70	92	38	42	60	46	73	57	27	70	147	286	234	152	165	150	299	254	175	279	222	252	292	127	112	146	195	81	269	139	193	217
ALG5	98	99	121	111	74	65	93	56	95	91	106	102	118	91	56	15	19	19	14	23	1	35	26	21	12	41	15	9	220	174	113	182	137	200	175	138	226	188	162	189	126	94	132	121	83	148	97	105	81
ALG6	1	2	5	0	1	0	0	0	0	5	0	1	1	2	0	0	0	7	0	0	7	0	0	0	9	1	0	0	2	0	0	1	3	2	0	0	0	0	0	1	6	0	2	0	10	2	0	1	3
ALG8	18	20	19	21	13	13	27	14	14	28	15	15	21	21	16	16	5	4	23	5	6	3	3	0	2	0	0	22	30	25	15	16	12	29	17	23	25	29	25	25	25	5	38	36	19	35	26	25	19
ALG9	10	17	14	8	20	5	16	9	13	3	4	11	16	10	9	13	43	14	25	24	12	17	20	8	15	25	12	23	2	18	6	1	1	10	7	7	3	10	6	2	55	38	54	43	22	69	40	36	59
ALK	0	0	0	0	0	0	0	0	0	0	0	0	0	0	0	0	0	0	0	0	0	0	0	0	0	0	0	0	0	0	0	0	0	0	0	0	0	0	0	0	0	0	0	0	0	0	0	0	0
ALKBH1	8	7	15	17	7	14	7	11	13	14	10	7	9	1	6	4	0	15	10	10	0	0	3	3	4	2	3	0	4	5	2	10	8	15	23	9	14	6	14	6	7	0	1	8	4	25	15	12	20
ALKBH2	25	34	25	34	26	24	19	29	17	28	38	21	32	24	13	3	12	7	31	16	26	12	9	24	9	3	12	6	35	35	12	39	28	34	52	38	49	49	64	43	20	9	25	36	34	42	17	24	17
ALKBH3	120	160	134	191	129	102	127	93	171	116	129	172	116	127	102	26	8	45	38	37	31	17	39	15	27	49	57	22	199	180	130	163	109	134	217	97	187	170	148	146	100	54	137	105	66	230	113	159	135
ALKBH4	40	42	61	58	45	38	46	45	42	51	36	71	61	41	43	28	27	15	47	7	14	22	43	29	11	50	16	28	59	41	43	49	27	37	89	39	32	55	62	57	54	42	45	35	45	79	21	30	34
ALKBH5	2	3	7	0	3	0	0	0	8	1	6	0	5	1	4	11	50	15	9	5	0	25	30	30	14	15	15	9	0	0	3	0	0	0	0	0	0	5	0	0	6	3	20	18	20	31	16	15	16
ALKBH6	7	5	7	3	1	0	6	2	6	4	4	2	7	11	2	3	11	0	4	0	1	7	4	13	6	4	7	5	3	3	1	1	3	0	1	5	0	14	9	0	5	13	14	10	8	14	13	13	4
ALKBH7	928	1313	1339	1546	1333	881	1202	902	1445	1232	1247	1277	1207	1126	904	599	660	930	950	818	834	775	969	677	809	649	852	816	1507	1193	957	1024	938	1251	1377	1149	1411	1289	1358	1102	1229	986	1380	1379	1099	1869	1126	1255	1104
ALKBH8	5	4	1	3	5	1	4	3	3	7	7	8	4	8	0	1	0	1	0	0	11	0	3	0	5	0	0	0	4	1	0	4	2	4	3	0	7	4	0	7	7	4	0	0	1	1	0	0	0
ALMS1	0	0	0	0	0	0	0	0	0	0	0	1	0	0	0	0	0	0	0	0	0	0	0	0	2	0	0	0	0	0	0	0	0	0	0	0	0	0	0	0	0	0	0	0	0	3	0	1	1
ALOX12	0	0	0	0	1	0	1	3	0	0	0	0	0	0	1	0	0	0	1	0	0	0	0	0	0	0	0	0	0	0	0	0	0	0	0	0	0	0	0	0	0	0	1	0	0	0	0	3	0
ALOX12B	0	0	0	0	0	0	0	0	0	0	0	0	0	0	0	0	0	0	0	0	0	2	0	0	0	0	0	0	0	0	0	0	0	0	0	0	0	0	0	0	0	0	0	0	0	0	0	0	0
ALOX15B	0	0	0	0	0	2	2	0	0	5	0	0	0	0	0	4	0	0	0	0	0	0	0	11	0	0	0	0	0	0	3	0	0	0	0	0	0	3	0	2	0	4	0	1	1	3	0	0	5
ALOX5	0	0	0	0	0	0	0	0	1	0	0	0	0	0	0	0	0	0	0	0	0	0	0	0	0	0	0	0	0	0	0	0	0	0	0	0	0	0	2	0	0	0	0	0	0	0	0	0	0
ALOX5AP	0	0	0	4	0	0	0	0	0	0	1	1	0	0	0	0	0	0	0	0	0	0	0	0	0	0	0	0	0	0	1	0	0	0	0	0	0	0	0	1	0	1	0	0	0	1	1	0	0
ALOXE3	0	0	6	1	0	0	4	0	5	0	1	2	0	4	0	0	0	2	3	1	0	7	4	2	0	0	6	0	0	7	0	0	3	0	0	1	1	0	3	3	0	1	3	1	0	0	4	4	1
ALPK1	1	1	3	7	3	0	4	0	5	3	6	5	2	2	1	6	0	0	0	0	2	0	2	8	14	0	0	0	5	3	0	5	0	0	2	8	0	1	0	5	3	2	3	3	0	6	4	0	2
ALPL	0	0	0	0	0	0	0	0	0	0	0	0	0	0	0	0	0	0	0	0	0	0	0	0	0	0	0	7	0	0	0	0	0	0	0	0	0	0	0	0	0	0	0	0	0	0	0	0	0
ALPP	2	3	0	7	0	0	0	0	0	2	3	0	0	0	0	1	2	0	3	0	0	0	0	0	2	5	1	0	2	5	0	0	1	0	0	0	1	0	0	2	0	3	0	1	1	1	0	1	0
ALS2	6	1	1	1	2	6	3	0	7	3	3	0	4	1	1	1	0	0	0	13	0	0	0	0	0	1	3	2	0	7	0	4	0	1	7	0	6	4	0	3	3	0	0	8	2	0	6	0	0
ALS2CL	7	5	12	10	0	3	9	6	1	12	3	6	8	1	0	5	0	6	0	0	1	0	9	7	11	0	5	0	4	7	0	0	3	4	5	3	5	0	3	0	1	0	5	0	8	2	12	9	8
ALX1	2	14	3	14	8	10	1	4	2	4	2	2	6	2	0	0	0	0	6	0	0	7	1	0	0	0	2	6	6	5	11	3	4	5	3	3	2	0	0	6	4	3	6	0	0	10	2	6	0
ALYREF	0	0	0	0	0	0	0	0	0	0	0	0	0	0	0	0	0	2	0	0	0	0	0	0	0	0	0	0	0	0	0	0	0	0	0	0	3	0	0	0	0	0	0	0	0	0	0	1	0
AMACR	20	28	21	20	18	15	18	19	21	28	16	40	16	20	9	13	1	14	10	9	1	9	12	14	4	17	13	16	16	10	19	9	11	18	7	16	16	4	13	9	7	26	14	20	28	30	19	14	48
AMBRA1	4	13	20	7	20	2	4	0	10	0	16	14	6	30	0	9	33	24	29	12	9	22	3	28	14	17	25	1	11	22	2	0	6	4	3	10	22	12	43	5	2	1	1	0	18	16	10	29	3
AMD1	22	13	23	25	18	6	13	2	11	8	10	14	10	10	9	2	0	3	2	4	1	22	4	10	0	11	1	4	4	11	5	4	10	9	8	12	8	24	9	7	16	10	12	12	12	6	4	11	17
AMDHD1	0	4	7	9	1	2	3	3	3	3	2	1	0	0	0	0	0	0	0	2	3	0	0	0	0	0	0	2	10	1	0	2	3	0	0	1	0	5	0	4	0	4	0	3	2	2	0	7	2
AMDHD2	83	18	50	24	186	17	23	81	116	10	16	28	74	195	12	12	3	10	10	32	3	29	4	8	3	7	31	1	19	237	11	17	99	147	12	31	11	114	163	18	14	79	122	7	23	18	101	149	15
AMER1	0	0	0	0	0	0	0	0	0	0	0	0	0	0	0	0	0	0	0	0	0	0	0	0	5	0	0	0	0	0	2	0	0	0	0	0	0	0	0	0	3	0	0	0	3	0	0	0	0
AMFR	1	0	0	0	0	0	0	0	0	0	0	0	0	0	0	0	0	0	0	0	0	0	0	0	0	0	0	0	0	0	0	0	0	0	0	0	0	0	0	0	0	0	0	0	0	0	0	0	0
AMH	0	0	0	0	0	0	0	0	0	0	0	0	0	0	0	0	0	0	0	0	0	0	0	0	0	0	0	0	0	0	0	0	0	3	0	0	0	0	0	0	0	0	0	0	0	0	0	0	0
AMIGO1	0	0	0	0	0	0	0	0	0	1	0	0	3	4	0	0	0	0	0	0	0	0	0	0	0	0	0	0	2	0	0	0	0	0	0	0	0	0	0	0	6	0	0	3	5	1	10	8	1
AMIGO2	3	3	0	0	0	1	0	1	0	0	12	1	1	0	0	5	0	0	0	0	7	0	0	0	0	0	7	0	0	0	0	0	0	4	0	0	1	5	0	0	0	4	1	1	0	0	0	3	4
AMIGO3	0	0	3	0	3	0	0	0	0	0	3	0	0	0	0	0	0	0	0	0	0	0	0	0	0	0	0	0	0	0	0	1	0	0	0	1	0	0	3	0	0	0	0	0	2	0	0	0	4
AMMECR1	2	15	11	20	17	11	13	4	11	4	12	11	8	15	10	10	6	13	0	7	6	8	6	34	15	13	9	40	1	0	0	1	1	2	2	16	0	5	9	6	8	2	18	7	29	9	19	10	10
AMMECR1L	0	0	0	0	0	0	0	0	0	0	0	0	0	0	0	0	0	0	0	0	0	0	0	0	0	0	0	0	0	0	0	0	0	3	0	0	0	0	0	0	0	0	0	1	0	0	0	0	0
AMN1	0	10	11	9	1	3	0	1	9	3	4	8	9	7	7	6	0	4	1	0	6	0	0	4	0	0	0	0	7	5	10	9	7	0	13	4	16	9	4	10	7	9	3	6	12	10	0	0	3
AMOT	5	4	2	0	3	5	0	0	0	0	1	3	3	2	0	10	15	0	2	0	0	5	0	0	3	0	0	0	0	15	0	0	0	9	0	4	2	14	6	4	0	0	0	1	7	13	6	6	0
AMOTL1	7	9	24	16	5	4	2	1	9	2	2	0	5	9	0	2	0	19	10	6	0	8	0	2	0	13	0	5	23	1	6	1	0	9	4	11	1	3	7	7	3	3	21	8	9	6	12	0	7
AMOTL2	22	2	6	14	8	0	7	3	0	4	25	0	18	3	5	128	8	68	43	51	30	54	50	217	42	153	72	19	5	3	4	4	0	1	7	9	0	9	7	3	8	0	26	30	99	40	123	64	13
AMPD2	7	5	0	5	3	1	1	0	5	3	6	8	0	3	13	5	0	1	6	1	0	2	0	0	2	0	15	20	0	3	1	2	3	5	0	2	0	4	2	11	3	3	6	3	5	1	0	0	14
AMPD3	8	4	2	3	0	0	0	0	2	1	7	0	7	0	0	1	0	0	3	1	0	0	0	15	3	2	0	4	0	2	0	0	0	2	0	4	0	1	1	2	4	0	2	4	4	9	5	7	4
AMPH	0	0	0	0	0	0	0	0	0	0	0	0	0	0	0	1	0	0	0	0	0	0	0	0	0	0	0	0	0	0	0	0	0	0	0	0	0	0	0	0	0	0	0	0	0	0	0	0	0
AMT	2	0	0	0	0	0	0	0	0	0	0	0	0	0	0	0	0	0	0	0	0	0	0	0	0	0	0	0	2	0	0	0	0	0	0	4	0	4	0	0	0	0	2	0	0	0	0	0	0
AMTN	0	0	0	3	0	0	0	0	0	0	0	0	0	0	0	0	0	0	0	0	0	0	0	0	0	0	0	0	0	0	0	0	0	0	0	0	0	0	0	0	0	0	0	0	0	0	0	0	0
AMY2B	0	0	0	0	0	0	0	0	0	0	0	0	0	0	0	0	0	0	0	0	0	0	0	0	0	0	0	0	0	0	0	0	0	0	0	0	0	1	0	0	0	0	0	0	0	0	0	0	0
AMZ1	0	0	0	0	0	0	0	0	0	0	0	0	0	0	0	0	0	0	0	0	0	0	0	0	0	0	0	0	0	0	0	0	0	0	0	0	0	0	0	0	0	0	0	3	0	0	0	0	0
AMZ2	101	159	152	199	173	103	145	121	141	164	129	161	155	178	108	92	75	131	90	81	82	137	132	112	184	100	152	106	194	164	107	152	136	166	119	156	183	234	188	198	250	129	273	265	230	570	279	243	249
ANAPC1	11	3	11	6	6	2	6	2	1	11	4	16	17	4	3	12	0	3	0	1	0	0	0	0	0	0	11	1	2	10	0	10	0	7	13	10	16	8	21	8	2	5	4	0	8	18	14	10	3
ANAPC10	56	42	64	75	71	25	64	46	51	58	52	52	64	47	38	8	45	14	17	23	24	22	19	13	23	25	44	23	91	58	41	48	66	82	105	57	103	105	122	82	54	55	51	83	71	88	55	86	79
ANAPC11	1083	1266	1540	1451	1356	926	1146	872	1361	1213	1231	1471	1296	1202	1251	368	290	466	575	434	453	444	526	414	519	487	664	880	1912	1676	1163	1534	1300	1946	1833	1446	1957	1813	1941	2489	1181	885	1289	1249	1114	2053	1278	1396	1642
ANAPC13	23	56	70	57	20	59	63	46	56	53	46	44	27	55	32	5	10	9	23	16	13	14	31	13	15	9	14	22	84	62	62	52	35	64	43	48	52	63	53	65	43	42	81	66	51	57	42	54	28
ANAPC15	354	569	664	558	400	631	534	324	688	386	335	260	395	435	367	64	93	158	149	95	122	120	130	67	60	135	81	93	521	422	490	435	343	540	445	260	295	521	586	463	398	269	396	314	197	392	399	454	329
ANAPC16	754	898	978	1056	842	608	782	557	882	792	840	882	873	854	660	172	143	204	162	120	178	204	116	196	262	161	142	374	1585	1169	862	1193	923	1377	1389	1221	1496	1532	1446	1467	896	624	1006	978	890	1455	935	1033	1042
ANAPC2	1	8	18	4	8	9	7	8	6	5	10	13	5	5	8	8	8	4	0	4	0	11	7	7	19	3	3	9	0	5	2	4	1	8	0	0	25	0	6	5	3	3	20	19	0	32	2	11	7
ANAPC4	6	5	4	22	6	6	3	7	8	19	1	12	11	9	9	6	0	5	5	4	1	8	5	0	12	4	4	0	12	2	0	2	5	6	13	3	5	8	9	12	10	8	21	17	12	12	5	18	8
ANAPC5	60	64	63	66	65	59	86	42	69	44	78	67	60	78	62	23	54	74	35	32	35	31	33	41	22	28	30	34	61	41	26	40	31	55	43	31	38	57	64	41	44	52	59	76	58	125	70	98	75
ANAPC7	5	0	1	0	3	4	0	1	0	1	1	0	0	0	0	0	0	0	0	5	0	0	0	0	0	0	0	0	0	0	0	0	0	0	0	0	0	3	0	0	0	0	0	0	0	0	0	0	0
ANGEL1	4	1	9	5	1	4	1	4	5	6	10	5	2	0	1	7	0	6	9	1	4	3	4	2	22	9	8	3	2	7	2	1	0	1	0	1	3	6	1	0	3	0	2	3	0	7	3	1	0
ANGEL2	21	22	46	29	19	12	25	6	21	19	26	19	22	9	17	5	5	5	7	17	2	0	0	1	0	10	8	5	30	14	17	28	20	37	39	25	31	28	23	25	20	8	33	11	15	16	17	25	25
ANGPT1	0	0	0	0	0	0	3	0	0	0	0	0	0	0	0	1	0	0	0	0	0	0	0	0	0	0	0	0	0	0	3	0	0	0	0	0	0	0	0	0	0	0	0	2	0	0	0	0	0
ANGPT2	0	0	0	0	0	0	0	0	0	0	0	0	0	0	0	0	0	0	0	0	0	7	0	0	0	0	0	0	0	0	0	0	0	0	0	1	0	0	0	0	0	0	0	0	1	0	0	0	0
ANGPTL2	0	0	0	0	0	0	0	6	0	0	0	0	1	1	0	0	0	0	0	0	0	0	1	0	3	0	0	0	2	0	0	0	0	0	0	0	0	0	0	0	0	0	0	0	0	1	0	0	0
ANGPTL4	3	1	5	12	5	0	4	1	1	4	5	4	4	1	3	0	0	6	4	8	0	0	0	1	0	0	3	0	2	4	0	2	0	0	0	5	0	0	0	3	3	0	5	1	6	7	13	6	5
ANK1	0	0	0	0	0	0	0	0	0	0	0	0	0	0	0	0	0	0	0	0	0	0	0	0	0	0	0	0	0	0	0	0	0	0	0	0	0	0	0	0	0	0	0	1	0	0	0	0	0
ANK2	0	0	0	7	0	2	3	0	0	0	1	7	0	0	1	0	0	0	0	0	0	0	0	0	0	0	0	0	0	0	0	0	0	0	0	4	4	5	0	0	0	0	0	2	0	0	0	7	0
ANK3	0	0	3	0	1	0	2	0	6	5	8	2	1	2	0	0	0	0	2	0	0	0	0	1	2	0	0	0	3	4	0	0	2	0	1	0	5	0	0	0	0	0	2	1	5	5	1	2	5
ANKAR	0	0	0	0	0	0	0	0	4	0	0	0	3	0	0	0	0	0	0	0	0	0	0	0	0	0	0	0	0	0	0	0	0	0	0	8	0	3	0	0	0	0	0	0	3	0	6	0	0
ANKDD1A	0	0	0	1	1	0	0	0	0	0	3	3	1	1	0	0	0	0	11	0	0	0	0	0	0	0	0	0	0	0	0	0	0	2	0	0	2	0	6	1	0	0	0	0	0	0	0	0	0
ANKEF1	14	18	42	35	39	12	34	23	17	18	31	26	24	14	23	4	27	15	20	13	7	4	17	13	14	1	5	0	6	3	7	6	3	5	5	1	14	3	1	8	27	18	16	29	22	46	14	30	21
ANKFY1	9	7	0	5	0	9	1	7	3	5	5	10	5	0	12	2	0	5	3	1	0	15	6	23	9	4	0	18	7	8	9	6	2	3	5	1	11	0	0	2	6	0	0	0	12	9	8	2	8
ANKH	0	0	0	0	0	0	0	0	0	0	0	0	0	4	0	0	0	0	0	0	0	0	0	0	0	0	0	0	0	0	0	0	0	0	0	0	0	2	0	0	0	0	0	0	0	0	0	0	0
ANKIB1	28	8	13	14	7	6	13	4	2	7	12	15	13	7	3	11	4	7	4	4	0	2	2	4	0	10	0	23	1	9	4	5	3	2	1	13	17	16	3	4	29	3	17	18	21	53	17	18	27
ANKK1	0	0	0	0	0	0	0	0	0	0	0	0	0	0	0	0	0	0	0	0	0	0	0	0	0	0	0	0	0	0	0	0	0	0	0	0	0	0	0	0	0	0	0	0	3	0	0	0	0
ANKLE2	0	0	0	0	0	0	0	1	0	0	0	0	0	0	0	0	0	0	0	0	0	0	0	0	0	2	1	3	0	0	0	0	0	0	0	0	0	0	0	0	1	0	0	0	0	0	0	0	1
ANKMY1	8	0	0	0	0	0	0	0	0	0	7	0	3	0	0	0	0	5	0	7	0	4	0	0	0	0	5	2	0	1	0	2	3	0	0	0	0	3	0	0	4	0	3	0	1	6	0	0	0
ANKMY2	2	1	3	5	6	0	6	0	0	1	6	4	5	3	0	0	0	0	1	9	0	9	0	1	0	0	0	0	0	3	0	0	1	4	0	4	2	1	1	1	2	0	3	2	0	5	3	1	7
ANKRA2	14	36	27	39	31	25	27	18	31	11	20	41	31	21	24	2	15	7	9	15	6	12	6	1	13	0	8	4	22	16	7	9	18	23	18	25	21	11	27	21	25	19	27	18	31	50	14	28	17
ANKRD1	5	5	19	5	8	9	0	0	10	8	2	16	4	0	3	0	3	0	8	0	0	0	5	0	0	12	0	0	25	8	5	8	12	15	8	19	20	20	15	3	9	0	6	5	13	13	10	11	0
ANKRD10	21	29	26	25	35	30	47	19	50	29	34	44	32	43	33	13	22	14	14	7	19	16	14	11	12	9	3	12	45	28	16	18	9	25	37	13	23	23	25	23	55	34	61	46	24	65	54	41	45
ANKRD11	2	5	2	13	2	4	3	0	0	16	6	9	4	8	66	7	0	0	4	0	0	0	0	4	0	0	1	17	0	0	3	3	2	3	8	2	3	4	2	127	7	5	0	3	1	2	0	0	58
ANKRD12	11	22	14	31	33	19	11	9	43	19	11	15	41	11	16	2	11	0	10	11	12	4	8	1	12	0	6	12	41	23	22	32	25	48	35	18	46	36	33	56	24	14	28	25	23	48	37	7	22
ANKRD13A	0	0	0	0	0	0	0	0	0	0	2	0	0	0	1	0	0	3	0	0	0	0	0	0	0	0	0	0	0	1	0	0	0	0	0	0	0	1	4	1	0	0	0	0	0	0	11	0	0
ANKRD13B	0	0	0	0	0	0	0	0	0	0	0	0	0	0	0	0	0	0	0	0	0	0	0	0	0	0	1	0	0	0	0	0	0	0	0	0	0	0	0	0	1	0	0	0	0	0	0	0	0
ANKRD13C	15	11	21	20	7	9	2	0	19	8	17	13	10	14	5	3	5	4	3	8	15	0	0	12	6	1	3	0	2	11	11	14	0	17	21	16	10	5	6	6	9	5	5	5	16	11	7	4	3
ANKRD13D	8	6	4	3	0	0	0	2	5	1	3	3	7	2	10	3	0	6	0	0	7	2	3	0	0	8	3	1	3	0	2	8	2	8	0	2	0	0	9	0	11	7	7	8	0	13	4	5	7
ANKRD16	0	0	0	0	1	0	0	0	0	0	2	0	0	0	0	0	0	0	0	0	0	0	7	0	0	0	5	0	0	0	1	0	0	1	0	0	0	0	0	0	0	3	4	10	0	2	0	4	0
ANKRD17	0	0	0	0	3	0	5	1	0	1	1	0	0	0	0	5	9	7	3	0	6	5	0	11	3	13	0	0	0	0	0	0	0	3	0	5	0	0	5	1	17	7	9	11	26	21	9	20	13
ANKRD18A	0	0	0	1	1	2	0	0	4	0	1	0	1	1	0	0	0	0	4	0	0	0	2	0	0	0	0	0	9	0	0	0	0	0	0	0	1	0	1	0	0	0	0	0	0	3	0	3	0
ANKRD18B	0	0	0	0	0	0	3	0	3	1	9	0	0	0	0	0	0	0	0	0	0	0	0	0	0	0	0	0	1	0	0	0	0	0	0	3	3	0	0	0	0	0	0	0	0	1	0	0	0
ANKRD2	9	24	16	26	22	14	23	10	10	11	6	17	4	7	7	1	10	7	0	8	12	2	4	3	3	3	0	0	17	22	5	23	9	26	12	12	12	26	11	24	15	9	10	16	8	17	7	18	13
ANKRD22	1	0	0	0	0	1	0	2	0	0	5	0	0	2	0	0	0	0	0	0	0	0	0	0	0	0	0	0	0	0	0	0	0	4	1	0	6	0	0	8	2	0	3	6	0	4	0	0	0
ANKRD26	9	7	8	9	3	9	3	3	2	5	4	6	3	1	1	5	5	5	8	3	5	9	1	7	14	1	4	3	3	0	8	0	1	5	7	4	1	6	0	6	30	15	21	12	33	38	26	18	14
ANKRD27	25	9	7	5	3	6	6	13	20	6	0	8	35	6	8	37	12	0	5	4	8	11	26	0	44	58	0	0	6	7	3	9	4	18	7	0	12	48	4	2	4	0	31	0	3	13	31	4	3
ANKRD28	0	0	7	0	4	5	0	1	0	7	7	0	8	1	0	0	0	0	0	0	0	0	0	2	0	1	0	0	0	6	0	3	0	0	1	1	3	1	2	8	0	2	1	0	6	0	0	5	0
ANKRD29	7	4	8	9	8	8	3	1	11	0	0	2	2	5	4	0	0	0	6	0	1	0	0	0	0	0	0	0	0	15	3	3	5	3	4	7	4	6	1	7	18	9	16	18	17	23	14	12	31
ANKRD31	0	0	0	0	0	0	0	0	0	1	0	0	0	0	1	0	0	0	0	0	0	0	0	0	0	0	0	0	0	0	0	0	0	0	0	0	0	0	0	0	0	0	0	0	0	1	0	0	0
ANKRD32	27	22	23	32	25	10	25	32	15	21	24	34	32	21	29	11	5	9	17	10	3	0	11	19	18	7	6	8	24	48	22	15	34	27	17	31	32	37	22	21	4	14	14	42	24	42	18	30	24
ANKRD33B	0	0	0	0	0	0	0	0	0	0	3	0	0	0	3	0	0	0	0	0	0	0	0	0	0	0	0	0	0	0	0	0	0	0	0	0	0	0	0	0	0	0	0	0	0	0	0	0	0
ANKRD34A	0	3	11	0	0	4	0	0	0	1	2	0	4	1	0	5	0	0	0	0	0	6	0	12	0	0	0	0	1	0	0	0	0	3	2	0	0	0	1	7	3	0	10	1	1	0	3	3	0
ANKRD34B	1	0	3	1	0	2	0	0	0	0	4	3	0	0	0	0	0	0	2	0	0	0	0	0	0	0	0	0	0	1	0	0	0	0	0	3	3	3	0	0	1	0	0	0	0	0	0	0	0
ANKRD36	10	16	25	21	15	10	7	3	17	9	26	21	13	10	5	0	0	3	0	3	6	0	7	0	0	0	3	0	5	14	7	7	5	8	15	10	10	2	16	3	0	5	6	10	0	25	2	3	7
ANKRD36B	0	10	12	12	5	9	7	5	5	6	2	4	11	6	3	2	0	0	1	8	0	8	3	3	0	3	0	0	6	0	3	6	0	3	1	1	1	12	2	6	1	8	5	1	1	3	6	4	15
ANKRD37	0	7	10	4	3	4	0	7	12	7	0	1	4	12	4	0	0	0	0	0	0	0	0	0	0	6	13	0	12	12	3	8	7	11	19	11	5	4	12	11	6	4	1	5	1	10	5	2	8
ANKRD39	19	35	40	38	24	35	33	33	43	10	27	18	22	22	27	2	9	10	9	2	1	4	1	5	5	5	4	1	70	31	23	23	49	48	52	36	48	52	32	60	22	25	24	29	20	36	48	34	17
ANKRD40	0	5	0	1	2	0	0	3	0	0	0	6	5	0	0	0	1	0	0	1	0	11	0	5	0	2	0	0	4	0	0	0	0	0	2	0	2	4	0	0	0	0	1	0	1	0	1	0	0
ANKRD42	8	6	11	7	9	5	3	1	4	9	24	17	6	7	4	0	1	12	7	2	0	9	0	4	8	0	5	9	2	10	5	3	11	12	8	9	7	12	9	0	2	4	8	3	7	6	8	16	7
ANKRD44	0	0	0	0	1	0	1	2	0	0	1	3	0	0	0	0	0	0	0	0	0	0	0	0	0	1	0	0	0	0	2	0	0	0	0	0	1	4	0	0	0	0	0	0	0	4	0	0	0
ANKRD45	0	0	0	0	0	0	0	1	0	0	4	0	0	0	0	0	0	0	0	0	0	0	0	0	0	0	0	0	0	0	0	0	0	0	0	0	0	0	1	0	3	0	0	0	0	0	0	2	0
ANKRD46	5	3	5	12	0	4	3	1	6	1	8	7	6	1	1	0	2	0	1	0	2	2	0	2	1	0	0	2	2	8	0	8	6	6	7	4	0	0	2	7	1	2	3	2	1	17	3	2	8
ANKRD49	4	22	4	12	11	5	19	7	9	10	15	5	11	11	10	8	2	16	3	11	4	0	2	4	1	2	0	3	4	15	3	6	8	14	13	16	5	13	5	11	2	7	5	3	6	14	1	0	12
ANKRD50	1	0	3	0	0	0	3	0	2	4	0	4	0	0	0	0	0	0	0	7	0	2	0	0	0	0	0	0	0	0	0	0	0	0	4	0	0	0	0	0	3	2	1	0	5	3	1	1	3
ANKRD52	1	0	0	0	1	3	0	0	0	1	0	3	0	0	0	0	0	6	0	10	0	0	2	5	0	3	0	0	0	3	0	0	0	0	0	0	2	0	0	0	6	2	4	1	2	4	2	3	0
ANKRD53	0	0	0	0	3	0	0	0	0	0	0	4	1	0	0	3	0	0	0	0	3	0	0	11	6	0	0	0	0	3	0	0	0	0	0	0	0	1	2	0	0	0	0	0	0	1	1	0	0
ANKRD54	0	0	0	0	0	0	0	3	0	0	0	3	3	3	0	32	2	28	18	28	12	33	8	39	17	22	30	22	0	0	0	0	0	0	0	0	0	0	0	0	19	29	29	31	19	71	40	17	19
ANKRD6	0	0	0	0	0	0	0	0	0	0	0	0	0	0	0	0	0	0	0	0	0	0	0	0	0	0	0	0	0	0	0	0	0	0	3	0	0	0	0	0	0	0	0	0	0	2	0	0	0
ANKRD60	0	0	0	0	0	0	0	0	4	0	0	0	0	0	0	0	0	0	0	0	0	0	0	0	0	0	0	0	0	0	0	0	0	0	0	0	0	2	0	0	0	0	0	0	0	0	0	1	0
ANKRD65	2	27	10	6	12	14	9	7	9	5	7	15	4	10	16	0	5	10	4	0	3	0	3	0	2	5	0	1	6	0	0	1	2	0	6	8	2	0	1	6	4	4	0	11	10	5	18	10	18
ANKRD9	0	0	0	0	0	0	0	0	0	0	0	0	0	0	0	5	0	0	0	0	0	0	0	2	0	0	0	0	0	0	0	0	0	0	0	0	0	0	0	0	0	0	0	0	0	0	0	0	0
ANKS1A	1	0	0	0	0	0	0	0	0	0	0	0	0	0	0	0	0	0	0	0	0	0	0	0	0	0	0	0	0	0	0	0	0	0	0	5	0	0	0	0	3	1	0	0	3	0	0	0	1
ANKS3	0	0	3	0	13	1	2	0	8	10	14	5	0	1	6	9	0	4	17	0	5	4	8	12	6	11	3	6	6	3	0	0	0	0	4	0	3	9	6	4	7	18	13	13	7	8	19	9	9
ANKS6	0	0	0	0	0	0	0	0	0	0	0	0	0	0	0	0	0	0	0	0	0	0	0	0	0	0	0	0	0	0	0	0	0	0	0	0	0	0	0	0	0	0	0	0	0	0	0	0	0
ANKUB1	0	0	5	0	0	0	0	0	0	0	0	1	0	0	0	0	0	0	0	0	0	0	0	0	0	0	0	0	0	0	0	0	0	1	0	2	0	0	0	0	0	0	0	0	0	0	4	1	0
ANKZF1	21	21	8	27	17	6	8	15	19	30	27	18	47	28	2	32	19	8	24	18	25	18	29	44	15	13	15	12	19	18	4	17	6	5	10	23	17	28	19	14	35	7	11	15	23	24	17	23	9
ANLN	42	20	59	39	50	23	33	17	39	23	39	27	43	15	9	8	13	1	17	42	8	31	12	10	21	32	11	10	29	57	23	16	14	28	16	56	42	56	47	18	9	18	17	17	26	42	40	25	7
ANO10	6	1	16	12	4	1	3	6	0	4	1	10	12	6	3	2	3	0	3	12	1	3	5	14	5	8	3	1	6	0	6	6	3	4	6	2	5	1	0	4	13	5	6	8	2	16	3	11	8
ANO2	0	0	0	0	0	0	0	0	0	0	0	0	0	0	0	0	0	0	0	0	0	0	0	0	0	0	0	0	0	0	0	0	0	0	0	0	0	0	0	0	0	0	0	0	0	0	0	0	0
ANO6	27	20	38	42	24	20	15	24	15	18	17	28	30	20	20	25	3	19	24	34	21	19	7	1	8	13	19	23	21	15	4	27	4	8	20	14	5	15	22	13	25	6	19	7	16	20	21	12	15
ANO8	0	0	0	0	0	0	0	0	0	0	0	0	0	0	0	4	2	0	0	5	0	0	0	5	0	6	10	1	1	0	0	0	0	0	0	0	0	0	0	0	0	3	4	3	5	4	1	10	0
ANO9	12	9	17	13	16	2	1	0	5	13	19	5	3	4	7	29	17	0	23	0	0	23	2	14	27	0	6	10	5	1	14	4	0	15	13	13	11	13	26	28	15	0	13	15	5	11	7	12	8
ANOS1	0	0	0	0	0	0	0	0	0	0	0	0	0	0	0	0	0	0	0	0	0	0	0	0	0	0	0	0	0	0	0	0	0	0	0	0	0	0	0	0	0	4	0	0	0	0	0	0	0
ANP32A	209	341	262	338	276	201	262	130	336	256	240	268	279	299	228	63	55	73	67	20	54	42	43	57	63	89	66	75	252	216	213	242	184	222	211	247	244	294	277	384	187	145	178	181	184	297	209	208	240
ANP32B	1085	1599	1448	1818	1473	993	1226	746	1518	1261	1380	1463	1341	1330	969	533	518	633	678	699	556	535	813	646	647	493	627	645	889	619	443	639	486	774	653	580	716	752	647	685	1126	728	1293	1059	972	1660	1067	1136	917
ANP32E	30	39	56	40	26	22	22	24	37	36	48	50	54	31	29	15	32	11	17	3	12	4	1	34	20	12	31	11	39	48	25	15	21	50	25	29	24	37	52	42	45	22	23	27	21	29	20	29	34
ANPEP	16	5	22	37	7	10	7	0	21	0	15	8	18	18	4	8	0	18	46	33	13	52	4	33	0	28	18	50	10	4	6	2	2	28	7	11	0	10	7	1	15	2	100	13	78	34	53	25	33
ANTXR1	6	5	9	19	25	4	4	7	10	1	13	16	16	10	4	8	8	8	12	14	5	18	10	26	7	9	8	30	7	8	6	4	8	3	15	10	7	8	9	9	8	13	9	23	11	7	18	15	6
ANTXR2	0	0	0	0	6	0	0	0	0	1	4	4	3	0	0	0	0	6	0	0	0	0	2	0	0	7	0	6	0	0	3	0	0	0	3	0	0	0	0	0	1	0	3	5	6	4	0	3	4
ANXA1	2235	4100	2752	3047	2552	1799	2587	1915	2611	2411	2345	2381	2645	2737	1812	473	707	521	563	522	534	377	571	468	500	550	797	560	1757	1566	1144	1553	1257	1434	1661	1113	1546	1597	2184	1501	3965	3069	3944	3839	2941	5115	3423	4735	3205
ANXA11	15	7	13	27	31	14	3	7	15	19	49	17	22	18	6	106	91	130	137	135	90	152	212	241	104	134	196	88	12	19	5	7	4	15	6	20	20	34	13	6	193	171	206	233	390	375	230	310	149
ANXA2	2132	2533	2952	3218	2623	1649	2224	1646	2665	2379	2309	2610	2652	2342	1745	554	603	793	894	571	684	705	713	659	687	718	666	710	3674	3017	1941	2719	2295	3158	3201	2636	3487	3452	3333	2864	1834	1378	2109	2092	1740	3123	2192	2237	1869
ANXA2R	0	1	3	4	0	0	3	4	4	8	3	2	4	7	7	1	0	0	0	0	6	0	1	0	3	1	0	0	15	0	0	4	4	10	5	5	8	1	6	9	3	1	8	0	1	7	0	2	3
ANXA3	136	165	176	183	142	135	137	107	215	145	145	177	150	157	109	36	41	41	36	35	38	91	62	10	37	55	43	31	203	162	119	139	123	186	157	148	180	143	181	159	170	120	169	142	125	254	191	193	140
ANXA4	64	62	86	83	56	39	74	58	69	69	107	101	102	52	62	20	42	84	39	26	24	32	31	29	38	30	35	32	114	92	60	79	61	119	98	86	125	87	102	89	67	33	82	94	60	129	50	77	66
ANXA5	443	524	675	643	362	414	465	332	632	355	397	500	379	462	339	120	152	180	125	136	99	144	110	129	167	151	140	139	459	431	276	341	304	415	410	281	541	429	466	387	653	585	690	635	465	981	640	669	641
ANXA6	65	71	47	69	74	49	61	51	54	57	60	46	80	44	36	45	58	62	63	45	50	51	47	35	56	46	98	12	41	37	20	61	36	66	51	44	57	35	30	24	37	43	48	76	54	166	63	75	58
ANXA7	42	66	66	49	52	60	75	60	72	56	46	68	36	47	32	34	22	23	8	27	14	16	38	18	26	27	12	34	42	41	39	46	48	23	64	30	44	36	46	45	53	39	71	35	36	71	51	55	65
ANXA8	0	0	0	0	0	0	0	0	0	0	0	0	0	0	0	0	0	0	0	0	0	0	0	0	0	0	0	0	0	0	0	0	0	0	0	0	0	0	0	0	0	0	0	0	0	0	0	0	0
ANXA8L1	95	117	163	148	176	100	123	90	135	103	92	117	157	99	105	68	67	59	88	88	80	107	85	43	34	65	79	91	126	93	107	108	76	95	86	63	92	143	108	112	105	85	124	128	140	169	100	148	118
ANXA9	0	1	3	0	0	1	0	1	4	1	2	0	0	0	2	0	1	0	0	0	8	0	8	0	0	8	0	0	3	5	0	2	2	1	1	0	0	3	3	0	0	0	1	0	0	1	1	0	1
AOC2	0	0	0	0	0	0	0	0	0	0	0	0	0	0	0	0	0	0	0	0	0	0	0	0	0	0	0	0	0	0	0	0	0	0	0	0	0	0	0	0	0	0	0	0	0	0	0	0	0
AOX1	0	0	0	0	0	0	0	0	0	0	0	0	0	5	0	0	0	0	0	3	0	0	0	5	0	0	0	0	0	0	0	0	0	8	1	0	0	0	0	0	0	0	0	0	0	0	0	0	0
AP1AR	19	15	19	18	13	7	24	6	14	22	27	29	21	19	5	19	0	23	0	0	8	1	0	7	17	0	1	0	11	11	10	9	6	11	18	14	8	12	15	9	11	15	5	9	6	11	1	17	4
AP1B1	40	17	111	96	46	136	61	29	20	15	77	35	99	60	26	48	25	92	105	73	56	37	37	34	35	72	106	64	114	38	93	63	7	38	26	52	30	78	99	31	67	21	32	37	58	65	83	98	38
AP1G1	9	24	33	33	22	10	12	9	18	34	29	22	11	18	18	7	1	13	22	21	4	8	10	25	3	4	29	21	25	30	17	32	12	22	30	32	29	29	36	20	8	16	16	17	15	24	11	6	13
AP1G2	31	14	51	26	32	22	26	18	28	33	39	30	48	32	25	44	5	9	1	23	13	22	16	37	1	12	14	12	23	26	9	15	1	14	18	11	25	29	11	19	21	12	22	18	26	23	27	29	20
AP1M1	23	20	34	21	54	16	29	16	32	17	31	15	23	23	17	14	0	25	8	12	22	7	7	10	13	25	22	31	15	9	19	10	8	22	14	26	29	21	22	24	32	21	29	23	18	37	28	42	32
AP1M2	99	131	125	207	180	98	99	94	136	125	152	111	147	173	82	50	50	71	46	94	77	79	62	77	61	51	65	70	140	113	125	98	103	115	114	119	142	172	123	106	122	77	121	136	95	204	99	119	66
AP1S1	160	188	223	250	172	144	185	148	205	182	229	186	191	163	146	58	60	103	74	56	73	35	96	74	88	70	73	65	188	195	101	179	140	182	237	210	282	262	241	204	175	158	144	130	152	291	128	190	157
AP1S2	0	2	6	2	7	0	7	5	4	0	2	3	0	4	9	0	0	9	0	0	0	5	0	0	0	0	3	0	4	0	0	6	0	2	4	0	0	0	5	2	0	0	7	7	6	3	0	1	13
AP1S3	3	7	12	13	12	4	8	3	10	2	3	7	13	1	2	2	2	0	0	0	7	0	9	19	0	0	0	12	7	10	0	10	3	4	10	3	13	6	5	8	16	4	12	15	2	10	14	10	17
AP2A1	228	52	79	61	189	72	80	59	84	28	312	61	191	100	34	444	136	150	159	350	185	209	141	540	110	389	213	160	105	208	62	82	71	74	20	340	77	196	110	43	161	106	153	85	376	182	338	159	111
AP2A2	179	139	205	165	187	106	134	76	173	181	189	145	149	131	108	103	62	46	85	48	64	77	31	114	61	40	54	106	139	73	71	76	59	75	112	107	123	111	85	108	241	156	126	232	246	282	247	167	252
AP2B1	75	79	56	102	80	28	43	13	61	97	50	49	63	32	32	20	8	37	41	28	40	20	23	10	12	13	5	26	125	67	37	46	41	47	77	67	106	92	82	59	58	34	43	74	34	80	44	62	73
AP2M1	195	297	327	408	372	267	265	263	343	278	328	348	247	292	226	171	87	177	159	183	160	212	196	231	212	224	143	151	344	267	200	225	202	280	288	248	328	322	293	273	245	221	314	294	249	473	313	331	311
AP2S1	910	1227	1287	1430	1160	938	1128	785	1328	1030	1061	1104	1120	1097	778	374	380	590	501	393	397	465	456	408	554	385	597	479	2431	2011	1454	1826	1460	2258	2130	1548	2151	2350	2293	2241	869	649	1048	876	820	1364	901	904	937
AP3B1	19	21	26	49	27	24	19	19	37	14	15	16	29	9	17	5	13	7	9	8	43	30	18	19	7	18	7	12	48	31	16	42	11	37	25	21	32	24	24	41	16	8	16	25	5	10	15	21	12
AP3B2	3	8	0	0	3	0	0	0	0	3	0	0	1	0	0	0	0	0	0	0	0	0	0	5	0	0	0	4	0	0	0	0	0	0	0	0	0	0	0	0	0	0	3	4	0	0	4	2	0
AP3D1	0	0	0	0	0	0	0	0	0	0	0	0	1	0	0	1	0	0	0	0	0	0	0	0	0	0	5	0	0	0	1	0	4	0	0	0	0	1	0	0	0	0	1	2	0	3	1	3	0
AP3M1	1	3	7	9	10	5	1	0	12	7	7	12	16	31	3	3	0	4	0	3	0	1	4	3	6	0	4	1	12	4	5	10	7	4	7	6	13	9	50	9	8	0	12	1	18	11	14	35	8
AP3M2	0	2	9	8	14	11	5	6	2	8	0	8	5	8	6	0	3	1	5	0	0	7	0	6	6	0	0	2	10	0	9	10	2	8	7	4	4	6	5	8	3	0	1	5	3	10	9	10	13
AP3S1	50	134	141	99	101	88	128	69	91	103	94	100	85	108	88	41	54	53	23	51	57	28	64	20	49	42	52	73	126	81	75	108	41	71	67	73	79	147	103	124	139	116	115	112	75	155	165	160	98
AP3S2	56	59	53	68	46	34	42	54	40	54	49	55	50	67	36	90	62	43	30	21	26	68	9	35	59	47	55	36	47	26	26	61	10	42	42	39	44	30	51	34	59	36	52	73	58	105	38	67	60
AP4B1	15	3	3	7	5	0	2	4	7	5	9	1	4	2	2	11	0	0	0	5	9	0	0	0	0	0	0	0	6	21	4	1	0	13	2	5	0	6	1	1	3	3	7	2	5	6	22	3	1
AP4E1	20	37	33	38	30	22	31	13	31	49	40	41	38	22	29	6	6	1	6	5	6	0	4	1	17	16	10	1	42	19	26	35	15	38	50	32	23	39	44	23	29	20	13	53	49	65	19	47	34
AP4M1	22	45	35	65	41	44	40	8	40	36	30	44	35	34	23	1	11	4	27	11	10	25	14	27	3	22	13	22	41	41	25	35	19	36	31	41	41	32	48	25	24	17	33	38	33	46	30	36	27
AP4S1	9	2	3	16	3	3	0	1	5	4	7	10	6	6	0	0	0	1	0	0	0	0	3	4	3	0	0	0	8	3	4	5	3	7	5	13	8	5	9	4	3	6	10	2	1	5	0	0	3
AP5B1	0	3	0	0	0	0	0	0	0	0	0	0	0	0	0	1	0	11	0	0	0	0	2	4	0	0	0	4	0	0	0	0	0	0	0	0	0	0	0	0	3	1	4	10	0	8	3	6	4
AP5M1	3	11	2	1	5	2	5	2	4	4	5	2	2	1	5	0	0	4	4	0	12	0	11	0	1	0	0	0	7	0	3	2	6	2	3	6	5	4	7	3	2	0	1	2	8	11	2	0	2
AP5S1	68	96	106	114	120	72	106	55	107	76	112	84	70	64	43	25	34	52	27	32	54	29	27	51	51	27	39	33	110	121	60	129	89	118	144	128	136	70	118	96	134	50	75	60	57	129	42	61	93
AP5Z1	8	27	17	41	33	4	7	14	22	10	32	25	23	26	8	13	30	11	26	5	1	23	15	43	25	17	26	14	15	15	0	20	5	28	11	16	11	28	38	6	11	9	11	31	37	23	32	49	17
APAF1	0	0	0	0	1	0	0	0	2	3	1	5	4	0	0	9	1	0	0	0	1	0	0	0	0	0	0	0	0	0	0	1	0	2	2	7	4	9	0	4	0	0	3	4	6	8	3	1	0
APBA3	8	8	20	14	17	11	6	2	11	8	17	10	24	9	4	40	29	66	55	27	29	49	36	52	30	95	59	20	0	5	1	0	0	0	0	4	0	0	6	3	50	18	53	56	56	77	54	40	46
APBB1	56	51	64	49	49	45	33	35	25	34	47	31	40	30	54	51	37	43	78	61	27	55	53	70	57	62	76	61	44	23	21	27	15	30	20	22	20	29	24	17	59	40	53	66	63	118	45	67	32
APBB2	22	19	71	12	30	7	14	11	27	7	31	23	30	41	20	11	11	21	24	15	12	29	0	13	25	35	50	33	12	13	8	15	7	35	4	37	8	35	39	31	11	10	8	6	15	16	45	32	28
APBB3	1	3	1	5	6	4	7	4	5	5	5	8	4	4	4	5	13	20	0	3	0	4	4	7	14	3	0	1	7	0	0	4	0	3	3	2	5	0	3	2	2	6	8	6	4	16	6	5	12
APC	14	1	16	12	14	13	12	8	8	12	4	8	8	16	5	1	1	10	3	1	0	7	7	0	0	6	7	0	11	19	12	15	6	9	14	10	8	6	6	6	6	4	5	4	16	13	7	13	8
APCDD1	0	0	0	0	0	0	0	0	0	0	0	0	0	0	0	0	0	0	0	1	2	0	0	0	0	0	0	0	0	0	0	0	0	0	0	0	0	0	0	0	0	0	0	0	2	0	0	0	0
APEH	61	112	167	160	133	83	135	78	130	156	96	121	147	134	113	18	23	31	42	89	59	25	83	24	50	53	56	46	80	108	60	53	47	46	115	80	84	87	130	69	114	100	130	159	122	149	107	139	101
APELA	0	0	0	0	0	0	0	0	0	0	0	0	0	0	0	0	0	0	0	0	0	0	0	0	0	0	0	0	0	0	0	0	0	0	0	0	0	0	0	0	0	0	0	2	0	0	0	0	0
APEX1	405	473	479	626	530	253	299	240	512	416	516	483	373	378	271	209	140	213	501	385	210	225	218	350	319	217	208	298	681	442	258	303	296	458	362	442	587	452	457	468	359	264	416	336	344	670	352	394	352
APEX2	184	142	205	141	214	114	99	64	126	69	161	148	100	101	73	136	19	65	60	139	41	92	50	83	86	33	16	51	117	199	55	60	61	85	80	129	110	95	117	82	57	62	95	90	89	173	83	79	108
APH1A	191	156	220	281	196	112	147	86	225	194	297	204	181	163	134	120	78	93	135	137	132	84	194	232	113	209	158	77	154	214	77	115	68	187	261	271	179	217	215	138	132	77	174	211	212	261	162	180	141
APH1B	14	19	14	25	17	10	5	26	28	21	10	16	20	16	17	5	0	0	2	2	7	14	0	1	0	5	0	6	36	39	10	28	16	31	31	18	33	43	36	20	19	21	6	18	10	17	22	10	5
API5	6	15	14	7	10	6	8	10	17	6	6	11	12	12	21	1	5	1	1	13	11	2	3	1	11	3	0	1	7	11	8	8	7	9	8	11	12	12	16	5	6	12	5	5	14	24	9	1	15
APIP	35	29	61	61	46	36	36	33	27	37	32	52	51	59	29	11	10	6	0	0	0	0	10	7	0	3	19	6	87	34	40	72	67	65	67	51	69	59	62	53	38	13	25	25	26	37	26	28	23
APLF	4	6	0	5	9	4	3	0	12	0	0	1	2	0	0	0	0	14	0	0	3	0	0	3	1	0	0	0	0	0	0	0	0	4	0	0	0	0	0	4	0	3	9	4	3	17	8	7	12
APLN	0	0	0	0	0	0	0	0	0	0	1	0	0	0	0	0	1	1	0	1	0	0	0	4	0	0	0	0	0	0	0	0	0	0	0	0	0	0	0	0	0	0	1	0	3	0	0	0	0
APLP1	0	0	0	0	0	0	0	0	0	0	0	0	0	0	0	0	0	0	0	0	0	0	0	0	0	0	6	0	0	0	0	0	0	0	0	0	0	0	0	0	3	0	0	0	1	0	0	1	0
APLP2	93	79	108	108	92	72	98	34	86	79	144	121	86	102	68	41	15	20	18	15	45	26	9	19	36	22	23	20	69	62	56	81	44	69	69	115	132	80	65	121	74	53	86	74	136	138	104	99	107
APMAP	147	235	246	237	245	149	223	166	237	432	200	214	206	216	166	70	57	91	148	79	74	84	569	72	98	72	130	186	141	98	96	122	126	152	576	136	130	138	157	178	233	128	193	634	175	276	157	192	272
APOA1BP	293	421	409	407	319	291	385	257	393	357	340	354	317	385	386	139	184	171	188	147	169	139	151	175	134	140	136	154	481	418	357	585	402	519	578	371	596	475	620	621	411	302	394	381	331	511	390	447	368
APOA5	0	0	3	0	0	0	0	0	0	0	0	0	0	0	0	0	0	0	0	0	0	0	0	0	0	0	0	0	0	0	0	0	0	0	0	0	0	0	0	0	0	0	0	0	0	0	0	0	0
APOBEC3B	41	28	64	70	44	27	55	28	48	28	48	44	60	53	55	11	8	5	26	52	23	24	43	15	26	21	25	24	32	34	27	24	24	36	20	39	45	32	42	22	41	22	32	34	36	59	41	62	27
APOBEC3C	218	351	339	416	263	196	309	163	288	316	301	268	207	325	206	137	181	215	123	171	133	259	222	210	194	175	250	148	400	325	268	353	205	391	447	362	475	222	451	337	242	178	290	335	316	491	135	336	263
APOBEC3D	0	0	0	0	0	0	0	0	0	0	0	0	0	0	0	0	0	1	3	0	0	0	0	0	0	0	2	0	0	0	0	0	0	0	0	0	0	0	0	1	0	0	0	0	0	1	0	0	0
APOBEC3F	4	1	12	15	11	9	1	0	1	3	6	5	2	6	7	0	9	1	7	0	4	17	2	7	5	8	0	0	6	8	0	9	1	7	8	9	8	8	7	3	10	1	10	1	7	6	5	5	0
APOBEC3G	12	8	15	23	19	3	4	2	41	6	10	9	10	2	5	7	8	13	7	8	0	52	2	13	7	1	0	0	8	5	3	11	3	43	12	3	13	7	6	5	7	3	30	19	5	19	10	16	15
APOBEC3H	0	0	0	0	3	0	0	0	0	0	0	0	0	0	0	0	0	0	0	0	0	0	0	0	0	0	0	0	0	0	0	0	0	0	0	0	0	0	0	0	0	0	0	0	0	0	0	0	0
APOC1	29	14	48	77	31	25	47	23	33	33	22	32	62	32	24	11	10	20	7	10	19	32	23	4	14	13	9	23	114	45	41	41	42	65	73	34	50	79	61	57	35	24	68	60	45	65	39	52	35
APOC2	0	0	0	0	0	0	0	0	0	0	0	0	0	0	0	0	0	0	0	0	0	0	0	0	0	0	0	0	0	0	0	0	0	0	0	0	0	0	0	0	0	0	0	0	0	0	0	0	1
APOD	0	1	2	0	0	0	0	0	4	0	0	4	0	0	0	0	0	0	0	0	2	0	0	0	0	0	0	0	0	0	6	0	0	7	0	0	0	7	0	0	1	0	0	4	0	1	0	0	0
APOE	13	40	5	7	9	2	6	0	8	9	1	0	18	11	1	1	59	42	13	22	7	7	32	20	11	13	26	8	9	14	4	7	0	6	13	0	16	4	4	7	60	66	93	64	56	92	79	56	71
APOL1	23	6	12	10	10	4	11	5	4	5	15	4	8	13	3	10	4	1	0	1	1	2	5	2	1	0	0	26	6	4	2	4	11	17	3	6	15	12	16	6	9	6	3	11	2	14	6	9	4
APOL2	6	13	1	5	3	12	4	4	3	3	5	13	16	6	4	0	9	0	0	0	5	2	0	0	2	1	0	3	3	6	6	2	5	15	1	6	6	7	0	2	5	2	6	4	4	13	11	3	7
APOL3	3	0	5	7	5	3	1	1	3	1	9	4	0	2	0	0	3	2	0	0	0	6	0	5	7	2	0	0	0	5	1	0	0	0	6	1	3	2	6	1	2	4	0	13	4	10	3	9	6
APOL5	0	0	0	0	0	0	0	0	0	0	0	0	0	0	0	0	0	0	0	0	0	0	0	0	0	0	0	0	0	0	0	0	0	0	0	0	0	0	0	0	0	0	0	0	0	0	0	0	0
APOL6	47	89	73	86	64	40	47	43	46	43	35	81	74	57	26	36	36	42	32	53	21	38	70	36	28	34	86	48	66	55	55	49	43	57	88	55	43	47	90	59	37	40	69	51	80	61	65	75	40
APOLD1	12	4	14	7	19	6	6	9	19	17	14	7	14	20	0	24	0	7	0	1	7	3	0	0	0	0	0	2	13	14	0	9	14	20	22	10	13	15	22	18	20	7	26	18	18	18	21	13	16
APOM	5	8	3	18	9	4	13	2	10	3	3	12	3	6	3	4	3	36	16	0	12	2	0	0	6	0	0	6	8	8	6	5	0	9	24	7	12	5	12	14	17	5	17	11	15	23	9	8	15
APOO	63	89	66	106	76	62	44	60	69	61	61	73	88	61	55	6	35	1	4	0	7	14	41	11	19	17	10	14	112	95	56	109	71	93	98	83	97	132	118	94	44	52	54	76	75	82	49	48	47
APOOL	11	9	20	21	12	15	8	5	10	10	17	14	20	16	10	21	17	0	19	2	5	3	3	6	4	0	12	14	33	15	13	17	5	20	15	13	21	21	13	10	10	13	12	11	16	14	10	5	5
APOPT1	24	43	45	76	37	25	23	23	31	37	43	38	40	26	30	6	16	17	9	19	2	6	21	5	27	3	9	20	57	26	19	35	19	48	47	39	61	29	52	51	24	33	36	23	34	38	30	26	52
APP	5	1	6	14	7	5	6	1	11	7	3	3	6	6	0	71	38	43	19	60	41	82	28	41	28	50	33	67	4	7	0	4	0	6	1	6	0	7	4	1	62	26	78	56	52	76	68	67	56
APPBP2	5	0	3	5	2	14	4	2	4	5	5	3	1	9	0	4	5	10	13	19	10	10	6	1	6	6	7	9	7	2	3	0	1	0	0	4	5	6	2	4	20	12	4	11	30	33	20	19	15
APPL1	21	27	55	59	35	40	26	19	50	44	46	64	60	36	23	18	14	3	6	4	3	5	14	9	10	2	5	5	57	44	13	31	38	52	41	44	62	60	51	60	42	21	34	66	69	96	59	41	56
APPL2	27	14	17	21	14	13	11	23	24	21	17	16	24	19	9	0	0	4	0	8	0	8	1	6	7	0	3	6	19	17	2	10	8	14	9	22	17	20	23	16	15	23	18	19	15	16	13	23	9
APRT	753	1371	1454	1576	1376	934	1145	839	1489	1425	1228	1369	1186	1141	754	368	535	444	683	441	527	522	755	457	621	548	582	505	2704	2207	1663	1894	1600	2216	2522	1906	2822	2104	2498	2082	1070	759	1282	1514	1057	1859	1152	1208	1056
APTX	41	41	83	62	75	47	31	36	64	64	72	65	74	63	45	20	31	9	27	16	11	4	18	5	13	7	34	8	96	66	39	56	50	45	74	56	68	63	64	61	47	30	68	47	25	77	60	62	25
AQP10	0	0	0	0	0	0	0	0	0	0	0	0	0	0	0	0	0	0	0	0	0	0	0	0	0	0	0	0	0	0	0	0	0	0	0	0	0	0	0	0	0	0	0	0	0	0	0	0	0
AQP11	0	0	0	0	0	1	1	0	0	5	4	2	3	0	5	3	0	0	0	0	0	5	0	0	14	4	0	0	0	0	0	0	1	4	5	3	0	0	1	1	0	5	3	4	0	1	0	5	3
AQP3	20	5	24	13	23	10	15	9	45	22	49	17	19	13	16	13	0	0	7	21	0	28	6	35	29	24	6	3	5	25	9	18	2	43	12	25	21	20	18	15	13	9	44	7	41	43	18	9	12
AQR	28	5	15	26	17	6	1	9	4	28	14	15	11	11	9	0	5	8	9	13	0	14	6	4	0	1	12	8	16	10	11	15	11	9	17	9	15	16	4	4	4	5	7	2	12	23	8	7	19
AR	0	0	0	0	1	0	0	0	0	0	2	0	1	0	0	0	1	0	0	4	5	0	3	3	0	0	0	0	2	0	0	1	0	0	2	3	0	0	0	0	3	3	0	0	2	3	3	0	4
ARAF	41	28	67	62	55	18	23	18	47	60	75	27	63	27	15	48	30	40	107	72	8	103	41	135	64	109	62	10	67	55	7	4	5	60	60	109	20	57	42	16	17	13	53	55	127	47	86	44	15
ARAP1	41	24	13	11	38	17	6	1	21	32	56	20	28	13	5	67	34	12	16	35	14	33	106	170	101	73	49	1	8	20	9	20	9	20	19	92	41	41	32	8	3	2	22	34	78	41	29	9	6
ARAP2	0	0	2	0	4	3	3	0	0	1	0	3	6	2	0	8	0	0	8	0	1	1	0	0	0	0	0	0	0	3	0	0	0	0	0	0	0	2	0	6	0	5	0	0	1	4	0	4	0
ARAP3	6	0	0	3	9	0	0	2	4	7	11	2	10	7	0	9	1	14	2	11	12	1	22	17	3	22	11	6	4	10	2	0	0	3	8	17	1	17	9	0	0	3	3	16	22	5	17	2	2
ARCN1	15	20	49	26	21	12	49	22	61	57	27	35	52	20	15	16	6	22	4	22	28	101	63	25	9	1	4	0	40	40	26	82	19	215	118	30	30	44	33	26	40	9	86	63	21	32	8	3	12
AREG	0	0	0	0	0	0	0	0	0	0	0	0	0	0	0	0	0	0	0	0	0	0	0	0	0	0	0	0	7	0	0	0	0	0	0	0	0	0	0	0	0	0	0	0	0	0	0	0	0
AREL1	3	0	2	8	3	4	0	0	25	1	0	2	1	1	0	0	2	14	0	0	0	1	0	6	0	9	6	0	2	0	6	0	0	10	0	0	0	1	3	2	1	0	5	0	2	0	4	1	0
ARF1	517	609	713	1058	656	491	626	382	647	527	922	719	604	612	376	365	193	353	801	406	308	375	306	850	671	442	478	285	851	469	437	446	389	554	466	882	772	604	580	437	402	325	459	437	633	842	479	525	372
ARF3	31	14	45	47	36	25	38	25	32	29	32	41	31	42	26	222	59	328	90	148	97	251	132	219	227	230	159	151	17	30	13	17	6	40	34	33	41	47	31	37	254	163	389	303	409	684	408	405	279
ARF4	261	429	385	479	273	295	335	293	421	343	273	338	356	294	310	154	193	153	204	158	179	249	210	167	137	143	241	251	356	321	272	337	257	334	436	220	354	359	402	374	327	165	399	336	245	454	289	320	364
ARF5	919	1293	1342	1406	1183	901	1112	912	1199	986	1296	1340	1104	1074	912	408	387	473	492	592	543	501	485	728	537	558	504	549	1251	1051	804	929	784	1053	1083	921	1147	1251	1236	1072	1513	1313	1794	1700	1533	2617	1652	1748	1700
ARF6	3	2	6	7	3	14	4	12	9	0	10	6	14	4	8	10	0	4	15	6	3	4	10	5	10	3	0	0	4	7	2	0	3	1	13	5	2	9	4	9	228	174	282	352	269	445	193	279	253
ARFGAP1	32	19	19	14	16	27	25	7	18	18	25	16	13	29	21	28	37	35	11	18	31	60	44	27	13	29	55	19	15	6	28	22	14	16	13	8	7	16	14	4	7	21	9	41	23	19	38	22	27
ARFGAP2	40	22	36	106	62	23	48	14	50	23	73	24	84	63	19	51	8	26	125	32	85	15	33	87	12	114	78	14	136	76	22	32	30	29	29	56	15	125	35	26	44	33	31	34	44	56	121	84	34
ARFGAP3	16	34	41	48	39	37	24	40	52	29	29	18	29	38	32	20	7	9	4	9	9	7	10	3	15	2	7	9	45	42	32	46	18	60	81	46	46	48	40	37	17	14	16	16	26	20	17	27	17
ARFGEF1	6	0	7	2	6	0	0	0	0	4	3	0	0	0	1	0	0	3	0	0	0	0	0	0	0	4	0	0	1	0	0	0	0	0	4	0	0	3	1	4	9	0	7	5	7	6	9	5	7
ARFGEF2	3	0	0	0	0	2	0	3	0	0	0	0	0	2	0	0	6	5	0	0	1	0	0	0	0	0	5	0	0	0	0	0	0	0	0	0	2	0	0	0	3	2	6	0	2	0	1	0	3
ARFGEF3	0	0	0	0	0	0	0	0	0	0	0	0	0	0	0	0	0	0	0	0	1	0	0	0	0	0	0	0	0	0	0	0	0	0	0	0	0	0	0	0	2	0	0	0	0	0	0	0	0
ARFIP1	13	21	18	17	15	8	13	6	9	13	16	7	11	9	9	20	8	6	4	7	21	9	13	3	7	17	0	11	13	23	12	11	10	18	9	10	19	12	10	12	13	8	9	1	9	15	4	12	4
ARFIP2	58	89	98	87	86	53	80	56	66	70	47	83	97	69	52	22	26	29	17	50	30	21	61	24	21	32	22	27	25	17	8	14	9	19	34	11	21	7	12	24	79	57	74	104	58	129	100	70	39
ARFRP1	209	295	284	349	283	243	329	191	303	256	237	326	247	227	219	81	107	217	149	142	149	174	179	110	295	143	170	200	217	222	129	193	207	261	272	195	254	222	275	284	439	322	449	442	365	749	362	423	442
ARG2	4	5	3	27	8	13	8	1	7	9	5	11	5	2	6	10	1	0	11	10	7	5	1	3	6	6	3	3	11	10	10	13	15	19	21	13	10	10	15	13	11	7	25	7	5	10	7	11	17
ARGLU1	344	463	557	489	382	353	407	235	488	398	452	466	485	359	271	164	172	167	209	184	259	121	236	159	191	179	210	258	370	397	282	388	201	385	464	336	462	443	466	390	361	258	267	361	310	511	318	330	295
ARHGAP1	101	22	230	115	173	34	40	33	105	39	226	104	161	136	25	81	41	294	153	208	39	166	99	402	255	222	208	34	122	145	13	22	15	114	60	290	136	204	211	31	29	30	97	64	268	167	207	128	24
ARHGAP10	26	21	36	33	32	9	29	18	32	43	28	33	25	23	23	4	5	26	15	15	23	6	4	8	22	14	11	20	20	12	3	13	3	9	10	3	11	10	2	12	31	23	45	33	44	50	45	31	37
ARHGAP11A	8	1	10	7	8	7	2	9	11	5	10	9	14	0	2	10	0	0	4	2	20	5	5	3	8	0	4	1	4	6	6	1	3	7	7	12	5	5	12	14	4	7	7	0	16	10	11	4	2
ARHGAP11B	1	0	0	0	0	0	0	0	0	0	0	0	0	0	0	0	0	0	0	0	0	0	0	0	0	0	0	0	0	0	0	0	0	0	0	0	0	0	0	0	0	0	0	0	0	0	0	0	0
ARHGAP12	3	1	6	6	3	0	9	0	2	6	0	6	7	2	2	0	0	0	0	0	0	0	0	7	0	0	0	0	3	7	1	8	0	0	5	7	4	6	9	2	0	4	0	4	2	5	3	0	0
ARHGAP17	5	13	35	24	45	15	4	2	29	11	19	28	11	24	13	23	24	32	55	34	9	43	11	55	21	13	38	16	5	14	11	13	1	25	6	8	21	17	7	4	13	6	43	8	38	48	37	45	27
ARHGAP18	5	13	8	10	4	16	7	4	10	25	12	13	5	5	6	2	8	1	0	5	1	5	2	0	1	1	1	21	24	7	9	11	13	12	22	11	32	10	23	12	11	1	1	6	10	3	6	6	0
ARHGAP19	13	11	19	16	5	4	8	8	17	8	19	3	13	13	11	4	0	4	1	1	0	1	3	0	0	0	1	0	35	19	3	19	11	15	16	16	18	22	14	13	1	7	5	0	9	11	11	7	3
ARHGAP20	0	0	0	0	0	0	0	4	0	0	0	0	0	0	0	0	0	0	0	0	0	0	0	0	0	0	0	0	0	0	0	0	1	0	0	0	0	0	0	0	0	0	0	0	0	0	0	0	0
ARHGAP21	0	0	0	1	0	0	0	4	0	1	0	0	0	0	0	0	0	0	0	0	4	0	0	0	0	0	0	0	2	0	0	0	0	2	0	0	0	1	0	0	0	0	0	2	0	0	0	0	0
ARHGAP23	8	10	3	9	1	0	2	4	2	2	11	2	2	14	2	14	1	2	0	1	0	12	0	9	1	1	2	11	1	5	1	6	1	1	0	25	1	10	21	2	7	1	6	0	7	3	2	14	5
ARHGAP24	4	1	5	0	16	8	1	6	4	2	7	6	1	6	0	0	0	0	6	0	1	0	0	0	0	10	6	0	0	0	0	0	0	0	1	0	3	4	0	0	3	4	9	2	1	5	1	4	0
ARHGAP26	0	0	0	0	0	1	0	0	0	0	0	0	0	0	0	0	0	0	0	0	0	0	0	0	0	0	0	0	0	0	0	0	0	0	3	0	0	0	0	0	0	0	4	0	0	0	0	0	0
ARHGAP27	10	3	10	11	5	3	10	5	2	0	26	0	8	1	10	19	16	5	2	2	1	5	1	19	17	15	0	15	0	0	1	0	1	0	0	16	0	12	4	4	2	0	1	6	9	8	21	6	5
ARHGAP29	48	19	30	32	43	7	17	11	37	38	42	15	87	41	19	18	7	35	12	5	1	19	5	9	18	8	4	1	32	56	9	14	8	65	33	31	27	34	45	21	41	17	18	16	37	34	56	37	44
ARHGAP31	0	0	0	0	0	0	0	0	0	0	2	0	0	0	0	15	0	0	0	0	0	0	0	0	0	0	0	0	0	0	0	0	0	0	0	0	0	0	0	0	0	0	0	3	0	0	0	0	0
ARHGAP32	2	0	0	0	0	0	0	0	0	0	0	0	0	0	0	0	0	0	0	0	0	0	0	0	0	0	0	0	0	0	0	0	0	0	0	0	0	0	0	0	0	0	0	0	0	0	0	0	0
ARHGAP33	0	0	10	0	3	0	2	1	2	14	2	3	3	5	0	0	3	1	14	9	7	0	13	3	2	6	2	0	0	0	0	0	0	0	3	0	3	0	0	0	0	0	2	13	3	2	2	7	3
ARHGAP35	0	0	0	0	0	0	0	0	0	0	0	0	0	0	0	0	0	0	0	0	0	0	0	0	0	0	0	0	0	0	0	0	0	0	0	0	0	0	0	0	1	0	0	0	0	0	0	0	0
ARHGAP39	0	0	0	0	0	0	0	0	0	0	0	0	0	0	0	0	0	0	0	0	0	0	0	0	0	0	0	0	0	0	0	0	0	0	0	2	0	0	0	0	0	0	0	3	1	0	0	0	2
ARHGAP40	1	1	4	12	5	2	6	1	12	3	4	2	4	6	3	6	19	1	0	0	6	0	0	15	0	5	0	2	1	0	2	0	0	0	0	6	0	0	3	0	0	5	1	5	9	5	9	0	13
ARHGAP42	0	0	0	0	4	0	0	0	0	0	0	0	0	0	0	0	0	0	0	0	0	0	0	0	0	0	0	0	0	0	0	0	0	0	0	0	0	0	0	0	0	0	0	0	0	0	0	0	0
ARHGAP5	2	4	6	4	1	0	0	3	0	6	5	4	2	1	0	0	0	1	0	0	0	6	3	0	0	0	1	1	0	3	0	1	0	5	1	1	9	4	3	6	2	0	3	5	0	3	3	6	1
ARHGAP6	0	0	0	0	0	0	0	0	0	4	0	0	0	1	0	0	0	0	0	0	0	0	0	0	0	0	0	0	0	0	0	0	0	0	0	0	0	0	0	0	0	0	0	0	3	0	0	0	0
ARHGAP8	74	79	91	123	98	90	65	82	148	75	85	90	91	136	84	88	24	31	35	32	38	94	34	94	35	69	174	45	103	66	81	75	70	143	101	118	90	97	159	53	111	48	135	84	83	124	87	122	108
ARHGAP9	0	0	0	0	0	0	0	0	0	0	0	0	0	0	0	0	0	0	0	0	0	0	0	0	0	0	0	0	0	0	0	0	0	0	0	0	0	0	0	0	0	0	0	0	0	0	0	0	0
ARHGDIA	275	451	537	665	577	359	398	292	495	426	644	565	448	434	288	259	301	335	311	520	204	312	323	721	356	344	449	182	308	523	118	160	131	288	257	516	296	430	262	175	351	209	432	341	510	623	417	362	325
ARHGDIB	24	14	34	29	25	20	11	23	30	24	23	35	26	16	22	5	15	22	16	14	9	0	9	30	4	17	0	4	25	39	20	25	28	20	29	26	22	36	20	40	14	5	20	24	17	28	21	22	7
ARHGEF1	11	0	2	9	2	1	0	5	2	4	13	3	9	3	6	18	6	9	14	0	0	0	0	17	0	4	1	0	3	0	1	8	0	0	4	5	5	9	1	4	2	11	16	12	17	10	8	17	8
ARHGEF10	8	5	7	4	0	0	0	1	0	1	9	0	7	3	0	3	0	0	1	0	0	0	1	10	2	2	0	1	3	0	0	0	0	3	0	2	1	0	0	0	0	0	0	0	2	0	3	4	0
ARHGEF10L	0	0	0	0	0	0	0	0	0	0	0	0	0	0	0	0	0	0	0	0	0	0	0	0	0	0	0	0	0	0	0	0	0	0	0	0	2	0	0	0	0	0	0	0	1	0	0	0	0
ARHGEF11	2	0	0	0	0	1	0	0	0	2	5	0	10	0	3	0	0	0	4	0	0	0	0	0	9	2	0	0	0	0	0	0	0	0	4	0	0	0	0	0	0	0	0	0	0	4	0	0	0
ARHGEF12	1	0	0	0	2	0	0	0	0	0	3	0	3	0	0	0	0	0	0	3	3	0	8	0	0	10	0	0	0	2	0	0	0	0	0	0	0	9	0	0	2	2	9	6	3	13	15	0	3
ARHGEF16	0	5	11	1	0	1	0	1	4	6	2	0	0	5	3	0	14	1	4	3	3	2	5	6	3	11	6	0	0	0	1	2	3	0	1	1	0	0	0	0	12	7	12	5	10	11	27	0	5
ARHGEF17	0	0	0	0	0	0	0	0	0	0	0	0	0	0	0	6	0	0	0	0	0	14	0	5	0	5	5	0	0	0	0	0	0	0	0	0	0	0	0	0	4	1	7	0	3	0	11	12	0
ARHGEF18	28	20	26	50	35	19	9	14	61	9	48	19	37	44	7	120	28	49	58	87	38	120	37	166	33	131	113	14	25	10	3	14	2	15	3	20	19	10	16	10	28	17	75	41	87	18	80	76	5
ARHGEF19	0	1	4	3	4	0	0	0	0	0	4	0	2	0	3	0	0	0	3	0	0	0	0	0	0	0	0	0	0	0	2	1	0	0	0	0	3	5	0	0	2	0	2	0	0	10	8	3	3
ARHGEF2	25	3	3	1	1	2	1	0	6	10	10	8	14	5	6	32	3	0	17	7	1	1	3	14	4	25	4	3	4	9	3	5	0	2	0	17	28	20	0	0	3	3	8	7	14	24	28	16	9
ARHGEF25	3	3	10	3	12	0	1	0	7	14	11	5	6	0	4	7	0	6	5	0	1	3	10	8	5	0	0	5	0	3	0	0	6	0	8	1	3	1	3	0	0	0	7	3	18	10	7	2	6
ARHGEF26	0	2	2	0	9	1	14	4	2	3	7	4	2	0	3	0	0	1	0	0	0	0	0	0	0	0	2	3	1	8	0	2	0	0	0	0	0	1	0	0	2	1	2	0	1	0	1	0	1
ARHGEF28	0	0	0	0	3	0	0	2	3	0	3	4	5	0	7	4	0	0	6	11	5	8	11	4	0	2	2	0	3	0	0	0	0	0	3	0	0	0	4	1	0	4	1	7	4	4	6	1	7
ARHGEF3	3	0	2	3	4	7	7	0	3	0	14	6	4	6	2	8	0	0	0	6	2	0	2	20	4	8	0	0	6	29	1	4	2	2	5	17	7	5	9	3	16	3	0	0	10	2	6	7	7
ARHGEF33	0	0	0	0	0	0	0	0	0	0	0	0	0	0	0	0	0	0	0	0	0	0	0	0	0	0	0	0	0	0	0	0	0	0	0	0	0	0	0	0	0	0	0	0	0	0	0	0	0
ARHGEF35	0	0	0	0	0	0	0	0	0	0	0	0	0	0	0	0	0	0	0	0	0	0	0	0	0	0	0	0	0	0	0	0	0	0	0	0	0	0	0	0	0	0	0	0	0	0	0	0	0
ARHGEF37	0	1	0	3	0	2	0	0	0	0	0	6	3	0	0	0	3	0	0	0	0	11	0	0	1	4	0	2	0	0	0	0	0	0	0	0	0	3	0	0	0	0	0	0	0	6	0	4	3
ARHGEF39	10	20	23	24	17	19	20	7	17	21	19	19	22	23	17	8	10	2	13	16	19	2	8	10	16	7	18	19	29	12	5	5	15	33	13	29	26	14	21	24	29	9	24	22	24	31	18	14	25
ARHGEF4	0	0	0	0	0	0	0	0	0	0	0	0	0	0	0	0	0	0	0	0	0	0	0	0	0	0	0	8	0	0	0	0	0	0	0	0	0	0	0	0	0	0	1	0	0	0	0	0	0
ARHGEF40	0	0	1	0	0	0	0	0	3	0	0	0	1	0	0	17	0	3	1	0	3	1	5	0	0	5	4	0	0	0	0	0	0	0	0	4	1	0	0	0	0	2	0	0	4	6	15	2	0
ARHGEF5	3	0	0	0	4	0	0	0	0	0	0	0	0	0	0	0	0	0	0	0	0	0	0	0	0	0	0	0	0	0	0	0	0	0	0	0	0	0	0	0	0	0	0	0	0	0	0	0	0
ARHGEF6	0	0	0	0	0	0	0	0	0	1	0	0	0	3	0	1	0	0	0	0	0	0	1	0	0	0	0	0	0	0	0	0	0	0	0	0	0	0	0	0	0	0	0	0	0	0	0	0	0
ARHGEF7	13	8	22	22	17	2	15	5	30	19	34	11	20	21	5	21	15	18	9	16	17	22	67	6	27	21	26	8	8	12	2	7	2	22	11	3	10	10	30	2	1	3	21	19	38	22	20	31	10
ARHGEF9	10	2	20	17	13	15	5	1	33	15	7	26	9	0	10	30	13	8	4	25	4	35	20	13	4	14	4	6	8	14	8	12	1	28	14	17	10	19	3	21	4	0	15	8	27	20	0	6	13
ARID1A	0	0	7	5	2	2	0	0	6	1	3	5	3	3	1	0	5	0	2	0	0	2	0	2	0	3	0	7	4	5	4	0	0	4	0	0	1	2	6	12	0	0	10	0	12	17	3	11	6
ARID1B	0	1	0	0	0	3	0	0	0	0	0	0	4	0	0	0	0	4	0	0	2	0	0	0	0	0	0	0	0	0	0	0	0	0	0	0	0	0	0	0	0	0	5	0	0	0	0	0	0
ARID2	0	1	14	2	0	0	0	4	10	0	6	0	3	0	5	0	0	0	0	0	0	6	0	0	0	8	7	7	3	0	1	1	0	6	0	0	6	4	4	4	5	0	0	3	11	5	4	13	2
ARID3A	0	0	0	0	0	0	0	0	0	0	0	0	0	0	0	0	0	0	0	0	0	0	0	0	0	0	0	0	0	0	0	0	0	0	0	0	0	0	0	0	0	0	0	0	0	0	0	0	0
ARID3B	10	3	21	9	11	12	1	5	19	1	12	7	9	10	0	16	14	14	17	14	0	7	0	15	24	22	2	8	11	3	16	3	3	18	10	13	3	22	11	2	0	0	19	0	3	10	2	6	3
ARID4A	14	7	13	29	11	2	13	15	5	6	15	13	8	7	18	1	5	5	0	16	0	6	1	10	6	0	0	5	15	17	17	13	1	10	11	7	13	16	12	25	11	1	7	16	12	10	8	14	9
ARID4B	41	46	65	47	40	54	52	51	51	36	61	56	36	44	43	12	13	16	11	46	25	11	42	41	9	10	16	15	70	47	20	66	18	37	61	65	57	37	32	9	61	33	36	63	42	85	42	43	30
ARID5A	5	0	22	18	14	7	8	5	11	6	6	14	10	7	5	2	6	9	7	0	1	6	6	8	8	10	1	5	0	2	4	0	1	0	6	0	0	1	1	2	9	4	22	19	14	15	16	17	12
ARID5B	8	30	25	28	21	12	19	13	31	34	12	24	21	27	16	2	1	10	14	9	6	16	0	5	8	9	0	0	26	31	15	20	13	46	35	35	44	17	41	65	21	13	24	23	20	26	29	17	28
ARIH1	0	0	0	0	0	0	0	0	2	3	3	0	0	4	1	0	0	0	0	0	0	0	14	0	0	0	10	0	2	0	0	0	0	2	0	0	0	0	0	3	1	0	0	15	0	3	0	3	3
ARIH2	117	178	224	205	159	114	156	145	173	152	147	181	151	152	115	61	60	65	64	47	35	60	102	103	82	53	116	70	142	150	84	128	104	145	162	122	147	124	172	120	135	106	128	177	92	272	140	165	121
ARL1	31	43	33	61	39	37	41	37	41	46	39	42	50	42	15	9	7	20	18	6	9	23	28	15	16	6	9	17	53	49	27	51	41	51	47	45	49	78	35	39	30	26	53	54	35	44	51	45	29
ARL10	0	0	0	0	0	0	0	0	0	0	0	0	0	0	0	0	4	10	0	0	0	0	2	2	5	0	0	0	0	0	0	0	0	0	0	0	0	0	0	0	1	3	7	0	0	3	0	3	0
ARL11	0	0	0	0	0	0	0	0	0	0	0	0	0	0	0	0	0	0	0	0	0	0	0	0	0	0	0	0	0	0	0	0	0	0	0	2	0	0	0	0	0	0	0	0	0	0	0	3	0
ARL13B	188	217	205	246	212	149	159	116	209	200	204	236	184	182	150	77	72	67	83	79	73	89	78	110	85	50	72	79	223	198	162	129	152	262	240	209	246	199	208	187	186	142	227	216	223	477	161	207	214
ARL14	0	0	0	0	0	0	0	0	0	0	0	3	3	0	0	0	0	0	0	0	0	0	0	0	0	0	0	0	1	0	0	0	0	0	0	0	0	0	0	0	0	2	3	0	0	0	0	0	0
ARL14EP	27	19	27	41	25	23	12	18	28	38	31	33	29	31	27	7	5	27	6	5	15	4	1	10	2	16	13	12	24	49	16	24	33	45	28	22	69	49	65	57	19	6	23	24	14	50	17	36	23
ARL15	0	0	0	0	0	0	0	1	0	0	0	2	0	3	0	0	0	0	0	0	0	0	0	0	0	0	0	0	0	1	0	0	0	8	4	0	3	6	1	8	0	0	0	2	0	4	0	0	2
ARL16	0	0	0	0	0	0	0	0	0	0	0	0	0	0	0	0	0	0	0	0	0	0	0	0	0	0	0	0	0	0	0	0	0	0	0	0	0	0	0	0	0	0	0	0	0	0	0	0	0
ARL2	460	585	585	695	469	380	374	331	495	411	413	558	467	417	285	262	298	351	342	318	282	349	344	313	434	267	382	282	817	612	528	568	422	697	786	508	950	647	833	745	514	356	483	467	394	858	510	503	424
ARL2BP	46	42	43	67	53	19	57	44	65	29	38	46	59	40	39	32	12	31	41	21	25	50	46	48	20	42	33	49	53	18	19	33	19	34	29	63	50	48	50	71	75	73	98	90	126	157	94	98	126
ARL3	127	180	125	184	146	103	131	100	141	141	115	122	138	126	113	29	30	27	21	31	40	27	44	21	47	40	39	57	202	207	146	186	114	209	171	135	206	171	208	171	151	81	161	120	115	177	110	153	145
ARL4A	25	35	34	49	40	17	29	28	31	32	48	47	43	32	30	2	10	0	0	9	4	0	13	1	1	7	14	15	53	36	53	53	21	48	68	36	56	50	51	52	31	22	15	21	9	19	17	21	29
ARL4C	0	0	5	10	8	3	5	0	0	2	2	5	0	0	1	0	0	0	0	0	2	0	0	0	0	0	0	0	0	2	6	0	2	4	5	2	0	2	3	4	2	6	0	0	3	0	0	0	2
ARL4D	64	120	144	107	94	97	133	62	112	90	104	85	88	116	105	6	31	45	21	25	16	24	37	57	45	17	52	22	122	136	104	111	96	116	129	101	137	128	140	126	118	94	114	116	84	174	73	131	113
ARL5A	4	8	9	12	13	18	13	6	7	8	11	13	8	15	4	16	30	19	28	13	33	30	27	23	21	21	41	54	15	4	7	6	14	16	14	3	7	16	10	6	94	73	83	102	53	142	64	113	76
ARL5B	0	0	1	0	0	0	0	0	0	0	0	0	0	3	0	1	0	0	0	0	0	0	0	0	3	0	0	0	0	0	0	0	0	0	0	0	0	0	4	0	0	1	4	1	0	3	2	8	0
ARL6	3	1	0	4	3	4	0	0	6	0	1	4	2	0	0	0	0	0	0	0	0	2	0	0	0	3	0	0	4	1	2	0	3	6	5	3	3	2	2	0	7	0	3	1	0	14	4	1	0
ARL6IP1	104	77	237	232	172	82	126	109	104	166	217	102	194	137	88	46	14	64	44	58	23	48	30	18	50	11	69	60	381	271	162	225	141	284	246	204	263	269	292	262	113	75	89	117	72	146	127	109	105
ARL6IP4	841	1174	1212	1374	1196	825	996	779	1042	1125	978	1143	1016	1039	749	457	443	552	594	564	518	503	659	486	528	459	709	470	921	786	571	619	541	684	771	668	943	774	951	767	1804	1235	1760	1954	1588	3019	1635	2062	1784
ARL6IP5	90	116	144	131	118	107	115	102	145	110	88	111	136	90	87	51	52	73	55	32	31	54	72	52	57	49	51	38	179	104	82	93	62	134	131	113	156	135	110	114	93	73	147	105	113	142	94	102	123
ARL6IP6	29	16	17	17	17	24	16	16	20	10	19	24	19	10	16	0	7	0	3	4	0	4	0	11	5	0	10	9	21	23	8	18	21	8	13	14	31	15	29	32	19	8	29	28	30	48	12	29	19
ARL8A	3	0	7	0	0	0	0	0	0	0	0	0	6	1	0	6	0	0	0	0	0	3	0	6	2	5	0	0	0	1	0	0	0	0	1	2	6	0	0	7	3	0	3	9	0	2	4	8	4
ARL8B	25	28	73	42	33	31	52	27	25	37	50	41	34	32	64	9	13	1	1	14	0	15	1	11	12	1	6	7	39	28	9	8	5	28	19	20	25	10	23	49	23	8	19	25	32	22	29	18	41
ARL9	0	0	4	2	0	0	4	0	0	1	2	5	1	0	0	0	0	0	0	0	0	0	0	0	7	0	0	0	4	0	0	0	0	2	1	2	2	3	1	4	0	0	0	0	1	4	0	1	0
ARMC1	22	26	43	43	50	19	26	25	19	41	15	19	24	22	21	18	20	49	17	29	25	22	50	31	51	48	27	65	9	23	14	21	16	9	24	4	26	12	16	31	38	13	42	37	34	57	28	42	41
ARMC10	0	1	0	0	0	0	0	4	0	0	0	0	0	0	0	0	0	0	0	0	5	0	0	0	0	0	2	0	0	0	0	0	0	0	0	1	0	0	0	0	0	0	0	3	1	0	0	0	0
ARMC2	8	4	5	11	4	6	4	6	9	2	4	9	2	6	7	0	1	0	2	0	0	6	0	0	0	0	4	10	17	4	11	4	2	9	6	4	12	18	11	9	7	8	17	6	1	5	4	5	1
ARMC3	0	0	0	0	0	0	1	0	0	0	0	0	0	0	0	0	0	0	0	0	0	0	0	0	0	0	0	0	0	0	0	0	0	0	0	1	0	0	0	0	0	0	0	0	0	0	0	0	1
ARMC4	0	3	1	0	0	0	0	2	0	4	1	0	0	0	0	0	0	1	0	0	0	0	9	0	0	2	0	6	0	0	3	3	0	2	0	1	0	1	0	0	4	1	1	0	0	2	2	0	2
ARMC5	2	0	0	0	5	3	0	0	3	6	0	0	1	0	0	17	0	15	7	3	9	6	4	21	18	45	0	2	0	1	0	0	0	0	1	0	0	0	1	4	8	0	10	17	9	6	4	6	1
ARMC6	41	51	50	67	68	40	53	30	57	44	42	80	49	61	56	32	12	31	38	34	40	22	32	30	16	44	35	44	24	31	20	26	15	16	30	17	23	45	35	25	70	40	55	63	41	67	33	63	65
ARMC7	22	32	22	53	25	13	21	27	33	15	26	30	30	20	13	19	18	18	32	10	39	30	14	40	37	22	44	21	44	13	21	22	12	32	11	30	24	15	17	10	7	31	24	9	24	26	31	26	15
ARMC8	23	32	22	23	11	13	10	17	13	11	18	19	8	23	19	8	15	3	5	18	30	7	7	11	27	15	16	15	19	12	12	15	8	11	12	16	20	18	27	14	18	14	14	30	22	23	16	32	52
ARMC9	10	10	9	14	11	11	15	2	4	15	9	9	6	4	4	0	1	0	9	1	3	0	14	16	2	0	8	2	9	10	1	13	3	18	11	3	8	10	3	4	4	5	15	9	18	18	11	6	8
ARMCX1	3	13	9	6	5	3	8	4	8	22	3	12	6	7	9	1	0	13	11	0	13	15	5	10	2	0	3	4	6	12	4	4	2	6	1	5	1	11	2	10	4	8	9	10	8	3	10	8	12
ARMCX2	0	3	3	8	1	0	0	1	0	3	4	0	1	0	2	1	0	0	1	0	0	0	0	0	0	0	0	4	0	1	0	2	3	2	4	4	3	0	1	0	5	1	4	4	8	2	1	6	2
ARMCX3	13	20	12	20	7	7	22	6	13	23	17	13	14	7	6	6	1	11	1	9	8	10	5	7	10	11	4	15	12	10	1	6	2	5	12	17	1	13	11	10	9	9	14	9	11	24	13	13	24
ARMCX5	0	0	0	0	0	0	0	0	0	0	0	0	0	0	0	0	0	0	0	0	0	0	0	0	0	0	0	0	0	0	0	0	0	0	0	0	0	0	0	0	0	0	1	0	0	3	0	0	0
ARMCX5-GPRASP2	0	0	0	0	0	0	0	0	0	0	0	0	0	0	0	0	0	0	0	0	0	0	0	0	0	0	0	0	2	0	0	0	0	0	0	0	0	0	0	0	0	0	0	0	0	0	0	0	0
ARMCX6	34	61	67	67	60	54	50	34	52	42	45	75	76	40	36	29	22	34	38	30	21	20	19	18	48	56	23	8	146	65	66	86	57	98	117	100	111	137	118	105	47	46	53	62	48	110	44	49	60
ARMS2	0	0	0	0	0	0	0	2	0	0	0	0	0	0	0	0	0	0	0	0	0	0	0	0	0	0	0	0	0	0	0	0	0	0	0	0	0	0	0	0	0	0	0	0	0	0	0	4	0
ARMT1	1	1	1	3	3	5	9	3	9	5	12	8	7	6	0	0	0	0	3	5	13	2	0	0	1	15	1	5	9	6	4	9	3	3	0	7	10	5	5	4	0	0	0	3	12	15	7	5	2
ARNT	16	5	12	7	6	6	11	2	13	6	17	16	12	16	1	7	6	4	30	11	2	6	0	2	8	21	5	7	5	10	4	13	3	7	1	20	9	20	7	1	15	0	7	7	14	3	41	13	2
ARNT2	0	0	0	0	0	0	0	0	0	0	0	0	0	0	0	0	0	0	0	0	0	0	0	0	0	0	0	0	0	0	0	0	0	0	0	0	0	0	0	0	0	0	0	0	0	0	0	0	0
ARNTL	53	13	46	53	24	22	25	9	33	26	33	51	27	25	52	43	19	9	23	34	21	17	7	6	15	32	26	19	26	21	10	24	8	27	38	22	14	20	22	5	43	13	36	33	34	37	35	45	40
ARNTL2	0	0	0	0	0	0	0	0	0	1	0	0	0	0	0	0	0	0	0	0	0	0	0	0	0	3	0	0	0	0	0	0	0	0	0	0	0	0	0	0	7	0	0	0	0	4	0	0	1
ARPC1A	123	132	142	175	97	96	111	83	113	101	188	126	123	133	54	15	12	27	44	30	9	22	34	46	22	19	33	30	157	71	73	79	66	73	118	220	103	118	90	55	86	37	56	67	165	108	45	79	53
ARPC1B	544	666	700	759	639	545	652	502	710	540	677	693	666	644	601	185	148	200	310	149	151	195	208	187	167	246	234	299	815	611	430	559	454	737	655	605	716	640	641	679	450	415	603	517	509	812	517	585	632
ARPC2	65	91	124	104	72	45	72	56	117	94	77	70	63	68	108	40	59	55	69	57	55	56	53	56	96	54	68	87	73	73	38	45	49	42	60	38	60	40	68	94	221	123	201	144	107	317	147	163	270
ARPC3	673	703	835	924	741	530	580	459	739	670	691	850	649	640	457	105	73	98	100	75	118	130	116	77	94	97	119	129	724	517	401	486	336	628	585	504	660	659	704	520	342	254	371	317	312	510	385	421	327
ARPC4	0	0	0	0	0	0	0	0	0	0	0	0	0	0	0	0	0	1	0	0	0	3	3	0	10	0	11	0	9	3	1	0	0	0	0	0	1	0	1	5	0	0	3	0	0	0	0	0	0
ARPC5	99	130	164	201	156	65	119	103	150	118	113	180	102	137	94	33	53	29	36	35	47	38	75	45	42	39	29	52	173	150	88	101	107	122	151	138	144	119	143	119	74	53	106	78	81	166	94	118	133
ARPC5L	81	132	149	136	123	78	96	71	110	102	105	115	84	77	83	160	174	224	278	187	148	197	210	147	222	173	246	238	71	93	62	63	35	72	69	76	92	80	98	61	734	542	680	755	494	1100	699	731	712
ARPIN	0	0	0	0	4	0	0	0	0	0	7	1	0	0	0	0	0	0	0	0	0	0	0	1	0	16	0	0	0	3	0	0	5	0	0	5	0	2	0	0	0	3	3	0	5	1	1	0	0
ARPP19	77	62	81	96	115	84	81	73	92	86	133	114	73	77	60	36	35	75	78	47	66	49	75	90	67	53	116	76	103	84	39	68	47	66	89	117	133	76	97	66	172	133	194	128	158	259	146	258	142
ARRB1	0	0	4	2	9	0	2	0	0	0	2	0	0	2	0	0	0	0	0	0	0	0	0	0	0	0	0	0	0	2	1	0	0	0	0	0	1	0	0	6	0	1	0	1	0	0	0	5	2
ARRB2	38	37	58	44	46	29	30	12	57	36	36	50	25	28	21	34	17	23	25	20	4	29	46	56	17	36	7	12	18	33	13	26	17	25	35	27	25	30	29	18	32	36	61	56	66	79	55	43	49
ARRDC1	104	84	163	148	160	115	129	95	135	129	149	173	168	118	80	25	14	27	27	49	32	60	72	67	25	40	54	84	58	58	23	31	19	37	16	50	34	48	26	56	105	83	124	119	120	221	135	176	122
ARRDC2	0	0	0	0	0	0	0	0	0	0	0	4	0	0	0	0	0	0	0	0	0	0	0	0	3	0	0	0	0	0	0	0	0	0	0	0	0	0	0	0	0	0	1	1	1	4	3	2	0
ARRDC3	1	0	4	0	9	0	1	0	0	0	0	7	1	4	1	0	0	0	0	0	7	0	0	0	0	0	6	0	1	3	0	0	0	4	3	3	4	0	4	1	0	0	3	0	3	10	6	1	0
ARRDC4	0	0	0	0	0	0	0	0	0	0	0	0	0	0	0	0	0	0	0	0	2	2	0	0	0	0	0	0	0	0	0	0	0	0	0	0	0	0	0	0	0	0	2	0	0	0	0	0	0
ARRDC5	0	0	0	0	0	0	0	0	1	0	0	0	0	0	1	0	0	0	0	0	0	0	0	0	3	0	0	0	0	0	0	0	0	0	0	0	0	0	0	0	0	0	0	0	0	0	0	0	0
ARSA	34	10	31	22	15	33	13	8	28	21	16	16	13	7	17	17	10	11	11	6	2	15	9	14	3	16	28	6	8	18	12	0	5	37	11	8	14	11	12	9	20	16	40	38	30	35	16	14	30
ARSB	0	0	1	0	2	0	3	0	0	0	0	0	0	0	0	3	0	4	0	11	0	4	6	2	0	0	0	2	0	3	0	0	0	0	0	0	0	0	0	0	0	8	0	0	2	6	5	4	1
ARSD	2	3	5	9	1	2	4	10	3	10	5	3	1	11	9	6	0	3	17	4	0	3	3	8	0	2	0	6	12	2	4	4	10	0	3	2	10	3	5	10	9	1	1	13	11	14	8	5	11
ARSE	0	1	0	0	0	0	1	0	0	0	0	0	2	0	0	0	0	0	0	0	0	0	0	0	1	0	0	0	0	2	0	1	1	0	2	0	0	0	0	0	0	0	0	0	0	1	0	0	1
ARSG	2	1	1	17	15	3	7	6	1	7	2	5	9	1	0	0	0	10	0	3	1	0	0	8	0	1	0	13	11	7	0	7	3	4	1	1	8	3	5	6	3	1	6	2	2	10	7	2	12
ARSI	3	0	0	0	0	0	0	0	0	2	0	0	3	0	0	5	0	0	5	0	0	0	6	0	3	0	21	0	0	0	0	0	0	0	0	0	0	0	0	0	3	8	18	12	14	11	13	36	8
ARSJ	1	4	5	20	9	7	5	3	10	5	1	3	17	1	6	0	2	0	2	5	6	17	0	7	0	1	8	0	16	4	3	0	0	12	1	4	3	9	5	0	4	4	6	6	0	4	6	4	5
ARSK	11	29	17	10	7	6	18	3	10	5	23	15	6	11	8	0	4	0	6	5	0	0	1	1	5	3	19	10	6	29	13	17	14	16	16	24	25	10	16	35	18	1	14	8	14	21	22	7	9
ART5	0	0	0	0	0	0	1	0	0	0	0	0	2	0	0	0	0	0	0	0	0	0	0	0	0	0	0	0	0	0	0	0	1	0	0	0	0	0	0	0	0	0	0	0	0	0	1	0	0
ARTN	3	0	0	0	0	0	1	0	0	1	19	1	6	0	3	13	0	0	0	3	0	2	0	2	3	9	2	0	3	4	6	0	0	0	0	18	0	6	5	0	4	4	3	6	18	1	9	7	0
ARV1	0	1	6	4	0	0	3	0	1	0	0	2	0	0	1	2	0	0	0	0	1	0	0	0	0	0	2	0	3	8	14	5	1	4	1	3	6	3	10	2	2	1	0	1	2	3	0	0	1
ARVCF	0	0	0	0	0	0	0	0	0	0	0	0	0	0	0	0	0	0	0	0	0	0	0	0	0	0	0	2	0	0	0	0	0	0	0	0	0	0	0	0	0	0	0	0	0	0	0	0	0
AS3MT	8	8	9	14	24	17	13	10	14	14	21	23	23	9	2	7	0	1	8	2	3	7	11	0	3	9	15	0	18	16	4	6	16	15	5	8	12	23	13	10	18	0	9	3	1	4	6	16	4
ASAH1	41	42	32	86	54	35	18	26	45	46	40	23	51	45	31	14	5	24	21	14	24	56	75	8	17	18	6	31	73	78	54	56	38	58	69	41	66	65	64	68	39	33	41	61	34	63	33	18	49
ASAH2B	8	4	8	3	13	7	1	8	14	4	2	10	1	8	4	8	5	5	0	0	0	0	0	0	4	3	0	0	15	5	3	8	2	9	7	14	7	11	7	12	2	0	2	6	2	1	10	2	1
ASAP1	0	3	7	6	0	1	1	12	3	0	2	5	8	4	4	1	4	3	2	0	0	5	0	10	1	7	14	6	1	2	11	4	1	3	6	0	0	0	3	3	0	3	0	9	0	10	0	7	3
ASAP2	0	0	3	0	1	3	0	0	0	0	0	0	0	0	0	0	0	0	0	0	0	0	0	0	0	0	2	0	0	0	0	0	0	0	0	0	0	0	0	0	0	0	0	0	0	2	0	0	0
ASAP3	2	3	2	1	1	3	2	0	2	4	19	6	4	10	0	4	1	0	0	7	3	14	9	8	1	13	4	0	2	1	1	0	4	0	17	5	0	0	3	4	2	0	2	7	13	5	9	13	6
ASB1	2	3	6	12	8	1	13	1	4	7	2	1	1	7	10	5	2	4	21	8	2	14	0	9	4	8	5	3	2	3	2	4	2	4	9	4	1	11	2	6	39	24	50	25	45	65	45	38	75
ASB13	3	8	15	14	18	11	14	1	11	2	21	21	6	8	12	9	0	2	4	7	0	4	10	10	18	0	9	0	8	1	3	0	10	7	4	8	20	12	13	6	21	14	10	25	8	32	18	18	20
ASB16	0	0	0	0	0	0	0	0	0	0	0	0	0	0	0	0	0	0	0	0	0	0	0	0	0	0	0	0	0	0	0	0	0	0	0	0	0	0	0	0	0	0	0	0	0	0	0	0	0
ASB3	14	21	9	23	13	17	2	8	9	15	14	13	15	6	9	19	1	11	5	0	6	17	12	0	21	0	0	12	10	22	12	14	8	30	23	14	6	2	19	26	15	7	22	6	8	23	15	17	19
ASB6	3	4	0	4	2	3	0	8	2	3	1	5	1	2	6	10	16	5	9	28	2	16	6	4	15	10	6	4	0	0	0	0	0	3	2	0	8	2	0	0	34	9	21	12	23	35	25	20	47
ASB7	16	20	7	11	15	3	16	0	10	4	7	7	23	10	6	6	0	1	15	3	1	0	1	4	5	8	6	0	12	2	0	6	0	1	10	10	10	15	14	3	2	2	1	11	11	3	17	17	0
ASB8	32	42	46	59	52	29	45	24	31	34	42	36	42	33	22	7	0	13	25	29	10	30	42	64	16	17	21	30	29	47	38	37	25	44	30	58	22	89	64	35	11	33	33	30	35	38	16	32	35
ASB9	4	8	0	1	1	2	0	0	3	2	0	0	1	4	0	0	0	0	0	0	2	3	0	0	0	0	11	0	0	0	0	0	2	0	0	0	0	2	0	0	2	0	2	1	3	0	2	0	0
ASCC1	18	18	12	27	7	9	10	10	9	15	9	10	10	11	5	1	7	1	11	9	9	4	4	0	7	1	9	32	22	12	5	6	14	26	11	14	14	5	17	9	23	16	8	1	14	30	4	28	10
ASCC2	20	64	57	78	64	49	43	48	53	71	93	55	69	58	35	29	9	42	27	59	39	43	45	60	30	67	29	19	24	30	23	17	41	28	51	51	35	39	16	21	39	38	58	67	71	79	66	47	33
ASCC3	55	44	56	58	35	25	40	27	35	49	31	51	39	41	31	5	8	5	13	4	7	2	1	13	0	2	5	6	53	33	24	62	19	100	56	45	53	59	60	84	28	11	12	21	18	25	24	14	18
ASCL2	0	0	0	0	0	0	0	0	1	0	0	0	0	0	0	0	0	0	0	0	0	0	0	0	0	0	0	0	0	0	0	0	0	0	0	0	0	0	0	0	0	0	0	0	0	0	0	0	0
ASF1A	18	12	19	39	17	9	8	20	24	17	15	22	18	13	19	3	0	13	0	1	8	2	5	6	0	1	4	13	18	15	18	26	16	36	33	19	31	14	36	19	9	10	14	9	7	40	12	14	18
ASF1B	145	165	198	172	145	121	138	108	120	109	106	149	100	161	115	45	20	33	39	20	33	48	41	54	52	38	38	27	148	139	75	116	85	130	151	108	173	198	116	168	88	91	103	158	107	185	90	130	119
ASH1L	12	14	7	8	7	5	7	8	8	6	12	0	7	10	8	9	0	0	12	13	8	5	4	8	9	1	11	7	13	9	0	22	0	7	12	15	7	15	8	2	4	5	14	6	4	17	7	3	8
ASH2L	13	21	19	12	27	13	21	14	19	22	18	10	9	6	16	5	4	18	10	0	6	21	5	3	3	10	4	8	6	10	14	1	7	7	7	11	11	4	0	6	29	18	4	17	9	35	18	17	29
ASIC1	0	0	0	0	0	0	0	0	0	0	0	0	0	0	0	0	0	0	0	0	0	0	0	0	0	0	0	0	0	0	0	0	0	1	0	0	0	0	0	0	0	0	0	0	0	0	0	0	0
ASIC3	0	0	0	0	0	0	0	0	0	0	0	0	1	0	0	0	0	0	0	0	0	0	0	0	0	0	0	0	0	0	0	0	0	0	0	0	0	0	0	0	0	0	0	0	0	3	0	0	0
ASIP	3	0	0	0	0	0	0	0	0	0	0	0	0	0	0	0	0	0	0	0	0	0	0	0	0	0	0	0	0	0	0	0	0	0	0	0	0	0	0	0	0	0	0	0	0	0	0	0	0
ASL	75	67	57	51	69	29	46	35	65	57	42	66	44	44	66	10	16	16	27	30	31	24	37	13	36	29	27	22	78	30	64	85	50	61	70	52	72	66	63	69	35	49	36	84	43	112	52	47	66
ASNA1	326	441	510	516	520	328	413	361	380	406	305	436	403	309	320	193	130	207	237	215	211	113	210	265	224	164	139	201	824	539	374	527	363	511	646	484	749	617	667	640	265	291	301	348	229	565	389	302	420
ASNS	134	215	260	242	215	119	165	149	220	190	152	203	177	166	165	54	39	55	53	61	78	56	46	74	58	53	50	74	181	151	152	145	99	146	157	185	238	177	198	182	170	129	200	233	156	342	161	192	235
ASNSD1	27	94	51	53	59	34	39	45	48	53	30	90	48	42	37	6	7	15	23	17	10	25	0	20	23	12	12	15	83	73	43	40	53	60	73	42	75	71	53	57	27	30	27	41	31	59	42	46	55
ASPH	80	73	109	141	74	74	100	75	122	128	80	91	98	123	72	12	23	20	26	5	29	6	49	8	15	9	28	30	82	46	47	55	55	52	141	60	95	41	56	72	62	29	60	136	41	109	74	79	74
ASPHD1	8	18	11	7	14	12	7	7	12	9	7	3	8	10	13	3	9	4	3	2	1	6	12	2	6	3	3	1	10	15	5	8	3	14	5	1	16	11	9	14	11	8	12	12	12	15	24	9	7
ASPHD2	7	0	0	0	0	3	0	0	0	0	0	0	0	0	0	2	0	0	0	0	0	0	0	0	0	0	0	0	0	0	0	0	0	0	0	0	0	2	0	0	0	0	0	0	0	0	0	0	3
ASPM	1	16	8	10	10	5	5	8	2	10	15	6	8	0	9	12	0	12	26	3	9	4	5	6	10	0	20	3	13	2	2	11	1	6	15	8	0	2	4	16	17	8	11	28	13	33	24	17	18
ASPSCR1	27	21	35	18	24	17	19	13	19	23	20	16	13	11	10	26	42	19	6	48	12	23	50	28	40	37	37	25	16	19	13	35	2	32	15	15	21	19	42	18	102	38	85	68	64	104	35	91	88
ASRGL1	127	172	234	193	204	109	105	106	148	155	135	172	167	165	136	40	47	87	31	48	54	71	56	93	75	54	97	47	161	145	53	119	88	117	142	134	163	122	137	127	180	111	213	182	174	283	221	193	189
ASS1	389	523	528	732	548	400	500	355	507	379	496	443	446	467	397	246	237	274	719	457	325	273	345	541	307	274	324	412	837	522	397	567	346	505	459	582	482	551	615	572	464	295	443	384	440	544	355	410	464
ASTE1	5	3	12	10	6	3	1	5	3	3	7	1	13	5	0	0	8	0	5	5	0	7	7	0	6	0	0	0	7	5	0	0	0	9	8	8	5	0	7	3	7	3	8	10	7	8	4	4	4
ASTN2	4	4	6	0	1	0	0	5	8	2	0	4	0	6	6	0	1	0	0	0	0	0	0	0	0	0	0	3	0	0	3	3	5	2	1	3	8	8	0	0	7	0	3	5	1	7	4	2	0
ASUN	1	7	15	3	7	2	12	5	3	7	3	5	11	1	5	0	0	0	6	1	0	0	0	0	5	0	0	9	3	13	2	2	12	0	2	7	3	3	4	5	1	13	10	11	5	10	1	4	7
ASXL1	1	8	7	5	0	4	6	4	4	6	3	7	8	3	0	13	0	3	18	6	0	15	0	26	5	19	7	1	10	2	3	0	0	8	0	9	6	13	0	5	7	2	4	0	16	4	9	13	1
ASXL2	4	6	11	13	7	8	20	7	1	5	6	14	10	2	6	9	1	7	13	3	0	0	12	4	15	6	14	10	11	15	3	17	2	14	11	9	9	11	14	6	10	5	15	7	6	12	7	13	7
ATAD1	26	30	42	31	28	19	33	22	33	9	36	41	21	32	5	1	7	1	11	2	9	6	18	6	10	4	9	1	32	23	35	7	18	29	27	16	19	31	26	20	16	15	30	19	17	36	25	21	23
ATAD2	336	553	497	471	435	325	369	261	465	459	354	485	406	266	290	96	81	107	114	125	133	116	131	90	106	87	106	101	594	472	326	449	387	495	542	418	663	510	499	521	347	192	331	342	304	504	373	334	382
ATAD2B	0	0	0	4	0	0	0	0	0	3	0	0	0	7	0	0	4	0	7	0	0	0	0	0	0	0	0	4	0	4	0	0	0	0	0	0	1	0	0	0	0	0	1	0	0	3	2	0	1
ATAD3A	0	1	0	1	1	1	1	0	1	0	0	0	0	0	0	2	0	2	0	0	0	0	0	0	1	4	1	0	0	0	0	0	0	0	0	4	1	0	0	0	5	4	2	10	2	5	4	3	2
ATAD3B	0	0	0	0	0	0	0	0	0	0	0	0	0	0	0	7	0	0	0	0	0	0	0	0	0	0	0	0	0	0	0	0	0	0	0	0	0	0	0	0	1	0	0	0	0	0	6	2	0
ATAD3C	0	0	0	0	0	0	0	0	0	0	0	0	0	0	0	0	0	0	0	0	0	0	0	0	0	0	0	0	0	0	0	0	0	0	0	0	0	0	0	0	0	0	0	0	0	0	0	0	0
ATAD5	27	26	21	29	29	9	28	14	26	41	19	26	20	11	11	14	0	10	30	6	0	23	4	13	12	1	24	6	51	20	27	23	6	24	22	13	19	18	22	22	22	9	16	15	16	15	21	9	5
ATAT1	27	36	30	30	19	6	17	10	30	21	33	30	24	24	6	10	1	8	3	17	6	9	8	27	12	11	13	11	45	45	21	38	20	23	27	82	31	51	67	33	33	10	7	22	45	39	6	46	21
ATE1	10	3	11	4	1	11	13	9	8	6	3	1	1	14	6	5	4	4	0	0	3	5	3	3	4	0	6	10	0	0	0	3	5	1	3	3	4	0	5	9	4	6	8	8	2	9	5	5	8
ATF1	26	47	54	40	38	20	30	22	32	29	49	32	38	38	22	8	9	15	9	27	9	15	19	15	13	19	29	11	65	37	39	59	35	67	41	78	74	69	54	34	52	17	23	43	55	46	23	39	24
ATF2	3	3	10	12	7	0	5	3	1	5	9	3	2	5	3	0	2	5	2	3	0	0	0	7	4	0	0	0	13	4	2	0	0	6	7	29	12	6	9	3	1	4	2	5	19	11	5	2	0
ATF3	108	142	86	102	104	95	76	87	119	70	101	107	127	110	58	83	76	49	58	103	51	52	56	23	91	96	63	51	47	46	25	19	18	35	38	34	55	49	53	31	99	89	148	119	95	160	162	176	94
ATF4	680	921	932	944	787	530	586	424	849	663	1095	789	774	642	498	483	302	558	536	603	341	660	561	2084	465	696	513	476	804	824	511	550	481	830	824	1168	875	852	822	760	607	415	870	739	1298	1150	695	778	720
ATF5	26	19	7	39	32	11	15	25	32	13	22	26	28	14	4	21	14	45	38	30	19	25	4	44	76	41	59	16	33	10	6	3	1	21	3	33	26	8	28	5	5	18	33	31	32	60	15	33	12
ATF6	13	19	5	10	15	12	10	1	6	7	9	21	12	10	5	4	0	4	5	2	0	4	3	3	5	0	8	0	6	2	10	12	17	11	11	7	12	5	19	10	9	17	7	6	7	12	2	3	5
ATF6B	101	125	147	58	99	25	17	24	119	35	44	59	48	111	46	115	77	129	83	118	16	195	63	86	132	64	198	65	108	95	28	27	13	183	45	36	104	113	206	50	23	7	135	41	38	111	90	167	35
ATF7	24	8	13	24	15	13	8	6	24	7	13	15	17	35	16	27	7	23	25	13	5	26	6	10	12	3	31	14	34	17	12	13	16	29	13	33	46	38	31	20	12	3	31	8	28	31	11	32	4
ATF7IP	12	5	6	9	4	7	11	8	8	4	12	6	4	1	15	1	8	0	3	15	0	0	2	9	0	9	4	0	1	9	3	4	3	12	8	0	5	10	2	6	4	0	5	15	8	8	5	3	5
ATF7IP2	4	6	1	1	5	2	0	1	1	1	0	1	1	0	0	0	0	0	0	0	0	0	0	0	0	0	0	0	7	2	0	2	0	5	4	3	3	5	0	3	1	5	6	4	0	0	0	0	0
ATG10	50	111	89	71	87	55	62	37	80	61	100	76	101	46	46	43	51	33	18	39	50	20	20	36	51	34	35	30	13	26	24	13	14	5	24	20	26	23	16	23	86	45	82	88	51	117	83	102	80
ATG101	157	177	193	208	174	103	174	103	177	145	191	193	206	173	122	63	69	115	69	54	122	77	122	67	110	49	88	102	284	247	144	191	144	186	207	229	266	222	202	275	166	121	152	119	157	261	134	151	152
ATG12	187	236	260	231	219	213	189	188	248	225	232	241	205	172	174	73	73	116	158	83	42	116	82	122	129	151	123	106	350	208	241	256	169	327	342	209	253	323	393	280	215	165	249	245	146	405	222	215	134
ATG13	17	14	20	22	35	11	17	11	12	6	28	20	10	3	4	8	4	1	11	6	6	12	8	8	6	1	0	0	7	15	2	25	7	27	11	20	12	10	10	19	23	17	23	9	20	14	15	8	15
ATG14	22	81	32	23	15	28	14	13	27	18	23	14	17	24	18	3	48	3	16	11	3	4	1	3	11	11	6	14	33	26	2	17	15	43	23	26	18	43	29	36	34	18	16	20	11	26	21	25	24
ATG16L1	4	4	2	8	4	3	0	2	2	10	4	1	0	4	3	12	7	7	0	0	0	0	3	2	0	4	0	0	3	4	5	6	0	4	14	4	2	1	6	6	0	4	3	5	5	1	6	8	10
ATG16L2	0	5	0	2	0	0	0	0	0	2	6	5	0	3	0	0	0	0	0	0	0	0	9	0	3	0	0	0	0	2	3	0	0	0	0	0	2	0	1	1	7	4	4	1	0	13	2	15	1
ATG2A	23	1	4	6	9	0	0	1	14	2	7	20	8	5	1	12	4	5	12	13	0	15	7	20	34	19	9	10	2	6	0	0	0	2	5	7	7	4	3	10	4	4	7	13	11	17	13	11	3
ATG2B	1	0	0	0	0	0	0	0	0	2	0	0	0	0	0	4	1	0	6	0	0	1	0	0	0	0	0	0	0	0	0	0	0	0	0	0	0	0	0	0	0	3	0	0	1	0	0	0	0
ATG3	143	187	202	262	204	137	178	112	158	186	180	205	158	191	177	53	49	49	51	48	37	57	55	19	51	71	57	52	245	177	136	161	134	166	214	162	188	178	217	176	145	169	194	232	129	273	156	230	195
ATG4A	3	6	8	5	8	5	10	0	6	15	1	4	13	10	2	5	14	6	0	10	0	0	0	6	1	0	0	25	4	11	5	9	3	4	4	9	9	5	9	0	10	5	4	5	0	3	4	4	1
ATG4B	33	35	33	24	19	23	24	8	34	32	27	6	26	14	16	16	20	10	10	4	12	6	0	17	13	4	1	0	46	19	16	11	10	50	42	20	40	44	38	28	23	15	14	25	8	22	20	24	18
ATG4C	8	1	7	2	5	5	2	8	0	2	2	11	0	0	4	0	0	0	0	0	0	3	0	0	0	0	1	8	0	4	3	0	5	5	10	2	2	4	12	4	1	0	0	4	0	15	1	6	5
ATG4D	0	0	0	0	1	0	0	1	0	3	0	0	0	1	0	0	7	0	4	0	0	0	0	0	1	10	10	0	4	0	0	1	0	0	0	0	0	4	0	3	18	24	37	24	29	11	21	21	13
ATG5	21	51	54	48	43	40	35	36	32	28	40	37	52	43	39	3	32	8	4	7	10	1	15	4	16	12	14	25	59	27	35	43	37	28	31	30	72	37	63	64	66	48	73	74	35	81	56	40	46
ATG7	9	5	14	26	11	14	19	5	10	11	13	13	10	13	4	7	13	14	10	10	9	4	25	8	19	8	10	12	20	12	5	17	11	16	23	5	2	7	15	8	19	7	14	21	18	36	10	15	12
ATG9A	41	17	26	10	40	8	10	12	31	8	32	59	16	11	16	28	15	9	13	25	6	45	6	32	29	5	18	10	11	36	5	1	6	58	7	65	73	20	10	13	8	15	29	12	18	75	12	8	13
ATG9B	0	3	0	0	0	0	0	0	0	0	0	0	0	0	0	0	0	0	0	0	0	0	0	0	0	0	0	0	0	0	0	0	0	0	0	0	0	0	0	0	0	0	0	0	0	0	0	0	0
ATHL1	0	0	5	3	4	0	1	0	0	0	0	0	4	0	0	0	6	1	1	3	0	0	7	0	0	0	2	0	3	0	0	0	0	0	0	0	3	0	0	0	0	0	3	1	0	6	7	0	0
ATIC	56	71	79	82	70	50	51	39	47	98	53	62	61	72	48	11	14	18	22	12	5	15	19	18	10	15	19	13	38	67	29	49	29	49	61	51	53	53	74	55	57	38	54	77	53	115	76	66	55
ATL1	9	1	10	3	11	4	9	0	6	0	2	3	4	2	4	0	0	0	0	0	0	0	0	4	0	3	0	0	6	4	10	0	5	6	6	0	3	3	0	3	1	1	4	2	3	7	2	1	0
ATL2	1	17	5	10	10	5	6	3	6	4	2	4	16	2	9	0	0	2	2	10	0	17	0	0	5	0	4	0	1	3	4	0	5	13	3	4	2	10	4	5	5	0	8	3	8	6	10	3	7
ATL3	44	19	19	32	19	14	24	13	42	23	15	25	33	30	13	10	22	13	9	17	5	7	15	4	7	17	16	16	20	28	16	14	6	13	21	16	11	12	20	11	46	14	17	24	22	74	18	28	39
ATM	10	2	13	6	4	3	4	8	7	5	0	6	4	0	9	0	0	0	0	0	0	7	4	0	8	6	0	0	15	3	10	10	3	7	0	7	8	8	8	7	1	0	0	0	3	6	1	7	6
ATMIN	0	0	0	0	0	0	0	0	0	0	0	0	0	0	0	0	0	0	0	0	0	0	0	0	0	0	0	3	0	0	0	0	0	2	0	0	0	0	0	0	0	0	0	0	0	0	0	3	0
ATN1	4	2	8	5	5	4	11	0	11	1	11	5	31	10	3	4	4	3	13	8	4	6	9	8	7	39	3	0	3	1	2	3	0	7	0	4	3	30	5	0	5	2	4	5	14	2	33	12	5
ATOH8	0	0	1	0	0	0	0	0	0	0	1	2	0	0	0	0	1	0	9	0	4	0	0	4	0	0	3	0	0	0	0	2	0	0	0	0	0	0	0	0	0	2	6	0	3	8	1	4	5
ATOX1	393	565	549	611	520	385	480	333	569	493	466	424	463	338	306	79	103	85	136	111	101	92	148	120	126	109	161	137	955	638	581	707	547	838	880	540	779	758	749	781	424	410	557	513	372	638	421	443	504
ATP10D	0	0	4	2	2	4	0	3	1	3	4	4	0	2	1	0	0	0	0	0	0	0	0	0	0	0	3	0	4	3	0	7	0	2	2	8	3	1	3	2	1	0	1	1	7	0	0	1	3
ATP11A	0	0	0	0	0	0	0	0	0	0	0	0	0	0	0	0	0	0	0	0	0	0	0	0	0	0	0	0	0	0	0	0	0	0	0	0	0	0	0	0	0	0	0	0	0	0	0	0	0
ATP11B	0	0	0	0	0	0	0	0	3	0	0	0	0	0	0	0	0	0	0	0	1	0	0	0	0	0	0	2	0	0	0	0	0	2	0	0	0	0	0	0	4	0	0	0	0	0	1	0	0
ATP11C	0	0	0	0	0	0	0	0	0	0	0	0	0	0	0	0	0	0	0	0	0	0	0	0	0	0	0	0	0	0	0	0	0	0	0	0	0	0	0	0	0	0	0	0	0	0	0	0	0
ATP12A	0	2	0	0	0	0	0	0	0	0	0	0	0	0	0	0	0	0	0	0	0	0	0	0	0	0	0	0	0	0	0	0	0	0	0	0	0	0	0	0	0	0	0	0	0	0	0	0	0
ATP13A1	0	0	0	0	0	0	0	0	0	0	0	0	0	0	0	1	0	0	0	0	0	0	0	0	0	0	0	2	0	0	0	0	0	0	0	0	0	0	0	0	0	0	1	0	0	0	0	0	0
ATP13A2	0	0	0	0	0	0	0	0	0	0	0	0	0	0	0	0	0	0	0	0	0	0	0	0	2	2	0	0	0	0	0	0	0	0	0	0	0	4	0	0	0	0	0	0	0	1	0	0	4
ATP1A1	4	1	6	5	5	2	0	1	4	0	5	20	9	0	5	23	8	10	26	29	4	13	28	21	25	21	11	25	8	0	0	1	0	2	0	0	0	0	3	2	17	25	29	47	37	43	36	37	49
ATP1A3	1	0	0	2	0	0	0	3	0	0	0	2	0	0	0	3	0	0	6	0	0	3	0	0	6	0	0	0	0	0	0	0	2	0	0	0	0	0	0	0	0	0	6	0	0	0	0	0	0
ATP1B1	26	18	27	43	34	13	20	11	18	28	31	25	19	16	30	15	2	12	16	3	16	10	20	11	12	33	6	13	1	1	2	8	5	2	1	1	6	4	9	11	59	32	36	53	30	78	37	76	42
ATP1B2	0	0	0	0	0	0	0	0	0	0	0	1	0	0	0	0	0	0	0	0	0	0	0	0	0	0	0	0	0	0	0	0	0	0	0	0	0	0	0	0	0	0	0	0	0	2	0	3	0
ATP1B3	65	117	107	98	84	62	88	79	77	72	101	76	82	79	47	19	4	19	11	36	20	30	9	14	19	6	24	13	80	50	58	40	59	74	91	47	48	64	94	78	47	51	64	54	51	89	82	58	46
ATP2A1	0	0	0	0	3	0	0	0	0	0	0	0	3	10	3	0	0	0	0	0	0	0	0	0	0	0	14	0	0	0	0	0	0	0	0	0	0	3	17	2	0	0	0	0	3	0	3	3	0
ATP2A2	0	3	0	0	0	0	0	0	0	0	0	0	0	0	0	0	1	0	0	0	0	0	0	0	0	0	0	0	0	4	0	0	0	0	0	0	0	0	0	0	0	0	2	0	0	5	7	0	3
ATP2B1	0	0	0	0	0	0	0	0	0	0	0	0	0	2	0	0	0	0	0	0	0	0	0	0	0	0	0	0	0	1	0	1	0	0	0	0	0	0	0	0	0	0	0	0	1	0	0	0	0
ATP2B4	11	5	6	7	4	7	3	1	10	25	15	12	16	4	3	0	0	0	0	3	0	42	36	16	7	7	0	0	0	12	11	0	2	3	17	15	14	3	2	3	0	0	13	23	8	11	0	0	7
ATP2C1	0	0	0	3	4	6	4	1	4	3	3	0	1	1	0	0	0	5	0	5	0	0	0	1	0	6	0	1	0	0	3	0	2	0	0	0	0	1	3	3	1	1	6	2	0	6	0	1	1
ATP2C2	9	16	13	14	5	9	10	13	0	14	7	2	16	9	0	11	1	0	0	17	10	0	0	0	0	0	0	10	19	5	10	10	3	8	9	4	9	16	12	10	4	7	0	4	14	9	6	0	10
ATP5A1	556	803	767	907	691	535	651	487	764	567	635	711	709	752	524	285	364	283	252	206	252	244	351	186	244	184	264	229	1070	722	537	723	644	941	821	638	918	873	1097	764	993	802	1067	1101	907	1568	1054	1201	826
ATP5B	1438	1613	1955	2090	1530	1145	1852	1093	1656	1542	1269	1294	1637	1489	1025	481	493	551	541	477	833	547	645	269	512	628	588	565	1574	1371	932	1465	1068	1504	1553	1050	1318	1422	1568	1332	1423	865	1203	1425	865	1605	1128	1302	1044
ATP5C1	162	231	220	303	224	152	156	146	258	193	213	184	214	212	144	38	18	36	65	43	33	28	62	25	49	30	43	47	385	254	187	239	210	259	267	245	266	288	302	271	160	127	134	179	115	180	158	172	134
ATP5D	30	30	41	69	47	26	45	13	34	44	40	36	58	37	36	40	41	50	29	38	51	44	54	19	55	39	47	56	32	17	20	17	9	31	18	25	23	28	27	19	175	116	133	182	110	260	106	129	153
ATP5E	11256	13724	15641	17210	13734	8996	12015	8381	14362	13423	12034	13674	13800	12006	8862	4776	5005	6510	5807	4887	5466	5366	5843	4757	5403	4714	5682	5032	25296	19341	12984	17773	14034	20860	21121	16538	21415	22576	23042	18961	13904	10102	16108	15009	12824	22485	14823	15944	12616
ATP5F1	510	705	742	766	526	487	610	407	600	538	514	506	643	545	399	176	207	320	274	235	279	217	278	227	262	248	295	225	1025	788	582	732	591	949	882	611	783	796	1032	677	675	438	615	627	560	853	627	701	523
ATP5G1	472	512	577	669	573	347	505	395	573	579	422	524	555	492	390	164	154	187	215	179	151	153	244	132	181	152	208	259	1190	808	654	773	659	890	1041	703	964	983	954	1053	627	475	768	720	463	1064	638	768	713
ATP5G2	0	0	0	0	0	0	0	0	0	1	0	0	0	0	0	0	0	0	0	0	0	0	0	0	0	0	0	0	0	5	0	1	0	0	0	1	0	1	0	0	0	1	0	0	0	1	0	2	4
ATP5G3	671	803	970	1150	787	482	730	465	723	725	749	637	936	765	462	285	255	379	301	213	269	277	260	247	293	297	248	165	1553	1075	714	986	794	1258	1070	949	1060	1376	1237	994	535	426	553	542	571	801	565	578	491
ATP5H	649	963	1005	991	791	653	622	431	931	809	781	791	909	647	492	234	295	344	345	315	292	350	246	245	328	309	292	232	1123	1014	733	887	700	1176	1012	949	1259	1301	1000	1012	596	431	739	582	535	1013	679	646	583
ATP5I	1271	1619	1686	1948	1510	1012	1353	1003	1617	1553	1431	1367	1524	1355	1052	446	498	757	706	519	633	523	623	497	477	403	654	525	3118	2470	1706	2315	1586	2689	2545	2174	2681	2761	2825	2458	1661	1187	1826	1752	1554	2773	1726	1755	1743
ATP5J	790	897	1179	1069	971	674	806	426	976	921	989	874	974	888	817	229	165	284	234	230	212	204	214	200	207	123	226	295	1985	1838	1068	1425	939	1805	1710	1723	1880	1745	2009	2279	1015	607	1233	1154	1163	1591	1030	1195	1244
ATP5L	793	970	1050	1275	984	718	837	554	1054	955	1017	861	1091	975	684	296	138	203	298	158	259	231	247	243	292	259	241	208	2179	1486	1124	1361	1034	1560	1659	1281	1727	1916	1906	1653	906	660	1027	1020	888	1323	964	1013	872
ATP5L2	0	0	0	0	0	0	0	0	0	0	0	0	0	0	0	0	0	0	0	0	0	0	0	0	0	0	0	0	0	0	0	0	0	0	0	0	0	0	0	0	0	0	0	0	0	0	0	0	0
ATP5O	1352	1899	1699	2063	1680	1174	1536	1075	1626	1621	1486	1551	1628	1392	1070	658	617	877	883	688	1012	895	981	926	871	752	784	832	3512	2644	1901	2281	2030	2843	2830	2107	2902	3127	3253	2458	1791	1245	1876	1876	1553	2670	1611	2026	1565
ATP5S	60	86	75	109	78	71	50	36	68	105	60	96	82	88	59	24	16	22	19	41	16	29	31	9	20	13	28	35	133	95	83	118	67	102	145	105	126	128	125	112	66	50	76	74	77	167	96	42	65
ATP5SL	203	272	286	320	241	174	217	130	293	166	275	253	278	221	228	114	93	78	178	203	64	135	101	92	158	149	196	159	287	304	205	244	202	228	213	276	317	238	381	337	139	133	207	128	172	277	155	215	177
ATP6AP1	419	397	549	571	386	318	370	257	500	337	503	526	396	441	404	560	332	466	805	431	344	597	451	464	534	538	634	600	413	269	166	222	138	332	276	323	295	310	359	250	663	413	822	723	717	1089	598	771	688
ATP6AP1L	0	0	6	0	0	0	0	0	0	0	0	0	3	0	0	0	0	0	0	0	0	0	0	0	0	0	0	0	0	3	0	0	0	0	0	3	2	0	0	0	0	0	3	0	0	0	2	0	0
ATP6AP2	35	49	40	73	43	49	45	31	48	22	59	37	63	25	26	9	37	24	17	32	5	16	40	19	29	13	31	14	33	49	65	44	40	47	49	49	58	53	63	47	67	26	41	57	47	60	63	49	52
ATP6V0A1	3	3	5	24	9	4	14	0	9	16	21	13	12	2	2	2	0	10	2	1	0	27	6	38	6	3	19	11	17	14	5	9	1	7	8	21	13	9	7	14	5	6	5	16	17	14	6	6	5
ATP6V0A2	0	1	3	0	0	1	0	2	1	0	0	3	0	0	0	6	0	3	0	1	0	0	0	6	3	5	9	4	2	0	0	0	0	0	0	0	0	0	3	0	9	3	9	8	23	15	18	16	3
ATP6V0A4	0	0	0	0	0	0	0	0	0	0	0	0	0	0	0	0	0	0	0	0	0	0	0	0	0	0	6	0	0	0	0	0	0	0	0	0	0	0	0	0	2	0	0	0	0	0	0	0	0
ATP6V0B	783	1281	1158	1173	965	756	853	659	993	830	844	939	1044	757	830	223	220	351	295	250	281	254	241	222	332	270	248	358	2174	1830	1202	1857	1451	1801	1963	1417	2190	2083	2066	2112	819	688	902	808	669	1328	768	709	902
ATP6V0C	504	685	691	746	731	501	632	447	802	723	733	753	562	756	624	417	380	503	549	631	509	827	790	698	780	558	776	618	477	446	308	387	214	604	604	494	700	420	572	557	661	390	844	872	613	1193	548	796	762
ATP6V0D1	154	101	111	163	142	125	152	70	127	144	179	182	93	115	162	39	43	30	86	46	53	45	81	73	101	34	60	51	238	188	124	170	140	199	178	182	296	148	208	287	107	70	142	161	100	224	95	134	204
ATP6V0E1	237	315	322	296	275	175	214	200	317	286	240	242	295	300	230	35	24	65	55	40	50	67	75	47	71	64	57	115	586	399	320	365	332	526	518	357	388	509	619	556	211	161	326	250	226	351	236	250	273
ATP6V0E2	0	0	0	0	0	0	0	0	0	0	3	0	3	0	0	0	0	0	3	0	0	0	0	0	0	0	0	0	0	0	0	0	0	0	0	0	0	0	0	0	1	0	3	0	0	0	0	0	0
ATP6V1A	4	4	8	7	3	1	1	5	4	6	8	5	18	3	4	3	0	0	0	1	0	0	0	0	0	0	0	0	13	7	0	8	0	5	4	6	3	3	6	8	3	0	0	3	5	3	6	10	1
ATP6V1B1	0	0	0	0	0	0	0	0	6	0	0	0	1	0	0	6	0	0	0	0	0	0	0	0	0	0	0	6	0	0	0	0	0	4	1	0	0	0	0	3	0	0	0	0	1	0	0	1	1
ATP6V1B2	44	29	30	39	50	13	28	23	29	31	29	34	40	17	28	49	14	13	15	10	17	15	16	6	9	8	3	12	24	25	19	32	16	50	22	28	33	26	43	30	44	23	46	19	45	41	19	26	36
ATP6V1C1	19	9	7	11	7	7	8	5	15	21	6	10	5	14	6	0	0	0	2	0	4	4	0	0	11	0	0	6	25	12	10	9	8	6	8	8	9	6	9	10	8	7	17	6	10	3	16	4	3
ATP6V1C2	0	0	0	0	0	0	0	0	0	0	0	0	0	0	0	0	0	0	0	0	0	0	0	0	0	0	0	0	0	0	0	0	0	0	0	0	0	0	0	0	0	0	0	0	0	0	0	0	0
ATP6V1D	22	46	50	71	23	16	28	29	58	36	36	25	32	29	20	2	12	7	7	3	35	13	8	6	4	10	12	17	51	34	12	21	34	41	53	47	53	51	39	76	29	23	32	31	24	42	28	43	44
ATP6V1E1	89	115	123	156	127	120	84	92	118	124	84	126	178	117	102	59	51	91	49	43	82	61	83	72	60	113	51	63	194	152	109	112	99	161	178	101	191	173	144	170	113	51	121	164	76	175	106	113	97
ATP6V1E2	3	0	0	0	0	0	1	0	0	0	0	2	3	0	0	0	0	0	0	0	0	0	0	0	0	0	0	0	0	0	0	0	0	0	0	3	5	0	0	0	3	0	0	2	0	2	0	0	0
ATP6V1F	781	1210	1424	1426	1010	807	1133	750	1220	1076	1056	1233	1075	1020	836	321	264	465	473	382	494	322	461	358	543	357	569	432	1680	1464	1084	1442	1154	1533	1676	1257	1566	1573	1726	1525	819	663	1002	1025	775	1334	811	998	845
ATP6V1G1	522	608	629	782	552	438	502	397	612	541	577	637	502	604	440	140	170	197	195	192	297	181	252	138	208	163	188	214	855	708	529	631	492	774	761	576	768	814	754	709	529	440	556	680	561	805	530	647	650
ATP6V1G2	0	1	7	3	2	3	0	4	2	4	1	6	6	2	0	0	0	15	0	0	0	0	0	0	0	0	0	0	0	4	0	8	5	0	3	0	2	0	12	6	2	0	0	8	4	15	5	0	5
ATP6V1H	37	38	47	36	28	25	37	22	36	34	17	45	38	37	14	8	17	10	16	8	15	1	20	3	12	6	0	3	36	20	9	14	13	26	19	30	33	19	23	29	38	16	38	37	39	36	44	25	23
ATP7A	0	0	4	0	0	1	0	5	0	0	0	6	0	3	0	0	0	0	0	0	0	0	0	0	0	0	0	0	0	0	0	0	0	0	0	5	0	4	0	0	2	3	0	1	0	3	0	0	1
ATP7B	0	0	0	0	0	0	0	0	0	0	0	0	0	0	0	0	0	0	0	0	0	0	0	0	0	0	0	0	0	0	0	0	0	0	0	0	0	0	0	0	0	0	0	2	0	0	0	0	0
ATP8A1	2	0	0	0	0	0	0	0	0	0	0	0	0	0	0	0	0	0	0	0	0	0	0	0	0	0	0	0	0	0	0	4	0	0	0	0	0	0	0	0	0	0	0	0	0	0	0	0	0
ATP8B1	0	0	3	0	0	0	0	0	0	0	1	1	3	0	0	0	0	0	0	0	0	0	0	0	0	0	0	0	0	0	0	2	0	0	0	0	0	0	0	3	0	0	0	0	2	2	4	0	0
ATP8B2	0	0	0	0	1	0	2	0	0	0	3	0	0	0	0	0	0	0	0	0	0	0	0	0	0	0	0	0	0	0	0	0	0	0	0	0	0	0	0	0	0	0	0	0	0	4	1	3	1
ATP8B3	0	0	0	0	2	0	0	0	0	0	0	0	0	0	0	0	0	0	0	1	0	0	19	0	0	0	0	0	0	0	0	0	0	0	0	0	0	0	0	0	0	0	0	0	0	0	2	0	0
ATP9A	0	0	0	0	4	0	2	0	0	2	0	0	0	1	0	7	0	0	0	9	0	0	7	0	9	0	0	0	3	9	0	0	0	0	0	0	0	2	6	0	3	0	3	2	4	0	3	0	0
ATP9B	0	0	7	4	4	1	0	2	8	0	5	6	5	1	0	0	0	0	0	0	0	0	0	0	0	0	0	0	6	10	0	2	0	1	7	0	0	0	6	8	0	3	0	1	2	16	3	3	6
ATPAF1	9	0	3	0	0	0	1	0	0	1	4	0	8	0	0	0	0	0	0	0	0	0	4	0	0	0	0	0	0	3	0	0	0	0	3	2	3	1	0	0	0	0	1	6	0	1	12	0	0
ATPAF2	40	64	49	64	69	55	87	44	44	47	40	68	70	48	63	1	32	23	37	6	13	10	21	27	26	29	21	8	104	59	40	49	55	70	94	61	89	67	93	77	68	45	80	55	32	102	60	52	67
ATPIF1	953	1258	1555	1588	1360	861	1015	860	1350	1341	1145	1322	1193	1162	2181	241	229	294	385	271	258	271	240	222	317	295	296	1660	2990	2240	1667	2093	1654	2325	2403	1727	2413	2410	2586	4319	1467	1085	1554	1578	1168	2300	1432	1599	3551
ATR	0	1	2	1	0	0	0	0	3	0	0	3	4	0	3	0	0	2	0	0	0	3	9	0	0	0	0	5	3	1	0	0	0	1	2	0	4	3	0	0	0	0	4	0	0	6	0	0	3
ATRAID	366	485	539	621	501	375	462	295	519	421	453	498	464	448	287	255	196	255	347	310	291	257	264	437	387	215	302	295	729	603	444	483	407	657	528	460	688	523	690	621	535	337	629	532	474	689	480	514	466
ATRIP	0	0	1	0	2	0	0	0	6	1	3	0	0	0	0	0	0	0	0	0	0	0	0	0	0	0	0	0	0	0	2	1	0	0	2	0	0	0	0	0	7	10	3	9	9	11	15	2	3
ATRN	0	0	0	2	0	0	0	0	0	0	0	0	0	0	0	0	0	0	0	2	0	0	0	0	5	0	0	0	0	0	0	0	0	0	0	0	0	0	0	0	5	4	0	5	1	18	6	0	0
ATRNL1	0	0	0	0	0	0	0	0	0	0	0	0	0	0	0	0	0	0	0	0	0	0	0	0	0	0	0	0	0	0	0	0	0	0	0	0	0	0	0	0	0	0	0	1	0	5	0	0	0
ATRX	62	38	62	99	62	41	55	34	41	46	62	63	78	72	13	7	0	19	20	6	16	14	23	30	14	15	33	6	85	48	57	75	20	57	64	66	75	70	55	48	41	27	26	33	38	44	26	58	26
ATXN1	1	1	4	3	3	6	0	3	7	6	7	0	2	4	0	0	0	0	8	7	3	0	5	16	0	6	13	0	3	9	1	2	1	9	6	3	0	3	2	3	5	0	2	1	11	3	5	3	4
ATXN10	234	298	311	388	289	230	305	201	299	229	251	279	285	333	244	87	85	133	126	122	125	109	201	55	68	93	58	126	181	174	73	137	87	166	154	108	165	164	170	147	260	188	281	256	246	403	267	301	247
ATXN1L	5	0	9	1	5	4	1	3	3	0	1	5	2	0	0	0	0	0	9	16	4	10	0	5	5	0	9	20	1	1	9	1	0	7	7	8	4	4	0	2	5	3	6	0	12	29	7	9	6
ATXN2	0	0	0	0	0	0	0	0	0	0	0	0	0	0	0	0	0	0	0	0	0	0	0	0	0	0	0	0	0	0	0	0	0	0	0	0	0	0	0	0	0	0	0	0	0	3	0	0	0
ATXN2L	0	0	11	0	4	3	3	0	1	1	5	11	7	2	7	22	0	5	16	2	0	0	0	21	9	10	13	7	4	5	2	7	0	2	0	4	3	3	0	4	0	0	7	3	37	21	34	25	7
ATXN3	3	13	9	13	15	8	13	5	10	5	6	6	1	4	13	0	7	15	3	3	12	3	0	0	5	0	3	0	8	4	10	9	2	15	12	14	4	10	9	22	9	2	6	3	14	20	4	12	13
ATXN7	0	0	3	0	0	2	0	0	0	0	1	0	0	0	0	0	0	0	0	1	0	0	0	0	0	0	0	0	0	0	0	0	0	0	2	0	0	0	3	0	3	0	0	1	0	3	4	0	0
ATXN7L1	0	0	0	3	4	2	0	3	5	6	0	0	0	0	0	0	0	0	0	0	0	0	0	3	0	0	0	0	0	3	0	0	2	3	0	0	1	0	0	0	0	0	3	0	2	0	0	0	0
ATXN7L2	0	0	7	3	2	0	1	0	0	3	8	8	3	1	1	3	0	1	7	5	1	0	0	9	6	0	0	0	6	0	8	0	0	6	3	9	1	0	0	1	0	1	2	4	3	4	10	1	9
ATXN7L3	0	1	0	0	0	0	3	0	0	0	0	0	0	0	0	0	0	0	0	7	0	0	0	0	0	0	0	0	1	0	0	0	0	0	0	0	0	0	0	0	0	0	0	0	0	1	0	0	0
ATXN7L3B	73	73	120	93	84	69	64	62	62	55	94	90	82	45	38	22	21	44	12	12	11	5	30	51	43	8	3	11	79	108	73	101	61	109	99	141	118	75	91	124	41	14	44	45	51	51	30	33	22
AUH	0	0	0	3	5	0	1	0	0	0	0	0	1	0	2	16	11	8	4	6	10	1	17	10	9	3	16	5	3	0	0	0	0	0	0	3	0	0	0	0	53	13	43	24	27	45	38	17	24
AUNIP	33	42	69	68	65	39	46	47	72	73	99	49	60	43	39	4	26	9	8	12	4	15	4	9	21	38	22	1	63	81	34	54	29	51	66	50	52	56	52	64	37	33	69	53	54	72	69	34	59
AUP1	294	326	315	401	357	255	308	235	340	324	333	331	388	345	245	96	54	78	54	64	75	80	73	96	48	136	60	83	465	360	255	339	253	386	400	354	401	400	465	407	261	209	228	302	241	390	274	259	245
AURKA	375	343	415	375	307	216	308	194	396	308	345	280	320	262	168	139	123	241	178	172	160	232	219	206	237	160	220	166	350	290	189	242	208	383	311	346	366	350	332	308	178	173	269	264	279	387	230	243	229
AURKAIP1	481	656	735	801	563	422	494	394	670	561	590	578	571	559	432	161	153	179	95	146	120	161	151	133	141	146	174	179	959	797	656	831	585	933	815	769	964	904	998	946	1029	634	936	882	944	1422	850	981	1030
AURKB	83	121	158	131	95	95	95	83	82	111	98	103	138	83	67	58	17	42	38	45	19	39	85	42	33	44	23	47	197	136	142	152	103	183	215	169	174	172	164	175	81	58	84	97	49	132	89	67	78
AURKC	0	0	0	0	0	0	0	0	0	0	0	0	0	0	0	0	0	0	0	0	0	0	0	0	0	0	0	0	0	0	0	0	0	0	0	0	0	0	0	0	0	0	0	0	0	0	0	0	0
AVEN	0	0	0	0	0	3	0	0	0	0	0	3	2	0	0	0	0	0	0	0	0	0	0	0	0	0	0	0	0	0	0	0	0	0	0	0	0	0	0	0	0	0	0	0	0	0	0	0	0
AVIL	0	0	0	0	0	0	0	0	0	0	0	0	0	0	0	0	0	0	0	0	0	0	0	0	0	0	0	0	0	0	0	0	0	0	0	0	0	0	0	0	0	0	0	0	0	0	0	0	0
AVL9	1	4	30	8	8	3	10	2	8	4	12	14	0	16	5	5	9	30	6	4	6	0	5	6	11	2	0	9	0	0	0	0	0	2	0	5	0	0	3	0	32	8	6	17	3	13	9	23	13
AVPI1	67	105	124	76	91	55	79	52	87	76	62	110	72	94	68	23	15	40	63	32	25	18	40	17	21	49	23	18	92	84	107	81	69	81	77	107	119	101	160	108	84	93	106	98	103	131	88	106	110
AVPR1B	0	0	0	0	0	0	0	0	0	0	0	0	0	0	0	0	0	0	0	0	0	0	0	0	0	0	0	0	0	0	0	0	0	0	0	0	0	0	0	0	0	0	0	0	0	0	0	0	0
AWAT2	0	0	0	0	0	0	0	0	0	0	0	4	0	0	2	0	0	0	0	0	0	0	0	0	0	0	0	0	0	0	0	0	0	0	0	0	0	0	3	0	0	0	0	0	0	0	0	0	0
AXDND1	0	0	0	1	0	3	0	0	0	0	0	0	2	0	0	0	0	0	0	14	0	0	0	0	0	0	0	7	0	2	0	0	6	0	7	0	6	0	0	0	0	1	0	0	0	0	0	2	0
AXIN1	0	0	0	0	0	0	0	0	0	0	0	0	0	0	0	0	0	0	0	0	0	1	0	0	0	0	0	0	0	0	0	0	0	0	0	0	0	0	0	0	0	0	0	0	1	0	0	0	0
AXIN2	0	0	0	0	0	0	0	0	0	4	0	0	0	0	0	0	0	0	0	0	0	0	0	2	0	0	0	0	0	0	0	0	0	0	2	0	0	0	0	0	0	0	0	3	0	0	0	0	0
AXL	14	9	42	27	52	4	20	13	21	11	74	14	47	32	8	91	34	115	71	186	73	144	82	339	103	172	265	83	12	28	5	14	4	25	22	67	21	43	50	17	57	30	60	46	293	69	112	130	48
AZGP1	0	0	0	3	0	0	0	0	0	0	0	0	1	1	0	0	0	0	0	0	0	0	0	0	0	0	0	0	0	0	0	0	0	6	0	1	0	0	0	0	0	0	0	3	0	0	0	0	1
AZI2	43	60	68	39	44	80	76	55	101	57	66	48	38	31	42	33	9	19	12	6	55	25	6	17	3	18	15	21	68	74	35	73	36	68	54	38	68	74	79	85	41	49	70	70	62	92	47	62	67
AZIN1	2	15	11	11	10	18	17	9	29	11	19	11	22	10	3	23	18	15	39	11	19	24	17	18	16	1	24	8	9	11	7	17	8	3	2	8	24	11	8	12	10	7	11	19	20	16	11	5	11
AZIN2	2	3	9	7	5	3	0	0	17	1	5	3	2	1	3	3	0	0	6	18	0	11	18	4	5	3	0	0	0	0	0	0	0	0	0	0	0	0	4	0	11	6	3	1	4	6	3	11	4
AZU1	0	0	0	0	0	0	0	0	0	0	0	0	0	0	0	0	0	0	0	0	0	0	0	4	0	0	0	0	0	0	0	0	0	0	0	0	0	0	0	0	0	1	0	0	0	0	0	0	0
B2M	730	1050	967	1252	961	647	969	696	1029	902	932	929	943	832	593	280	463	387	432	384	432	365	373	392	423	305	484	447	1678	1305	949	1315	937	1483	1459	1141	1359	1389	1737	1358	823	651	1098	914	823	1384	868	1122	876
B3GALNT1	6	2	2	7	0	6	7	0	6	4	5	0	0	0	0	6	2	0	0	0	0	0	0	3	5	0	1	0	7	3	0	3	0	2	3	9	1	0	0	0	2	0	8	5	2	8	3	16	12
B3GALNT2	0	3	1	4	0	1	0	0	4	0	0	0	1	0	0	0	0	0	11	0	9	2	0	0	4	1	0	0	0	0	0	0	0	5	0	0	0	0	0	0	8	3	6	3	5	4	16	5	0
B3GALT2	0	0	0	0	0	0	0	0	0	0	0	0	0	0	0	0	0	0	0	0	0	0	0	0	0	0	0	0	0	0	0	0	0	0	0	0	0	0	0	0	0	0	0	0	0	0	0	0	0
B3GALT4	2	14	7	16	4	5	12	0	22	2	5	11	11	8	7	5	0	0	1	9	0	0	3	11	0	6	0	5	4	3	4	4	3	2	10	0	3	2	10	3	17	8	18	1	1	10	15	15	10
B3GAT3	51	95	78	76	115	56	70	64	81	78	96	77	104	74	56	46	14	17	24	44	33	16	32	8	31	12	34	29	123	92	73	84	69	100	76	107	81	101	131	103	61	31	92	93	66	87	54	102	70
B3GLCT	0	0	2	0	0	4	7	0	0	0	1	3	6	1	0	0	0	0	9	0	0	0	0	0	0	0	0	0	0	0	0	0	0	0	3	0	4	0	1	1	9	4	3	2	0	1	0	0	0
B3GNT2	0	0	0	2	1	0	0	0	0	1	0	4	0	0	0	0	4	0	0	0	0	0	1	0	0	0	1	0	0	0	0	1	0	0	1	0	1	0	0	0	9	3	6	6	1	7	2	3	15
B3GNT3	12	4	18	5	6	2	8	0	13	17	24	12	27	25	3	13	6	4	4	12	0	15	9	13	15	21	15	0	11	16	4	6	1	22	14	35	14	9	10	5	8	0	17	15	23	5	15	13	3
B3GNT4	1	10	9	20	2	3	5	9	11	3	12	6	12	14	3	0	0	0	3	3	0	7	7	0	3	0	0	6	16	9	6	9	3	7	14	5	8	11	17	5	11	4	9	15	1	12	16	6	4
B3GNT5	4	7	1	0	1	0	1	0	7	0	0	0	0	3	3	9	0	4	0	0	0	1	0	0	4	0	0	0	1	5	0	0	1	1	2	3	7	1	0	0	0	4	0	2	1	0	7	1	0
B3GNT7	0	0	0	3	0	0	0	0	0	0	0	0	0	0	0	2	0	0	0	0	0	0	0	0	0	0	0	0	0	0	0	0	0	0	0	0	0	0	0	0	0	0	3	0	0	0	1	0	0
B3GNT8	0	1	2	0	2	0	1	0	1	0	4	7	1	1	2	0	0	0	0	0	0	1	1	4	0	0	0	0	0	3	0	0	0	1	0	0	0	1	0	3	0	0	2	0	4	0	3	11	0
B3GNT9	0	0	0	0	6	0	0	0	0	1	0	0	0	0	0	2	0	11	0	0	0	3	0	0	0	6	0	0	0	0	0	0	0	0	0	0	0	0	0	0	4	1	6	14	7	21	16	1	0
B3GNTL1	1	0	1	2	3	0	0	1	3	0	0	0	0	5	1	1	0	0	4	0	0	0	1	0	0	0	0	0	0	1	0	2	0	0	3	0	6	7	5	1	3	3	1	5	0	6	0	0	6
B4GALNT1	10	0	4	13	6	0	13	0	12	7	18	12	10	13	6	5	30	1	4	11	7	22	9	19	16	15	14	9	1	0	0	4	0	8	0	3	1	3	5	3	4	4	14	5	23	18	16	19	11
B4GALNT2	3	0	0	1	0	4	2	0	3	5	1	8	3	1	2	0	0	3	0	0	0	0	0	0	0	0	0	0	2	0	2	6	0	0	9	4	10	3	1	3	4	1	0	0	0	1	3	0	0
B4GALNT4	0	0	0	0	0	0	0	0	0	0	0	0	0	0	0	0	0	0	0	0	0	0	0	0	0	0	0	0	0	0	0	0	0	0	0	0	0	1	0	0	0	0	0	0	0	0	0	0	3
B4GALT1	83	103	79	82	105	51	32	18	33	45	85	50	139	138	15	276	205	259	409	345	92	170	161	558	386	367	687	119	0	6	1	0	2	3	0	8	4	8	19	0	89	73	125	174	400	328	317	548	79
B4GALT2	44	24	30	27	33	5	20	7	26	32	30	23	34	23	4	38	15	37	11	66	7	37	15	46	8	34	54	11	13	2	0	11	3	7	8	10	6	18	15	8	64	8	54	45	37	80	50	63	26
B4GALT3	56	75	94	75	65	70	60	50	65	56	66	82	68	74	21	37	21	49	34	29	36	29	15	30	55	34	22	23	51	28	29	43	15	38	58	45	53	57	58	41	45	48	47	61	35	101	56	92	57
B4GALT4	8	19	10	29	8	2	11	15	32	9	11	14	10	11	8	10	0	1	2	6	0	15	2	3	0	1	6	13	13	15	16	8	12	14	2	15	7	14	14	15	7	18	21	1	12	14	17	12	12
B4GALT5	0	0	0	0	0	0	0	0	0	0	0	0	0	0	0	0	0	0	0	0	0	0	0	0	0	0	0	0	0	0	0	0	0	0	0	0	0	0	3	0	3	0	0	0	0	0	0	0	0
B4GALT6	0	0	0	0	0	0	0	0	0	0	0	0	0	0	0	0	0	0	0	0	0	0	0	0	0	0	0	0	0	0	0	0	0	2	0	0	0	0	0	0	0	0	0	0	0	0	0	0	0
B4GALT7	47	104	75	81	55	58	59	33	85	67	77	140	76	66	52	23	20	10	15	30	23	21	19	31	104	27	16	29	21	21	24	14	20	41	33	22	82	53	32	40	86	58	86	94	100	337	83	79	77
B4GAT1	6	15	7	18	5	11	8	0	7	16	6	13	13	2	6	17	0	0	23	2	14	16	8	0	8	10	19	9	6	0	4	0	0	5	10	0	8	6	12	8	4	15	0	9	1	19	8	11	4
B9D1	101	111	86	114	96	77	92	73	124	93	71	103	91	98	87	43	35	64	67	28	15	34	42	37	40	42	44	44	194	179	113	189	121	224	205	182	219	255	232	183	75	47	108	80	82	154	109	151	99
B9D2	10	7	7	3	17	11	14	6	5	14	16	12	20	6	8	14	0	6	2	0	0	7	7	0	7	1	9	9	20	14	22	23	11	23	15	23	13	9	32	24	10	4	5	22	8	9	8	11	12
BAAT	0	0	0	0	0	0	0	0	0	0	0	0	0	0	0	0	0	0	0	0	0	0	0	0	0	0	0	0	0	0	0	0	0	0	0	0	0	0	0	0	0	0	0	0	1	0	0	0	0
BABAM1	358	377	461	505	418	298	347	240	394	366	315	463	348	370	316	76	57	85	99	108	85	60	106	95	87	96	110	102	427	344	280	307	231	450	341	359	458	390	371	369	353	236	363	449	355	632	295	437	533
BACE1	0	0	0	0	0	0	0	0	0	0	3	5	0	0	0	11	0	6	10	10	0	0	0	2	3	8	0	0	0	0	0	0	0	0	3	0	2	1	0	0	0	0	4	0	2	0	0	0	0
BACE2	0	0	0	0	0	0	0	0	0	0	0	0	0	0	3	0	0	0	0	0	0	0	0	0	0	4	0	0	0	0	0	0	0	0	0	0	0	0	0	0	0	0	0	0	0	2	0	0	0
BACH1	16	1	14	7	10	14	8	15	23	14	7	8	3	2	5	1	1	8	1	8	7	7	0	6	12	1	0	1	8	7	8	5	12	8	8	4	9	9	4	16	5	0	7	3	3	18	6	10	9
BACH2	0	0	0	0	0	0	0	0	0	0	0	0	0	0	0	0	0	0	0	0	0	0	0	0	0	0	0	0	0	0	0	0	0	0	0	0	0	0	0	0	2	0	0	0	0	0	1	0	0
BAD	508	736	658	781	529	421	590	379	645	653	578	663	532	506	406	193	211	283	270	275	179	240	345	201	209	288	261	317	156	122	71	92	70	115	151	100	175	137	143	158	511	330	634	516	554	788	503	531	551
BAG1	8	6	19	5	16	6	0	5	4	3	3	14	11	5	6	10	2	8	9	13	4	23	2	25	1	22	8	20	3	3	4	0	5	9	9	0	9	6	4	5	79	73	93	89	97	174	88	96	111
BAG2	0	7	6	7	10	7	4	1	6	2	5	3	8	8	5	0	5	4	5	11	1	4	4	3	0	6	3	9	6	4	5	7	3	0	9	4	4	4	4	7	6	7	15	8	11	21	1	4	12
BAG3	9	4	9	42	4	1	15	0	1	4	17	8	17	2	0	23	27	46	58	13	22	61	1	43	27	29	66	0	15	16	4	7	4	3	1	6	6	5	9	0	72	18	62	39	92	69	96	85	17
BAG4	9	13	16	25	24	23	10	4	11	19	46	13	28	11	11	0	4	8	0	27	5	18	6	29	3	0	5	0	4	11	3	2	0	3	3	25	12	4	3	0	7	6	6	7	42	30	22	15	8
BAG5	17	13	21	23	18	25	10	18	43	11	22	18	31	17	15	7	2	16	0	11	24	9	14	5	17	20	28	16	17	26	14	14	12	12	16	8	18	29	30	23	10	11	21	20	14	27	12	23	26
BAG6	43	23	26	74	47	3	42	4	23	10	51	19	62	52	4	42	9	11	30	6	54	26	6	59	34	61	37	8	85	38	1	87	5	30	7	82	14	87	44	18	60	4	16	3	74	21	44	76	9
BAHD1	4	3	0	0	2	0	0	0	2	0	3	1	0	0	1	0	0	5	0	0	0	14	0	5	3	9	21	0	0	0	0	0	0	5	0	3	5	7	12	0	8	0	7	2	19	6	8	16	0
BAIAP2	172	229	308	244	235	164	218	134	193	158	319	228	233	203	121	176	151	175	211	156	142	150	116	392	181	177	148	170	132	138	65	116	34	125	74	269	83	154	126	87	241	144	230	201	343	347	231	303	208
BAIAP2L1	1	7	0	0	10	2	1	0	5	8	3	4	10	4	3	0	12	1	7	12	6	14	7	25	4	5	4	2	3	2	1	0	0	1	0	0	4	2	2	4	22	17	5	23	41	26	15	25	25
BAK1	43	41	44	29	25	47	33	24	44	43	39	48	37	25	29	111	23	3	16	17	22	17	29	33	9	28	12	26	29	27	24	33	24	33	41	25	44	47	23	17	32	23	22	42	31	44	48	33	38
BANF1	966	1280	1575	1506	1195	724	796	693	1464	935	1221	1308	962	1208	721	1440	671	1689	1798	1445	622	2483	835	1620	2145	1308	1993	987	2228	1836	1098	1343	969	2328	1703	1709	2339	1591	2253	1690	785	696	1685	1095	1141	2179	1079	1487	953
BANK1	1	0	6	0	5	1	3	1	0	0	2	0	1	2	0	0	0	0	0	0	0	0	0	2	0	0	0	0	0	0	0	0	0	3	1	0	0	1	3	0	0	0	4	0	5	4	7	3	0
BANP	10	5	11	15	13	2	14	7	9	12	10	11	5	7	9	1	9	3	9	1	0	5	10	9	4	3	22	1	4	5	3	5	0	7	10	9	5	3	20	3	10	4	3	13	4	10	1	4	1
BAP1	0	0	0	0	0	3	5	0	3	0	0	4	0	0	0	5	0	0	0	0	0	0	0	0	4	11	2	2	0	3	2	3	0	1	0	0	0	0	0	0	0	2	5	8	0	1	3	9	1
BARD1	76	81	127	124	88	67	103	49	111	77	97	75	108	127	56	42	70	44	60	41	47	53	49	12	38	58	64	55	116	93	78	83	60	75	81	68	107	97	80	99	80	67	69	91	62	114	60	105	88
BARX2	3	0	0	1	0	0	0	0	0	0	0	0	3	0	0	0	0	5	0	0	0	0	0	0	0	0	4	0	0	0	0	0	0	0	4	5	0	0	0	0	5	3	4	0	0	1	2	1	0
BASP1	19	29	40	30	15	8	20	11	42	23	19	42	21	9	24	7	22	36	14	7	28	11	19	8	53	31	1	21	14	12	8	12	10	28	31	10	26	14	15	28	57	31	56	48	61	92	83	46	72
BATF2	6	7	3	5	7	12	7	0	6	0	14	9	6	4	2	7	0	1	6	4	0	0	0	0	6	10	0	7	8	0	0	0	2	7	0	3	5	20	5	0	3	3	3	8	5	14	3	5	0
BATF3	0	0	0	0	0	0	0	0	0	0	0	0	0	0	3	0	0	0	0	0	0	0	1	0	0	0	0	0	9	0	0	1	0	0	0	0	2	0	0	0	0	0	0	1	0	2	0	0	0
BAX	41	70	36	60	43	52	43	38	43	45	73	50	37	24	28	53	51	108	80	105	38	55	71	89	71	69	68	96	56	50	22	37	21	45	42	29	24	23	40	49	269	198	278	330	256	386	219	320	300
BAZ1A	30	32	26	16	16	5	21	5	23	22	30	15	21	13	23	18	18	26	15	8	6	37	25	11	9	26	15	46	15	21	15	2	13	19	18	15	38	15	11	25	69	40	91	83	72	116	72	65	63
BAZ1B	12	24	13	39	23	15	9	6	21	11	21	29	32	20	23	10	15	13	4	10	15	5	3	6	11	5	37	5	14	8	5	9	3	9	1	13	7	6	7	13	23	20	11	30	23	29	8	36	22
BAZ2A	11	3	16	29	13	1	5	3	7	2	15	12	15	21	4	20	0	19	35	34	16	16	9	19	24	22	23	24	31	8	0	10	2	11	13	20	13	14	12	4	6	3	11	9	21	20	8	15	17
BAZ2B	3	0	1	1	1	2	0	2	5	0	0	0	0	3	1	1	3	0	5	0	0	0	0	0	4	3	1	0	0	1	1	5	0	2	0	0	0	3	0	0	1	0	2	0	3	4	3	0	1
BBC3	0	3	1	0	0	0	0	3	0	0	0	1	5	0	0	0	0	0	0	0	0	0	0	5	0	2	1	0	0	0	0	0	0	0	0	0	0	0	0	0	0	2	3	5	2	6	6	8	4
BBIP1	21	21	34	12	8	2	13	5	9	25	12	13	23	14	13	1	0	1	0	4	4	3	12	0	2	5	2	19	45	31	30	39	16	40	49	49	26	39	29	25	29	8	36	37	9	43	37	27	14
BBOX1	8	9	3	6	5	4	5	6	3	3	4	1	1	12	3	0	0	4	15	0	1	0	6	0	6	1	2	0	4	6	5	5	4	2	13	6	2	1	3	0	5	0	8	3	2	16	0	11	5
BBS1	36	19	25	42	25	15	13	8	41	18	52	36	37	23	8	51	11	53	31	35	15	49	28	38	49	36	42	1	33	53	21	21	10	40	30	23	34	30	39	21	30	12	12	19	21	42	39	27	18
BBS10	0	0	1	4	2	2	6	0	1	0	1	10	6	0	3	0	0	3	0	0	0	0	0	0	0	0	0	0	2	1	2	0	2	3	1	0	2	2	0	3	0	0	0	1	0	2	3	3	1
BBS12	4	2	0	0	0	3	0	0	0	2	0	0	0	5	0	0	10	0	0	0	0	0	0	0	0	2	0	0	5	3	0	3	0	9	4	0	5	0	2	4	1	4	7	3	0	10	4	3	0
BBS2	13	26	18	13	31	13	30	16	17	9	4	26	17	17	7	7	13	13	8	8	23	8	8	7	6	17	18	6	16	29	12	8	15	15	24	7	41	10	20	13	42	23	8	38	23	56	34	24	34
BBS4	8	9	9	11	24	13	24	11	11	21	6	5	10	20	7	0	0	6	9	1	7	2	8	2	9	7	3	5	11	1	6	6	4	16	6	13	17	11	9	4	10	5	6	9	14	21	11	18	9
BBS5	0	4	0	0	0	0	0	0	0	0	3	0	0	0	5	0	0	0	0	0	0	0	2	2	0	0	2	0	0	5	0	3	0	4	0	0	4	1	0	0	0	0	4	1	0	0	0	0	3
BBS7	43	56	69	82	85	46	78	29	58	84	48	67	51	84	41	27	25	12	35	19	26	15	3	3	25	59	29	7	177	145	91	126	74	143	152	102	143	115	127	136	112	60	96	59	74	130	64	119	109
BBS9	1	1	0	1	0	0	0	4	0	0	1	0	1	2	2	0	4	0	0	0	0	1	0	0	2	0	0	0	0	0	0	0	0	0	0	0	5	0	1	2	1	0	0	5	0	3	5	0	0
BBX	34	63	59	84	43	44	53	34	51	56	46	55	67	64	30	9	7	9	14	10	2	27	5	9	15	4	4	7	82	44	32	56	44	54	53	62	66	66	82	40	43	30	68	68	62	77	61	48	38
BCAM	202	177	270	366	236	359	180	53	177	172	235	193	258	313	151	238	317	313	304	242	349	344	308	236	280	280	407	267	243	144	320	159	31	171	141	146	90	232	182	102	372	120	282	301	319	457	320	375	237
BCAN	0	0	0	0	0	0	0	0	0	0	4	0	0	0	0	0	0	0	0	0	0	0	0	11	0	0	0	0	0	0	0	0	0	0	0	0	0	0	0	0	0	0	0	0	9	0	0	0	0
BCAP29	84	108	126	83	77	67	63	42	70	109	111	111	95	69	60	28	11	31	28	18	47	48	23	28	43	29	22	44	184	132	106	169	113	158	152	109	127	178	161	165	116	47	84	91	79	152	98	73	70
BCAP31	391	594	496	616	457	369	442	341	518	447	408	473	439	480	405	213	315	343	364	320	316	295	358	293	257	288	323	363	666	511	401	503	426	530	547	403	565	539	672	525	509	365	575	575	470	731	421	552	554
BCAR1	9	0	7	14	3	0	0	1	5	0	6	4	11	0	0	2	0	5	3	0	0	19	0	4	1	4	0	6	4	3	0	2	0	10	0	5	9	1	0	0	3	2	30	3	35	22	20	6	2
BCAR3	3	7	3	3	7	4	0	3	3	6	11	6	4	6	0	2	0	0	0	9	2	0	4	5	10	4	0	1	7	7	0	2	0	1	6	4	9	4	5	0	1	0	4	25	4	5	16	13	5
BCAS2	9	8	11	11	2	11	10	9	14	22	11	13	19	10	7	2	3	0	0	1	0	0	0	12	1	4	9	0	23	17	3	7	1	12	12	9	2	6	3	9	10	15	11	11	6	21	5	3	4
BCAS3	6	6	3	1	1	1	0	1	4	3	2	5	0	3	1	3	0	0	1	0	0	0	1	0	14	0	2	0	0	1	1	0	0	0	2	2	2	2	0	0	2	3	10	2	2	3	1	5	3
BCAS4	0	0	0	0	0	0	0	0	1	3	0	1	0	0	1	5	0	2	0	13	0	0	0	5	0	3	3	0	0	0	0	0	0	0	0	0	0	0	0	0	7	15	10	10	3	8	12	36	7
BCAT1	10	0	7	10	10	1	10	6	12	7	15	3	19	8	7	0	0	0	7	0	10	1	0	5	1	5	1	7	10	3	1	16	8	10	10	15	2	16	10	9	6	5	15	8	7	12	16	6	3
BCAT2	94	115	151	136	90	81	96	79	126	66	89	125	87	95	82	63	53	56	28	63	31	79	54	46	32	53	47	96	144	123	82	78	63	88	98	77	117	120	100	118	112	89	116	99	80	130	115	71	92
BCCIP	60	66	69	73	86	49	69	32	79	65	74	49	105	63	47	29	18	23	36	16	21	17	21	23	48	13	20	35	110	76	50	83	32	80	62	62	57	70	60	74	45	24	66	42	40	69	58	53	65
BCDIN3D	46	74	47	87	34	36	54	33	46	60	50	53	63	60	33	30	16	55	34	45	16	47	80	50	133	14	55	26	71	28	41	30	21	57	71	19	48	14	40	31	47	11	17	73	44	61	26	33	41
BCHE	0	0	0	0	0	0	0	0	0	0	0	0	0	0	0	0	0	0	0	0	0	0	0	0	0	0	0	0	0	0	0	0	0	0	0	0	0	3	0	0	0	0	0	0	0	0	0	2	0
BCKDHA	84	107	129	124	107	70	108	63	168	95	140	100	90	86	96	33	56	96	109	62	78	106	133	67	85	58	67	75	145	88	103	98	73	154	159	100	105	89	169	172	96	77	143	138	76	168	83	84	100
BCKDHB	4	7	28	5	9	7	23	4	14	11	7	16	14	9	16	15	4	6	6	2	1	5	1	14	2	0	0	10	4	4	1	5	0	0	6	0	3	6	14	10	7	7	10	22	25	9	10	10	23
BCKDK	78	103	143	147	111	78	95	107	95	65	80	98	77	103	88	70	73	59	44	50	36	73	40	48	29	114	106	58	49	60	29	42	53	80	96	49	83	68	98	94	108	69	96	65	67	127	86	140	77
BCL10	27	44	16	29	25	32	25	17	26	18	30	30	48	35	18	2	14	9	6	2	8	8	9	8	4	0	6	4	27	23	27	29	26	17	17	21	25	11	32	31	12	13	23	28	16	45	12	63	24
BCL11A	0	0	10	0	0	0	0	0	0	0	0	0	0	0	0	2	0	0	0	0	0	0	0	0	0	3	0	0	0	0	0	0	0	4	0	3	0	3	0	0	0	1	1	0	0	0	0	0	0
BCL11B	0	0	1	0	0	0	0	0	0	0	0	0	0	0	0	0	0	0	0	0	0	0	0	0	0	0	0	0	0	0	0	0	0	0	0	0	0	0	0	0	0	0	0	0	0	0	0	0	0
BCL2	0	0	0	0	0	0	0	0	0	1	3	0	2	0	0	0	0	0	0	0	0	0	0	1	0	0	5	0	0	0	0	0	0	3	1	3	0	0	0	0	0	0	0	0	1	0	0	0	0
BCL2A1	3	0	2	0	0	0	6	0	0	0	0	0	1	1	0	0	0	0	0	0	0	0	0	0	0	0	0	0	3	0	0	0	0	2	0	0	2	0	0	0	0	0	0	1	0	0	0	0	0
BCL2L1	198	142	356	316	267	93	142	89	231	106	393	305	253	557	114	248	121	385	224	412	87	230	134	638	364	348	671	160	219	291	48	111	67	195	82	427	277	277	510	76	172	79	226	139	370	453	236	441	150
BCL2L10	0	0	3	0	0	0	0	0	0	0	0	3	0	0	0	0	0	0	0	0	0	0	0	7	0	0	0	0	0	0	0	0	0	0	0	0	0	0	0	0	0	1	4	2	6	2	0	0	0
BCL2L11	2	6	6	3	5	0	3	5	3	3	2	0	7	4	3	0	0	0	0	1	4	0	0	0	0	0	1	1	11	0	0	4	1	5	0	8	1	2	0	2	4	6	1	4	3	7	6	5	8
BCL2L12	0	0	0	0	4	1	0	0	0	0	0	0	0	0	0	0	0	0	0	11	0	0	1	0	9	0	0	0	0	0	0	0	0	0	0	0	0	0	0	0	0	0	0	3	1	7	4	0	0
BCL2L13	32	33	54	55	50	21	30	10	27	242	62	33	47	38	25	19	17	7	19	10	7	19	259	17	9	32	2	18	47	27	15	29	33	43	351	16	40	51	40	42	11	27	45	220	30	48	37	42	15
BCL2L14	0	0	0	0	0	0	0	0	0	0	0	0	0	0	0	0	0	0	0	0	0	0	0	0	0	0	0	0	0	0	0	0	0	0	0	0	0	0	0	0	0	0	0	0	0	0	0	0	0
BCL3	0	0	3	0	0	0	0	0	0	0	0	0	0	0	0	0	0	0	3	0	0	0	4	0	0	0	0	0	0	0	0	0	0	0	0	0	3	0	0	0	0	0	5	0	3	0	0	6	0
BCL6	0	0	3	6	7	0	0	0	7	0	5	2	0	7	0	2	0	0	0	2	1	0	7	6	0	2	10	0	4	5	0	4	3	10	0	15	0	8	8	2	2	0	0	4	3	0	6	3	0
BCL7A	61	37	59	30	22	15	23	17	31	28	69	41	20	23	49	22	10	21	23	17	21	9	18	27	15	40	14	30	21	23	7	16	7	36	20	41	45	26	40	30	39	21	27	57	49	60	57	60	58
BCL7B	3	5	3	15	10	6	7	9	8	2	15	4	4	8	3	5	0	2	6	1	5	0	0	11	0	1	4	0	10	0	0	3	0	1	5	5	4	10	5	6	5	4	2	12	8	17	16	13	8
BCL7C	3	2	0	3	0	2	2	2	7	1	1	2	1	2	0	25	0	16	13	24	9	8	4	9	11	7	6	8	2	2	1	0	2	2	0	1	7	4	4	2	53	15	35	41	42	78	38	53	38
BCL9	0	0	5	0	0	0	0	0	0	1	3	0	0	1	0	5	0	0	1	11	0	1	5	2	0	0	1	0	6	0	0	0	0	7	0	0	0	5	0	2	0	0	1	1	5	0	0	6	2
BCL9L	0	0	0	0	1	0	0	0	0	0	0	0	0	0	0	0	0	0	0	0	0	0	0	1	0	0	0	0	0	0	0	0	1	0	8	0	0	0	2	0	0	0	7	7	2	9	12	7	0
BCLAF1	5	18	46	22	26	27	45	20	13	37	25	18	15	21	18	18	4	70	16	15	3	14	15	1	15	4	17	11	28	11	23	19	1	21	16	8	20	17	22	25	29	8	19	21	24	28	33	16	13
BCO1	0	0	3	0	0	0	0	0	0	0	0	0	0	0	0	0	0	0	0	0	0	0	0	0	0	0	0	0	0	0	0	0	0	0	0	0	0	0	0	0	0	0	0	0	0	0	0	0	0
BCO2	0	0	0	0	0	0	0	0	0	0	0	0	0	0	0	0	0	0	0	0	0	0	0	0	0	0	0	0	0	0	0	0	0	0	0	0	0	0	0	0	0	0	0	0	0	0	0	0	0
BCOR	0	0	4	1	0	0	0	0	5	3	0	0	5	0	0	0	0	0	0	0	0	0	0	1	0	3	0	0	2	0	0	0	3	8	1	3	0	1	0	0	0	0	7	6	1	2	3	0	2
BCORL1	0	0	0	0	0	0	0	0	0	0	0	0	0	0	0	0	0	0	0	0	0	0	0	0	0	0	0	0	0	0	0	0	0	0	0	3	0	0	0	0	0	0	2	0	0	0	0	0	0
BCR	0	0	0	0	0	0	0	0	0	0	0	0	0	0	0	0	0	0	0	0	0	0	0	0	0	0	0	0	0	2	0	0	0	0	0	0	0	0	0	0	0	0	0	0	0	0	0	0	3
BCS1L	48	52	67	82	43	64	44	30	56	79	56	74	53	65	63	26	27	41	31	21	24	35	53	45	30	15	28	32	92	56	57	55	36	86	61	75	75	56	73	82	42	42	83	62	44	89	62	76	75
BDH1	15	27	27	22	34	22	7	10	22	36	28	16	51	15	33	3	18	22	18	1	14	4	5	8	0	7	7	16	4	4	4	3	2	16	9	2	22	5	13	18	51	24	37	41	36	65	29	39	40
BDH2	6	17	28	22	11	10	16	5	23	24	11	11	14	9	24	1	0	1	2	1	2	0	0	0	0	0	1	0	14	17	7	6	9	9	22	10	20	21	10	16	23	15	16	18	9	31	11	4	9
BDKRB1	0	0	0	0	0	0	0	0	0	0	0	0	0	0	0	0	0	0	0	0	0	0	0	6	0	0	0	0	0	0	0	0	0	0	1	2	0	0	0	0	0	0	0	0	0	6	0	0	0
BDKRB2	10	17	27	16	6	5	11	6	10	7	19	22	19	5	11	0	5	2	6	2	0	6	4	19	5	5	15	5	18	9	9	10	9	4	15	21	29	29	28	14	5	17	7	6	16	18	8	12	17
BDNF	0	0	0	0	0	0	0	0	1	0	1	6	0	0	0	0	0	0	0	0	0	0	0	0	0	0	0	1	0	0	0	0	1	0	0	3	0	0	1	0	1	0	0	3	4	2	0	2	0
BDP1	42	36	40	59	37	42	35	23	47	40	65	56	39	48	62	20	0	33	23	8	14	23	9	12	15	7	8	6	46	40	46	25	43	41	43	77	49	64	62	48	41	12	26	35	31	50	34	47	76
BEAN1	0	0	0	1	0	0	0	2	0	0	0	0	0	3	0	0	0	0	0	0	0	0	0	8	0	0	0	0	0	0	0	0	0	0	0	0	0	0	0	0	0	0	0	0	0	0	0	0	0
BECN1	123	147	186	174	158	98	118	152	139	122	187	193	172	164	120	42	36	44	29	55	63	20	52	75	45	62	34	43	138	78	84	88	90	69	99	145	129	155	129	96	126	103	112	168	162	215	167	115	153
BEND5	0	0	0	0	2	0	0	0	0	0	0	0	0	0	0	0	0	0	0	0	0	0	0	0	0	0	0	0	0	0	0	0	0	0	0	0	0	0	0	0	0	0	0	0	0	0	0	0	0
BEND6	0	2	2	0	0	0	0	1	6	0	1	3	0	0	0	0	0	0	0	0	0	0	0	0	0	0	0	0	2	0	0	0	0	4	3	1	0	0	4	0	0	6	0	0	0	0	0	2	1
BEND7	0	0	0	0	0	0	0	0	0	0	0	0	0	3	0	0	0	0	0	0	0	0	0	0	0	0	0	0	0	0	0	0	0	0	0	0	0	0	3	0	0	0	0	0	0	0	0	3	0
BEST1	0	0	0	0	0	0	0	0	1	0	1	0	0	0	0	0	0	0	0	0	0	0	0	0	0	0	1	0	0	1	0	0	0	0	0	5	0	0	0	0	0	0	0	0	0	0	0	3	0
BEST3	0	0	0	0	0	0	0	0	0	0	0	0	0	0	0	0	0	0	0	0	0	0	0	0	0	0	0	0	0	0	0	0	0	0	0	0	0	0	0	3	0	0	0	0	0	0	0	0	0
BEST4	0	0	0	0	0	0	0	0	0	0	0	0	0	0	0	0	0	0	0	0	0	0	0	0	0	0	0	0	0	0	1	0	0	0	0	0	0	0	0	0	0	0	0	0	0	0	0	0	0
BET1	61	49	75	41	50	42	45	33	70	32	52	38	54	51	44	16	6	8	12	3	9	8	24	28	23	20	12	18	62	77	42	43	42	61	80	57	51	57	69	76	45	14	64	53	27	69	61	39	75
BET1L	29	12	49	15	23	2	29	17	41	18	46	25	19	47	24	13	13	20	41	27	25	16	17	50	45	20	65	10	22	22	28	10	19	19	15	42	30	34	46	21	30	27	27	17	40	46	27	66	19
BEX1	112	138	146	166	111	73	73	98	142	134	147	117	85	91	118	43	26	41	42	22	32	40	26	16	49	35	37	43	221	146	72	136	103	139	157	118	204	153	205	228	75	71	75	81	56	102	77	68	103
BEX2	137	164	207	234	157	83	141	129	186	184	153	194	170	168	182	20	51	60	60	24	28	57	59	86	77	22	71	100	317	223	186	258	155	275	297	314	260	278	254	326	114	103	159	118	225	225	151	183	144
BEX4	10	18	8	21	23	10	20	14	20	13	33	15	23	10	6	14	1	1	8	16	13	0	8	7	37	6	4	2	21	20	15	24	12	13	11	10	27	15	20	27	9	12	19	21	13	15	12	21	13
BEX5	3	0	0	2	0	1	0	0	0	0	0	0	0	0	0	0	0	0	0	0	0	0	0	0	0	0	0	0	0	0	0	0	0	0	0	5	0	3	0	0	0	0	0	0	0	0	0	0	0
BFAR	28	39	48	63	38	33	40	19	42	42	45	46	51	25	28	16	30	35	14	16	42	3	71	15	25	28	18	22	68	56	19	45	58	54	46	42	55	57	60	47	47	25	41	49	28	45	45	61	63
BFSP1	1	3	7	0	3	2	0	2	3	4	4	1	0	4	3	0	0	0	0	0	0	0	13	0	5	8	0	0	2	4	0	3	0	2	0	7	2	0	1	0	0	0	5	0	1	4	6	0	1
BGLAP	0	0	0	0	0	0	0	0	0	0	0	0	0	0	0	0	0	0	0	0	0	0	0	0	0	1	0	0	0	0	0	0	0	0	0	0	0	0	0	0	0	0	0	0	0	0	0	0	0
BGN	58	49	102	78	86	44	71	36	72	101	103	61	52	46	46	71	28	79	63	85	54	108	104	128	157	46	105	79	50	55	37	16	9	87	90	81	66	38	48	22	31	45	104	83	78	103	50	69	51
BHLHB9	3	1	2	4	0	1	0	1	3	1	0	0	4	0	0	0	0	0	0	0	0	0	0	0	0	0	0	0	7	1	0	0	4	7	3	0	1	1	9	7	9	0	0	5	0	1	3	2	3
BHLHE40	37	13	15	35	23	5	13	9	30	5	52	43	40	45	12	31	20	1	4	14	1	20	0	51	39	32	31	8	33	22	10	22	2	27	17	67	71	73	64	16	8	3	13	3	39	40	48	27	10
BHLHE41	0	0	2	3	1	1	3	5	0	0	7	0	0	0	3	0	0	0	22	0	0	0	0	0	0	0	0	0	5	3	0	2	3	4	0	4	1	5	8	3	0	0	3	0	10	2	0	0	0
BHMT	0	0	0	0	0	0	0	0	0	0	0	0	0	0	0	0	0	0	0	0	0	0	0	0	0	0	0	0	0	0	0	0	0	0	0	0	0	0	0	0	0	0	0	0	0	0	0	0	0
BHMT2	0	0	0	0	0	0	0	0	0	0	0	0	0	0	0	0	0	0	0	0	0	0	0	0	0	0	0	0	0	0	0	0	0	0	0	0	0	0	0	0	2	0	0	0	0	0	0	2	0
BICC1	0	0	0	0	0	0	0	0	0	0	3	0	0	0	0	0	0	0	0	0	0	0	0	0	0	0	0	0	0	0	0	0	0	0	0	0	1	0	0	0	3	0	3	3	0	3	0	0	3
BICD1	5	6	5	5	1	1	2	0	7	0	2	0	1	9	1	8	1	0	20	5	0	12	6	1	14	3	4	1	1	3	0	0	0	0	0	0	0	0	0	0	5	2	12	10	4	4	9	14	9
BICD2	0	0	0	0	0	0	0	0	3	2	0	0	0	0	0	0	0	0	0	0	5	0	0	0	0	0	0	3	0	0	0	0	0	0	4	0	0	3	0	0	3	0	0	7	2	3	3	4	4
BID	62	109	101	134	89	57	67	69	102	97	99	83	122	107	105	11	23	18	19	21	19	17	45	11	12	14	27	33	174	146	101	141	126	150	162	108	159	180	156	185	95	74	104	112	94	162	83	75	122
BIK	6	14	12	10	14	10	11	1	7	6	23	13	11	11	13	2	15	7	0	6	0	0	0	6	1	4	2	0	23	6	3	18	26	16	13	10	7	19	20	20	12	5	7	6	11	15	3	9	12
BIN1	0	3	4	5	2	3	2	7	2	1	13	0	6	3	5	10	29	48	31	43	27	120	27	38	38	36	6	43	2	0	0	1	4	3	0	0	3	0	0	0	40	58	100	70	73	122	77	50	79
BIN3	16	28	25	57	20	18	27	13	34	19	22	47	26	43	11	3	13	9	2	12	26	10	9	6	27	36	8	23	25	14	9	20	6	24	4	10	25	23	33	20	22	5	15	25	32	30	24	30	24
BIRC2	20	10	22	47	29	23	13	8	24	18	16	19	9	25	14	22	0	2	0	3	7	5	0	0	0	1	3	1	24	15	21	13	17	32	25	20	12	50	20	28	29	21	30	28	13	21	20	19	25
BIRC3	8	10	5	12	5	5	7	8	12	15	8	13	12	14	2	0	4	6	4	2	0	0	0	6	8	1	11	7	11	5	1	12	14	15	8	8	7	14	12	12	3	1	16	6	9	11	9	8	11
BIRC5	394	650	690	642	534	422	534	388	603	467	549	563	468	524	418	179	218	195	211	160	194	201	192	195	257	167	228	188	745	574	469	574	503	723	681	590	788	577	697	616	527	384	497	628	473	833	402	562	600
BIRC6	0	0	1	0	2	0	1	0	0	0	0	1	0	0	0	0	0	0	0	0	0	0	0	0	0	0	0	0	0	0	0	0	0	0	0	0	0	0	0	0	0	0	0	6	4	1	4	1	1
BIVM	1	7	9	5	1	1	13	7	2	0	0	11	11	4	0	0	0	0	0	2	0	0	0	0	0	3	0	1	2	0	0	4	1	0	3	1	3	0	1	0	2	0	0	3	9	1	1	2	6
BLCAP	69	116	169	125	180	70	154	51	156	96	129	116	78	86	102	17	31	110	103	157	29	119	62	67	66	51	70	35	94	201	38	86	55	188	102	80	115	101	93	113	97	62	118	105	94	185	67	104	109
BLM	7	5	14	12	4	4	6	1	6	12	4	1	2	5	6	9	8	0	9	0	5	0	0	0	2	0	4	0	9	8	5	7	1	3	7	3	3	9	8	15	1	5	4	8	8	1	6	14	11
BLMH	97	103	90	149	127	93	100	61	83	73	83	102	85	86	64	36	26	33	31	49	38	55	69	62	28	23	33	37	70	67	40	40	23	67	49	62	75	56	104	84	91	78	83	75	87	136	84	106	106
BLNK	4	4	1	2	2	0	0	1	0	5	1	0	3	0	0	1	7	0	0	10	4	15	0	2	3	0	5	0	0	1	0	0	4	0	1	3	0	2	2	0	2	0	0	1	0	4	0	4	2
BLOC1S1	119	117	141	104	141	66	108	67	134	108	104	117	146	110	86	39	60	40	29	42	21	12	22	25	23	32	12	47	227	241	151	138	152	174	232	161	194	264	295	202	129	122	114	137	94	254	177	118	109
BLOC1S2	46	77	86	84	91	64	64	53	62	67	81	66	86	70	56	24	36	39	23	15	8	8	9	9	21	22	26	30	100	69	67	93	74	67	77	62	129	78	104	69	77	48	55	83	76	143	69	73	88
BLOC1S3	5	0	0	0	0	3	0	0	0	0	0	0	0	0	0	3	0	0	0	3	0	0	0	3	0	0	0	12	0	0	0	0	0	0	0	0	0	0	0	0	0	0	2	0	2	1	0	0	3
BLOC1S4	0	0	0	0	0	2	3	0	0	0	0	0	0	0	0	0	6	0	7	0	0	0	0	0	0	0	0	0	0	3	0	0	3	0	0	0	0	0	0	0	1	0	3	0	0	5	0	0	2
BLOC1S5	10	9	20	20	18	19	27	8	15	15	20	22	10	31	5	3	1	22	1	1	17	17	5	15	27	1	25	0	17	24	2	8	20	30	24	12	21	20	24	22	12	3	11	18	8	10	7	18	19
BLOC1S6	11	29	37	32	40	28	22	10	21	41	24	34	24	7	31	0	2	14	10	8	22	22	16	4	23	6	5	13	48	27	14	17	18	37	31	39	31	41	27	32	21	10	27	22	25	62	13	23	19
BLVRA	121	166	161	194	145	138	144	113	144	127	133	161	150	136	113	84	85	77	55	73	50	65	97	97	56	63	58	59	305	189	200	208	157	284	236	214	270	294	244	218	162	136	177	157	142	261	129	181	162
BLVRB	362	513	460	545	441	312	416	310	472	496	423	463	518	455	370	151	163	206	239	138	178	188	310	180	180	213	218	179	898	901	553	783	571	857	911	721	834	856	897	928	400	300	445	473	348	600	441	455	422
BLZF1	1	10	0	7	1	3	1	1	5	3	7	3	5	1	1	7	0	0	0	0	0	6	0	0	2	0	0	0	6	1	2	1	0	1	5	4	4	6	0	5	9	3	6	3	6	8	5	0	4
BMF	9	0	2	8	3	2	0	0	0	1	8	0	0	3	0	1	0	10	9	0	10	3	1	25	13	9	0	13	6	1	0	0	0	3	0	16	0	6	15	0	0	1	3	7	8	11	10	6	0
BMI1	0	2	3	1	0	0	0	0	3	2	0	0	0	0	0	0	0	3	0	0	0	0	6	0	0	0	3	0	0	1	3	0	0	0	0	1	0	2	3	0	5	0	2	3	6	24	11	6	16
BMP1	14	13	12	55	22	5	17	10	26	33	50	21	32	4	4	32	7	28	56	13	15	20	30	45	28	3	14	24	17	37	7	1	8	2	23	21	4	5	12	3	38	37	45	95	80	76	37	56	28
BMP2	0	0	0	0	1	0	0	0	0	0	3	0	0	0	0	0	0	0	0	3	0	0	0	0	0	0	0	0	0	0	0	0	0	0	0	0	0	0	0	2	0	0	0	0	0	0	0	0	0
BMP2K	0	0	0	0	0	0	0	0	0	0	0	0	0	0	0	0	0	0	0	0	0	0	0	0	0	0	0	0	0	0	0	0	0	0	0	0	0	0	0	0	0	0	0	4	0	0	0	0	0
BMP4	5	6	4	3	1	0	11	1	9	1	3	1	6	3	0	7	11	4	0	3	6	10	6	13	0	0	16	4	9	6	1	10	0	2	2	7	9	9	2	4	4	6	0	7	3	4	6	0	7
BMP7	0	0	1	0	0	0	1	0	0	0	0	1	0	0	0	0	0	0	0	0	5	0	0	0	0	0	0	0	0	0	0	0	0	0	0	0	0	0	0	0	0	0	0	2	0	0	1	0	0
BMP8B	0	0	0	0	0	0	0	0	0	0	0	0	0	0	0	0	0	0	0	0	0	0	0	0	0	0	0	0	0	0	0	0	0	2	0	0	0	0	0	0	0	0	2	0	0	0	0	0	0
BMPR1A	0	2	0	4	0	3	0	0	0	1	0	4	2	0	0	3	0	1	1	3	0	0	0	0	1	5	1	1	0	0	0	0	0	0	0	0	0	0	0	0	0	3	0	3	0	1	2	1	0
BMPR1B	0	0	0	0	0	0	2	0	3	4	0	0	4	0	0	0	0	0	0	0	0	0	0	0	0	0	0	0	0	0	0	0	0	0	0	0	0	0	1	0	0	0	0	0	1	0	2	0	2
BMPR2	0	1	0	4	0	0	5	0	3	0	14	3	0	0	1	0	0	0	0	0	3	2	11	10	4	4	1	11	2	0	0	0	0	0	0	7	0	0	1	0	2	0	1	3	7	4	5	2	0
BMS1	38	38	46	24	35	24	32	7	27	43	24	48	23	21	18	6	0	7	0	5	8	0	5	21	0	27	2	0	14	24	9	28	11	17	22	12	27	19	15	14	17	23	16	19	26	38	23	26	21
BNC1	0	0	0	0	0	0	0	0	0	0	0	0	0	0	0	0	0	0	0	0	0	0	0	0	0	0	0	0	0	0	0	0	0	0	0	0	0	0	3	0	0	0	0	0	0	0	0	0	0
BNC2	1	0	0	1	0	0	4	0	0	0	2	0	1	1	2	0	5	0	0	0	0	0	0	0	4	0	1	0	0	0	4	0	0	0	0	5	0	3	0	0	0	2	3	0	0	3	0	3	2
BNIP1	87	73	104	173	111	58	76	55	92	81	87	101	108	103	55	10	28	33	60	69	46	30	42	8	28	38	32	25	240	117	115	88	108	147	107	112	139	154	144	88	85	65	62	75	62	131	115	57	48
BNIP2	0	0	0	0	4	0	0	0	0	0	0	0	0	0	0	0	0	0	0	0	0	0	0	0	0	0	0	0	0	0	0	0	0	0	0	0	0	0	0	0	0	0	0	0	2	0	0	0	0
BNIP3	2	1	0	3	0	0	0	1	1	0	1	0	0	0	0	0	0	0	0	0	0	0	0	0	0	0	0	0	3	0	0	0	0	0	2	0	0	0	0	1	1	0	3	0	4	4	0	0	4
BNIP3L	43	53	44	55	48	28	31	28	40	54	37	50	46	49	44	1	17	9	22	8	26	22	38	15	21	0	26	28	46	49	21	34	29	45	60	44	57	56	52	33	35	38	59	35	19	43	42	29	38
BNIPL	0	0	0	0	0	0	0	1	0	0	0	0	0	0	0	0	0	0	0	0	0	0	0	0	0	0	0	0	0	1	0	0	0	0	0	0	0	0	0	0	0	0	0	3	0	2	0	0	0
BOC	0	0	5	0	5	0	0	3	5	3	6	0	0	10	7	0	0	0	6	3	0	4	0	9	0	2	0	0	0	0	0	2	0	0	1	0	0	8	1	0	0	3	3	9	6	5	5	1	4
BOD1	3	3	10	9	11	5	2	4	7	3	24	5	5	1	10	8	6	9	18	13	6	22	6	18	6	10	15	4	2	5	2	0	4	1	2	12	4	3	0	6	140	103	171	160	146	235	153	148	136
BOD1L1	1	3	0	2	3	0	0	0	1	1	0	0	0	0	1	0	0	0	0	0	0	0	0	0	0	0	0	2	0	0	0	0	0	0	0	0	4	0	0	0	3	0	0	1	0	0	0	0	0
BOK	1	1	0	0	1	0	0	1	0	4	6	2	2	3	0	0	0	2	3	0	2	0	0	1	0	4	4	0	0	0	0	4	0	0	0	0	0	0	0	0	19	6	9	11	18	30	9	13	25
BOLA1	47	42	43	63	41	32	39	22	38	49	37	62	31	53	33	17	20	8	14	16	26	2	16	8	8	10	10	12	85	67	49	68	45	73	56	54	100	78	68	46	34	28	40	55	49	90	43	51	48
BOLA3	248	292	289	363	258	207	229	231	274	263	303	210	265	232	231	50	71	65	39	55	29	27	33	20	42	37	40	19	514	392	271	343	325	425	395	423	449	478	531	489	282	222	277	267	250	346	275	332	302
BOP1	0	1	0	0	0	1	0	0	3	10	0	3	3	0	0	1	13	6	22	9	1	10	2	15	9	18	4	5	2	4	0	0	3	4	1	0	0	6	2	0	29	10	33	47	34	44	25	30	19
BORA	3	3	0	0	2	0	0	0	4	1	1	0	0	0	0	0	9	0	0	0	0	0	0	0	3	0	0	0	0	5	0	2	0	0	0	0	2	1	0	0	0	0	2	0	0	6	0	0	0
BPGM	6	1	5	12	1	4	3	5	4	0	4	6	1	14	14	0	1	5	0	4	0	8	1	0	6	7	0	1	14	2	2	11	4	0	5	8	1	3	2	12	15	3	13	10	6	12	4	11	7
BPHL	9	21	28	38	22	18	18	7	21	9	26	29	13	22	9	20	10	12	11	3	12	5	2	9	9	16	11	2	22	31	21	16	26	28	35	24	38	24	27	23	21	11	10	26	32	30	22	18	43
BPNT1	4	17	11	3	9	2	5	3	18	5	12	10	5	11	12	0	17	4	9	9	0	0	21	0	4	1	0	28	15	21	4	6	5	15	10	11	9	5	8	46	6	0	6	6	11	15	18	4	22
BPTF	2	3	4	1	2	2	3	0	0	0	0	0	0	3	1	0	0	0	0	4	0	0	4	1	0	0	0	0	0	0	1	0	0	0	7	2	0	0	0	0	0	0	0	2	5	7	1	2	0
BRAF	0	0	0	0	0	0	0	4	3	0	2	0	0	2	0	0	0	0	0	0	2	0	0	1	0	0	0	0	0	0	0	0	0	0	0	5	0	0	0	0	4	0	0	0	0	2	0	0	6
BRAP	8	19	34	42	38	10	26	19	21	11	16	11	32	28	38	0	1	4	0	5	6	9	4	1	11	16	6	0	9	14	5	9	1	9	9	7	4	8	2	6	36	14	51	20	41	51	20	28	44
BRAT1	18	11	14	22	9	9	2	4	6	14	28	2	33	36	4	7	17	24	9	8	15	26	8	35	2	50	28	2	1	7	11	2	8	24	2	12	2	15	8	7	8	6	17	8	17	17	37	26	10
BRCA1	36	47	59	26	35	12	41	15	45	31	21	61	24	27	26	13	18	18	19	9	6	17	14	20	4	24	16	14	63	47	12	41	41	73	34	36	77	41	52	60	31	23	33	34	35	45	25	62	45
BRCA2	17	11	16	29	18	16	25	10	11	14	11	18	24	10	15	14	6	10	0	5	6	0	0	3	1	12	5	10	18	10	10	13	17	24	12	20	24	20	27	40	16	15	14	27	14	25	16	19	11
BRCC3	28	21	26	31	15	18	38	14	38	13	20	26	29	21	20	12	7	11	4	2	0	11	11	1	4	7	4	5	12	6	12	21	3	23	17	25	17	8	19	17	18	5	21	29	14	27	14	25	12
BRD1	0	0	0	0	0	0	0	0	0	0	0	0	0	0	0	0	0	0	0	0	0	0	0	0	0	0	0	0	0	0	0	0	0	0	0	0	0	0	0	0	0	0	0	0	0	0	0	0	5
BRD2	134	86	132	143	122	66	99	51	138	71	204	58	158	118	46	132	153	173	140	202	231	211	140	313	86	192	264	73	114	92	32	54	30	101	90	217	52	144	135	53	105	47	112	114	245	109	145	138	46
BRD3	16	28	45	35	52	8	22	19	36	57	21	23	38	25	11	33	24	36	33	70	51	40	45	56	20	64	28	4	3	17	0	13	4	11	32	6	19	20	7	15	61	19	35	59	74	71	71	81	39
BRD4	0	0	2	3	0	0	0	0	7	0	0	0	0	3	0	0	0	1	0	0	0	7	0	14	0	0	0	0	0	4	3	0	0	4	2	3	0	0	4	0	0	0	0	0	0	0	0	0	0
BRD7	13	32	29	23	5	17	14	11	14	18	14	8	29	11	8	17	6	14	11	19	10	0	0	0	0	0	0	0	15	18	4	17	7	6	23	8	9	25	6	2	21	9	13	32	9	16	20	14	14
BRD8	37	41	76	54	66	38	55	39	35	36	137	51	64	62	49	26	20	67	52	47	92	51	11	133	26	28	15	39	94	128	35	89	68	46	75	154	66	91	67	67	62	27	41	32	40	55	37	27	14
BRD9	144	92	155	116	124	89	90	109	94	123	121	121	121	86	72	91	74	81	87	98	121	60	78	51	114	84	99	151	135	78	71	88	82	107	96	64	125	103	121	98	494	364	461	539	470	718	599	567	593
BRDT	0	0	0	0	0	0	0	0	0	0	0	0	0	0	0	0	0	0	0	0	0	0	0	0	0	0	0	0	0	0	0	0	0	0	0	0	0	0	0	3	0	0	0	0	0	0	0	0	0
BRE	40	58	80	58	54	42	55	32	65	49	48	49	48	51	37	29	27	34	5	17	9	17	46	28	14	26	23	2	52	34	56	41	23	52	49	14	37	43	64	46	52	45	73	67	48	63	71	65	51
BRF1	1	0	0	0	2	0	0	3	2	1	1	0	0	2	3	0	0	0	0	0	0	0	5	0	0	5	0	0	0	2	0	1	4	7	0	10	3	8	1	7	3	0	0	1	8	0	1	1	10
BRF2	18	36	30	17	23	20	11	5	14	20	21	27	18	9	8	6	10	1	11	12	2	10	0	1	26	21	12	24	14	18	7	9	6	12	26	11	13	13	5	8	17	9	16	21	15	20	35	26	14
BRI3	1	2	0	0	1	1	1	0	0	3	0	3	0	0	0	0	0	0	0	0	1	0	0	1	0	0	0	0	1	4	3	2	2	3	2	2	2	0	0	0	0	4	0	0	0	1	0	0	0
BRI3BP	0	1	1	0	0	1	0	0	0	0	0	0	0	3	0	0	0	0	0	3	0	0	0	0	4	0	0	1	4	0	0	5	0	0	4	0	0	0	0	6	0	0	3	0	0	0	0	0	3
BRICD5	0	0	0	0	0	0	0	0	0	0	0	1	0	0	0	0	0	0	0	0	0	0	0	0	0	0	0	0	0	0	0	2	0	0	0	0	0	0	0	0	0	0	0	0	0	0	2	0	0
BRINP1	0	0	0	2	0	1	0	0	0	0	2	0	0	0	0	0	0	0	0	0	1	0	0	0	0	0	0	0	0	0	0	0	0	0	0	0	3	0	0	0	0	0	0	0	0	0	0	0	3
BRIP1	2	3	1	3	6	0	5	2	6	7	7	1	4	4	3	0	0	0	0	0	0	0	0	4	4	4	0	0	1	1	0	0	1	4	4	10	0	3	7	0	0	2	4	3	0	0	1	0	0
BRIX1	37	37	64	69	72	43	53	35	66	64	55	58	58	52	29	3	9	8	13	11	8	19	31	3	7	0	13	14	88	47	50	68	40	72	76	28	78	84	93	81	40	20	40	39	32	68	27	47	33
BRK1	237	369	370	380	351	221	304	263	360	301	346	391	381	365	234	99	77	87	129	82	100	136	112	133	180	79	165	111	511	448	333	397	380	493	523	435	524	481	581	438	257	184	284	248	197	431	238	310	216
BRMS1	85	107	135	134	119	83	74	68	127	63	113	116	102	117	59	35	41	35	35	12	24	35	30	37	28	23	32	17	124	71	95	99	69	90	94	104	102	114	103	88	66	30	78	99	63	103	66	95	60
BRMS1L	14	9	21	11	15	12	13	15	22	6	13	22	10	15	15	0	4	9	7	2	2	0	1	10	0	6	3	0	19	8	7	13	5	21	20	23	14	22	37	8	15	9	12	13	8	26	10	19	6
BROX	11	22	41	28	22	22	35	6	32	20	25	41	12	28	16	5	0	15	16	16	12	15	7	3	5	0	3	11	31	35	25	36	16	50	40	25	27	31	33	25	20	13	12	36	15	27	32	20	16
BRPF1	4	2	2	1	3	0	4	0	2	0	3	0	1	0	0	32	27	3	27	15	6	25	16	46	3	66	31	0	0	1	0	2	0	3	0	0	4	2	0	1	9	14	18	11	19	13	38	23	0
BRPF3	0	0	0	2	0	0	0	0	0	0	0	0	0	0	0	0	0	0	0	0	0	0	0	0	0	0	0	0	0	0	0	0	0	0	0	0	0	0	0	0	0	0	0	0	1	0	0	0	0
BRSK1	0	0	0	0	0	0	0	0	0	0	0	0	0	0	0	0	0	0	0	0	0	0	0	0	0	0	0	0	0	0	0	0	0	0	0	0	0	0	0	0	0	0	0	0	0	0	0	0	0
BRWD1	8	0	5	2	5	2	1	0	10	4	3	12	10	6	0	0	0	0	0	0	0	4	5	2	0	0	3	3	4	0	4	2	3	7	5	9	0	4	0	2	3	6	4	11	12	4	1	6	6
BRWD3	0	1	0	0	0	0	0	0	0	0	0	0	0	0	0	0	0	0	0	5	0	0	0	0	0	0	0	0	0	0	0	0	0	0	0	0	0	0	0	0	0	0	0	0	0	0	0	0	0
BSCL2	174	140	194	190	161	121	156	95	177	137	166	169	206	161	135	141	116	94	74	93	76	58	114	140	104	115	68	169	255	211	181	207	152	270	209	187	284	280	305	266	114	96	151	186	154	243	155	184	138
BSDC1	11	7	12	10	11	6	3	2	20	13	25	8	28	7	4	7	0	4	7	14	3	5	5	25	9	14	3	18	11	7	6	1	1	2	16	18	2	20	4	5	8	1	10	10	11	17	14	15	4
BSG	539	940	925	903	892	520	649	452	959	550	778	712	846	585	887	254	403	338	303	348	310	672	326	298	343	396	398	629	740	685	342	548	345	1375	699	703	755	971	725	925	702	432	805	653	619	1044	639	666	974
BSPRY	0	0	0	0	0	0	0	0	0	0	0	0	0	0	0	0	0	0	0	0	0	0	0	0	0	0	0	0	0	0	0	0	0	0	0	0	0	0	0	0	0	0	0	6	0	6	0	6	2
BST1	0	1	1	0	1	0	0	0	0	0	1	0	0	1	2	0	0	7	0	0	0	0	0	6	0	0	0	0	4	0	0	0	0	1	0	0	0	0	2	2	0	0	0	0	6	3	3	0	0
BST2	10	13	16	9	9	4	11	9	22	6	12	11	13	7	10	1	5	3	0	3	1	6	1	1	1	3	2	9	22	13	16	19	16	11	33	18	12	25	29	17	7	3	13	12	15	26	5	11	18
BTAF1	6	6	12	7	5	7	8	7	10	1	10	5	4	10	3	0	2	10	10	21	12	15	9	7	15	3	0	6	0	0	0	3	0	0	3	1	4	0	2	0	11	11	14	21	19	7	6	7	10
BTBD1	1	0	0	0	0	0	0	0	0	1	0	0	0	2	0	1	3	0	0	1	4	0	6	0	0	0	6	0	0	0	0	0	0	0	0	0	0	1	0	0	5	4	3	10	7	8	2	8	11
BTBD10	6	5	26	7	8	10	10	10	12	2	3	18	6	7	9	1	0	11	8	0	0	2	6	0	0	7	6	4	8	20	1	7	2	20	26	25	21	8	6	7	4	10	3	6	11	11	4	1	5
BTBD11	0	0	0	0	0	0	0	0	0	0	0	5	0	0	0	7	0	0	0	0	0	0	0	7	0	5	0	0	0	0	0	0	0	0	0	4	1	0	0	0	0	0	0	0	2	0	0	0	0
BTBD16	0	0	0	0	0	0	0	0	0	0	0	0	0	0	0	0	0	0	0	2	0	0	0	0	0	0	0	0	0	0	0	0	0	0	0	0	0	0	0	0	0	0	0	0	0	0	0	0	0
BTBD19	0	0	0	3	3	0	0	0	3	2	1	0	0	0	0	0	0	4	0	0	11	0	0	2	0	0	0	0	0	0	0	0	0	0	3	0	0	0	0	0	0	0	0	0	0	0	0	4	0
BTBD2	0	0	0	0	0	0	0	0	0	0	5	0	0	0	0	0	0	0	0	0	0	0	0	0	0	0	0	0	0	0	0	0	0	0	0	0	0	0	0	0	0	0	0	0	0	0	0	0	0
BTBD3	32	18	17	20	15	6	12	3	9	17	17	22	19	11	16	50	11	0	3	14	4	8	0	12	22	15	7	12	6	10	8	5	9	9	2	21	15	10	20	6	33	14	25	0	33	23	2	17	19
BTBD6	0	0	0	0	0	0	0	0	0	0	0	0	0	0	0	0	0	0	0	0	0	0	0	0	0	0	0	0	0	0	0	0	0	0	1	0	0	0	0	0	0	0	0	0	0	0	0	0	0
BTBD7	0	0	0	0	3	0	2	0	6	0	0	3	0	0	3	0	0	0	0	0	0	0	0	0	0	0	0	0	3	0	0	1	0	0	0	0	2	0	3	2	5	3	10	11	11	12	12	8	5
BTBD8	0	2	3	1	0	0	0	1	0	1	0	0	0	0	0	0	0	4	0	0	0	0	8	0	0	0	0	0	0	1	2	6	0	0	0	1	2	11	0	1	0	0	0	1	2	0	4	0	0
BTBD9	0	0	0	0	0	0	0	1	0	0	0	0	0	0	0	0	0	0	0	0	7	0	0	0	0	0	0	0	0	0	0	2	0	0	0	0	0	0	0	0	0	0	0	0	1	0	0	0	2
BTC	4	3	0	1	10	1	4	3	10	0	5	0	5	1	5	2	0	0	2	0	3	0	0	0	0	0	1	0	0	0	8	5	4	2	2	8	7	5	6	0	3	4	5	4	2	10	4	9	8
BTD	6	17	10	12	8	7	11	14	9	12	11	24	6	9	9	4	4	2	2	3	8	2	2	6	7	5	4	22	14	17	10	11	10	13	9	8	14	13	17	15	15	6	6	12	14	23	8	8	10
BTF3	8998	11752	12305	14812	11054	7433	9545	7308	11602	10116	10023	10891	10813	9915	7082	5222	5703	6675	7445	6234	5629	5778	6768	5366	6213	5729	6307	5729	19534	15596	10354	13330	11154	16337	16758	13007	18273	16759	17132	14049	11187	8898	12366	12989	10363	18945	11714	13260	10321
BTF3L4	75	107	133	159	110	62	95	82	140	110	113	106	138	106	86	39	84	131	68	45	85	46	75	61	47	40	90	46	190	139	94	127	170	163	106	115	167	153	149	157	126	73	148	138	123	163	130	145	109
BTG1	0	4	5	0	19	4	0	3	3	5	16	4	5	0	0	6	0	4	5	23	9	14	1	0	9	7	5	4	3	8	0	0	4	0	0	9	7	3	2	0	1	7	4	4	17	12	10	12	4
BTG2	0	6	2	1	0	4	3	0	0	2	5	6	0	3	1	4	0	3	13	0	3	1	0	0	0	0	4	0	7	3	7	4	3	22	7	11	5	0	5	3	0	4	0	4	0	2	1	3	1
BTG3	211	244	236	240	200	154	227	129	204	210	220	272	215	207	192	73	39	35	57	42	31	29	94	39	35	33	51	98	153	126	66	123	82	128	126	94	139	138	154	120	229	148	203	226	165	229	226	271	263
BTG4	0	0	0	2	0	0	0	0	0	0	0	0	0	0	1	0	0	0	0	0	0	0	0	0	0	0	0	0	0	0	0	0	0	0	0	0	0	0	0	0	0	0	0	0	0	0	0	0	0
BTN2A1	0	2	11	9	6	3	7	2	7	10	6	7	12	8	4	1	2	2	2	0	1	0	0	0	5	0	2	4	4	6	0	6	7	8	7	5	3	8	7	0	5	0	1	3	2	10	3	8	7
BTN2A2	3	6	4	21	5	10	6	0	5	6	28	16	9	2	7	0	6	6	0	7	8	4	9	5	1	0	1	0	11	15	5	9	3	2	18	9	10	12	1	8	8	11	2	2	5	7	1	10	4
BTN3A1	0	0	0	0	1	0	1	0	1	0	1	0	0	0	0	0	0	0	0	0	0	0	2	0	0	0	12	0	4	0	3	0	0	0	0	0	0	1	0	0	0	0	0	0	0	0	0	0	0
BTN3A2	9	11	7	16	19	4	9	10	14	10	14	7	6	20	7	0	0	1	0	0	13	5	0	10	4	7	6	7	13	11	15	11	9	14	14	9	1	9	5	4	0	2	11	11	6	18	6	11	3
BTN3A3	1	3	0	0	0	3	0	0	0	0	3	0	0	0	0	0	0	0	0	0	0	0	0	0	0	0	0	0	1	0	0	0	2	0	0	0	0	0	2	0	0	0	0	0	0	0	0	0	0
BTRC	11	0	4	9	13	0	7	3	0	10	13	1	2	6	5	0	1	9	4	6	13	5	0	6	1	0	1	0	19	5	15	9	0	6	11	3	18	9	1	16	2	12	3	9	17	5	7	13	7
BUB1	3	0	13	4	2	14	11	3	7	2	4	6	10	7	7	8	6	2	3	0	0	7	5	0	3	12	30	10	9	9	3	5	0	7	5	6	0	6	26	5	7	3	6	5	2	8	0	3	6
BUB1B	10	26	6	18	12	3	10	5	15	5	25	13	5	17	14	3	9	18	7	22	6	0	12	5	0	13	4	15	15	11	11	9	4	8	11	41	13	19	7	9	6	0	6	6	28	14	18	13	7
BUB3	89	119	124	158	111	83	82	86	127	97	98	129	97	85	68	33	66	17	43	31	24	29	36	38	42	78	16	33	153	132	93	149	131	163	167	132	164	159	195	145	132	86	70	99	106	171	86	115	82
BUD13	1	22	10	29	21	15	19	1	14	15	30	28	17	12	7	1	6	4	2	9	0	0	0	25	6	0	0	0	19	26	9	11	6	2	11	32	22	14	6	20	12	2	16	22	45	27	6	7	5
BUD31	225	324	352	413	320	235	250	227	350	312	264	395	276	269	170	88	62	109	85	86	70	111	89	134	134	133	77	110	458	431	282	370	316	402	432	349	519	468	410	407	204	156	241	232	198	383	243	238	246
BVES	0	2	0	0	1	3	1	4	2	4	3	0	4	0	0	0	0	0	0	0	0	5	1	0	4	7	10	1	2	3	0	2	0	0	0	4	1	5	0	0	3	8	6	0	1	5	5	15	0
BYSL	21	25	23	37	44	13	26	14	28	23	30	28	30	25	20	0	8	24	21	9	35	32	31	14	12	6	4	19	7	16	0	6	7	15	17	21	8	16	19	26	28	11	34	22	19	26	15	15	30
BZW1	122	134	155	135	114	92	84	65	140	128	130	144	140	89	122	8	23	43	25	27	15	38	28	4	39	37	22	18	151	123	66	106	83	109	146	127	148	136	131	129	106	59	68	104	91	133	109	54	101
BZW2	40	68	64	73	79	41	34	39	60	38	46	62	42	55	31	9	19	10	12	16	10	7	5	19	26	26	16	24	45	32	49	56	34	65	69	37	48	65	59	44	50	34	42	50	29	60	33	46	45
C10orf10	3	2	4	2	1	0	1	0	0	0	8	1	5	7	2	6	0	3	6	9	0	0	7	0	0	9	8	0	0	3	3	0	0	2	2	5	5	0	6	6	7	0	3	0	2	7	5	2	0
C10orf107	0	0	0	0	1	0	0	0	3	1	0	0	0	0	3	0	0	0	0	0	0	0	0	0	0	0	1	0	0	0	0	2	0	0	0	0	3	6	1	4	0	0	0	0	0	0	3	0	0
C10orf11	3	0	3	0	2	0	2	0	1	1	3	0	1	3	4	0	0	0	0	2	7	0	0	1	1	1	0	0	0	3	5	0	0	5	0	4	6	0	4	3	5	2	4	0	2	5	3	4	1
C10orf111	0	0	0	0	1	0	0	0	0	0	0	0	0	0	0	0	0	0	0	0	0	0	0	0	0	0	0	0	0	1	0	0	0	1	0	0	2	0	0	0	0	3	4	2	0	0	0	0	0
C10orf12	0	0	0	0	0	0	0	0	0	0	0	0	7	0	0	6	0	0	0	0	0	0	0	0	0	0	0	0	0	0	0	0	0	0	0	0	0	0	0	0	0	0	0	0	0	0	0	0	0
C10orf131	0	0	0	2	0	0	0	0	0	0	0	5	0	0	0	0	0	0	0	0	0	0	0	0	0	0	0	0	4	0	0	0	0	1	0	0	0	0	0	0	0	3	0	0	0	1	0	0	0
C10orf2	16	12	12	26	11	3	13	0	13	8	15	37	10	31	16	3	9	23	6	3	0	0	15	17	4	17	11	3	12	16	18	17	8	10	20	14	20	19	15	10	12	6	21	30	9	18	14	5	14
C10orf25	0	1	0	0	1	3	0	3	0	0	2	1	0	0	0	1	0	0	0	8	0	0	0	4	2	0	0	6	4	0	2	0	0	0	0	0	0	1	8	0	3	1	0	1	0	4	0	0	0
C10orf32	111	77	112	114	93	61	94	71	104	86	100	116	109	82	55	14	34	31	60	48	14	8	11	22	24	29	33	40	213	140	104	110	98	137	184	125	210	179	193	163	53	32	73	78	62	97	77	78	112
C10orf35	16	12	26	21	8	5	5	3	15	6	11	12	7	17	9	4	4	3	3	0	4	0	12	1	4	0	3	3	24	17	21	19	19	29	17	24	26	23	34	27	10	0	23	0	9	16	22	9	4
C10orf54	142	134	197	160	147	85	148	98	219	205	229	115	102	126	65	69	69	60	33	45	32	128	135	136	42	61	38	60	65	93	55	64	43	164	153	140	32	47	80	85	126	63	141	211	152	140	97	124	74
C10orf55	0	0	0	0	0	0	0	0	0	0	0	0	0	0	0	0	0	0	0	0	0	0	0	1	0	0	0	0	0	0	1	0	0	0	0	3	0	0	0	0	0	0	0	0	1	0	0	0	0
C10orf67	2	2	1	4	5	0	6	6	0	0	2	0	0	2	1	0	0	0	0	0	1	0	0	0	7	0	0	0	2	0	2	0	3	0	1	5	0	4	2	7	2	3	0	0	0	0	0	1	0
C10orf76	0	10	6	3	0	6	3	0	3	4	0	3	1	4	0	0	0	8	0	0	9	13	0	4	1	0	0	1	9	4	4	0	0	1	0	2	0	3	2	0	0	3	6	3	0	10	3	2	4
C10orf82	0	0	0	0	0	0	0	0	0	0	0	0	0	0	0	0	0	0	0	0	0	0	0	0	0	0	0	0	0	0	0	0	0	0	0	0	0	0	0	0	0	0	0	0	0	0	0	0	0
C10orf88	5	14	6	10	0	15	7	9	9	8	10	1	9	4	6	0	1	0	5	0	1	0	9	0	0	8	0	1	21	14	17	1	3	9	5	6	15	5	8	19	3	2	7	4	11	14	4	7	13
C10orf91	0	0	0	0	0	0	0	0	0	0	0	0	0	0	0	0	0	0	0	0	0	0	0	0	0	0	0	0	0	0	0	0	0	0	0	0	0	0	0	0	0	0	0	0	0	0	0	0	0
C10orf95	4	0	0	0	0	0	0	0	0	0	0	0	0	0	0	0	0	4	6	0	0	0	0	0	0	0	0	0	3	0	0	0	0	0	0	0	0	0	0	0	0	0	0	0	0	0	0	0	0
C10orf99	0	0	0	0	0	0	0	0	0	0	0	0	0	0	0	0	0	0	0	0	0	0	0	0	0	0	0	0	0	0	0	0	0	0	0	0	0	0	0	0	0	0	0	0	0	0	0	4	0
C11orf1	32	37	77	64	31	27	55	34	32	51	27	48	39	46	26	11	2	11	11	14	6	10	26	10	13	19	20	22	106	70	72	88	53	111	71	66	66	100	79	93	58	22	50	45	32	61	30	53	32
C11orf24	81	80	168	88	121	54	82	43	118	53	102	89	53	108	26	67	43	129	110	84	85	105	49	121	64	55	108	42	94	107	63	70	51	139	62	81	77	78	118	54	118	63	87	83	59	127	91	88	102
C11orf30	16	11	12	20	30	14	1	0	19	8	26	13	12	38	9	46	8	22	23	25	18	19	8	29	26	9	32	13	17	19	16	9	2	17	13	23	15	13	43	23	12	3	13	3	19	13	17	18	25
C11orf31	536	722	740	847	613	495	576	402	750	714	640	607	679	590	553	192	217	272	328	239	248	257	320	244	226	235	246	233	1108	843	639	799	657	966	1016	729	1062	1026	975	1007	669	514	716	839	657	1140	745	651	718
C11orf45	2	5	8	0	1	2	7	2	3	2	4	4	3	3	3	0	0	4	0	0	4	0	0	4	10	0	0	0	0	9	4	7	5	4	10	7	3	1	8	0	0	2	3	1	3	0	3	6	3
C11orf49	62	76	74	88	69	40	78	77	76	80	66	61	56	68	30	9	33	19	60	35	29	36	18	31	9	61	63	34	101	80	75	68	69	88	84	62	83	91	99	65	63	29	90	68	36	62	56	46	62
C11orf52	18	12	13	20	28	4	7	20	18	46	30	24	21	29	15	0	7	5	0	12	14	4	2	4	5	1	19	7	34	6	10	8	5	7	25	22	35	27	23	26	21	31	25	25	15	25	25	27	19
C11orf54	12	14	14	25	9	7	2	5	20	13	11	13	9	10	5	0	9	5	7	1	0	0	2	5	8	1	0	0	3	14	1	21	1	5	4	3	16	21	7	16	4	8	22	10	0	4	14	11	9
C11orf57	34	48	87	57	36	28	40	12	48	45	46	31	62	50	32	15	11	20	10	5	13	11	12	10	13	23	18	26	82	85	77	46	20	68	67	47	96	112	110	50	40	19	53	54	24	86	81	29	47
C11orf58	341	389	500	454	440	337	392	288	489	387	472	508	440	415	375	80	104	111	112	60	132	92	117	63	100	119	90	110	568	396	338	394	268	528	472	420	572	479	522	575	376	210	338	342	327	462	296	275	313
C11orf63	3	7	2	1	2	1	0	0	3	2	4	0	3	0	6	0	0	0	0	5	0	0	8	0	10	5	1	0	0	12	2	3	0	0	4	1	5	3	1	0	5	3	5	1	3	7	0	1	3
C11orf65	3	2	3	0	0	0	3	0	6	2	0	2	0	0	7	3	0	0	0	0	0	0	7	0	0	0	0	5	5	7	7	4	2	6	4	0	1	8	3	0	0	0	1	0	1	1	5	4	6
C11orf68	0	0	0	0	0	1	0	0	0	0	0	0	0	0	0	0	0	0	0	0	0	0	0	0	0	0	0	0	0	0	0	0	0	0	0	0	0	0	0	0	0	0	0	0	3	0	1	0	0
C11orf70	44	46	86	76	59	30	62	32	76	64	69	49	62	37	81	13	14	10	13	6	6	5	17	4	14	8	2	0	62	37	35	33	37	37	61	14	35	46	43	58	31	26	39	37	37	70	29	42	44
C11orf71	52	74	95	86	75	46	41	37	53	83	70	72	79	66	51	21	28	38	63	15	31	53	41	27	61	50	35	55	140	109	69	78	87	116	121	86	162	119	82	114	85	23	113	67	64	93	80	39	69
C11orf73	53	59	59	73	59	49	64	41	89	54	77	56	71	46	50	6	2	13	8	3	3	5	7	1	5	7	5	3	108	87	53	64	71	79	63	75	70	57	56	84	47	50	73	49	50	110	51	53	48
C11orf74	21	36	26	41	45	19	41	27	32	55	25	34	30	34	29	10	9	9	6	0	6	24	12	0	7	2	8	6	44	41	19	41	22	45	41	28	42	37	44	54	21	24	26	33	17	57	15	34	36
C11orf80	13	8	10	3	1	4	5	3	14	0	6	6	14	3	4	14	6	12	13	27	18	5	16	10	23	0	7	10	7	5	0	8	6	6	5	3	9	0	7	2	51	31	29	38	13	78	38	58	41
C11orf84	0	0	0	1	0	0	3	0	4	0	0	0	7	0	0	1	0	0	0	0	0	0	0	0	0	6	0	0	0	0	0	0	0	3	0	0	0	5	0	0	0	0	4	0	1	0	0	0	0
C11orf85	0	0	0	0	1	0	0	0	0	0	1	0	0	0	0	0	0	0	0	0	0	0	0	0	0	4	0	0	0	0	0	0	0	0	1	2	1	2	0	0	1	0	0	0	0	0	0	0	0
C11orf86	0	0	0	0	0	0	0	0	0	0	0	0	0	0	0	0	0	0	0	0	0	0	0	0	0	0	0	0	1	0	0	0	0	0	0	0	0	0	0	0	0	0	0	0	0	0	0	0	0
C11orf87	0	0	0	0	0	0	0	0	0	0	0	0	0	0	0	0	0	0	0	0	0	0	0	0	0	0	0	0	0	0	0	0	0	0	0	0	0	0	0	0	0	0	0	0	0	0	0	0	1
C11orf91	0	0	0	0	0	0	0	0	0	0	0	0	0	0	0	0	0	0	0	0	0	4	0	0	0	0	0	0	0	0	0	0	0	0	0	0	0	0	0	0	0	0	0	0	0	0	0	1	0
C11orf94	0	0	0	0	0	0	0	0	0	0	0	0	0	0	0	0	0	0	0	0	0	0	0	0	0	0	0	0	0	0	0	0	0	0	0	2	0	1	0	0	0	0	0	0	0	0	1	0	0
C11orf95	0	0	0	0	0	0	0	0	0	0	0	0	0	0	0	0	0	0	0	0	0	0	0	0	0	0	0	0	0	0	0	0	0	0	0	0	0	0	0	0	0	0	0	0	0	0	0	0	0
C11orf98	1095	1472	1426	1540	1231	842	1172	855	1343	1233	1209	1357	1172	1193	853	225	227	305	243	202	186	272	281	180	224	223	261	215	2112	1685	1248	1586	1137	1886	1904	1597	1991	1749	2103	1652	935	717	1004	975	957	1529	924	1096	895
C12orf10	130	201	284	211	269	126	172	128	194	147	147	173	155	172	118	55	49	86	27	75	75	60	49	75	68	70	28	59	330	358	189	246	216	337	343	248	314	322	348	289	189	106	191	163	128	196	162	187	128
C12orf29	18	38	49	40	33	35	27	20	38	41	36	31	42	30	53	8	4	4	10	1	8	0	11	1	17	2	12	15	53	49	13	58	31	59	38	29	45	45	42	32	28	9	16	17	16	56	12	27	27
C12orf4	4	3	29	3	13	5	3	7	0	12	12	6	3	8	6	0	0	0	0	0	0	0	0	0	0	0	0	0	7	5	3	2	0	6	14	5	9	14	7	0	7	3	0	1	6	1	1	10	0
C12orf43	117	115	211	179	153	97	176	112	137	150	180	164	158	184	126	96	49	117	103	81	100	46	88	111	63	95	94	88	159	130	72	74	95	151	161	142	188	163	184	138	130	46	116	83	103	160	146	118	105
C12orf45	42	60	85	59	76	29	78	32	67	60	72	75	64	56	74	14	14	2	8	21	9	5	20	9	16	30	22	33	87	82	59	97	43	119	91	66	98	88	97	95	69	46	64	47	57	103	59	27	71
C12orf49	3	0	0	0	0	3	0	0	1	4	0	1	1	0	0	3	0	1	1	0	0	2	0	3	2	1	6	3	0	2	0	0	0	0	0	0	0	0	0	0	11	0	2	3	2	6	1	1	16
C12orf57	471	619	783	855	712	448	475	411	727	728	659	613	764	626	473	292	250	359	414	257	389	355	329	328	324	473	459	460	1326	1045	821	921	744	1161	1185	1018	1134	1434	1237	1128	628	443	756	772	620	966	872	795	698
C12orf60	6	1	0	0	0	3	3	3	1	3	2	0	5	5	0	0	0	0	0	0	0	0	0	0	0	0	0	0	0	0	2	0	0	4	0	3	5	3	1	4	0	4	3	0	1	2	3	1	0
C12orf65	127	175	188	265	161	126	163	111	202	208	213	185	174	153	128	55	37	40	43	21	44	54	25	37	77	18	55	65	333	272	211	215	177	230	280	210	276	262	283	310	178	134	182	134	164	287	156	159	196
C12orf66	15	12	30	12	20	7	4	3	15	2	18	16	14	17	7	4	7	31	3	11	0	13	8	9	9	0	6	12	19	19	5	8	4	11	22	24	21	22	23	14	9	8	38	14	12	39	13	28	18
C12orf71	0	0	0	0	0	0	0	0	0	0	0	0	0	0	0	0	0	0	0	0	0	0	0	0	0	0	0	0	0	0	0	0	0	0	0	0	0	0	0	0	0	0	0	0	0	0	0	0	0
C12orf73	22	30	30	31	40	31	23	21	28	21	45	55	33	19	13	0	0	6	4	0	24	0	5	15	1	0	9	13	42	44	29	40	14	43	48	22	48	35	40	60	29	25	18	21	13	32	25	22	29
C12orf75	28	17	12	19	21	19	20	25	14	19	18	14	23	39	22	15	15	24	11	4	9	3	20	15	19	13	21	10	24	18	17	31	10	27	26	19	13	13	16	13	70	40	65	62	61	117	52	81	60
C12orf76	0	0	0	0	0	0	0	0	0	0	0	0	0	0	0	0	0	0	0	0	0	0	0	0	0	0	0	0	0	0	0	0	0	0	0	0	0	0	0	0	0	0	0	0	0	0	0	0	0
C12orf77	0	0	0	0	2	0	0	1	0	0	0	0	0	0	0	0	0	0	0	0	0	0	0	0	0	0	0	0	0	0	0	0	0	0	0	0	0	0	0	0	0	0	0	0	0	0	0	0	0
C14orf1	112	202	246	258	194	164	159	110	238	163	187	150	132	138	149	67	78	100	82	147	60	214	80	171	57	79	103	66	250	235	142	195	141	220	227	151	234	205	289	305	152	163	202	179	142	274	134	187	181
C14orf119	131	192	128	201	119	123	129	117	103	129	140	166	122	193	83	83	72	96	74	89	46	31	95	95	61	97	98	88	291	227	189	154	161	250	233	179	216	279	249	193	113	64	112	99	87	151	113	82	130
C14orf132	0	2	0	0	0	0	0	1	0	0	0	0	0	0	0	0	0	0	0	0	0	0	0	0	0	0	0	0	0	0	0	0	0	0	0	0	0	3	0	0	0	0	0	0	1	1	0	0	0
C14orf142	16	24	24	28	10	10	24	15	12	9	18	13	23	31	21	0	2	0	15	0	1	0	0	4	0	3	1	7	22	15	26	23	7	19	22	17	20	6	32	33	11	11	16	22	11	18	32	11	16
C14orf159	5	17	15	20	6	18	6	5	10	11	10	6	18	11	22	2	7	7	17	8	13	4	21	0	0	4	6	17	14	21	22	6	6	9	24	6	23	19	18	15	22	11	6	14	12	13	10	23	13
C14orf166	318	407	397	513	353	304	423	266	459	312	402	347	438	394	224	65	73	106	80	72	65	74	82	95	85	112	108	71	853	656	500	521	486	793	680	527	601	769	812	583	458	241	372	335	306	518	414	475	366
C14orf169	0	0	0	0	0	0	0	0	0	0	0	0	0	0	2	15	0	2	26	14	15	10	6	12	10	6	7	9	0	3	0	0	0	0	4	0	0	1	0	0	0	0	0	0	5	0	4	6	5
C14orf178	0	0	0	0	0	0	0	0	0	0	0	0	0	0	0	0	0	0	0	0	0	0	0	0	0	0	0	0	0	0	0	0	0	0	0	0	0	3	0	0	0	0	0	0	0	0	0	0	0
C14orf2	611	669	809	946	671	520	586	465	717	734	694	748	764	666	575	267	256	363	327	245	273	260	373	297	323	300	313	314	1834	1259	874	920	822	1221	1224	1149	1320	1497	1594	1559	1006	722	987	1065	853	1535	984	1095	869
C14orf28	0	0	7	0	0	4	0	0	0	0	0	0	0	4	4	1	6	8	4	0	1	1	7	0	3	0	0	1	0	0	0	0	0	0	6	0	0	0	0	0	6	6	9	9	6	9	10	5	3
C14orf37	0	0	0	0	0	0	0	0	0	0	0	0	0	0	0	0	0	0	0	0	0	0	0	0	0	0	0	0	0	0	0	0	2	0	0	1	0	0	0	0	0	0	0	0	0	0	0	0	0
C14orf79	0	7	0	1	1	2	0	5	3	1	0	0	10	5	1	5	0	0	0	0	0	0	8	0	4	15	4	3	3	3	0	11	0	2	4	1	4	1	3	3	6	7	17	20	14	20	1	9	27
C14orf80	5	4	7	6	0	2	8	10	4	13	7	4	0	5	11	2	15	46	22	9	16	25	9	3	14	67	25	10	0	2	8	8	0	0	5	0	0	6	3	4	198	141	208	194	127	266	145	191	169
C14orf93	1	11	9	9	12	8	2	2	16	8	9	1	14	5	4	0	2	4	0	10	5	5	0	10	11	11	11	10	4	10	6	0	2	7	9	11	5	14	5	0	11	5	10	3	8	32	4	6	2
C15orf26	0	0	0	4	2	0	0	1	0	0	0	0	0	0	0	0	0	0	0	0	0	0	0	0	0	0	3	0	0	0	0	4	0	0	0	0	0	0	0	0	0	0	0	1	0	1	0	3	0
C15orf27	0	0	0	0	0	0	0	0	0	0	0	0	0	0	0	0	0	0	0	0	0	0	0	0	0	0	0	0	0	0	0	0	0	0	0	0	0	0	0	0	1	0	0	1	3	0	0	2	0
C15orf39	32	3	59	24	40	0	6	0	58	3	22	18	34	45	7	24	9	47	39	49	5	103	7	23	39	54	59	13	15	29	2	0	0	36	14	4	17	32	33	10	5	3	25	4	31	24	7	35	3
C15orf40	72	139	130	197	128	136	120	76	127	124	106	126	125	175	106	19	18	73	25	13	41	45	35	39	15	37	19	9	185	194	149	202	140	207	241	184	272	217	254	220	96	62	109	121	78	149	92	94	80
C15orf41	7	4	1	10	12	9	7	1	7	7	3	10	3	8	7	7	0	0	0	4	0	5	7	0	2	4	0	0	5	13	8	4	2	2	10	13	7	11	14	13	10	3	5	6	3	10	7	3	0
C15orf48	29	22	25	27	16	19	25	11	19	28	43	33	26	47	16	6	2	5	9	1	16	23	4	10	7	6	16	11	64	40	37	54	29	49	30	30	40	26	50	45	34	17	46	29	23	18	20	38	35
C15orf52	0	0	0	0	0	0	0	0	0	0	0	0	0	0	0	0	0	0	0	0	0	0	0	0	0	0	0	0	0	0	0	0	0	0	0	0	0	0	0	0	0	0	0	3	0	0	0	0	0
C15orf56	0	0	0	0	0	0	0	0	0	0	0	0	0	0	0	0	0	0	0	0	0	0	0	0	0	0	0	0	0	0	0	0	0	0	0	0	0	0	0	0	0	0	0	0	0	0	0	0	0
C15orf57	19	32	26	24	19	21	6	7	14	21	12	20	19	32	11	12	7	4	3	12	1	30	0	1	0	0	6	12	28	8	14	13	6	15	27	21	12	25	45	14	14	6	14	19	8	17	18	24	26
C15orf59	0	0	0	0	0	0	0	0	0	0	0	0	0	0	0	0	0	2	0	0	0	0	0	0	0	3	0	0	0	0	0	0	0	0	0	0	0	2	0	0	0	0	0	0	0	0	1	0	0
C15orf61	115	123	142	148	122	90	128	83	158	113	113	134	132	126	104	35	36	44	46	30	50	35	58	37	55	17	48	68	60	41	31	34	22	43	59	56	73	44	65	43	228	159	254	246	176	430	209	275	218
C15orf62	0	0	0	0	0	0	0	0	0	0	0	0	0	0	0	0	0	0	0	0	0	0	0	0	0	0	2	0	4	0	0	0	0	0	0	0	0	0	0	0	3	0	0	0	0	0	0	0	0
C15orf65	0	13	4	12	0	8	0	0	1	5	5	1	11	7	0	5	0	0	0	5	8	0	0	0	7	5	7	0	9	7	5	2	5	15	13	10	12	3	5	8	3	1	3	4	10	0	6	2	10
C16orf13	222	294	358	353	272	227	291	166	370	244	234	277	273	279	176	135	112	209	190	160	146	163	135	205	250	146	140	172	388	303	238	299	186	341	351	286	380	294	408	310	322	223	352	357	276	459	314	341	343
C16orf45	5	10	12	7	13	1	6	13	5	6	4	9	5	14	10	0	0	4	0	0	0	0	0	0	4	0	7	0	7	5	3	3	2	10	1	7	4	8	0	5	3	1	2	3	6	8	8	9	6
C16orf46	3	0	1	1	0	0	0	0	0	0	0	2	8	0	0	0	0	3	0	0	0	2	0	0	0	0	0	0	4	0	4	0	0	4	5	4	4	0	3	3	4	0	1	0	5	0	0	2	2
C16orf52	0	0	0	0	0	0	0	0	0	2	1	0	1	2	0	0	0	0	0	0	0	0	0	0	0	0	0	0	0	0	0	0	0	0	0	3	0	1	0	0	0	0	0	0	0	0	3	0	0
C16orf58	3	2	3	5	0	0	0	0	1	0	0	4	6	7	1	42	7	26	7	21	8	43	28	51	45	21	62	21	0	0	0	0	1	0	0	0	0	0	0	3	16	10	44	36	27	63	48	28	32
C16orf59	231	298	306	267	252	187	224	117	240	238	154	285	239	238	174	158	159	229	206	154	230	240	276	151	189	176	250	239	49	56	37	38	31	49	59	34	67	38	74	52	178	185	270	270	181	348	160	262	180
C16orf62	0	0	0	0	0	0	0	0	0	0	0	2	0	0	0	0	0	0	0	0	0	0	0	0	0	0	0	0	0	0	0	0	0	0	0	0	3	0	0	3	0	0	0	1	0	0	0	0	0
C16orf70	3	15	36	23	21	13	36	8	26	11	46	17	14	22	18	8	8	25	10	11	17	19	6	18	27	6	2	0	22	6	6	15	17	53	29	25	22	14	34	15	12	11	37	27	21	44	12	14	18
C16orf71	0	0	1	0	0	1	3	4	1	0	2	1	0	1	0	0	0	0	0	0	0	0	0	0	0	0	0	0	0	0	0	0	0	0	0	4	3	4	0	2	3	0	0	0	0	0	0	2	4
C16orf72	0	0	0	2	0	2	0	0	0	0	0	0	0	1	0	0	0	0	0	0	0	0	0	0	0	0	0	0	1	0	0	0	0	0	0	0	0	1	0	0	0	3	3	0	0	0	3	1	0
C16orf74	2	0	0	1	3	0	1	1	0	4	13	3	3	6	4	9	2	2	8	1	4	12	3	1	1	0	1	0	9	0	5	9	0	5	5	11	1	3	3	0	6	3	15	12	5	17	3	9	10
C16orf86	0	0	4	1	2	0	0	0	0	1	1	0	0	0	0	2	0	0	5	0	0	3	2	15	0	0	0	0	0	0	0	0	0	0	0	0	0	0	0	0	0	1	8	5	0	7	5	4	2
C16orf87	10	26	15	26	16	19	4	12	12	6	7	11	11	8	22	0	0	0	4	10	0	6	11	3	2	0	1	1	9	5	6	4	18	7	16	17	18	15	11	9	9	10	17	7	4	20	19	23	15
C16orf89	0	0	0	0	0	0	0	0	0	0	0	0	0	0	0	0	0	0	0	0	0	0	0	0	0	0	0	0	0	0	0	0	0	0	0	0	0	0	0	0	0	0	0	0	0	0	0	0	0
C16orf91	32	30	39	38	39	18	29	32	27	19	36	29	21	18	24	1	17	25	5	7	21	6	0	9	2	5	7	1	51	46	20	25	12	29	63	23	50	28	21	40	13	6	12	24	10	20	38	23	41
C16orf93	44	45	50	37	32	40	37	33	68	40	44	39	31	27	26	42	58	39	48	8	40	23	22	28	34	19	50	29	19	21	7	1	10	14	25	7	27	15	15	19	39	44	44	71	52	92	30	52	54
C16orf95	15	17	7	23	21	8	8	5	20	24	17	13	23	16	10	1	5	7	5	0	0	2	6	3	3	6	2	0	18	30	20	34	12	18	23	9	31	16	19	40	15	5	16	9	16	15	15	13	9
C17orf100	4	20	7	16	15	9	11	8	7	7	9	18	12	8	8	0	0	9	10	1	3	18	0	0	0	3	4	8	11	4	4	3	3	5	0	1	3	5	3	7	1	8	11	13	7	7	7	3	13
C17orf104	0	0	0	0	0	0	0	0	0	0	0	0	0	0	0	0	1	0	0	0	0	0	0	0	0	0	0	1	0	0	0	0	0	0	0	0	0	0	0	0	0	0	0	2	1	0	0	5	0
C17orf107	0	0	0	0	0	0	0	0	0	0	2	0	0	0	0	0	0	0	0	0	0	0	0	0	0	0	0	0	0	0	0	0	0	0	0	0	0	0	0	0	0	0	0	0	0	0	0	0	0
C17orf47	0	0	0	0	0	0	0	0	0	0	0	0	0	0	0	0	0	0	0	0	0	0	0	0	0	0	0	0	0	0	0	0	0	0	0	0	0	0	0	0	0	0	0	0	0	0	0	0	0
C17orf49	157	225	193	267	171	159	166	129	213	178	209	219	217	151	140	35	20	59	28	28	18	31	36	46	33	42	46	43	341	298	218	296	174	334	336	258	319	345	339	361	187	122	185	206	182	270	250	255	190
C17orf51	3	3	2	15	10	2	1	7	14	6	9	5	3	10	3	5	0	2	6	2	8	9	3	2	12	5	6	8	8	7	12	8	3	5	11	27	1	16	9	8	0	4	3	13	6	5	4	8	2
C17orf53	24	11	30	46	17	3	8	2	28	10	42	33	18	15	21	0	13	17	22	4	7	4	17	11	10	14	8	16	13	23	1	10	0	24	18	45	41	24	22	5	21	10	13	8	32	28	25	24	5
C17orf58	32	40	40	44	37	41	17	23	44	22	32	52	32	32	20	0	1	15	14	8	8	23	19	3	15	19	4	3	43	13	18	13	18	37	16	33	11	13	21	15	44	20	41	28	47	55	39	36	24
C17orf59	0	0	5	0	0	0	4	0	0	0	0	0	0	0	0	14	3	21	26	12	21	17	19	15	8	12	9	17	0	0	0	0	0	0	0	0	0	4	0	0	20	9	15	13	13	26	15	24	7
C17orf62	91	135	152	157	133	88	154	107	133	118	136	120	116	144	79	31	42	39	19	23	40	47	27	34	65	42	52	62	78	45	46	58	39	70	62	79	90	91	62	38	111	85	126	115	77	174	172	152	73
C17orf67	0	3	3	1	2	5	1	3	5	1	0	7	0	5	8	0	7	0	0	0	2	0	0	0	0	0	0	0	3	0	3	1	0	0	2	0	0	0	9	0	6	4	0	6	9	9	0	0	1
C17orf75	34	31	54	48	28	32	34	18	46	32	48	23	40	29	58	7	0	5	8	18	15	27	4	11	11	8	3	22	62	41	44	56	26	47	69	39	65	30	50	82	14	20	17	53	24	47	28	42	32
C17orf80	18	21	58	36	31	15	42	15	40	45	47	42	23	24	21	31	0	6	6	9	0	10	12	1	15	6	5	3	42	10	32	26	26	28	26	34	49	28	21	21	30	5	29	20	3	18	11	39	10
C17orf85	44	41	68	59	36	36	42	25	54	54	59	60	68	29	56	78	38	53	73	41	95	95	67	72	92	61	77	99	71	35	21	32	25	22	25	54	55	72	51	37	164	101	142	165	151	226	110	172	158
C17orf89	35	40	81	57	51	24	42	34	54	51	77	46	38	43	34	54	64	72	94	81	81	94	91	72	108	75	71	73	33	29	24	55	22	24	53	26	33	27	34	31	613	356	649	726	535	976	579	564	602
C17orf96	0	0	0	0	0	0	0	0	0	0	0	0	0	0	0	0	0	0	1	0	0	0	0	37	0	3	0	0	0	0	0	0	0	0	0	4	0	0	1	0	2	2	11	7	24	0	26	18	3
C17orf97	6	0	6	0	6	0	3	0	6	12	3	6	3	6	1	3	0	0	5	4	0	0	0	0	0	0	3	2	5	0	2	3	0	3	4	0	3	11	12	0	24	13	26	14	3	27	14	21	28
C17orf98	0	0	0	2	4	0	3	3	2	0	0	1	1	0	0	0	0	0	0	0	0	0	0	0	3	0	0	0	2	0	0	1	0	0	0	0	0	0	1	3	1	2	4	6	0	0	0	0	0
C18orf21	90	69	129	153	100	78	77	78	110	90	87	55	73	101	76	16	27	8	18	22	15	24	3	27	3	19	39	14	154	121	108	102	129	182	155	129	133	181	134	150	77	44	97	99	56	77	69	68	64
C18orf25	10	17	13	11	17	6	30	2	16	12	12	19	8	12	29	12	4	3	14	10	15	9	4	3	7	0	4	45	5	7	4	5	0	3	6	7	2	6	1	15	10	8	2	7	26	19	27	5	49
C18orf32	164	217	295	266	209	173	203	181	268	193	188	199	221	214	170	30	46	72	85	51	61	105	84	49	82	78	58	65	252	265	212	245	185	271	277	227	281	248	288	259	227	165	261	239	175	355	227	250	280
C18orf54	0	2	0	0	0	0	0	0	3	0	0	0	0	0	0	0	0	0	1	3	0	0	0	0	13	4	0	0	2	0	0	0	0	0	0	0	0	0	1	1	0	0	1	1	0	1	2	4	0
C18orf65	0	0	3	0	0	0	0	0	0	0	0	7	0	6	0	0	8	0	0	0	0	0	0	0	0	0	0	0	1	1	0	0	0	0	0	0	0	0	0	0	0	0	0	0	0	0	3	0	0
C18orf8	22	10	41	16	30	12	21	20	15	8	16	21	11	18	22	7	0	17	16	11	12	28	10	3	0	0	20	1	5	4	1	5	6	2	4	0	0	2	2	5	41	32	40	39	24	48	24	50	41
C19orf12	4	10	1	6	4	0	3	0	0	0	25	3	7	4	5	3	0	3	0	5	11	3	3	5	0	4	5	3	5	9	0	0	0	0	0	18	0	2	3	2	13	19	7	7	43	16	13	19	5
C19orf24	4	0	1	0	2	4	0	0	3	1	0	2	0	1	0	11	0	1	0	2	0	4	12	0	10	3	3	4	0	0	0	0	0	0	0	0	0	0	0	0	7	1	15	18	5	15	2	18	7
C19orf25	240	333	407	388	346	267	270	242	330	283	375	319	267	351	231	136	96	133	125	153	128	128	219	162	153	216	254	135	386	303	252	345	269	372	396	264	421	420	404	380	319	264	409	290	335	577	304	349	283
C19orf26	0	0	0	0	0	0	0	0	0	0	0	0	0	0	0	0	0	0	0	0	0	0	0	0	0	0	0	0	0	0	0	0	0	0	0	0	0	0	0	0	0	0	1	0	0	0	0	0	0
C19orf33	3484	5469	5299	6305	4673	3402	4124	3214	5087	4818	4234	4749	4303	3981	3289	1597	1734	2158	2475	1658	1717	2148	2255	1624	1738	1972	2223	1923	8651	6593	4942	6266	5604	7152	7712	5723	8210	6577	7503	6604	5685	4339	6669	6368	4971	9101	5031	6125	5448
C19orf38	0	0	0	0	0	0	0	0	0	0	0	0	0	3	0	0	0	0	0	0	0	0	0	0	0	0	0	0	0	0	0	0	0	0	0	0	0	0	0	0	0	0	2	0	0	0	0	0	0
C19orf43	44	105	82	77	62	66	64	74	101	69	69	77	41	37	29	112	121	143	169	155	123	104	147	209	131	145	122	159	51	46	41	18	31	65	57	36	49	44	52	40	1248	1114	1528	1563	1251	2236	1392	1527	1434
C19orf44	3	0	6	8	6	2	1	0	1	2	1	1	3	1	2	5	1	4	1	6	4	10	6	11	1	5	7	0	8	2	1	0	2	9	0	2	1	1	5	0	0	0	0	0	4	2	3	6	0
C19orf47	5	8	4	4	6	0	4	3	2	3	16	1	7	10	8	14	13	35	12	26	22	10	16	6	22	27	22	33	0	0	0	0	4	2	1	6	5	4	9	10	37	22	15	29	62	74	48	46	54
C19orf48	494	682	798	916	762	508	688	459	708	616	904	864	747	692	495	119	195	142	203	127	136	285	164	314	225	157	261	261	1182	914	663	888	664	1097	1008	1018	1171	1003	1094	954	568	382	534	586	605	907	511	622	514
C19orf52	0	1	0	5	2	3	1	2	5	0	2	0	0	0	2	0	3	11	6	0	7	0	1	4	3	0	0	6	0	0	1	0	4	0	0	1	0	0	0	0	3	9	8	7	6	6	14	11	14
C19orf53	2067	3281	3921	4172	3475	2295	3048	2377	3568	3531	3222	3697	2832	2966	2118	1057	1042	1342	1556	1328	1218	1642	1394	1373	1363	1093	1814	1185	4738	3936	2931	3372	2732	4136	4311	3616	4847	3717	4457	3779	3153	2742	3745	3726	3314	5590	2766	3677	2872
C19orf54	0	0	3	0	0	0	0	0	0	0	0	0	0	0	0	0	10	11	0	7	0	0	2	3	0	0	0	7	0	0	3	0	0	0	0	1	0	0	0	1	0	0	0	7	0	0	0	0	0
C19orf57	2	0	0	0	3	0	0	4	1	0	0	2	0	1	0	0	0	0	0	0	0	0	0	0	0	0	0	0	0	0	0	0	0	2	0	0	2	4	1	0	0	0	0	1	0	1	0	0	0
C19orf60	79	106	107	114	73	48	112	41	110	95	69	75	78	91	59	21	32	39	55	36	33	24	20	16	39	51	5	8	42	40	31	26	29	30	34	46	78	57	62	38	159	126	198	182	196	260	152	158	150
C19orf66	137	187	214	212	208	173	191	183	228	175	170	216	159	202	108	61	56	100	111	66	108	64	65	100	119	47	134	82	114	85	70	92	92	110	128	83	151	143	121	101	197	182	258	205	194	318	231	264	233
C19orf68	3	3	3	0	0	0	0	0	1	0	1	0	0	1	1	0	4	0	5	9	2	0	4	4	8	6	4	10	3	0	3	0	0	2	0	3	3	0	0	3	6	2	4	9	6	26	10	5	5
C19orf70	513	605	658	898	630	427	550	484	621	541	603	628	628	599	557	148	219	181	244	183	155	211	152	157	166	182	249	207	1527	1232	722	919	758	1169	1170	1059	1376	1265	1243	1357	639	495	612	663	607	1059	697	798	778
C19orf71	0	0	0	0	2	1	0	0	0	0	0	0	0	0	0	0	0	0	0	0	0	0	0	0	0	0	0	0	0	0	0	0	0	0	0	0	0	0	0	0	0	0	0	0	0	0	0	0	0
C19orf73	7	11	19	9	22	10	7	4	27	13	17	17	5	4	18	0	3	12	5	1	3	5	0	10	0	0	0	2	18	12	8	18	19	9	16	16	16	19	44	14	4	13	27	24	11	21	14	13	7
C1D	19	14	8	18	15	13	14	2	15	12	13	22	24	25	8	1	8	1	0	0	0	1	9	4	0	11	3	20	20	5	17	24	12	16	32	31	17	22	34	10	16	9	16	8	17	21	16	10	15
C1GALT1	14	15	23	27	33	17	14	10	23	11	21	26	14	16	13	30	34	7	19	0	8	17	0	10	10	16	15	0	23	9	12	19	8	10	20	4	9	11	9	22	15	4	25	23	14	22	11	16	14
C1GALT1C1	5	11	10	4	6	13	6	5	6	5	3	10	10	4	7	9	0	8	0	0	6	5	2	8	3	7	4	11	6	9	14	8	7	22	12	8	21	19	11	3	3	1	16	6	8	9	3	1	2
C1GALT1C1L	0	0	0	0	0	0	0	0	0	0	0	1	3	0	0	0	0	0	0	0	0	0	0	0	0	0	0	0	2	0	1	0	0	0	0	0	0	3	0	0	0	0	0	3	2	2	0	0	0
C1QBP	233	291	333	372	297	194	258	214	355	215	265	270	264	245	159	180	196	162	210	157	182	191	136	169	184	153	221	116	84	53	31	42	36	55	70	47	66	46	46	46	477	268	529	419	396	515	380	418	379
C1QL1	0	1	0	0	0	0	0	0	0	0	3	0	0	0	0	0	0	0	0	0	0	0	0	0	0	0	0	1	0	0	0	0	0	0	0	0	0	0	0	0	0	0	1	0	0	2	0	2	0
C1QL4	0	0	0	0	0	0	0	0	0	0	0	0	0	0	0	0	0	0	0	0	0	0	0	0	0	0	0	0	0	0	0	0	0	0	0	0	0	0	0	0	0	0	0	0	0	0	0	0	0
C1QTNF1	1	0	0	0	0	1	0	0	0	0	0	0	3	0	0	19	0	3	1	5	0	0	0	0	5	1	0	5	0	0	0	0	0	0	0	0	0	0	0	0	10	5	3	2	2	4	1	16	9
C1QTNF2	0	0	0	0	0	2	2	0	0	5	0	0	0	0	1	0	3	4	3	0	0	0	0	9	0	0	0	0	0	0	0	0	0	0	0	5	3	1	0	2	5	0	2	2	1	4	6	0	0
C1QTNF5	0	0	0	1	0	0	0	0	0	0	0	0	0	0	0	0	0	0	0	0	1	0	0	0	0	0	0	0	0	0	0	0	0	0	0	0	0	0	0	0	1	6	5	3	5	12	7	3	3
C1QTNF6	7	0	7	13	5	7	10	8	3	4	8	9	8	3	8	0	0	7	22	3	1	5	2	21	2	7	1	7	3	1	0	0	0	8	0	3	0	13	0	0	8	4	8	6	18	16	10	8	5
C1QTNF9B-AS1	0	1	1	0	1	0	0	0	10	0	4	0	2	6	1	0	0	0	0	0	0	0	0	2	0	0	0	0	3	2	3	1	3	1	0	0	4	3	4	0	2	0	6	4	1	6	1	5	4
C1R	37	66	71	67	70	87	55	32	52	56	153	53	70	30	44	14	20	25	34	79	23	21	24	91	24	40	31	8	47	74	35	27	10	19	37	123	50	80	40	28	46	23	39	59	93	86	28	39	27
C1RL	24	19	26	43	41	10	14	12	38	30	28	23	31	29	17	10	2	2	49	20	0	8	10	14	20	25	18	9	34	37	17	24	19	40	20	38	33	46	18	24	23	6	17	18	27	16	30	16	14
C1S	3	1	1	5	2	4	2	6	0	3	11	10	0	3	3	0	5	0	4	0	0	0	0	1	0	0	5	0	0	0	7	4	1	1	5	1	0	0	3	4	3	1	3	3	1	7	9	5	0
C1orf101	0	0	0	0	0	0	0	0	0	0	0	0	0	0	0	0	0	3	0	0	0	0	0	0	0	0	0	0	0	0	0	0	0	0	0	0	0	0	0	0	0	0	0	0	0	0	3	0	0
C1orf106	11	4	11	16	18	12	2	5	19	30	35	9	29	34	23	24	5	16	48	16	1	30	14	30	23	34	15	28	11	19	10	0	3	20	26	27	11	23	20	5	4	6	9	68	35	28	25	11	14
C1orf109	53	69	93	94	81	79	75	49	87	77	69	98	88	56	70	19	12	48	22	33	16	37	37	14	23	73	45	37	88	76	80	54	76	103	78	97	94	94	87	64	73	52	67	68	93	99	47	43	52
C1orf112	3	7	1	7	2	3	2	0	0	0	6	2	5	0	5	10	2	8	0	2	0	0	0	1	0	0	0	0	1	7	0	1	5	2	0	5	2	1	9	4	12	0	0	2	3	5	1	1	5
C1orf115	0	0	0	2	3	0	0	0	0	2	0	0	0	0	0	0	0	0	0	0	0	11	0	0	0	0	0	0	0	0	0	0	0	0	0	0	0	0	0	0	15	3	3	8	9	21	5	7	22
C1orf116	12	30	68	24	48	11	9	11	28	16	72	34	45	48	1	30	25	75	24	82	15	89	33	83	56	39	50	8	37	37	12	1	6	28	17	63	51	53	61	9	12	9	22	24	54	16	39	55	26
C1orf122	29	55	55	62	54	36	44	52	63	64	84	63	46	61	71	39	37	74	45	29	15	19	37	28	18	34	17	54	62	65	59	96	36	56	81	89	92	43	58	99	135	66	175	135	159	234	153	168	227
C1orf123	61	132	107	161	73	78	67	66	89	96	43	90	124	104	39	22	20	29	30	37	24	18	29	23	40	24	38	40	183	144	98	141	119	141	156	128	157	180	143	126	107	69	127	121	90	135	126	119	53
C1orf131	156	171	182	281	229	158	174	88	195	225	176	168	206	178	116	42	27	63	56	39	75	60	80	40	42	68	39	69	376	300	196	293	173	314	230	224	267	229	333	181	187	121	113	201	148	228	135	166	173
C1orf137	0	0	0	0	0	0	0	0	0	0	0	0	1	0	0	0	0	0	0	0	0	0	0	0	0	0	0	0	0	0	0	0	0	3	0	0	0	0	0	0	0	0	0	0	0	5	0	0	0
C1orf159	31	20	24	33	11	9	14	16	35	10	28	16	27	28	4	4	10	1	6	17	3	2	8	23	4	36	8	3	9	12	0	1	1	24	2	25	6	21	4	9	7	9	22	19	28	33	23	19	23
C1orf168	0	2	0	0	2	0	0	0	0	0	1	0	1	0	0	0	0	0	0	0	0	0	0	0	0	0	0	0	0	3	0	0	0	0	0	0	0	0	0	0	0	0	0	0	1	0	0	0	0
C1orf174	14	31	27	36	26	22	29	25	20	29	12	19	36	23	29	3	8	11	1	2	30	9	5	4	3	16	13	3	25	25	17	51	32	54	38	14	18	48	24	29	22	19	25	22	21	26	11	24	25
C1orf186	0	0	0	0	0	0	3	0	0	0	0	0	5	0	0	0	0	0	0	0	0	0	0	0	0	0	0	0	0	0	0	0	0	0	0	0	0	0	0	1	0	0	0	0	3	0	2	0	0
C1orf189	0	0	0	0	0	0	0	0	0	0	3	0	0	0	0	0	0	0	0	0	0	0	0	0	6	0	0	0	0	0	0	0	0	0	0	0	0	0	0	0	0	3	0	0	0	0	0	0	0
C1orf198	12	4	0	1	8	4	0	2	2	1	3	2	1	0	1	10	8	5	16	10	10	27	19	22	29	12	12	20	0	0	0	0	0	0	0	0	4	0	4	1	18	8	19	7	30	40	27	18	12
C1orf21	15	22	25	28	20	11	21	27	13	15	46	30	25	16	14	2	0	0	0	1	0	1	15	4	0	0	6	13	23	9	7	2	7	14	3	17	34	20	14	12	13	11	6	22	9	28	22	12	15
C1orf210	11	15	36	21	21	15	6	8	16	16	51	48	18	37	16	20	3	32	19	25	26	31	14	21	27	17	24	20	50	29	10	41	14	47	42	24	63	31	22	20	26	10	33	18	35	49	12	28	19
C1orf216	2	0	0	1	4	0	1	0	1	0	0	0	0	0	0	21	9	7	11	29	11	16	6	3	22	21	6	16	0	0	0	0	1	1	0	0	0	0	0	0	5	10	13	15	2	16	24	17	24
C1orf226	0	0	0	0	0	0	0	0	0	0	0	0	0	0	0	0	0	0	0	0	0	0	0	0	0	0	0	0	0	0	0	0	0	0	0	0	0	0	0	0	0	0	0	0	0	0	0	0	0
C1orf228	2	4	0	0	0	0	1	0	0	0	0	0	1	0	0	0	0	0	0	0	0	0	0	0	0	0	0	0	0	4	0	0	3	0	1	0	0	0	0	0	0	0	0	0	0	0	0	0	0
C1orf229	0	0	0	0	0	0	0	0	0	0	0	0	0	0	0	0	0	0	0	0	0	0	0	0	0	0	3	0	0	0	0	0	0	0	0	1	0	0	0	0	0	0	0	0	0	1	0	0	0
C1orf27	7	15	30	14	12	28	17	4	8	14	8	29	7	15	3	9	21	8	0	3	22	12	8	11	22	9	5	3	12	7	7	21	3	3	9	1	5	7	9	21	11	8	19	14	18	21	4	16	9
C1orf35	83	76	114	106	77	62	72	59	77	72	75	82	102	39	64	107	109	171	108	75	126	88	89	69	139	79	115	113	81	59	31	45	46	65	57	44	53	74	51	74	348	232	228	301	232	374	327	265	307
C1orf43	242	308	305	358	272	194	258	155	282	212	278	289	207	252	218	53	82	43	156	102	39	122	51	204	80	86	74	63	457	315	140	243	185	379	253	375	311	293	348	311	269	128	256	219	274	360	298	246	232
C1orf50	34	58	49	66	54	25	49	27	33	33	30	51	36	29	26	31	24	41	52	36	58	60	55	31	69	30	67	54	36	53	25	37	40	54	31	28	69	64	63	49	224	144	211	205	159	302	209	186	278
C1orf52	35	73	59	85	59	57	58	51	94	47	67	60	66	46	50	15	18	4	4	9	13	13	15	24	26	11	25	18	81	42	27	53	47	56	37	29	72	57	54	40	42	37	56	58	44	95	39	42	42
C1orf53	25	15	26	27	28	14	22	13	15	28	15	27	27	30	18	0	0	0	0	7	14	0	4	7	8	2	10	22	39	17	15	23	8	16	27	14	25	21	26	24	25	14	17	31	28	30	30	18	10
C1orf56	37	37	56	30	22	19	27	17	35	39	36	23	33	14	32	9	3	17	5	16	15	19	10	2	35	11	6	33	21	26	42	47	27	38	55	30	48	28	66	35	25	42	39	37	33	87	28	53	29
C1orf74	11	12	11	17	20	9	5	3	15	6	3	12	7	6	8	0	2	0	2	6	0	2	2	6	6	9	0	4	16	11	5	4	0	13	11	1	9	9	10	12	9	12	6	0	5	13	6	11	8
C2	0	1	4	3	0	0	3	0	0	0	1	3	0	0	1	10	0	0	0	0	3	0	0	3	0	0	0	0	4	0	6	0	0	0	0	0	5	2	2	0	0	0	0	4	2	0	3	1	0
C20orf141	0	2	0	0	9	0	1	0	0	0	0	0	1	0	0	0	0	0	4	0	0	0	0	0	0	0	0	0	2	2	0	1	0	4	0	0	0	0	0	0	0	0	0	0	0	0	0	0	7
C20orf144	0	0	2	0	0	2	0	0	0	0	0	3	0	1	0	0	0	0	0	0	0	0	0	0	0	0	0	0	0	0	0	0	0	2	0	0	0	0	4	0	0	0	0	0	0	0	2	6	0
C20orf194	2	0	2	0	3	2	0	0	0	0	6	0	0	0	0	0	0	0	0	0	0	0	0	0	0	5	5	0	0	2	0	0	0	0	2	0	0	2	4	1	0	4	0	0	0	9	4	5	0
C20orf196	21	4	7	19	4	13	7	4	9	14	16	7	9	15	13	5	1	4	2	11	2	1	1	5	0	5	12	4	10	12	18	14	15	33	26	12	15	23	24	20	14	4	13	20	9	20	9	18	12
C20orf197	0	0	1	0	0	0	1	0	3	0	0	0	0	0	0	0	0	0	0	0	0	0	0	0	0	0	0	0	0	3	3	0	0	0	0	0	0	0	0	0	0	0	0	0	0	0	1	0	0
C20orf202	0	0	0	0	0	0	0	0	0	0	0	0	0	0	0	0	0	0	0	0	0	0	0	0	0	0	0	0	0	0	0	0	0	0	0	0	0	0	0	0	0	0	0	0	0	0	0	0	0
C20orf24	5	48	26	19	15	17	24	11	18	17	12	28	13	16	8	28	18	20	35	38	27	23	20	12	43	11	44	28	8	4	8	8	14	6	11	8	9	6	12	13	281	174	302	295	215	494	248	294	289
C20orf27	277	255	354	389	316	243	294	170	372	284	354	310	262	304	234	146	170	231	212	216	108	139	283	335	213	250	122	148	407	374	198	284	173	315	334	428	371	365	349	339	308	159	293	301	314	487	267	310	279
C20orf96	1	3	5	7	7	13	0	11	3	4	9	7	8	7	3	5	1	0	0	0	3	4	0	18	0	1	6	1	12	3	5	0	14	5	2	5	4	0	6	9	6	5	5	11	1	16	6	4	3
C21orf140	0	0	0	0	0	0	0	0	0	0	0	0	0	0	0	0	0	0	0	0	0	0	0	0	0	0	0	0	0	0	0	0	0	0	0	0	0	0	0	0	0	0	0	0	0	0	1	0	0
C21orf2	15	33	8	32	16	14	6	8	12	11	19	16	28	25	11	0	3	2	7	12	16	3	0	6	9	9	7	1	3	1	0	1	0	3	4	3	9	0	4	3	23	37	36	51	26	54	26	38	37
C21orf33	120	191	227	255	157	148	170	117	167	174	180	225	234	155	92	36	30	39	62	63	77	93	122	64	60	83	60	63	233	172	178	191	109	208	261	189	170	209	256	207	180	128	189	182	156	270	144	190	190
C21orf58	110	104	168	159	132	77	93	69	155	156	146	140	171	118	83	27	30	47	46	8	34	41	51	55	40	43	45	42	165	113	73	116	113	114	201	165	198	196	111	139	104	119	155	186	158	212	132	119	131
C21orf59	147	269	270	285	220	160	221	160	285	203	222	237	300	218	188	13	22	70	61	35	52	18	58	54	31	76	40	86	330	284	180	260	151	312	244	230	310	294	277	274	204	128	181	225	154	256	146	201	220
C21orf62	0	0	0	0	0	0	0	0	0	0	0	0	0	0	0	0	0	0	0	0	0	0	0	0	0	0	0	0	0	0	0	0	0	0	0	0	2	0	0	0	0	0	0	0	0	0	0	0	0
C21orf91	10	1	0	9	6	0	9	4	10	4	14	17	4	6	10	4	7	0	0	4	0	8	0	0	1	3	0	4	11	0	12	10	7	7	8	5	3	8	13	12	4	5	5	6	1	9	4	2	3
C22orf23	1	4	6	13	6	0	3	10	3	10	3	2	3	8	7	1	7	6	4	7	4	3	7	0	0	0	3	0	8	5	8	4	1	9	4	7	5	15	8	3	1	0	7	4	1	5	14	0	7
C22orf24	0	0	0	0	0	0	0	0	0	0	0	0	0	0	0	0	0	0	0	0	0	0	0	0	0	0	0	0	0	0	0	0	0	0	0	0	0	0	0	0	0	0	0	0	0	0	0	0	0
C22orf29	0	0	0	0	0	0	0	0	0	0	2	0	0	0	1	0	0	0	0	1	0	0	0	4	0	0	5	0	0	0	0	0	0	0	0	0	0	0	0	0	0	0	0	0	0	0	0	0	1
C22orf39	0	0	0	0	0	0	0	0	0	0	0	0	0	0	0	0	0	0	0	0	0	0	8	0	2	0	0	0	0	0	2	0	0	0	0	0	0	0	0	0	0	0	4	0	0	0	0	0	0
C22orf46	0	0	0	0	0	0	0	0	0	0	0	0	0	0	0	0	0	0	0	0	0	0	0	0	0	0	0	0	0	2	0	0	0	0	0	0	0	0	0	0	0	0	0	0	0	0	0	0	0
C2CD2	1	0	0	0	0	0	0	0	0	0	0	0	0	0	0	2	0	0	0	0	0	0	0	0	0	7	0	0	0	0	0	1	0	0	0	0	0	0	0	0	0	0	0	5	0	0	0	0	0
C2CD2L	0	3	0	0	0	0	0	0	0	0	1	0	0	0	0	0	0	0	0	0	0	0	0	0	0	0	0	0	0	0	0	0	0	3	0	0	0	0	2	0	0	0	1	0	5	0	3	0	0
C2CD3	26	20	42	24	19	17	20	12	29	18	21	42	28	26	25	21	7	13	4	12	12	2	21	7	33	12	6	10	29	42	16	6	16	22	27	20	44	21	13	38	24	24	29	25	30	44	25	24	10
C2CD4C	0	0	0	0	0	0	0	0	0	0	0	0	0	0	0	0	0	0	0	0	0	0	0	0	0	0	0	0	0	0	0	0	0	0	0	0	0	0	0	0	0	0	0	0	0	0	0	0	0
C2CD4D	0	0	0	0	0	0	0	0	0	0	0	0	0	0	0	0	0	0	0	0	0	3	0	0	0	0	0	0	0	0	0	0	0	0	0	0	0	0	0	0	0	0	0	0	0	0	0	0	0
C2CD5	0	0	0	0	0	6	3	3	10	1	3	0	0	0	0	0	0	0	0	0	0	0	0	0	0	0	0	1	1	1	0	0	2	7	3	0	0	0	0	0	0	0	0	0	0	0	2	0	0
C2orf15	7	13	7	14	12	6	13	7	0	8	12	4	9	16	8	1	0	10	9	0	14	4	4	4	0	0	4	5	8	6	0	2	11	7	2	4	12	13	8	6	10	4	10	12	5	9	9	19	11
C2orf27A	0	0	0	0	0	0	0	0	0	0	0	0	0	0	0	0	0	0	0	0	0	0	0	0	0	0	0	0	0	0	0	0	0	0	0	0	0	0	0	0	0	0	0	0	0	0	0	0	0
C2orf40	0	0	0	0	0	0	0	0	0	4	0	0	0	0	0	0	0	0	0	0	0	0	0	0	0	0	0	0	0	0	0	0	0	0	0	0	0	0	0	0	0	1	0	0	0	0	0	0	3
C2orf42	0	0	4	8	1	1	2	2	1	0	7	0	0	2	0	1	0	0	9	0	0	0	0	0	6	0	1	0	1	0	0	0	0	0	5	2	4	0	0	1	1	3	0	1	1	1	3	5	0
C2orf44	5	2	4	4	5	2	1	0	2	3	10	3	0	6	1	0	11	1	1	0	0	0	0	0	3	3	0	2	4	0	1	3	0	0	9	1	0	2	3	0	2	0	3	0	0	9	3	3	2
C2orf47	30	19	25	21	25	17	20	18	20	14	10	24	30	21	10	11	0	5	4	6	6	0	8	6	1	0	0	8	18	22	8	8	17	35	39	16	23	26	20	33	23	25	19	15	25	35	10	19	17
C2orf48	0	0	0	0	0	0	0	0	0	0	0	0	0	0	4	0	0	0	0	0	0	0	0	0	0	0	0	0	0	0	0	0	0	0	0	0	0	0	0	0	0	0	0	0	0	0	0	0	0
C2orf49	39	22	28	41	56	29	53	20	34	43	37	24	67	49	28	21	14	6	8	6	21	8	0	5	10	11	12	0	47	40	50	69	48	38	42	41	76	71	71	42	31	16	40	19	24	48	39	45	23
C2orf50	0	0	0	0	0	0	0	0	0	0	1	0	0	1	0	0	0	0	0	0	0	0	0	0	0	0	0	0	0	0	0	0	0	0	1	0	0	0	0	0	0	0	0	0	0	0	0	0	0
C2orf54	0	2	0	0	0	0	0	0	0	0	0	0	3	0	0	0	0	0	0	0	0	0	0	0	0	0	0	0	0	0	0	0	0	0	0	0	0	5	0	0	0	0	0	0	0	0	0	0	0
C2orf68	62	48	87	67	55	29	77	43	70	43	75	60	40	94	46	20	26	102	17	35	39	22	42	29	74	7	28	15	20	11	14	38	23	29	24	17	25	28	34	25	79	51	86	75	62	139	58	88	54
C2orf69	13	0	7	3	4	6	3	0	2	8	12	11	1	4	1	8	12	5	6	11	1	12	7	8	9	4	5	14	0	0	0	0	0	2	1	0	2	3	0	0	17	22	3	25	0	18	6	5	11
C2orf70	7	0	5	0	4	3	3	0	1	3	1	2	0	10	1	2	5	0	0	0	4	0	5	0	1	0	0	0	7	0	0	3	0	3	4	13	5	3	4	7	4	3	1	4	4	3	0	0	0
C2orf73	0	1	3	4	1	2	0	0	9	1	0	3	0	1	0	0	0	0	0	0	0	0	0	0	0	0	0	0	1	0	0	0	2	0	0	1	0	6	1	3	0	0	0	1	0	0	0	1	0
C2orf74	39	47	64	54	35	41	27	35	52	52	46	43	41	37	42	14	3	8	5	7	14	11	11	18	18	8	20	25	110	60	51	83	33	67	87	44	104	81	66	105	46	40	51	62	32	52	52	25	57
C2orf76	6	3	2	14	4	2	12	1	6	10	4	3	7	3	9	3	3	0	6	0	11	0	0	0	0	0	0	4	2	7	4	7	1	4	6	16	9	8	15	5	5	3	0	5	3	14	4	2	1
C2orf88	0	0	0	1	1	0	0	0	0	0	0	0	2	0	0	0	1	0	0	2	0	0	0	0	0	0	0	0	0	0	0	0	0	0	0	0	0	0	0	0	0	0	0	1	3	0	1	0	0
C2orf91	0	0	0	0	0	0	0	0	0	0	0	0	0	0	0	0	0	0	0	0	0	0	0	0	0	0	0	0	0	0	0	0	0	0	0	0	0	0	0	0	0	0	0	0	0	0	0	0	0
C3	23	42	43	89	31	25	22	9	70	26	32	14	60	45	8	27	65	72	118	47	16	125	49	86	42	55	103	14	82	30	23	29	14	95	33	16	25	51	60	17	6	5	56	56	25	23	41	37	12
C3orf14	41	66	46	73	54	26	59	52	64	49	75	46	52	59	35	30	15	35	19	18	36	29	27	10	26	51	27	24	111	94	70	70	84	72	108	76	85	127	110	55	60	35	89	73	57	111	65	51	66
C3orf17	7	39	29	25	31	16	29	8	19	24	10	7	29	19	18	5	10	5	10	15	0	9	0	3	21	0	5	3	42	34	20	43	8	35	44	29	20	27	48	32	25	11	20	9	6	18	15	30	21
C3orf18	3	0	3	0	3	4	0	0	0	0	2	0	0	1	0	3	8	0	0	0	13	6	5	8	9	10	0	0	0	0	0	0	0	0	0	0	0	0	0	0	2	5	16	6	8	12	6	21	10
C3orf20	0	0	0	0	0	0	0	0	0	1	0	0	0	0	0	0	0	0	0	0	0	0	0	0	0	0	0	0	0	0	0	0	0	0	0	0	0	0	0	0	0	0	0	0	0	0	0	0	0
C3orf33	2	10	12	7	6	0	6	9	9	10	11	8	7	8	3	7	0	0	0	4	0	0	4	0	0	0	6	0	13	7	4	8	10	7	7	0	12	5	4	12	6	3	5	11	5	18	10	2	3
C3orf38	8	11	7	8	22	13	12	10	16	9	12	9	15	10	9	0	1	5	1	0	6	0	4	0	0	0	1	12	7	12	8	9	13	16	15	10	12	10	10	5	6	2	27	18	10	21	1	11	15
C3orf52	9	5	0	2	2	1	4	4	4	5	11	18	7	4	1	5	0	0	0	3	0	0	0	11	0	0	3	0	0	1	1	19	0	6	10	17	15	9	7	6	5	0	3	5	5	10	1	8	0
C3orf58	1	0	0	0	0	0	0	0	0	0	0	0	0	0	0	0	6	0	0	2	1	0	3	0	0	2	0	0	1	0	0	0	0	0	0	0	0	0	0	0	0	5	3	2	0	0	0	0	0
C3orf62	0	0	0	0	0	0	0	0	0	8	3	0	0	0	0	0	5	0	0	0	0	0	0	0	0	0	0	0	0	0	0	0	0	0	0	5	0	0	0	0	0	0	1	0	0	0	0	0	0
C3orf67	8	11	5	0	5	2	0	2	1	4	8	3	6	0	4	0	0	0	6	7	0	4	0	9	11	0	0	4	4	1	0	0	0	0	0	4	0	0	5	5	4	2	4	1	3	6	0	9	3
C4orf19	0	0	1	0	0	2	0	0	0	0	0	0	0	0	0	0	0	0	0	0	0	0	0	0	0	0	0	0	0	0	0	0	0	0	0	0	0	0	0	0	0	0	0	0	0	0	0	0	0
C4orf22	0	3	3	0	0	0	0	0	0	0	3	0	0	0	0	0	0	0	0	0	0	0	0	0	0	0	0	0	0	0	0	0	0	0	1	0	0	0	0	4	2	0	0	0	0	3	0	0	0
C4orf26	0	0	0	0	0	0	0	0	0	0	0	0	0	0	0	0	0	0	0	0	0	0	0	0	0	0	0	0	0	0	0	0	0	0	0	0	0	0	0	0	0	0	0	0	0	0	0	0	0
C4orf27	23	59	55	66	27	42	51	38	75	56	34	37	35	38	39	1	0	3	0	2	14	4	7	20	19	4	3	11	79	83	50	79	51	48	79	65	77	70	83	102	46	29	35	43	22	67	48	38	47
C4orf29	3	8	11	12	8	4	2	13	1	8	11	5	3	2	5	0	0	0	0	0	5	0	2	2	0	0	0	3	6	1	4	0	3	6	6	9	16	4	0	0	3	4	10	13	0	15	0	1	3
C4orf3	87	77	129	112	93	32	63	71	74	99	72	88	84	65	85	5	14	6	30	15	7	22	31	23	18	10	16	4	156	154	90	117	76	127	141	80	131	171	163	127	58	47	77	71	51	107	77	105	63
C4orf32	0	3	0	0	1	0	0	0	0	0	0	0	0	0	0	0	0	0	0	0	0	0	0	0	0	0	0	0	0	0	0	0	0	0	0	0	0	0	2	1	6	6	7	5	0	11	23	15	7
C4orf33	2	8	12	19	15	8	7	3	10	11	20	12	21	14	8	0	0	9	2	0	6	3	0	0	7	3	0	0	13	11	7	9	11	13	13	2	3	17	16	11	21	1	7	7	5	11	16	9	14
C4orf36	1	3	1	0	7	0	4	3	0	6	4	0	0	3	0	0	0	0	0	0	8	0	0	0	0	3	0	0	3	0	0	0	0	0	0	0	0	0	0	0	1	0	4	0	0	0	0	0	4
C4orf46	6	5	10	17	16	5	11	0	7	7	11	12	12	14	13	12	7	0	1	0	2	6	2	11	2	0	1	0	14	2	1	12	1	9	17	4	10	4	15	14	14	15	0	8	10	7	6	17	9
C4orf48	2	8	27	15	17	6	22	4	27	4	13	13	10	7	1	69	59	43	65	46	76	50	68	39	54	56	58	54	1	0	2	3	9	2	0	0	2	7	5	3	149	160	172	208	184	309	231	194	160
C5AR2	0	0	0	0	0	0	0	0	0	0	0	0	0	0	0	0	0	0	0	0	0	0	0	0	0	0	0	0	0	0	0	0	0	0	0	0	0	0	0	0	0	0	0	0	0	0	0	0	0
C5orf15	33	57	37	52	42	28	66	16	67	20	35	71	39	45	63	14	5	27	21	11	0	24	6	4	5	4	6	2	72	56	27	52	36	46	58	23	60	28	58	63	44	34	22	58	49	58	28	40	32
C5orf22	12	9	16	17	4	13	11	3	12	18	11	16	9	26	7	0	3	9	5	0	6	0	7	14	0	0	0	0	22	13	5	12	2	22	39	15	21	12	24	24	11	0	22	38	13	22	12	16	14
C5orf24	185	180	227	225	180	159	157	98	166	265	221	189	157	158	145	193	177	166	138	126	183	178	306	177	188	174	246	169	201	193	148	140	99	169	216	196	213	203	199	144	631	420	457	758	569	888	543	670	545
C5orf28	11	5	5	7	10	3	8	5	12	4	15	3	3	6	11	12	0	5	0	1	3	5	5	6	8	7	0	1	16	5	5	2	6	10	9	7	10	11	6	13	11	1	19	14	8	14	16	16	6
C5orf30	0	1	2	2	6	2	2	4	3	6	1	5	2	9	8	0	1	1	4	1	0	7	2	9	0	1	1	0	1	3	0	3	4	2	0	0	2	1	1	0	1	3	2	6	2	5	9	2	5
C5orf34	11	13	9	15	17	11	9	4	8	19	6	9	2	17	11	0	0	1	0	4	3	7	7	0	9	0	12	6	9	13	2	11	3	21	15	10	11	6	11	11	15	4	7	2	4	16	4	5	7
C5orf38	64	49	91	71	50	18	44	23	46	61	104	51	85	42	33	37	31	75	45	56	37	61	39	121	29	67	56	74	23	36	5	20	15	24	23	43	28	60	24	16	210	135	221	210	211	344	211	277	206
C5orf42	6	3	8	14	1	7	5	0	6	8	4	9	6	0	4	9	5	6	0	5	9	5	13	3	8	4	0	0	8	6	5	8	4	11	2	11	11	2	1	8	12	0	0	16	1	6	16	13	12
C5orf45	73	79	113	108	83	59	65	51	75	88	76	82	75	67	52	34	40	32	69	17	38	44	26	28	43	53	35	43	155	77	88	108	57	127	172	127	142	119	156	100	94	77	77	68	52	117	79	69	83
C5orf46	0	0	0	0	0	0	0	0	0	0	0	0	0	0	0	0	0	0	0	0	0	0	0	0	0	0	0	0	0	0	0	0	0	0	0	0	0	0	0	0	0	0	0	0	0	0	0	0	0
C5orf49	0	0	0	0	0	0	0	0	0	0	0	0	0	0	0	0	0	0	0	0	0	0	0	0	0	0	1	0	0	0	0	0	0	0	0	0	2	0	0	0	0	0	3	0	0	3	0	0	0
C5orf51	14	22	31	40	16	16	22	27	13	11	22	16	15	16	11	9	5	14	9	0	5	14	1	5	4	0	8	9	18	21	19	17	11	31	8	11	22	14	30	19	21	12	19	28	1	26	22	10	24
C5orf52	0	0	0	0	0	0	0	0	0	0	0	0	0	0	0	0	0	0	0	0	0	0	0	0	0	0	0	0	0	0	0	0	0	0	0	0	0	0	0	0	0	0	0	0	0	2	0	0	0
C5orf63	11	9	23	18	14	16	20	7	12	9	15	11	28	17	12	12	3	10	10	7	4	13	13	1	33	8	1	18	33	16	12	25	8	26	45	30	38	23	33	31	28	8	21	22	7	26	16	23	8
C5orf66	1	0	1	0	1	0	1	0	0	0	1	0	0	2	0	0	0	0	0	0	0	0	0	0	0	0	0	0	0	0	0	0	0	0	1	3	1	0	3	0	0	2	0	0	0	0	1	0	0
C6orf1	69	112	115	90	107	74	78	68	120	59	86	92	101	125	59	37	9	47	5	10	32	38	23	49	23	9	47	25	122	79	68	90	90	92	75	57	125	123	125	107	88	75	98	75	93	147	110	86	70
C6orf106	7	3	4	5	11	4	4	2	12	9	3	12	3	2	5	7	0	1	2	0	0	14	7	0	2	0	1	0	3	2	2	0	0	0	1	2	10	1	4	5	9	4	3	4	0	15	6	7	0
C6orf120	2	6	1	3	0	3	4	2	1	0	2	0	0	0	0	0	0	5	0	0	2	0	6	0	9	1	12	1	5	2	7	0	5	7	5	0	3	1	1	0	14	6	13	11	6	15	22	28	10
C6orf132	20	8	12	10	14	2	11	13	21	11	23	16	7	16	11	29	5	54	32	23	22	36	27	61	38	32	67	29	4	7	3	1	5	7	5	8	7	12	22	5	32	12	27	25	29	45	32	45	20
C6orf136	55	57	72	105	109	37	74	45	79	97	101	94	104	93	57	21	10	63	69	30	15	33	54	63	40	20	36	17	81	90	33	69	69	89	109	59	69	89	92	106	51	45	55	63	80	73	60	89	68
C6orf141	0	0	0	0	0	0	0	0	0	0	0	0	0	0	0	2	0	0	1	0	0	0	0	10	0	0	1	0	0	0	0	0	0	0	0	0	0	0	0	0	4	0	5	4	1	6	0	4	1
C6orf15	0	0	0	0	0	0	0	0	0	0	0	0	0	0	0	0	0	0	0	0	0	0	0	0	0	0	0	0	0	0	0	0	1	0	0	0	0	0	0	0	0	0	0	0	0	0	0	0	0
C6orf165	0	8	3	0	0	1	0	0	0	2	0	2	1	0	0	0	0	0	0	0	0	0	0	0	0	0	0	0	0	0	0	3	0	1	0	0	0	3	0	0	0	0	0	0	0	2	0	0	4
C6orf203	55	69	61	97	48	51	78	61	44	58	45	67	75	68	51	24	17	33	10	12	35	41	27	11	36	2	42	56	105	73	41	82	45	75	60	67	58	96	108	74	54	64	63	56	39	128	66	72	42
C6orf223	0	0	0	0	0	0	0	0	0	0	0	0	0	0	0	0	0	0	0	0	0	0	0	0	0	0	0	0	0	0	0	0	0	0	0	0	0	0	0	0	0	0	0	0	0	0	0	0	0
C6orf226	41	47	55	63	34	18	41	29	58	39	35	34	44	24	24	7	1	10	16	22	2	11	45	16	7	18	10	11	112	78	44	57	59	74	108	76	112	69	60	88	61	42	37	76	58	98	32	80	39
C6orf47	34	32	43	14	28	16	24	5	11	12	79	20	10	41	18	16	20	0	11	24	6	2	9	63	4	19	3	7	0	7	5	1	4	5	6	40	3	4	2	7	34	16	24	26	96	34	27	48	33
C6orf48	916	1169	1408	1405	1116	780	1001	746	1239	1044	1299	1267	1092	1183	1024	435	310	481	420	475	383	476	429	451	535	465	704	710	1565	1433	913	1223	942	1521	1376	1282	1731	1412	1772	2008	1160	778	1414	1270	1187	2002	1082	1308	1495
C6orf52	14	11	3	15	10	7	13	9	13	7	7	8	9	12	8	15	10	1	0	11	4	2	2	11	3	0	0	2	40	7	24	29	8	37	10	9	32	34	11	14	25	0	16	23	4	18	5	13	18
C6orf62	0	7	5	6	4	0	5	4	0	6	14	11	4	1	5	0	4	1	0	0	2	1	0	0	9	0	0	3	7	2	1	0	0	6	4	19	14	5	0	7	3	0	3	0	11	15	11	0	3
C6orf89	40	33	69	23	39	5	48	18	30	24	73	33	53	28	26	17	27	45	27	34	34	23	29	24	44	34	11	35	35	51	35	27	22	50	68	52	24	33	23	26	34	8	15	29	40	42	41	21	12
C6orf99	1	0	3	0	3	3	0	0	0	2	0	0	0	0	0	0	0	0	0	0	0	0	0	0	6	4	7	0	0	0	0	0	2	1	0	1	1	0	5	6	1	0	2	0	3	1	0	4	0
C7orf25	9	16	13	20	12	1	21	12	20	24	27	14	17	10	16	2	0	4	5	2	5	5	3	4	0	0	2	0	13	12	14	4	17	10	26	14	15	26	10	7	17	16	23	15	14	17	16	12	18
C7orf26	0	0	1	0	0	0	0	0	0	2	1	0	3	1	0	0	0	0	0	0	0	0	1	2	0	0	0	0	0	0	0	0	0	0	0	6	0	0	0	0	4	0	0	0	2	5	5	2	2
C7orf31	0	0	0	4	0	0	0	0	3	0	4	0	1	2	3	3	1	6	0	1	1	0	4	0	0	0	2	0	0	0	0	0	0	3	0	0	0	3	3	0	0	1	1	1	1	0	4	2	1
C7orf43	0	0	0	0	0	0	0	0	0	0	0	0	1	2	0	0	0	0	0	0	8	0	0	0	0	16	0	0	0	0	1	0	0	0	0	0	1	0	3	0	0	0	10	2	1	1	6	3	0
C7orf49	248	225	255	239	222	165	164	198	251	173	262	303	223	259	200	128	117	193	122	98	143	111	127	131	177	114	156	133	70	89	76	90	63	117	93	82	133	89	119	94	264	187	358	325	243	550	281	337	314
C7orf50	202	225	234	255	236	171	198	143	250	156	186	199	194	227	166	95	90	90	61	108	108	138	158	92	88	94	160	125	67	62	56	56	55	70	73	61	75	67	66	76	228	201	222	255	223	338	236	276	198
C7orf57	0	0	0	3	0	1	2	2	7	1	0	1	0	1	2	0	0	0	0	0	0	0	0	0	0	0	0	0	0	0	1	1	3	0	0	0	0	0	2	0	0	0	0	0	4	0	0	0	1
C7orf60	0	0	3	0	7	0	0	0	0	0	0	0	0	0	0	0	0	0	0	0	0	0	0	0	0	0	0	0	0	1	0	0	9	0	5	0	0	1	1	0	0	1	2	2	0	0	0	0	0
C7orf73	80	137	176	207	151	117	125	123	166	138	151	143	122	145	94	40	99	78	67	60	85	77	68	77	97	47	56	51	267	169	153	152	127	228	220	150	224	199	213	170	238	126	227	241	136	327	166	230	238
C8G	0	0	0	0	0	0	0	0	0	0	4	0	0	0	0	0	0	0	0	0	0	0	0	0	0	0	0	0	0	0	0	0	0	0	0	1	0	0	0	0	0	0	0	0	0	0	0	0	0
C8orf33	580	610	801	836	683	525	679	540	707	703	707	714	809	568	634	132	184	172	200	156	161	143	199	177	159	169	207	255	940	728	586	689	497	966	770	828	995	773	715	829	471	419	571	626	559	900	634	610	642
C8orf34	0	0	0	0	0	0	0	0	0	0	0	0	0	0	0	0	0	0	0	0	0	0	0	0	0	0	0	0	0	0	0	0	0	0	0	0	0	0	0	0	0	0	2	0	0	0	0	0	0
C8orf37	0	8	8	3	0	1	6	2	1	8	3	5	3	2	0	0	0	0	0	0	0	9	5	0	5	0	0	12	6	4	3	0	3	8	4	5	13	6	9	1	1	2	2	3	2	8	3	9	8
C8orf44	0	0	0	0	0	0	0	0	0	0	0	0	0	0	0	0	0	0	0	0	0	0	0	0	0	0	0	0	0	0	0	0	0	0	0	0	0	0	0	0	0	0	0	0	0	0	0	0	0
C8orf44-SGK3	0	0	0	0	0	0	0	0	0	0	0	0	0	0	0	0	0	0	0	0	0	0	0	0	0	0	0	0	0	0	0	0	0	0	3	0	0	0	0	0	0	0	0	0	0	0	0	0	0
C8orf48	4	4	6	1	1	3	6	0	7	0	5	3	2	3	10	0	0	0	0	0	0	3	0	3	0	5	0	7	9	0	7	6	2	4	6	5	8	11	6	4	15	0	6	1	2	5	4	6	2
C8orf58	0	0	1	0	0	0	6	0	1	0	0	0	3	0	0	0	0	0	4	0	0	0	0	3	0	0	0	8	0	0	0	0	0	0	0	0	0	0	0	0	32	12	6	18	13	23	13	14	14
C8orf59	141	125	151	183	112	120	106	74	158	105	111	112	124	114	89	52	36	85	28	58	45	51	40	43	99	29	51	56	195	156	125	152	122	152	150	145	155	155	177	106	126	94	153	103	132	205	128	138	106
C8orf76	97	106	154	150	89	124	99	83	148	86	109	150	137	114	122	27	25	20	45	22	20	40	54	30	23	9	15	28	134	169	108	106	98	138	106	82	160	152	145	216	122	53	115	57	95	171	86	130	178
C8orf82	0	3	8	0	0	0	0	1	0	0	8	4	4	0	4	2	3	0	0	0	0	0	0	2	0	2	0	0	0	1	0	0	0	0	0	0	6	4	0	1	0	0	8	0	6	1	3	1	0
C8orf88	25	48	26	46	34	24	43	21	35	16	29	44	46	52	19	18	26	25	20	12	22	14	8	7	10	5	7	7	65	27	33	45	16	27	40	28	54	50	21	45	46	33	39	59	38	67	55	56	30
C9orf106	0	0	0	0	0	0	0	0	0	0	0	1	0	0	0	0	0	0	0	0	0	0	0	0	0	0	0	0	0	0	0	0	0	0	0	0	0	0	0	0	0	0	0	0	0	0	0	0	0
C9orf114	44	67	62	67	45	35	38	26	50	58	53	61	66	37	39	28	25	7	28	16	11	37	18	50	40	25	37	15	33	31	23	47	28	46	33	31	20	41	34	39	49	30	45	56	58	84	37	49	39
C9orf116	71	94	108	152	78	50	98	75	88	96	89	104	90	92	90	34	29	73	53	55	32	56	43	27	39	24	53	52	166	143	89	134	155	197	188	180	179	143	171	148	102	64	84	92	124	162	121	97	83
C9orf135	0	0	0	0	0	0	0	0	4	0	0	0	0	0	0	0	0	0	0	0	0	0	0	0	0	0	0	0	0	0	0	0	0	0	0	0	0	0	0	0	0	1	0	0	0	0	0	0	0
C9orf142	149	218	213	273	179	134	140	117	201	178	178	166	204	135	136	29	32	53	54	18	32	46	102	40	32	28	61	43	343	257	194	183	155	268	321	220	254	265	268	211	186	141	223	159	156	265	182	183	191
C9orf153	0	0	0	0	0	0	0	0	0	0	0	0	0	0	1	0	0	0	0	0	0	0	0	0	0	0	0	0	0	0	0	0	0	0	0	0	0	0	0	0	0	0	0	0	0	0	0	0	0
C9orf156	11	10	17	12	31	17	7	10	14	8	16	10	12	19	13	0	0	0	9	4	0	8	3	0	8	0	13	0	26	22	17	26	5	16	15	15	10	18	16	19	5	5	23	15	2	15	19	14	8
C9orf16	583	771	988	999	985	612	614	533	843	777	753	995	728	677	682	191	199	146	246	228	105	126	301	257	194	189	228	264	1089	1044	775	923	633	1045	1215	927	1347	855	989	1162	558	443	606	647	563	1162	567	664	680
C9orf163	0	0	0	0	0	0	0	0	0	0	0	0	0	0	0	0	0	0	0	0	0	0	0	0	0	0	0	0	0	0	0	0	0	0	0	0	0	0	0	0	0	0	0	0	0	0	0	0	0
C9orf170	0	0	0	0	0	0	0	0	0	3	0	2	1	1	0	0	0	0	0	0	0	0	0	0	0	0	0	0	1	0	0	0	0	0	0	0	0	0	0	0	0	0	0	0	1	3	0	0	0
C9orf171	0	0	3	3	0	0	1	0	0	1	2	0	0	1	0	0	6	0	0	0	0	0	0	0	0	0	0	0	0	0	0	0	0	0	0	0	0	0	0	2	0	0	0	1	0	0	0	3	0
C9orf24	0	0	2	0	0	0	0	0	0	0	0	0	0	0	0	0	0	0	0	0	0	0	0	0	0	0	0	0	0	0	0	0	0	0	0	0	0	0	0	0	0	0	0	0	0	0	0	0	0
C9orf3	0	3	0	2	0	3	2	0	15	0	7	1	5	1	0	0	0	1	0	4	0	0	0	4	0	0	0	0	10	0	0	0	6	0	3	4	3	5	6	7	0	3	0	4	2	5	1	0	0
C9orf40	3	0	0	0	0	0	0	0	1	3	0	0	0	3	0	0	0	4	0	0	0	0	0	0	0	0	0	0	0	0	0	0	0	3	0	0	0	0	0	2	3	4	5	5	8	18	7	5	9
C9orf41	0	0	0	0	0	0	1	0	1	5	3	1	0	0	0	0	1	0	0	0	0	5	10	4	0	4	3	0	1	0	0	0	0	0	0	1	3	4	0	0	9	0	7	6	9	8	7	5	5
C9orf43	0	1	0	2	0	0	0	0	1	0	6	0	3	0	0	0	0	0	0	0	0	0	0	0	0	0	0	0	4	0	0	0	0	0	0	0	0	0	0	0	0	0	1	0	0	1	0	0	0
C9orf64	19	34	43	35	14	11	15	27	24	18	31	43	19	27	23	1	4	3	21	1	5	8	20	9	10	10	3	7	20	14	25	13	15	33	30	11	18	24	13	27	24	6	22	34	21	32	17	20	6
C9orf69	1	0	0	0	0	0	0	0	0	0	1	0	0	0	0	5	0	8	0	5	0	2	4	0	12	15	2	0	0	0	0	0	0	3	0	4	0	1	0	0	1	1	3	1	8	3	0	0	2
C9orf72	0	1	0	0	0	0	3	0	0	0	0	0	0	1	3	11	0	0	0	0	0	0	4	0	0	0	0	0	0	0	4	0	0	0	4	0	0	0	0	0	0	0	0	4	0	1	2	2	1
C9orf78	144	191	240	218	206	141	193	190	194	199	209	193	211	172	143	39	39	63	11	15	84	48	66	55	62	77	90	62	266	222	184	311	199	246	253	160	220	270	248	231	179	97	133	134	151	221	105	157	135
C9orf85	71	71	76	90	74	64	55	52	46	77	99	66	82	68	53	25	28	22	40	27	55	34	14	61	45	19	17	35	108	69	50	54	45	77	72	66	89	75	66	62	79	22	53	81	60	93	81	47	54
C9orf89	26	46	64	52	43	40	27	30	33	45	58	54	49	34	25	45	9	14	22	9	31	23	15	33	29	5	28	54	55	43	31	51	26	45	41	42	67	41	42	35	141	83	110	113	118	166	119	116	153
C9orf9	3	2	0	0	0	0	0	0	4	0	1	0	3	3	1	0	7	8	0	0	7	0	2	5	0	0	0	0	2	0	5	4	7	2	4	0	9	0	1	0	0	1	7	3	4	1	0	3	0
C9orf91	0	0	0	0	0	0	0	0	0	0	0	0	0	0	2	0	0	0	0	0	0	4	0	0	0	0	5	0	0	0	0	0	2	0	0	0	0	0	0	0	0	0	4	0	9	3	0	7	3
CA11	7	4	17	5	13	0	5	5	13	1	13	7	7	17	1	0	3	0	3	0	10	2	0	3	0	8	9	0	1	2	0	2	1	10	5	0	2	1	12	0	9	0	5	2	8	9	1	2	1
CA12	0	0	0	0	0	0	0	0	0	0	0	0	0	0	0	0	0	0	0	0	0	0	0	0	0	0	0	3	0	0	0	0	0	0	0	0	0	0	0	0	0	0	1	0	0	0	0	2	1
CA13	3	4	5	2	3	9	1	0	2	2	3	0	3	7	0	5	0	3	0	0	0	8	0	1	0	5	0	0	2	0	4	0	0	0	2	3	1	0	3	0	8	0	6	0	0	0	0	0	0
CA14	0	0	0	0	0	0	0	0	0	0	0	0	0	0	0	0	0	0	0	0	0	0	0	0	0	0	0	0	0	0	0	0	0	0	0	0	0	0	0	0	0	0	0	0	0	0	0	0	0
CA2	4	21	9	20	11	6	18	9	12	13	7	10	11	19	3	0	0	0	2	0	0	8	0	0	0	21	0	0	12	21	15	18	14	18	25	10	18	25	11	17	15	6	3	2	10	26	10	15	4
CA5B	1	0	0	0	0	0	0	0	0	0	3	0	0	0	0	0	0	0	0	0	0	0	0	0	2	0	0	0	0	0	0	0	0	0	0	0	0	0	0	0	0	1	0	0	0	0	0	0	0
CA7	0	0	0	0	0	0	0	0	0	0	0	0	0	0	0	0	0	0	0	0	0	0	0	0	0	0	0	0	0	0	0	0	0	0	0	0	0	0	0	0	0	0	0	0	0	0	0	0	0
CA8	0	0	1	1	0	0	0	0	3	0	0	0	0	0	0	0	0	0	0	0	0	0	0	0	0	0	0	0	0	0	0	3	0	0	0	0	0	3	3	0	4	0	3	0	0	3	0	2	4
CA9	17	18	6	9	19	6	16	1	10	10	13	6	13	5	7	13	3	0	17	32	0	0	18	7	2	15	0	7	6	6	4	3	7	8	13	16	4	35	9	7	2	3	9	13	8	11	29	0	2
CAAP1	41	45	54	47	71	32	35	23	98	57	49	52	100	39	36	14	6	12	1	3	13	15	14	26	19	31	20	17	62	40	20	32	34	53	39	84	36	92	42	53	44	6	84	38	47	49	42	26	44
CAB39	0	0	0	0	0	0	0	0	0	0	0	0	0	0	0	0	0	0	0	0	0	6	0	0	0	0	0	0	0	0	0	0	0	1	0	1	0	0	0	3	0	0	0	5	0	0	0	0	0
CAB39L	3	1	6	9	4	5	4	1	5	0	5	1	12	1	1	0	0	1	0	8	0	0	1	7	5	0	7	4	12	10	2	5	4	10	8	2	3	18	5	12	4	1	11	3	1	6	1	3	2
CABIN1	2	14	36	16	14	3	10	0	2	13	5	5	7	2	1	9	3	4	22	5	8	14	17	9	5	4	3	0	26	3	7	7	2	9	10	7	3	22	7	0	6	0	1	15	5	7	9	2	3
CABLES1	0	0	0	0	0	0	0	0	0	0	0	0	0	0	0	0	0	0	0	0	0	0	0	0	0	0	0	0	0	0	0	0	0	0	0	0	0	0	0	0	0	0	0	0	0	0	0	0	0
CABP1	0	0	0	0	0	0	0	0	0	0	0	0	0	0	0	0	0	0	0	0	0	0	0	0	0	0	0	0	0	0	0	0	0	0	0	0	0	0	0	0	0	0	0	0	0	0	0	0	0
CABYR	13	5	11	10	5	5	3	0	6	6	3	9	20	12	2	0	8	18	0	6	13	5	0	8	3	0	18	0	17	4	11	10	7	10	12	2	10	6	2	11	18	5	9	5	13	7	12	6	1
CACFD1	16	16	24	19	28	19	12	6	27	25	21	8	21	43	12	11	1	31	6	28	23	17	23	23	6	15	31	26	13	8	7	7	0	7	17	13	10	12	28	17	21	17	20	32	33	26	31	36	30
CACHD1	0	0	0	0	0	0	0	0	0	0	3	0	4	0	0	0	0	0	0	0	0	0	0	0	0	0	0	0	0	0	0	0	0	0	1	2	0	3	0	0	0	0	0	0	0	2	0	0	0
CACNA2D1	0	0	0	0	0	2	0	0	0	0	0	0	0	0	1	0	0	0	0	0	0	0	0	0	0	0	0	0	0	0	0	4	0	0	0	0	0	0	0	0	0	0	1	0	0	0	0	0	0
CACNB1	5	0	5	0	4	0	3	2	7	7	9	0	2	5	7	14	8	26	20	16	26	85	41	62	14	48	56	30	0	0	0	3	0	4	0	5	0	0	6	0	17	10	25	25	52	24	19	32	14
CACNB2	0	0	0	0	0	1	0	0	0	0	3	3	0	0	0	0	0	0	0	0	0	0	0	0	0	0	0	0	0	0	0	0	0	0	0	0	0	2	0	0	0	0	0	0	0	0	0	0	0
CACNB3	2	4	4	7	13	4	8	1	5	5	18	7	5	13	1	13	5	7	3	19	1	5	5	22	11	4	30	13	4	5	1	6	1	7	14	9	5	9	6	0	10	7	16	10	18	5	6	11	9
CACNB4	0	0	0	0	0	0	1	0	0	0	0	0	0	0	0	0	0	0	0	0	0	0	0	0	0	0	0	0	0	0	0	0	0	0	0	0	0	0	0	0	0	0	0	0	0	0	0	0	0
CACNG1	0	0	0	0	0	0	0	0	0	0	0	0	0	0	0	0	0	0	0	0	0	0	0	0	0	0	0	0	0	0	0	0	0	0	0	0	0	0	0	0	0	0	0	0	0	0	0	0	0
CACNG3	0	0	0	0	0	0	0	0	0	0	0	0	0	0	0	0	0	0	0	0	0	0	0	0	0	0	2	0	0	0	0	0	0	0	0	0	0	0	0	0	0	0	0	0	0	0	4	0	0
CACNG4	0	0	0	1	0	0	0	0	0	0	0	0	0	0	0	0	0	0	0	0	0	0	0	0	0	0	0	0	0	0	0	0	0	0	0	0	0	0	0	0	0	0	0	0	0	0	0	0	0
CACTIN	0	0	0	2	0	3	1	0	0	0	0	0	0	0	0	11	4	2	0	0	16	11	13	5	0	4	0	2	0	0	0	0	0	0	0	0	0	0	0	0	0	1	20	20	3	20	7	13	23
CACUL1	5	0	0	2	4	4	1	0	1	0	5	0	7	1	6	11	21	28	14	30	22	5	26	42	19	28	30	28	0	1	4	0	0	0	0	0	1	3	0	0	53	38	29	50	52	56	54	41	57
CACYBP	420	620	575	680	500	346	474	299	495	450	434	536	467	439	345	146	80	128	116	82	125	117	134	129	91	68	128	100	686	599	404	508	420	574	533	529	596	653	635	549	583	338	531	449	496	736	451	663	482
CAD	12	0	0	19	2	0	0	0	3	4	34	6	6	7	5	0	0	4	0	0	0	0	30	10	5	0	5	9	16	0	0	3	0	9	14	36	0	11	3	11	0	0	0	3	32	3	5	4	8
CADM1	0	0	0	0	0	0	0	0	1	0	0	0	0	0	0	0	0	0	0	0	0	0	0	0	0	0	0	4	0	0	0	2	1	0	0	0	0	0	0	0	0	0	0	0	0	0	0	0	0
CADM2	3	1	0	0	3	1	0	0	1	1	2	3	0	2	1	0	0	4	1	2	0	0	0	0	0	0	0	0	0	0	1	0	0	1	3	1	4	10	0	0	0	2	0	2	3	0	3	0	5
CADM3	76	73	183	130	99	44	77	81	128	129	137	89	170	87	53	71	87	142	138	110	79	123	215	149	83	165	94	73	21	21	1	8	4	16	11	22	10	62	8	4	115	79	98	154	134	140	219	103	102
CADM4	0	0	0	0	0	0	0	0	1	0	1	0	0	0	0	0	0	0	2	0	2	2	0	0	0	2	0	0	0	0	0	2	0	2	0	0	0	0	0	0	1	3	5	0	2	0	10	0	3
CADPS2	0	0	0	0	0	0	0	0	1	0	0	0	0	0	0	0	0	0	0	0	0	0	9	0	0	3	0	0	0	0	0	0	0	0	0	0	0	0	0	0	0	0	0	1	0	0	5	0	0
CAGE1	0	0	0	0	0	0	0	0	0	0	0	1	0	0	0	0	0	4	0	3	0	0	0	0	0	0	0	0	0	0	0	0	0	4	0	0	0	0	0	3	0	2	0	0	0	0	0	0	0
CALB2	0	0	0	0	0	0	4	0	2	0	0	0	0	0	0	0	0	0	0	0	0	0	0	0	0	0	0	0	0	0	0	0	0	0	0	0	0	1	0	0	0	0	0	1	0	0	0	0	0
CALCA	0	0	0	0	0	0	0	0	0	0	0	0	0	0	0	0	0	0	0	0	0	0	0	0	0	0	0	0	0	0	0	0	0	0	0	0	0	0	0	0	0	0	0	0	0	0	0	0	0
CALCB	0	0	0	0	0	3	0	0	0	0	0	0	0	1	5	0	0	0	0	0	0	0	0	0	0	0	0	0	0	0	0	0	0	2	4	0	1	3	0	0	0	0	0	0	0	0	0	0	0
CALCOCO1	1	3	5	7	1	3	8	7	7	7	7	7	3	8	5	8	2	6	6	6	2	2	17	14	5	12	6	1	5	5	0	6	2	4	0	8	6	6	4	0	13	4	6	2	8	9	2	5	2
CALCOCO2	29	35	50	61	36	45	45	41	53	34	26	55	51	44	23	9	6	34	21	9	15	28	1	21	33	22	4	6	59	50	31	62	31	62	43	42	66	50	60	53	37	28	51	35	35	69	35	52	31
CALCRL	0	0	0	0	0	0	0	0	0	3	1	1	0	3	0	0	0	1	0	0	0	9	0	0	0	0	0	0	3	3	0	1	0	0	4	6	0	5	0	0	0	0	0	0	0	1	0	0	0
CALD1	587	729	848	751	756	467	625	437	683	711	596	705	781	598	424	195	127	196	228	117	146	203	150	151	128	157	158	172	1437	1116	852	1032	704	1168	1130	876	1302	1189	1374	1132	811	556	706	881	705	1131	822	803	743
CALHM2	15	11	10	16	10	8	14	1	10	16	19	8	13	5	6	7	0	10	6	0	0	8	20	14	0	10	17	10	14	8	1	7	3	18	6	9	15	22	11	34	2	9	12	6	11	24	15	28	10
CALHM3	0	0	0	0	0	0	0	0	0	0	0	0	0	0	0	0	0	0	0	0	0	0	0	0	0	0	0	0	0	0	0	0	0	0	0	0	0	0	2	0	0	0	0	0	0	0	0	0	0
CALM1	1201	1623	1690	1780	1415	928	1374	1052	1601	1378	1440	1443	1440	1398	1425	168	206	256	214	175	258	266	269	269	257	253	297	312	1879	1620	1146	1550	1185	1674	1961	1536	1929	1787	1804	2079	1351	969	1232	1422	1274	1900	1277	1522	1457
CALM2	139	198	235	212	172	125	194	86	125	180	183	223	169	189	115	29	41	62	41	40	30	41	36	25	77	25	26	57	311	234	139	250	152	253	278	201	245	248	252	236	123	82	137	130	108	189	137	166	116
CALM3	122	140	160	162	120	85	136	61	112	108	138	142	168	144	98	90	69	86	74	45	50	64	22	111	52	34	97	63	187	137	101	114	123	155	124	189	186	166	185	124	190	120	175	204	206	251	169	206	196
CALML3	3	11	1	6	5	5	14	1	5	5	8	3	12	1	4	4	0	1	2	0	3	6	2	0	0	9	6	0	12	14	11	5	10	15	5	6	11	8	9	8	3	5	6	1	14	13	12	8	1
CALML4	1	6	4	0	0	0	0	0	0	2	10	0	2	0	0	0	0	0	0	0	1	5	0	3	1	7	0	0	0	0	0	1	4	1	6	6	6	2	0	7	1	0	3	6	7	6	0	0	2
CALML5	6	13	9	8	15	3	8	6	8	12	13	7	11	6	9	0	3	2	14	7	11	2	10	4	13	1	0	1	15	11	5	8	2	5	0	6	13	7	9	4	17	14	6	9	6	22	4	16	6
CALR	1323	1890	1800	1908	1544	1012	1467	1009	1708	1493	1982	1711	1707	1501	1622	745	1061	849	710	809	792	826	1084	1480	990	880	860	1923	1865	1562	1118	1434	996	1767	2168	1841	2025	1704	1844	2521	1507	991	1419	1788	1469	2190	1388	1683	1952
CALR3	0	0	0	3	4	0	0	0	0	0	0	0	0	0	0	0	0	0	0	0	0	0	0	0	0	0	0	0	0	0	0	0	3	3	0	0	3	0	1	0	0	0	0	0	0	5	14	0	0
CALU	29	41	57	66	47	17	44	41	50	53	33	47	45	46	30	20	23	45	36	33	21	76	24	19	65	6	46	19	40	25	21	21	17	56	45	31	59	34	31	43	55	47	58	51	56	119	57	61	60
CAMK1	0	4	6	4	6	2	0	0	4	0	3	1	0	1	0	8	7	0	35	5	10	0	19	12	13	1	18	13	4	3	0	3	0	0	0	1	0	0	2	0	81	35	78	85	16	120	70	74	95
CAMK1D	4	0	2	0	0	0	0	0	0	0	0	0	0	2	0	0	0	0	0	0	0	0	0	0	0	0	0	0	0	0	0	1	0	0	0	0	0	0	3	0	0	0	0	0	0	0	0	1	1
CAMK2B	0	3	4	0	3	0	0	0	3	2	0	2	2	0	1	0	0	0	0	0	0	3	0	0	0	0	0	0	0	0	0	3	0	0	1	0	0	2	5	0	0	0	0	2	0	3	0	6	0
CAMK2D	4	0	0	4	6	0	3	1	0	0	0	0	3	1	1	1	0	0	0	0	0	3	0	0	0	0	0	0	2	0	1	0	7	0	0	1	0	0	2	2	6	3	3	2	7	6	8	1	1
CAMK2G	36	32	53	41	46	27	28	34	49	34	38	35	46	52	40	11	21	25	15	12	0	26	43	12	8	17	19	5	41	23	11	30	32	34	50	16	25	25	33	32	35	6	30	66	23	19	42	38	36
CAMK2N1	18	18	59	42	49	8	8	8	55	42	40	65	27	42	26	2	9	15	17	37	9	10	2	21	22	25	9	23	14	17	2	1	0	6	3	12	13	4	15	12	5	7	20	10	16	54	14	22	8
CAMK2N2	0	0	0	0	0	0	0	0	0	0	0	0	0	0	0	0	0	0	0	0	0	0	0	0	0	0	0	0	0	0	0	0	0	0	0	0	0	0	0	0	0	0	0	0	0	0	0	0	0
CAMK4	2	2	0	2	0	0	0	0	0	0	0	3	3	0	0	1	7	0	0	0	0	4	5	1	0	0	2	0	0	2	0	1	0	0	6	0	0	1	0	1	1	0	0	0	0	1	0	3	2
CAMKK1	0	1	0	0	0	0	0	0	0	3	3	0	0	0	0	0	0	0	0	0	0	0	0	0	0	0	0	0	0	0	0	0	0	0	2	3	0	0	2	0	0	1	0	1	0	0	1	4	0
CAMKK2	3	2	1	3	3	0	0	5	3	10	4	6	0	0	4	27	0	9	10	2	2	9	6	11	4	14	10	6	0	0	0	0	0	3	1	0	3	0	0	0	5	0	20	11	0	9	12	1	21
CAMKMT	6	13	21	20	24	7	11	4	22	21	12	6	11	16	17	4	11	0	5	2	4	4	2	10	10	0	14	15	9	4	10	5	2	10	13	21	11	7	17	12	20	6	34	25	21	35	12	20	14
CAMKV	0	0	0	1	0	0	0	0	0	0	0	0	0	0	0	0	0	0	0	0	0	0	0	0	0	0	0	0	0	0	0	0	0	0	0	0	2	0	0	0	0	0	0	0	0	0	0	0	0
CAMLG	182	202	253	263	225	153	186	152	226	260	181	267	156	181	246	23	34	35	34	24	42	33	31	51	33	38	41	43	373	313	251	238	180	416	345	264	378	307	299	435	183	135	189	173	149	297	194	178	253
CAMP	0	0	0	0	2	0	0	0	3	0	0	0	1	0	0	0	0	0	0	0	0	0	0	0	0	0	0	0	1	0	3	0	0	0	1	0	3	3	0	0	0	0	0	2	0	4	4	0	0
CAMSAP1	0	0	0	0	0	0	0	0	0	0	0	0	0	0	0	0	0	0	0	0	0	0	0	0	0	0	0	0	0	0	0	0	0	0	0	0	0	1	3	0	0	0	3	0	0	0	7	0	0
CAMSAP2	0	0	0	0	0	0	2	0	0	0	0	0	0	0	0	0	0	0	2	0	0	0	0	0	0	0	0	0	0	0	0	0	0	0	0	0	0	0	0	0	0	0	1	0	0	0	0	0	1
CAMSAP3	0	0	1	0	0	0	0	0	0	0	0	0	0	0	0	0	0	0	0	0	0	0	0	2	0	0	0	0	0	0	0	0	0	0	0	0	0	0	0	0	0	0	0	0	0	0	0	0	0
CAMTA1	246	340	328	376	286	217	286	179	250	276	267	321	277	283	276	168	171	178	174	130	317	197	218	161	222	204	201	193	267	232	162	198	154	264	249	187	264	228	294	236	631	397	632	622	581	940	530	677	725
CAMTA2	20	3	48	40	39	15	8	1	39	12	25	39	17	39	29	17	24	19	29	39	15	47	17	11	11	27	47	33	30	28	16	21	5	56	19	10	32	23	38	30	19	10	52	22	16	30	26	43	33
CAND1	4	5	2	2	0	3	2	0	2	11	5	4	3	1	1	10	4	0	9	2	2	6	8	2	6	0	4	1	0	0	0	0	1	0	4	0	0	0	6	0	21	2	3	12	11	12	10	12	2
CAND2	1	0	0	11	12	1	2	0	1	0	1	1	0	2	0	0	0	0	27	1	10	0	0	3	1	0	12	1	11	4	0	0	0	0	0	3	2	10	5	0	0	0	2	0	0	3	0	7	0
CANT1	45	20	16	57	24	8	17	6	29	13	42	11	37	33	4	32	6	26	42	19	15	51	3	67	8	75	48	13	22	31	1	9	7	20	9	33	4	41	30	3	28	3	27	15	38	21	49	51	3
CANX	114	90	141	128	109	92	72	57	146	102	108	131	112	89	73	32	14	47	30	47	45	72	24	38	47	39	46	60	98	66	64	54	58	64	84	63	79	63	70	53	103	68	65	101	68	184	76	98	94
CAP1	203	249	311	524	374	161	198	121	432	276	465	294	295	216	139	188	98	148	376	407	134	360	178	496	174	174	171	173	551	437	123	146	86	428	208	379	197	294	160	131	176	98	374	182	336	315	223	195	176
CAP2	10	9	24	33	12	17	9	10	13	6	14	8	11	15	6	19	3	8	10	0	4	9	12	8	5	28	8	2	5	21	12	15	14	11	5	16	11	8	16	19	10	4	14	29	16	9	6	8	12
CAPG	467	626	660	869	621	420	520	419	633	549	529	588	611	562	386	170	244	239	262	270	152	230	300	224	233	290	305	238	1132	816	643	777	521	813	943	656	1031	885	990	785	426	388	504	545	406	788	445	533	449
CAPN1	151	184	191	196	177	107	143	194	172	120	281	270	194	268	118	167	181	138	190	144	117	191	218	260	246	138	318	165	96	70	64	63	120	82	77	197	221	110	244	89	197	170	238	230	314	502	198	342	245
CAPN10	0	0	0	0	0	0	0	0	0	0	0	0	0	0	0	0	0	0	0	0	0	0	0	1	0	0	0	0	0	0	0	0	0	0	0	0	0	0	0	0	1	3	3	3	9	1	6	5	8
CAPN15	0	0	0	0	0	0	0	0	0	0	0	0	4	0	0	0	0	0	0	0	0	0	0	0	0	1	0	0	0	0	0	0	0	0	0	0	0	0	0	0	1	0	0	0	0	0	0	0	0
CAPN2	18	23	25	57	26	21	6	14	22	16	77	17	32	28	9	52	52	34	42	84	34	56	62	82	43	61	99	59	14	9	0	4	4	11	0	20	1	13	5	5	97	68	108	98	193	176	148	183	103
CAPN3	0	0	0	0	0	0	0	0	0	0	0	0	0	0	0	0	0	0	0	0	0	0	0	0	0	0	0	0	0	0	0	0	0	0	0	0	0	2	0	0	0	0	0	0	0	0	0	0	0
CAPN5	1	0	0	1	1	0	0	4	3	0	5	0	2	2	0	6	0	0	6	11	0	0	8	5	2	3	6	0	0	0	0	0	0	0	0	0	0	0	0	0	1	0	0	6	11	4	0	0	0
CAPN6	0	0	0	0	1	0	0	0	0	0	4	0	0	0	0	0	0	0	0	0	0	0	0	3	0	0	0	0	0	0	0	0	0	0	0	0	0	0	0	0	0	0	0	0	0	0	0	0	0
CAPN7	36	18	55	28	49	39	38	32	29	43	39	33	40	36	26	36	3	3	11	6	23	21	8	12	9	16	21	11	30	19	10	22	6	17	15	27	25	40	22	13	34	40	62	31	60	55	55	24	43
CAPN8	3	0	6	0	0	0	0	1	0	0	4	0	0	0	0	0	0	0	0	0	0	0	0	0	0	0	0	0	0	3	0	0	0	0	0	0	1	3	0	3	0	0	3	0	0	0	0	0	0
CAPNS1	73	54	130	64	82	18	38	41	46	56	72	164	115	61	66	24	26	78	76	115	28	25	43	67	166	66	28	53	157	93	36	47	58	55	80	73	260	118	106	128	74	41	51	98	106	193	111	68	86
CAPNS2	0	2	0	0	0	1	0	0	3	0	0	1	0	0	0	0	0	0	0	0	0	0	1	0	0	0	0	0	0	0	0	0	0	0	0	0	1	0	2	0	4	0	0	0	0	0	0	0	3
CAPRIN1	9	5	11	4	16	17	9	3	11	9	13	10	18	4	14	10	8	9	3	8	10	16	1	0	1	10	2	0	0	14	0	3	8	2	4	1	6	3	7	7	21	13	12	16	18	39	26	11	24
CAPRIN2	4	1	8	14	19	3	1	3	10	2	8	9	5	6	13	0	2	7	0	4	0	0	2	0	0	0	8	15	9	0	13	5	5	7	4	8	5	2	2	8	18	11	7	6	13	9	9	8	13
CAPS	0	0	0	0	0	0	0	0	0	0	3	0	0	0	0	0	0	0	0	0	0	0	0	0	0	0	0	0	0	0	0	0	0	0	0	0	0	0	0	0	0	0	0	0	0	0	0	0	0
CAPS2	7	8	0	3	3	3	0	1	3	3	0	4	9	2	0	0	4	0	0	0	14	5	0	0	0	0	0	0	4	0	3	0	2	0	4	0	5	4	1	1	0	0	0	2	5	5	2	3	2
CAPSL	0	0	0	0	0	0	0	0	0	0	0	0	0	0	0	0	0	0	0	0	0	0	0	0	0	0	0	0	0	0	0	0	0	0	0	0	0	0	0	0	0	0	5	0	0	0	3	0	0
CAPZA1	24	33	48	44	26	35	30	28	28	28	30	34	31	31	18	9	19	24	8	18	9	11	16	14	8	20	8	25	34	24	9	21	25	41	23	35	29	31	21	26	37	33	39	52	39	77	31	49	50
CAPZA2	37	11	23	26	22	12	26	18	25	16	23	20	19	15	24	5	0	9	11	16	11	13	5	0	0	26	14	5	10	21	10	28	18	33	29	14	19	24	9	16	21	28	26	23	19	38	16	40	48
CAPZB	246	300	331	407	317	249	247	243	304	306	332	281	334	415	157	204	184	238	265	268	181	259	192	267	261	328	507	162	303	275	219	266	165	315	245	280	241	293	461	226	517	397	661	547	545	857	642	764	523
CARD10	0	0	0	0	0	0	0	0	0	0	3	0	0	0	0	0	0	0	7	0	0	0	0	0	0	0	0	0	0	0	0	0	0	0	2	4	0	0	0	0	0	0	0	11	2	2	0	0	0
CARD11	0	0	0	0	0	0	0	0	0	0	0	0	0	0	0	0	0	0	0	0	0	0	0	0	0	0	0	0	0	0	0	0	0	0	0	3	0	0	0	0	3	0	0	0	0	0	0	1	0
CARD14	0	0	1	0	0	0	0	0	0	0	0	0	0	1	0	0	4	0	0	0	0	0	0	0	0	0	0	0	0	1	0	0	0	0	0	0	3	0	0	0	0	0	0	0	0	0	0	0	0
CARD16	28	28	36	26	22	30	19	17	43	25	21	35	29	29	24	1	14	8	22	6	0	9	2	5	11	10	15	9	49	66	25	23	28	57	22	24	73	56	65	60	49	16	51	29	26	47	34	47	23
CARD17	0	0	0	3	0	0	0	0	0	0	0	1	0	0	0	0	0	0	9	0	0	0	0	0	0	0	0	0	4	0	0	0	0	0	0	0	0	0	0	0	0	0	3	0	0	0	0	0	0
CARD6	0	0	0	3	0	0	3	0	1	3	1	0	0	1	2	0	0	0	0	0	0	0	0	0	5	0	0	0	0	1	0	4	0	6	0	5	1	4	5	2	0	0	0	2	2	0	0	0	0
CARD8	3	6	29	12	19	8	6	1	10	9	3	4	17	14	9	22	0	0	4	0	0	9	1	3	2	3	1	1	15	18	4	13	11	11	13	14	17	22	22	17	0	4	4	17	5	23	21	15	1
CARD9	0	0	0	0	0	0	0	0	0	0	0	0	0	0	0	0	0	0	0	0	0	0	0	0	0	0	0	0	0	0	0	0	0	0	0	0	0	0	0	0	0	0	0	0	0	0	0	0	0
CARF	0	3	0	0	2	0	0	0	1	3	0	0	3	5	0	0	0	0	0	0	0	0	0	0	0	0	7	0	5	4	0	0	0	0	1	0	0	2	2	0	1	0	1	0	0	2	0	0	0
CARHSP1	64	94	106	145	119	104	70	49	97	90	108	102	116	124	87	87	98	104	94	90	87	62	80	64	107	104	122	126	147	130	81	135	94	122	127	103	128	138	173	144	130	93	157	134	118	203	149	166	128
CARKD	11	20	15	34	24	16	12	11	22	15	37	39	20	16	16	29	4	25	19	7	12	2	2	14	17	13	26	16	10	5	3	6	21	18	9	8	25	11	46	28	12	12	32	24	24	26	27	54	10
CARM1	0	0	0	0	0	0	0	0	0	0	0	0	0	0	0	0	0	0	0	0	0	0	1	0	0	0	0	0	0	0	0	0	0	0	0	0	0	0	0	2	0	0	0	0	0	0	0	0	0
CARS	162	139	138	131	105	104	117	93	105	76	131	117	156	52	96	89	88	36	45	64	75	67	93	33	57	54	91	91	101	78	52	56	42	81	68	47	69	94	84	64	122	72	124	138	86	179	149	111	110
CARS2	0	0	0	0	0	0	0	1	3	0	0	0	0	0	0	0	0	0	0	0	0	0	0	0	0	0	0	0	0	0	0	0	0	0	0	0	0	0	0	0	0	1	6	0	0	0	0	0	0
CASC1	0	0	0	0	0	0	0	0	0	0	0	0	0	0	0	0	4	0	0	0	0	0	0	0	0	0	0	0	0	3	0	0	5	0	0	0	5	0	2	0	0	0	0	0	0	0	0	0	0
CASC10	4	0	0	3	3	0	0	0	0	0	1	0	4	0	0	0	0	0	0	0	0	0	0	0	0	0	0	0	0	0	0	4	0	0	1	0	0	0	0	0	4	0	1	1	0	3	3	0	2
CASC3	37	8	26	38	42	29	18	6	38	9	42	13	32	44	12	27	7	8	38	29	21	41	1	25	7	15	42	7	15	3	8	3	0	3	7	10	6	10	4	9	26	5	18	10	17	6	42	48	21
CASC4	17	12	17	11	12	12	16	19	12	12	11	18	11	10	4	0	10	7	1	9	1	3	2	6	1	5	0	18	11	6	4	3	0	13	24	8	8	13	10	13	12	13	5	4	15	16	18	14	8
CASC5	2	1	1	18	8	4	5	0	2	8	0	1	9	4	1	0	3	0	0	0	0	0	5	9	2	0	0	0	11	7	6	6	5	6	7	6	24	0	10	1	0	0	3	0	4	0	0	0	3
CASD1	0	0	0	0	0	0	3	0	0	0	0	0	0	1	0	0	0	0	0	0	0	0	0	0	0	0	0	0	0	1	3	0	0	0	0	0	0	0	0	0	0	0	0	0	0	0	0	0	0
CASK	0	0	4	0	0	0	0	0	0	0	0	0	0	2	0	0	0	0	0	0	0	0	0	0	0	0	0	0	0	0	0	0	0	0	0	0	3	0	0	0	0	0	0	0	0	0	0	2	0
CASKIN1	0	0	0	0	0	0	0	0	0	0	0	0	0	0	0	0	0	0	0	0	0	0	0	0	0	0	0	0	0	0	0	0	0	0	0	0	0	0	0	0	0	0	0	0	0	0	0	0	0
CASKIN2	6	4	11	25	3	2	6	0	1	8	16	5	5	0	0	44	52	49	81	70	2	27	46	78	19	28	12	3	11	0	0	0	3	8	5	4	4	6	5	2	6	12	16	30	29	26	9	20	12
CASP1	14	23	26	11	17	16	22	7	18	15	17	15	27	20	10	0	11	5	6	1	13	0	6	5	5	4	10	2	28	24	13	13	2	7	22	9	13	25	23	12	13	12	33	13	23	45	14	17	20
CASP10	5	1	14	9	3	1	1	0	8	0	7	5	0	5	1	12	0	0	1	8	2	16	1	4	16	2	1	0	4	3	0	0	2	2	1	8	1	4	7	0	1	4	6	0	6	7	6	3	2
CASP14	0	0	5	0	0	4	0	0	0	0	0	0	0	0	0	0	0	1	0	0	0	0	5	0	0	0	0	0	0	0	2	0	0	0	0	0	0	0	0	0	3	0	3	1	0	0	0	0	0
CASP2	1	6	6	4	3	0	1	0	2	2	15	1	1	3	6	9	5	5	3	11	0	0	2	4	0	10	2	2	6	19	3	2	5	4	7	2	1	3	2	2	3	2	7	18	4	10	9	2	3
CASP3	14	6	4	2	2	8	2	6	4	3	5	5	11	1	8	0	7	0	0	3	0	4	0	0	0	14	0	1	12	7	8	4	2	12	10	13	2	4	7	9	1	5	17	8	15	15	0	3	0
CASP4	55	102	99	72	83	85	73	47	86	75	75	91	86	74	52	24	22	25	7	15	10	19	13	6	14	17	17	33	88	92	81	89	56	99	57	84	137	91	95	68	50	52	92	66	58	99	60	79	54
CASP6	25	34	60	39	23	25	35	30	41	53	44	44	27	47	32	7	24	13	5	14	9	13	23	8	14	4	13	8	59	42	42	56	36	56	53	39	53	54	41	62	36	21	27	34	21	45	27	20	30
CASP7	4	9	6	5	9	1	8	8	5	3	3	4	8	4	10	13	5	10	10	0	3	3	9	3	5	6	5	9	7	6	6	0	4	8	12	2	8	9	3	10	4	10	10	7	6	16	8	12	9
CASP8	15	23	19	13	25	5	23	10	11	8	17	15	24	11	8	1	4	9	7	1	18	5	2	5	9	4	2	1	22	13	18	17	10	34	29	18	12	21	31	22	24	7	9	11	27	31	4	16	10
CASP8AP2	14	27	36	44	35	27	25	12	50	21	32	40	32	26	34	0	1	12	0	12	1	0	8	25	3	0	6	5	39	37	29	35	33	40	39	32	43	67	37	58	22	16	21	24	17	37	23	38	36
CASP9	7	10	16	12	8	5	8	6	6	16	9	5	2	5	3	0	0	6	4	1	4	0	13	1	2	3	7	1	3	3	0	1	6	6	3	11	7	11	2	4	6	1	11	17	3	12	10	10	4
CAST	203	293	331	405	252	207	251	254	227	336	271	285	249	220	196	77	108	168	200	182	127	83	131	106	178	127	151	108	422	356	231	356	243	365	490	268	410	310	341	291	321	188	305	364	292	437	318	328	262
CASZ1	0	1	6	3	2	0	2	0	1	0	1	6	3	3	0	4	0	14	3	3	1	1	0	8	0	0	0	0	0	0	0	0	0	0	0	1	0	0	0	0	1	0	0	0	2	0	5	3	0
CAT	5	8	10	16	22	1	8	10	9	2	17	5	16	5	9	2	1	0	11	21	1	0	6	0	0	4	8	1	27	33	6	7	5	9	6	29	10	10	7	9	16	6	18	10	21	16	16	6	7
CATIP	0	0	0	0	0	0	0	0	0	0	0	0	0	0	0	0	0	0	0	0	0	0	0	0	0	0	0	0	0	0	0	0	0	0	0	0	0	0	0	0	0	0	0	0	5	0	0	0	0
CATSPER2	0	0	0	0	0	0	0	0	0	0	0	0	0	5	0	0	0	0	0	0	0	0	0	0	0	0	0	0	0	0	0	0	0	0	0	0	0	1	5	0	0	0	0	0	0	0	0	4	1
CATSPER3	0	0	0	0	0	0	0	0	0	0	1	0	4	0	0	0	0	0	0	0	0	0	0	0	0	0	0	0	0	0	0	0	0	0	0	0	0	0	0	0	0	0	0	0	0	0	4	0	0
CATSPERD	0	0	0	0	0	0	0	0	0	0	0	0	0	0	0	0	0	0	0	0	0	0	0	0	0	0	0	0	0	0	0	0	0	0	0	0	0	0	0	0	0	0	0	0	0	0	0	0	0
CATSPERG	0	0	2	0	1	0	0	0	1	0	0	0	1	0	0	0	0	0	0	0	0	0	0	0	0	0	0	0	0	0	0	0	0	0	0	0	0	0	0	0	0	0	0	0	0	0	0	0	0
CAV1	954	1174	1509	1472	1214	871	1070	787	1224	1032	1092	1394	1214	961	871	473	497	528	656	423	366	417	634	468	553	465	494	519	1781	1534	1072	1238	1081	1530	1593	1384	1712	1640	1841	1527	1044	695	1076	1066	931	1884	1090	1236	1031
CAV2	46	128	96	134	79	54	90	66	83	80	75	85	154	72	77	22	40	41	33	32	76	33	48	34	40	50	46	30	72	53	54	48	32	53	48	61	80	87	72	50	139	100	155	155	89	217	122	137	131
CBFA2T2	0	0	0	0	0	0	0	0	0	0	0	0	0	0	0	0	0	0	0	0	0	0	3	0	0	0	0	0	0	0	0	0	0	2	3	0	1	0	0	0	2	1	2	0	10	6	2	3	0
CBFB	0	3	1	0	4	7	3	2	2	2	0	2	3	1	0	6	0	0	3	5	0	0	0	0	0	0	0	6	9	0	0	3	0	8	0	3	1	0	0	0	10	6	5	1	6	7	12	8	7
CBL	8	11	11	12	3	3	5	10	9	1	13	7	8	12	7	1	5	10	0	0	0	7	8	31	6	19	1	13	0	5	0	0	0	6	4	4	0	4	3	3	8	1	6	12	16	7	12	13	20
CBLB	0	9	2	5	0	3	5	4	1	0	1	11	0	2	2	4	4	1	1	6	2	0	2	4	0	0	2	0	0	6	1	0	0	0	0	0	4	0	2	0	2	0	0	2	4	4	0	3	2
CBLC	3	15	11	10	9	8	11	5	15	17	4	11	17	11	21	9	4	16	9	25	14	16	24	11	17	12	12	2	0	0	0	1	0	0	3	0	0	0	5	0	28	10	26	29	25	50	11	25	33
CBLL1	9	9	56	47	22	7	18	8	26	31	27	32	4	27	17	5	0	11	22	13	11	18	26	37	21	16	41	1	61	21	28	8	10	37	24	36	36	16	47	30	14	11	20	22	29	19	11	22	22
CBLN3	2	0	0	0	0	0	0	1	0	0	0	0	0	0	0	0	0	0	0	0	0	0	0	3	1	0	0	0	0	0	0	0	0	0	0	0	0	3	0	0	0	0	0	0	0	0	0	0	0
CBR1	161	199	203	202	176	136	165	132	182	164	145	142	181	183	105	33	16	41	46	40	26	33	43	21	14	27	65	23	231	185	135	176	162	173	188	199	260	126	230	205	158	96	157	171	147	237	155	154	140
CBR3	19	30	45	29	21	16	13	22	41	51	23	36	24	19	16	13	10	7	11	7	10	2	18	1	4	29	16	19	8	2	0	5	10	8	9	2	5	3	15	5	52	14	18	29	16	36	27	31	26
CBR4	1	13	9	10	16	4	12	13	14	10	18	34	10	10	17	2	0	1	0	0	9	4	0	1	0	0	14	21	14	21	7	7	4	16	13	10	15	12	10	9	12	10	3	8	8	22	5	10	9
CBS	114	73	88	139	65	42	69	70	84	62	84	113	120	75	60	53	26	23	60	21	21	15	42	27	36	52	29	13	73	72	47	65	37	54	33	43	40	79	56	53	71	49	89	92	67	117	93	127	73
CBWD1	0	0	0	0	0	0	0	0	3	0	0	0	0	0	0	0	0	0	0	0	0	0	0	0	0	0	0	0	0	1	0	0	0	0	0	0	0	1	0	0	0	0	0	0	0	0	0	0	0
CBWD2	0	0	1	0	1	0	0	0	0	0	6	0	0	0	0	0	0	0	0	0	0	0	0	0	0	0	0	0	0	2	3	1	0	4	0	0	6	0	0	3	7	0	0	0	0	2	1	0	0
CBWD5	30	64	66	61	68	22	39	37	63	57	47	54	44	24	44	2	15	2	8	0	7	1	1	15	0	0	0	16	50	73	42	89	70	77	65	54	97	102	84	81	42	17	61	37	38	80	30	21	41
CBX1	748	788	789	924	737	525	617	405	760	737	645	834	805	565	549	202	114	225	172	162	199	122	182	166	181	207	210	147	828	670	452	600	373	747	759	665	789	711	642	758	495	287	577	625	413	813	525	554	534
CBX2	2	3	4	5	5	0	0	3	0	0	5	0	0	1	6	1	9	0	0	0	2	4	1	1	4	8	0	0	0	0	0	4	0	1	0	0	0	10	2	4	6	2	7	4	3	6	1	10	0
CBX3	391	518	611	505	485	336	398	261	434	465	432	484	488	391	326	47	57	89	58	87	50	63	53	39	79	78	64	77	473	409	237	342	256	338	449	379	438	458	387	361	282	180	275	306	275	478	273	285	266
CBX4	0	0	0	0	0	0	0	0	0	0	0	0	3	0	0	0	0	0	3	0	0	0	0	0	0	0	0	0	0	0	0	0	0	0	0	0	1	0	0	0	0	0	0	0	0	1	2	0	0
CBX5	81	66	114	118	48	61	92	28	83	77	114	90	110	68	70	22	13	44	37	17	39	38	21	56	7	14	42	20	166	128	53	100	69	153	114	138	93	190	129	115	97	42	93	89	115	108	56	95	98
CBX6	14	8	18	14	13	9	5	4	13	12	26	5	8	1	6	5	17	3	11	7	13	40	24	69	19	10	7	14	21	11	1	5	7	27	13	35	7	3	0	7	7	6	73	49	57	31	30	29	14
CBX7	0	0	0	0	0	0	0	0	0	0	0	0	0	0	0	0	0	0	7	0	0	0	0	0	1	0	0	0	5	0	0	0	0	0	0	2	0	0	0	0	0	0	0	0	0	0	8	0	0
CBX8	6	4	7	1	1	0	10	0	4	1	1	2	4	10	0	0	0	3	1	0	0	0	0	0	2	0	0	0	6	0	0	0	1	0	1	0	1	3	0	0	4	1	4	0	4	2	0	8	1
CBY1	137	131	146	165	153	109	120	94	158	98	129	160	120	97	101	60	25	82	70	51	62	44	48	42	55	46	58	55	188	114	123	161	100	159	176	160	189	179	184	182	123	72	128	119	111	191	137	131	118
CC2D1A	0	6	0	3	0	1	0	2	0	0	1	0	0	1	0	23	2	12	35	16	15	13	5	30	15	26	35	12	2	1	0	0	0	1	0	0	0	0	0	0	14	22	29	37	84	62	87	68	31
CC2D1B	59	17	25	26	13	13	11	7	14	33	91	24	41	27	22	47	3	19	30	19	10	13	29	111	13	73	42	25	9	16	0	7	0	13	28	71	5	43	20	4	31	4	6	32	112	30	24	33	27
CC2D2A	4	11	6	4	5	1	1	0	7	5	0	0	0	6	0	0	0	0	1	0	0	0	1	0	0	1	2	0	0	0	2	6	6	6	9	1	4	1	3	0	1	2	1	6	0	4	3	4	0
CCAR1	29	36	40	62	60	38	31	21	31	16	37	46	57	38	27	6	9	24	35	41	23	13	30	47	44	42	36	21	44	62	23	17	21	52	28	49	46	43	18	35	17	31	37	28	64	66	42	39	26
CCAR2	11	10	15	20	17	3	11	7	14	13	59	23	26	40	8	23	20	5	13	5	7	19	30	51	26	39	34	22	12	18	5	6	5	10	8	55	22	22	39	0	8	1	7	11	54	21	44	34	13
CCBE1	0	5	22	28	15	10	12	5	3	3	4	15	14	0	4	0	3	11	20	19	6	7	15	5	11	8	2	9	17	9	2	6	0	4	3	3	7	4	3	7	8	20	5	3	3	12	10	10	6
CCBL1	12	8	16	9	18	13	3	5	8	9	19	17	19	10	3	7	1	1	7	0	7	1	37	7	0	9	2	11	27	19	6	18	13	16	17	11	8	6	21	2	19	8	14	7	10	12	6	14	19
CCDC101	139	190	150	90	114	45	139	93	143	139	78	118	99	90	101	17	23	23	0	8	15	7	6	22	7	17	13	7	87	60	38	66	63	91	80	37	49	69	72	67	28	38	40	33	16	68	37	45	29
CCDC102A	0	0	0	0	0	0	0	0	0	0	0	0	1	0	0	3	0	0	0	1	0	0	5	0	0	0	2	0	0	0	0	0	0	2	0	0	0	3	2	0	0	0	0	1	0	1	6	5	2
CCDC102B	0	3	3	5	3	1	3	4	4	0	1	6	3	2	3	0	0	1	0	0	0	0	0	0	0	0	0	0	1	4	1	5	5	1	0	0	6	4	0	3	2	0	4	0	0	20	7	0	5
CCDC103	0	3	13	16	11	0	1	0	2	4	12	6	5	11	4	0	0	0	1	0	5	0	0	0	0	2	0	3	4	7	5	0	6	5	9	1	8	10	3	3	11	0	2	4	5	5	2	3	9
CCDC106	42	48	32	52	20	18	31	21	33	36	33	32	27	32	24	32	3	2	8	9	19	28	19	31	34	4	18	14	2	12	0	0	5	9	4	23	7	7	9	5	43	23	24	49	58	74	44	64	46
CCDC107	97	126	125	113	114	75	93	74	146	88	172	151	153	136	51	38	31	75	56	40	27	48	59	92	68	55	50	45	112	83	36	37	43	101	53	99	163	106	91	67	87	114	119	98	122	218	102	122	87
CCDC108	0	0	0	0	0	0	0	0	1	0	0	2	5	0	0	0	0	0	0	0	0	0	0	0	0	0	0	0	0	0	0	0	0	0	0	0	0	0	0	0	0	0	4	2	0	0	0	1	0
CCDC109B	2	12	24	24	15	12	16	11	33	9	22	17	7	9	18	20	12	29	22	18	16	35	19	32	27	23	29	95	0	8	2	6	2	7	9	10	10	13	14	23	76	20	46	64	53	81	64	41	119
CCDC112	21	25	19	15	26	14	10	11	26	20	21	14	13	2	5	6	1	6	19	10	10	0	5	6	5	13	18	11	29	17	19	8	16	27	14	12	22	20	22	17	56	19	38	64	37	97	53	46	52
CCDC113	9	18	10	24	6	8	10	7	16	15	22	17	9	15	15	0	0	0	0	2	5	3	12	6	5	1	3	5	26	15	17	18	9	19	16	30	16	14	13	13	7	3	17	16	19	31	20	4	13
CCDC114	0	0	0	0	0	0	0	0	0	0	0	0	0	2	0	0	0	0	0	0	0	0	0	0	0	0	0	0	0	0	0	0	0	0	0	1	0	0	0	0	0	0	0	0	2	1	3	0	0
CCDC115	60	82	65	82	74	71	61	60	70	79	59	76	51	51	42	47	47	57	92	40	41	37	26	69	75	49	33	19	65	73	52	34	45	26	48	58	51	66	46	47	68	62	98	85	66	146	73	73	96
CCDC116	0	0	0	0	0	0	0	0	0	0	0	0	0	0	0	0	0	0	0	0	0	0	0	0	0	0	0	0	0	0	0	0	0	0	0	0	0	0	0	0	0	0	0	0	0	0	0	0	0
CCDC117	0	0	2	0	0	0	0	0	1	0	0	0	0	0	1	5	6	0	0	0	0	0	0	0	12	7	2	0	0	0	0	0	0	0	0	0	0	0	0	0	6	0	0	3	0	9	3	1	7
CCDC12	104	130	135	133	97	60	123	63	122	125	91	119	88	138	119	42	23	27	48	37	46	33	22	18	54	14	69	22	180	143	102	152	120	192	163	143	179	181	208	207	76	69	128	121	96	161	97	116	107
CCDC120	8	4	11	10	15	6	3	2	11	3	0	1	8	2	0	17	0	29	18	12	10	29	0	26	7	23	17	0	6	25	1	0	3	11	0	24	6	15	13	0	11	4	32	10	9	12	20	22	5
CCDC121	4	0	0	1	0	1	0	0	0	3	0	1	1	1	0	0	0	0	0	0	0	0	0	0	0	0	0	0	3	0	0	3	0	0	0	0	0	0	0	0	0	0	3	0	3	0	0	0	1
CCDC122	15	11	12	29	43	5	24	12	20	28	19	24	13	29	12	0	0	3	0	3	0	0	21	9	8	10	7	3	32	27	21	9	10	29	26	20	39	41	28	31	0	3	20	13	11	33	15	23	19
CCDC124	419	600	617	659	568	381	457	420	645	508	449	505	562	531	395	179	153	216	233	216	202	233	170	269	187	190	149	214	858	568	462	619	589	675	820	511	776	794	775	681	362	298	579	454	383	686	479	533	423
CCDC125	27	44	41	48	43	35	25	27	28	24	15	49	61	19	31	8	6	16	5	19	18	5	24	25	17	8	6	13	43	35	27	27	32	29	61	28	39	23	27	33	29	22	23	27	19	59	29	47	18
CCDC126	3	4	6	6	1	7	9	3	11	2	3	15	3	4	2	4	3	0	0	10	7	0	4	1	0	0	9	0	14	6	13	6	5	5	16	8	4	13	15	6	9	5	14	11	1	15	16	10	7
CCDC127	81	117	106	119	143	50	78	58	96	123	111	106	93	121	63	30	29	13	49	28	21	20	64	59	19	53	34	35	145	145	106	104	88	125	136	94	149	152	143	133	107	79	99	84	77	142	106	87	124
CCDC13	4	0	0	0	0	0	0	0	0	0	0	0	0	3	0	0	0	0	0	0	5	0	0	0	0	0	0	0	3	0	4	0	0	0	0	2	4	5	0	5	0	3	3	0	1	0	0	0	5
CCDC130	36	52	40	43	53	30	43	25	61	47	49	61	54	54	24	16	0	24	27	23	41	9	37	20	39	5	36	33	41	34	10	28	22	26	64	25	67	40	37	50	28	30	50	36	30	53	54	40	48
CCDC132	4	1	2	6	3	5	7	4	1	2	2	0	0	1	0	0	0	4	1	7	0	0	0	6	4	0	1	0	5	2	1	3	1	4	4	0	6	1	2	0	10	0	2	8	0	5	0	0	1
CCDC134	12	13	11	10	4	0	1	7	11	18	12	5	5	8	5	0	0	0	6	2	0	3	4	0	6	0	21	2	3	18	3	10	7	1	11	18	12	16	8	5	6	2	5	11	4	3	0	9	3
CCDC136	0	0	2	4	0	3	0	0	2	0	0	0	4	0	0	0	0	0	0	0	0	0	2	0	0	0	0	0	12	0	2	0	0	4	0	0	1	0	0	0	6	0	4	8	0	6	0	0	2
CCDC137	363	440	536	422	312	283	389	266	421	394	379	401	298	310	207	240	318	332	288	240	368	311	280	242	354	385	256	250	396	316	211	298	250	285	316	306	333	353	328	293	846	539	844	876	741	1184	842	825	688
CCDC138	8	14	16	16	15	21	12	6	10	9	13	7	8	5	8	0	1	0	2	3	8	2	1	0	7	9	0	1	16	17	10	8	4	10	18	18	7	9	15	13	15	1	22	8	10	21	2	8	5
CCDC14	21	24	21	35	14	9	25	6	21	15	17	10	16	12	18	7	0	4	6	4	0	1	9	4	4	11	8	1	21	16	13	17	15	23	27	22	20	36	37	17	9	14	7	8	6	14	13	11	5
CCDC142	7	0	0	7	0	4	1	4	3	3	6	2	0	3	2	0	2	0	0	2	0	8	0	9	15	6	0	2	0	0	0	0	0	2	0	0	0	0	0	0	6	0	3	2	2	1	4	5	1
CCDC144NL	0	0	0	0	0	0	0	0	0	0	0	0	0	0	0	0	0	0	0	0	0	0	0	0	0	0	0	0	0	0	0	0	0	0	0	0	0	0	0	0	0	0	0	0	0	0	0	0	0
CCDC146	0	0	0	0	0	0	2	4	1	0	0	0	3	1	0	0	4	0	0	0	0	0	0	0	0	0	0	0	0	1	5	0	0	0	0	0	7	0	2	0	0	0	0	0	1	0	0	4	0
CCDC148	0	0	0	3	3	0	0	3	0	3	9	0	2	0	3	0	0	0	0	0	0	8	0	0	0	0	0	0	0	3	2	0	0	0	2	1	0	5	0	0	0	0	0	2	0	0	0	0	1
CCDC149	6	0	0	2	0	0	0	3	2	0	1	0	0	0	0	0	0	0	0	0	0	0	0	0	0	0	0	0	0	1	0	2	2	0	0	0	0	0	0	0	0	1	0	0	0	0	0	0	0
CCDC15	4	6	7	3	10	0	3	1	3	3	4	4	4	5	2	3	2	0	0	12	4	0	2	4	0	3	0	0	0	3	2	2	11	9	8	7	9	8	4	2	1	0	6	11	5	15	2	0	8
CCDC150	4	2	0	1	1	0	1	7	0	0	2	3	2	0	0	0	0	0	0	0	0	0	0	0	0	0	0	0	2	0	0	0	0	4	0	0	0	0	1	1	6	0	4	2	0	8	2	0	1
CCDC151	7	8	6	1	0	2	1	0	1	0	0	0	10	1	0	0	0	0	3	0	0	0	0	0	14	0	0	0	1	0	1	0	3	0	3	0	0	0	9	6	0	0	0	0	3	6	0	1	4
CCDC152	11	14	16	19	5	0	4	5	8	8	1	13	23	0	8	6	1	1	5	0	0	0	0	0	2	6	0	0	23	5	14	8	10	12	19	12	9	56	14	16	4	2	3	5	0	3	9	18	7
CCDC153	0	3	4	6	0	3	3	1	0	3	0	0	0	2	0	0	0	0	0	0	2	0	0	0	0	4	0	0	3	0	2	1	0	0	0	1	3	9	2	7	0	0	3	0	0	7	0	0	2
CCDC154	0	0	0	0	0	0	0	0	0	0	0	0	0	0	0	0	0	0	0	0	0	0	0	0	0	0	0	0	0	0	0	0	0	0	0	0	0	0	0	0	0	0	0	0	0	0	0	0	0
CCDC155	0	0	0	0	0	0	0	0	0	1	0	0	3	0	0	0	0	0	0	0	0	0	0	0	4	0	0	0	0	0	0	0	0	0	0	0	0	0	0	0	0	0	3	0	0	0	0	0	0
CCDC157	12	12	13	13	29	1	11	15	4	11	19	11	17	15	4	4	21	7	9	0	1	9	5	3	9	4	15	3	21	20	23	6	15	19	21	28	30	11	28	35	25	19	15	8	3	19	7	6	25
CCDC159	3	4	11	22	21	8	14	7	17	12	20	22	20	17	11	0	3	8	25	0	7	22	3	7	9	10	10	10	26	31	17	16	20	37	39	22	22	31	20	12	11	2	9	13	8	23	20	13	19
CCDC160	0	0	0	0	0	0	1	0	0	0	0	0	0	0	0	0	0	0	0	0	0	0	0	0	1	0	0	0	0	0	0	0	0	0	2	0	1	0	0	1	4	0	0	0	3	2	0	0	3
CCDC167	77	220	188	229	160	110	191	75	233	214	168	197	120	137	139	23	52	39	16	24	42	33	73	51	42	13	22	21	347	262	163	267	157	272	293	299	277	200	251	287	181	102	160	175	125	228	135	156	158
CCDC170	1	0	3	5	11	3	4	5	12	6	5	16	1	5	0	0	0	1	0	0	0	6	1	6	0	0	0	0	7	9	9	4	3	4	7	3	6	3	0	1	11	4	2	5	0	11	0	4	3
CCDC171	5	9	12	10	1	0	6	14	8	10	0	8	11	5	0	12	4	10	0	0	4	4	0	8	0	0	8	14	10	7	8	2	11	7	12	4	9	13	12	1	6	3	11	2	1	1	6	14	6
CCDC173	2	9	4	1	0	0	0	2	6	0	0	2	5	1	3	0	3	0	0	0	1	0	0	1	0	0	2	0	1	0	5	0	1	1	0	0	1	0	3	4	0	4	4	0	0	4	3	1	2
CCDC174	147	184	181	210	136	92	141	85	173	139	128	162	124	176	127	80	44	50	42	33	82	75	83	60	37	74	84	37	283	176	128	161	93	228	188	144	227	208	179	226	123	90	122	188	123	220	148	150	84
CCDC175	0	0	0	0	0	0	0	0	0	0	0	0	3	0	0	0	0	0	0	0	0	0	0	0	0	0	0	0	0	0	0	0	0	0	0	0	0	0	0	0	0	0	0	0	0	0	0	0	0
CCDC176	16	6	17	26	20	22	12	8	13	9	16	17	11	19	14	0	0	7	0	11	3	1	6	10	5	2	0	7	17	5	16	20	8	19	6	12	9	22	25	25	14	11	5	15	16	28	10	11	11
CCDC18	9	10	12	16	12	2	13	14	5	15	19	16	7	14	15	0	1	0	5	4	4	3	17	0	14	8	3	0	20	18	18	34	15	30	7	16	45	32	19	32	4	3	13	21	8	20	17	11	17
CCDC181	19	14	25	18	11	11	14	3	5	11	4	16	26	6	22	0	11	0	3	1	9	4	7	11	0	0	2	0	25	17	16	10	19	28	20	13	34	26	13	27	31	20	11	13	9	23	17	2	12
CCDC183	0	0	5	3	0	0	0	0	0	0	0	0	0	0	0	0	0	0	0	0	0	0	0	0	0	0	0	0	0	0	0	0	0	0	0	0	0	0	0	0	0	0	0	0	3	0	0	0	0
CCDC184	0	0	0	0	0	0	0	0	0	0	0	0	0	0	1	0	0	0	0	0	0	0	0	0	0	0	0	0	0	0	2	0	0	0	0	0	0	0	0	0	0	0	1	0	0	0	0	0	0
CCDC186	32	20	34	24	22	19	39	12	28	15	18	31	19	16	31	0	1	2	0	1	4	0	4	0	4	9	1	6	40	29	19	42	14	29	27	17	37	21	28	31	12	3	13	18	13	20	13	24	12
CCDC22	10	42	23	23	23	17	7	6	14	15	23	12	9	14	20	11	7	20	17	9	5	15	9	25	11	3	5	14	26	15	10	3	7	14	7	10	23	12	14	9	22	18	17	18	8	35	16	12	21
CCDC24	4	8	13	8	10	2	9	1	6	8	10	17	5	9	6	6	0	4	0	0	0	0	1	9	0	1	0	0	12	4	0	1	6	6	8	0	5	13	7	8	6	9	7	6	7	16	5	6	7
CCDC25	71	73	99	92	98	46	71	67	84	67	51	54	55	78	50	13	33	25	41	32	8	25	15	12	11	28	7	20	137	125	87	105	66	125	159	129	112	141	172	167	68	27	78	80	82	84	72	65	77
CCDC28A	0	0	0	0	0	0	0	0	1	0	0	1	2	1	0	0	0	0	0	0	0	0	1	0	0	0	0	0	0	0	1	0	0	0	0	0	0	0	3	0	0	0	0	0	0	2	0	0	1
CCDC28B	26	57	58	55	36	41	33	23	60	74	43	55	32	52	36	1	6	10	7	11	22	5	3	10	9	8	6	0	103	72	54	61	58	67	100	65	101	98	98	78	50	23	49	33	51	33	19	35	32
CCDC3	2	0	0	0	0	0	0	0	0	0	0	2	3	0	0	0	0	0	0	0	0	0	0	0	0	0	0	0	0	1	0	0	2	0	1	0	1	3	5	4	0	0	0	0	0	0	0	0	0
CCDC34	180	251	240	252	211	166	188	167	289	233	239	242	227	193	155	109	59	88	116	73	71	51	84	109	63	89	70	75	391	285	217	295	240	344	390	199	351	359	339	357	274	189	271	310	219	410	266	325	284
CCDC36	0	0	0	0	0	0	0	0	0	0	0	0	0	0	0	0	0	0	0	0	0	0	0	0	0	0	0	0	0	0	0	0	0	0	0	0	0	0	0	0	0	0	0	0	0	0	0	0	0
CCDC38	0	3	0	0	0	0	0	0	0	0	0	0	0	0	0	0	0	0	0	0	0	0	0	0	0	0	0	0	0	0	0	0	0	0	0	0	0	0	0	0	0	0	0	0	0	0	0	0	0
CCDC39	0	0	0	0	0	0	0	0	0	0	0	0	0	0	0	0	0	0	0	0	0	0	0	0	0	0	0	0	0	0	0	0	0	0	0	0	0	0	0	0	0	0	0	0	0	0	0	0	0
CCDC40	0	4	0	3	0	0	1	0	5	3	0	3	0	9	1	2	0	0	1	0	0	0	4	3	5	0	0	0	0	0	0	2	3	1	0	3	1	4	0	1	0	0	8	2	0	3	7	5	4
CCDC43	71	67	115	105	50	72	73	53	91	87	64	87	117	96	64	22	32	44	50	48	28	34	29	35	56	58	41	35	156	148	85	129	82	151	109	142	166	147	101	162	71	57	81	85	54	133	92	84	73
CCDC47	12	20	17	30	28	19	18	9	29	21	24	27	12	10	24	8	12	14	0	8	33	24	7	15	11	7	5	13	8	3	5	7	6	4	8	2	11	6	4	6	44	28	45	47	26	72	26	59	84
CCDC50	4	7	23	16	7	1	20	3	14	12	3	17	8	4	3	12	7	24	15	55	10	22	17	55	42	30	34	40	9	4	2	1	4	0	0	1	4	0	1	3	30	36	37	44	17	51	40	43	35
CCDC51	89	98	125	136	98	61	99	67	93	70	144	117	93	153	105	38	51	69	18	26	47	26	39	35	17	36	38	56	115	96	54	123	58	104	95	57	118	116	99	100	69	63	83	84	47	108	62	81	74
CCDC53	59	109	104	132	68	93	62	124	83	118	111	135	112	102	73	13	48	20	27	21	35	46	14	1	36	29	11	14	232	169	156	186	143	178	175	140	204	161	201	160	70	95	100	128	100	190	121	129	91
CCDC57	0	7	3	3	0	2	3	0	0	8	0	2	5	1	0	0	0	0	0	0	0	0	6	0	0	2	0	0	5	2	1	1	0	3	0	0	2	0	4	0	1	4	9	2	1	10	3	1	2
CCDC58	15	5	10	6	11	10	9	10	9	9	27	11	14	4	5	0	0	4	0	0	0	1	1	3	0	0	4	0	8	12	12	10	0	11	19	2	11	23	22	18	18	1	9	11	2	21	13	5	12
CCDC59	326	362	427	472	385	264	379	253	376	460	337	415	331	312	329	27	46	86	151	25	81	76	150	73	88	93	74	173	816	617	435	757	597	713	704	550	816	739	778	882	429	318	287	507	297	595	395	425	524
CCDC6	17	15	28	14	23	14	18	4	18	17	8	5	30	20	11	29	0	37	3	20	18	45	15	10	38	5	14	16	12	17	3	10	10	18	10	13	14	19	10	21	40	14	38	13	17	38	47	39	51
CCDC60	0	0	0	0	0	0	0	0	0	0	0	0	0	0	0	0	0	0	0	0	0	0	0	0	0	0	0	0	0	0	0	0	0	0	0	0	0	0	0	0	0	0	0	0	0	0	0	0	0
CCDC61	0	4	0	3	0	0	0	0	0	2	3	0	0	0	0	2	0	0	0	0	0	0	6	1	0	0	0	0	3	1	0	3	1	0	3	0	0	1	2	0	1	0	0	0	6	3	0	0	1
CCDC62	0	0	0	0	0	0	0	0	0	0	0	0	0	0	0	0	0	0	0	0	0	0	0	0	0	0	0	0	0	0	0	0	0	0	0	0	0	1	0	0	0	0	0	0	0	0	0	0	0
CCDC64	0	0	0	0	0	0	0	0	0	0	0	0	0	0	0	0	0	0	0	0	0	0	0	1	0	0	0	0	0	0	0	0	0	0	0	0	0	0	0	0	0	0	0	0	0	0	0	0	0
CCDC65	0	1	0	3	0	0	4	0	8	0	0	1	4	0	0	0	0	0	0	0	3	0	0	0	0	0	0	0	3	0	0	1	0	1	0	0	1	2	0	2	0	0	0	1	0	10	0	0	1
CCDC66	9	8	12	10	8	2	11	0	9	7	6	5	14	9	2	0	0	7	0	1	0	0	0	1	0	0	4	0	13	3	4	3	3	19	10	8	2	5	9	15	1	5	5	5	7	14	6	8	7
CCDC67	0	0	0	0	0	0	0	0	0	0	0	0	0	0	0	0	0	0	0	0	0	0	0	0	0	0	0	0	0	0	0	0	0	0	0	0	1	0	0	0	0	0	0	0	0	0	3	0	0
CCDC68	8	0	9	18	5	3	8	3	11	4	5	5	0	7	7	2	5	0	16	2	0	0	1	0	2	6	12	0	9	7	3	4	5	4	3	0	9	5	6	2	4	3	6	11	3	24	4	12	13
CCDC69	1	4	10	1	11	3	3	0	12	0	0	1	4	0	0	11	12	7	3	9	6	10	23	26	3	3	3	8	6	0	3	1	0	11	3	0	0	5	3	0	8	3	7	13	6	18	9	13	9
CCDC7	1	6	7	6	0	0	0	1	3	2	2	1	4	0	1	1	0	0	0	0	0	0	0	3	0	1	0	0	1	0	2	0	1	0	0	0	0	0	6	0	8	0	0	6	7	0	2	0	3
CCDC71	24	30	60	68	57	26	28	14	48	22	65	44	36	40	30	30	37	55	25	51	19	42	22	83	28	27	34	80	42	44	28	26	12	56	29	18	14	54	33	31	60	26	36	24	69	46	52	41	32
CCDC71L	0	0	0	0	0	0	0	4	2	4	0	0	4	0	0	1	0	0	1	2	0	6	3	5	3	8	1	1	0	0	0	0	0	0	0	0	0	6	0	0	4	2	6	2	12	8	14	7	1
CCDC74A	0	0	0	0	0	0	0	0	0	0	0	0	0	0	0	0	0	0	0	1	0	0	1	2	0	7	0	0	0	0	0	0	0	0	1	0	0	0	0	0	4	0	5	2	0	14	3	0	0
CCDC74B	0	0	0	0	0	0	0	0	0	0	0	0	0	0	2	0	0	0	0	0	0	0	0	0	0	2	0	2	0	0	3	0	0	0	0	0	0	0	0	0	0	0	1	0	1	1	0	0	0
CCDC77	6	14	8	7	10	18	4	7	13	10	3	17	5	9	2	1	2	2	2	1	4	0	0	0	3	3	4	10	14	7	4	14	10	7	16	8	3	1	19	14	10	0	7	4	4	6	2	3	2
CCDC78	0	0	0	5	0	0	0	0	0	0	0	0	0	0	0	0	0	0	0	0	0	0	0	0	0	0	0	0	0	0	0	0	0	0	0	0	0	0	0	0	0	0	0	0	0	0	0	0	0
CCDC79	0	0	0	0	0	0	0	0	0	0	0	0	0	0	0	0	0	0	0	0	0	0	0	0	0	0	0	0	0	0	1	0	0	0	0	0	0	0	0	0	0	0	0	0	0	0	0	0	0
CCDC8	0	5	3	2	4	7	9	0	2	11	10	0	0	5	0	11	21	8	0	18	35	11	53	29	5	6	4	10	4	3	3	0	0	0	5	5	4	0	0	0	28	4	7	75	9	22	4	6	13
CCDC80	22	24	28	36	29	23	25	26	43	21	32	33	27	20	7	16	8	20	4	0	13	16	22	3	0	0	0	0	39	47	17	32	30	59	35	41	30	55	37	31	32	12	29	45	32	15	7	22	25
CCDC82	11	7	4	17	3	2	11	13	17	4	6	9	10	11	4	0	4	0	2	13	0	0	0	0	0	0	0	2	15	19	13	25	7	29	1	4	16	20	18	4	5	12	14	6	7	3	1	8	11
CCDC84	15	28	31	25	25	18	30	11	21	24	23	43	25	23	23	21	6	5	1	5	9	1	7	7	5	4	17	8	43	24	26	13	28	38	23	32	23	26	29	38	20	21	11	22	38	41	23	37	40
CCDC85B	43	51	87	53	50	41	43	29	51	37	48	50	30	24	24	578	480	748	695	679	571	656	732	679	827	601	499	744	5	9	11	3	0	22	12	7	12	4	16	1	1439	1237	1879	1581	1458	3007	1365	1540	1562
CCDC86	75	103	98	169	127	58	91	78	81	52	157	101	97	99	73	49	13	39	147	28	46	38	27	132	64	65	143	37	134	66	59	48	41	93	50	126	89	99	105	86	68	42	76	79	142	138	89	109	111
CCDC87	0	0	0	0	0	3	0	0	0	0	0	3	0	0	0	0	0	0	0	0	0	0	0	0	0	0	3	0	2	1	0	0	0	0	2	0	0	0	0	0	0	0	3	0	0	0	0	0	0
CCDC88A	0	10	1	2	5	0	4	1	2	1	6	5	0	0	2	1	0	0	9	4	4	0	0	0	0	1	0	5	0	0	0	1	0	3	0	0	0	0	0	3	3	0	4	2	2	4	5	5	4
CCDC88C	0	0	0	0	0	0	0	0	0	0	0	0	0	0	0	0	0	0	0	0	0	0	0	0	0	0	10	0	0	0	0	0	0	0	0	0	0	0	0	0	0	0	1	0	0	0	1	3	0
CCDC89	0	0	0	0	0	0	0	0	0	0	0	0	0	0	0	0	0	0	0	0	0	0	0	0	0	0	0	0	0	0	0	0	0	0	0	0	0	0	0	0	0	0	0	0	0	0	0	0	0
CCDC9	0	3	0	0	0	0	0	0	0	0	0	0	0	0	0	0	0	0	0	0	0	0	0	0	0	0	0	0	0	0	0	0	1	7	0	0	1	3	0	0	3	9	6	8	10	9	9	7	4
CCDC90B	54	50	119	111	83	40	77	50	85	69	56	83	73	74	73	36	24	30	15	18	25	13	22	37	40	8	25	35	105	83	68	70	38	113	104	85	101	119	98	132	53	33	87	60	45	89	39	90	37
CCDC91	0	3	0	0	0	0	0	0	0	0	0	0	0	0	0	0	0	0	0	0	0	0	0	0	0	0	0	0	0	0	0	0	0	0	0	0	0	0	0	0	0	0	0	0	0	0	0	0	0
CCDC92	1	0	1	7	8	0	1	2	6	0	0	4	0	0	4	0	0	7	0	0	0	0	1	0	5	3	14	0	2	0	0	3	0	3	1	0	0	3	5	0	0	0	0	4	3	1	0	3	6
CCDC93	20	44	16	14	28	23	24	7	15	17	6	15	11	19	15	0	8	13	3	11	3	20	28	1	6	11	1	17	10	16	4	24	9	31	22	30	19	2	18	24	13	10	28	17	14	9	20	21	21
CCDC94	34	71	54	98	42	57	63	37	60	28	92	60	48	54	22	10	13	26	31	40	32	10	13	25	34	10	3	32	44	42	21	31	37	31	44	42	46	27	60	36	50	52	62	71	42	98	47	64	43
CCDC96	0	0	0	0	0	0	0	0	0	0	0	0	0	0	0	0	0	0	0	0	0	0	0	0	0	0	0	0	0	0	0	0	0	0	0	0	0	0	0	0	1	1	0	2	7	2	1	6	8
CCDC97	49	35	128	86	84	13	45	28	81	20	74	77	54	133	46	58	24	50	150	147	41	124	62	117	84	68	188	89	117	70	19	26	26	64	25	112	93	56	235	78	9	4	84	29	76	108	47	136	80
CCHCR1	14	20	18	39	32	29	28	4	19	15	22	15	56	21	14	11	23	20	14	24	0	6	17	0	13	10	1	6	26	13	21	13	5	17	27	13	22	10	14	15	24	7	23	35	9	26	15	28	24
CCK	0	0	0	0	1	0	0	0	1	0	4	0	0	0	0	0	0	0	0	0	0	0	0	0	0	0	0	0	0	9	3	3	0	5	0	0	0	0	0	2	4	0	0	7	1	0	1	0	1
CCL2	17	11	24	9	17	10	13	9	17	20	16	27	16	17	9	0	3	3	4	0	0	0	0	0	0	0	4	2	25	1	2	15	4	10	11	2	5	9	27	10	4	4	10	7	3	5	2	7	6
CCL20	0	3	0	7	3	1	5	0	4	0	1	0	7	1	0	0	0	0	0	0	0	0	0	0	0	0	0	0	1	2	0	2	2	0	6	5	3	2	3	3	0	3	0	0	0	1	3	2	3
CCL22	0	0	0	0	0	0	0	0	0	0	0	0	0	0	0	0	0	0	0	0	0	0	0	0	0	0	0	0	0	0	0	0	0	0	0	0	0	0	0	0	0	0	0	0	0	0	0	0	0
CCL26	0	0	0	0	0	0	0	0	0	0	0	0	0	0	0	0	0	0	0	0	0	0	0	0	0	0	0	0	0	1	0	0	0	0	0	0	0	0	0	0	0	0	0	0	0	0	0	0	0
CCL27	0	0	0	0	0	0	0	0	0	0	0	0	0	0	0	0	0	0	0	0	0	0	0	0	0	0	0	0	4	0	0	0	0	0	0	0	0	0	0	0	0	0	0	0	0	0	0	0	0
CCL28	20	8	18	21	10	9	10	3	13	6	4	9	4	14	6	1	7	4	12	10	3	7	0	4	0	2	4	3	17	18	12	19	6	18	9	21	20	17	19	17	5	4	17	7	12	14	3	4	9
CCL5	0	0	7	5	3	8	1	3	0	0	1	2	0	1	1	0	0	0	0	0	0	0	4	3	0	0	0	0	0	1	0	0	6	0	4	0	3	0	2	1	3	3	1	0	1	5	0	3	0
CCM2	5	3	8	3	8	1	2	6	0	0	1	4	0	1	0	1	0	0	1	5	0	2	1	1	5	1	8	1	1	7	2	3	2	2	0	0	3	8	2	0	15	12	19	22	8	20	25	26	29
CCNA1	3	8	8	1	1	1	0	4	4	1	2	3	3	3	4	10	1	0	0	3	0	1	3	0	0	0	0	0	3	4	0	6	0	0	5	0	2	9	4	3	12	3	7	9	2	4	4	17	11
CCNA2	23	35	36	41	47	33	28	25	33	27	54	50	52	39	41	33	6	28	6	9	8	47	9	48	29	34	20	12	27	10	24	12	10	26	29	17	21	17	28	34	43	50	56	69	84	96	81	68	66
CCNB1	299	310	347	363	314	203	228	236	388	289	303	324	387	302	266	61	82	102	66	57	76	65	93	122	111	74	82	165	389	312	225	347	266	371	372	296	396	384	419	466	306	238	297	243	223	507	300	364	343
CCNB1IP1	54	81	79	76	71	50	73	46	76	80	72	96	81	72	27	27	18	39	18	18	8	43	16	20	25	31	40	6	120	66	45	67	36	90	129	46	116	107	96	70	56	40	57	79	65	56	49	76	47
CCNB2	201	319	395	450	341	229	316	254	371	229	296	318	329	332	224	125	181	109	188	141	188	156	141	142	161	139	186	185	487	304	296	359	391	464	347	297	357	424	488	423	293	211	313	321	267	522	315	428	301
CCNC	26	35	37	33	22	26	32	21	36	14	28	37	11	37	16	13	4	22	9	11	10	12	9	10	6	27	18	15	42	44	16	25	25	35	28	38	42	29	33	38	41	39	33	64	27	55	28	52	25
CCND1	45	23	36	44	44	24	32	52	38	35	26	66	35	34	43	30	14	15	20	2	4	7	6	16	3	31	4	6	32	14	17	15	19	14	29	41	26	37	10	21	35	52	42	42	65	132	51	57	64
CCND2	33	26	60	34	36	25	21	15	23	39	30	51	45	27	35	24	24	44	22	54	21	25	16	16	16	40	46	22	28	33	27	15	14	24	36	34	22	11	35	17	27	13	25	22	33	34	40	33	31
CCND3	127	120	110	125	115	82	131	75	106	113	131	135	140	91	96	32	15	38	26	43	53	49	40	33	54	28	42	52	95	58	42	96	49	81	115	72	84	70	66	66	110	100	139	159	118	183	104	141	125
CCNDBP1	25	25	51	41	49	41	41	25	24	19	20	26	26	27	40	12	25	11	15	13	13	13	24	7	7	4	19	30	36	27	33	50	39	41	38	29	36	49	33	55	36	28	21	28	29	52	22	36	56
CCNE1	0	0	0	5	0	0	0	0	0	1	0	0	0	0	0	0	0	0	0	0	0	0	0	0	0	0	0	0	0	0	0	0	0	0	0	0	0	0	0	0	0	0	0	0	0	0	0	0	0
CCNE2	11	17	13	7	11	18	9	13	17	14	12	10	12	5	3	6	0	8	6	3	4	0	1	6	2	6	12	7	8	11	14	6	6	13	2	12	13	13	16	16	2	0	4	2	0	8	0	0	4
CCNF	5	26	8	8	17	3	5	0	10	15	19	3	9	5	8	23	6	16	2	9	17	8	6	37	0	5	4	0	5	0	0	0	2	0	4	25	6	19	11	2	4	8	13	5	24	22	23	5	7
CCNG1	19	27	21	10	24	6	13	12	20	18	5	29	12	3	6	6	10	20	11	1	14	1	7	6	9	5	2	6	13	13	8	4	4	14	9	9	6	13	11	6	16	19	17	12	16	24	13	17	26
CCNG2	0	2	0	0	0	0	0	0	0	0	0	0	0	0	0	0	0	5	0	0	0	0	0	0	0	0	0	0	0	0	0	0	0	0	0	0	0	0	0	0	0	0	3	1	2	11	0	5	4
CCNH	37	61	72	47	67	42	37	28	39	60	69	50	64	55	49	10	9	31	28	12	23	15	31	17	24	17	29	16	70	66	54	63	49	60	57	82	71	80	80	61	61	40	77	82	63	120	59	84	50
CCNI	67	85	84	92	63	47	47	27	120	66	124	109	63	67	73	507	495	657	714	540	603	613	669	369	721	484	734	736	9	18	7	3	5	8	10	26	25	19	6	27	634	410	614	624	272	910	506	618	644
CCNI2	0	0	0	0	0	0	0	0	0	0	0	0	0	0	0	0	0	0	0	0	0	0	0	0	0	0	0	0	0	0	0	0	0	2	0	0	0	0	0	0	0	0	2	2	1	0	0	4	0
CCNJ	3	0	0	0	0	1	0	2	0	0	3	0	0	0	0	0	8	0	0	0	2	0	0	0	0	1	1	2	0	0	0	0	0	0	0	0	0	0	0	0	3	0	5	1	4	1	4	0	1
CCNJL	0	1	10	0	5	3	0	3	1	3	8	5	4	12	1	5	9	25	8	26	10	9	17	26	3	20	19	0	4	1	4	0	0	0	0	5	1	5	9	0	9	26	30	27	66	47	62	75	32
CCNK	111	107	211	226	216	106	111	78	160	85	144	186	142	171	90	162	125	242	268	243	147	208	177	247	286	105	237	119	303	327	124	129	77	237	154	248	284	202	243	148	96	59	146	91	163	255	134	133	56
CCNL1	78	128	113	144	116	110	120	54	119	111	111	107	146	101	61	53	33	47	41	67	69	49	48	64	37	25	36	46	142	117	88	97	76	122	81	117	94	103	145	101	114	55	109	96	96	156	101	132	60
CCNL2	0	4	3	2	10	0	0	3	0	7	0	3	0	2	2	11	5	10	19	12	27	13	14	11	18	19	8	3	1	3	1	0	0	2	8	0	5	1	0	4	37	14	41	40	36	36	32	38	60
CCNO	49	43	43	57	44	30	30	21	55	33	53	53	49	38	16	13	32	14	30	8	13	40	26	37	24	4	11	12	19	18	8	9	8	19	6	7	8	14	21	1	26	21	36	30	46	53	42	56	33
CCNT1	0	5	9	6	8	0	3	1	0	4	0	4	0	4	3	0	0	6	0	3	7	18	0	0	1	4	6	4	1	3	3	0	0	3	3	0	6	0	3	3	0	0	3	3	4	2	6	0	1
CCNT2	3	0	7	6	7	4	2	0	10	20	7	22	0	8	6	7	0	1	15	0	0	4	5	9	0	0	0	10	9	8	0	5	3	4	1	12	2	9	9	8	4	0	2	0	8	4	2	2	11
CCNY	4	1	1	2	0	0	4	0	0	0	0	1	7	0	0	0	6	0	4	0	0	0	0	4	0	0	0	0	3	0	0	0	0	0	0	0	3	6	0	3	7	0	0	0	4	0	0	0	1
CCNYL1	0	0	0	0	4	0	0	0	0	0	0	5	2	0	0	3	0	0	0	0	0	0	0	0	0	0	0	0	0	0	0	0	0	0	0	0	4	0	0	0	0	0	0	1	0	7	3	2	0
CCP110	8	7	7	9	20	2	3	1	3	2	13	6	19	7	5	10	4	3	0	1	0	18	3	3	2	0	12	2	3	6	4	3	4	4	3	11	6	15	21	15	1	1	2	3	6	15	11	15	8
CCPG1	37	39	40	26	36	28	24	30	42	28	32	44	27	36	27	12	3	11	5	5	12	23	11	9	9	2	5	19	40	49	41	22	29	39	43	32	61	32	31	38	21	18	24	38	26	58	42	35	27
CCR7	0	0	3	0	0	0	0	0	0	0	1	0	0	0	3	0	0	0	1	0	0	0	0	0	0	0	0	0	0	0	0	0	0	0	0	0	0	0	0	0	0	1	0	0	0	0	0	0	0
CCRL2	0	0	0	0	2	0	0	0	0	0	0	0	0	0	0	0	0	0	0	0	0	0	0	0	0	0	3	0	0	0	0	0	0	0	0	0	0	0	0	0	0	0	0	0	0	0	0	0	3
CCRN4L	0	0	0	0	0	0	0	0	3	0	0	0	0	0	1	2	1	4	3	5	5	9	10	0	0	8	0	5	0	0	0	0	0	0	0	2	1	0	0	0	0	3	1	0	1	0	0	0	0
CCS	21	42	38	51	31	29	25	21	11	24	28	37	24	35	31	16	8	15	4	11	9	7	17	5	10	13	20	2	56	50	46	63	34	50	51	44	56	48	47	33	44	14	28	26	13	48	24	23	20
CCSAP	0	0	0	0	0	0	0	0	0	0	0	0	0	0	0	0	0	0	0	0	0	0	0	0	0	0	0	0	0	0	0	0	0	0	0	0	0	0	0	0	0	0	0	0	0	0	0	0	0
CCSER1	0	0	0	0	0	4	0	0	2	0	0	0	0	1	1	0	0	0	0	0	7	0	0	0	0	0	0	0	1	0	0	3	0	0	0	0	0	2	1	3	0	3	0	3	0	0	1	0	0
CCSER2	6	7	22	11	26	7	8	9	28	10	28	23	15	10	5	3	3	7	0	0	10	1	4	0	0	6	0	13	11	9	6	0	0	5	8	16	8	19	8	10	27	19	22	5	18	27	32	16	14
CCT2	328	411	380	491	384	251	314	246	395	314	361	383	450	313	242	145	160	172	216	150	152	186	185	147	193	189	194	206	384	285	262	317	212	314	376	298	376	404	368	291	482	365	534	477	423	755	488	454	427
CCT3	377	338	430	489	344	257	331	259	377	361	397	449	484	387	261	130	199	173	200	170	171	122	251	125	229	156	167	169	435	306	256	277	235	357	369	309	353	365	345	296	311	228	303	346	274	439	340	333	319
CCT4	186	287	276	312	234	168	219	174	282	224	221	281	256	207	187	71	60	105	96	54	78	135	129	59	100	70	99	82	302	214	194	222	140	257	269	241	281	235	240	238	236	230	283	307	179	447	268	286	311
CCT5	396	559	567	584	479	362	398	301	542	400	459	487	464	407	338	132	124	133	134	114	155	191	136	115	183	124	185	152	477	422	424	402	289	514	478	332	445	514	452	489	408	282	367	399	433	636	404	466	380
CCT6A	1001	1068	1293	1551	1183	877	1059	771	1203	940	1132	1255	1187	1025	879	420	387	431	360	290	422	411	491	381	427	344	396	473	1495	1180	988	1054	873	1459	1298	1115	1646	1297	1466	1306	1003	753	1074	1039	896	1625	1013	1119	1135
CCT6B	2	1	0	0	0	0	3	0	0	5	1	1	1	0	2	0	0	3	0	0	0	0	0	9	0	3	0	1	3	1	0	3	1	2	1	0	3	0	1	1	5	0	0	0	9	4	7	7	4
CCT7	130	186	209	263	185	151	170	154	179	163	181	155	162	197	120	58	66	83	45	53	68	100	95	39	71	59	102	66	208	163	140	159	117	181	154	149	171	177	230	122	224	151	216	194	172	358	178	218	169
CCT8	382	422	445	686	494	317	373	252	476	340	359	482	475	435	337	284	272	185	324	325	192	295	343	293	311	318	293	248	464	335	257	255	227	347	368	318	330	333	405	261	394	337	536	505	418	842	467	481	484
CCZ1B	0	0	0	1	4	0	0	2	0	5	0	0	0	0	0	0	0	0	0	0	0	0	0	0	0	0	0	0	0	0	1	0	0	0	0	0	0	4	0	4	0	0	3	3	0	1	3	1	0
CD109	21	31	16	17	17	1	25	14	18	11	20	15	38	14	8	5	0	4	1	6	3	7	4	7	11	1	1	0	23	15	9	15	6	49	20	15	25	13	16	22	3	15	11	35	7	18	5	9	5
CD14	8	17	9	5	0	2	7	4	17	9	11	5	4	15	11	0	4	0	6	0	6	0	0	9	0	4	6	4	5	4	3	1	11	7	2	5	6	5	7	7	6	7	3	14	11	15	12	3	5
CD151	118	111	136	175	170	101	180	100	153	113	128	123	152	130	102	115	75	109	101	76	94	65	80	109	88	79	90	119	82	95	55	80	69	103	85	97	118	129	94	96	136	102	167	142	101	218	157	145	106
CD164	39	49	95	72	77	30	58	42	43	30	53	76	55	43	50	27	25	43	26	18	4	20	9	24	19	25	15	40	95	72	61	44	55	55	75	70	100	67	103	67	44	40	48	36	51	79	38	71	42
CD164L2	7	16	7	4	3	9	5	2	13	12	1	5	3	5	6	0	1	1	4	1	8	0	5	0	7	0	3	2	0	3	1	3	0	2	0	1	3	0	1	1	6	5	3	18	8	14	3	3	9
CD1D	0	10	8	4	8	0	7	0	9	12	5	1	2	1	7	0	0	0	0	1	0	5	2	2	6	0	2	0	3	3	3	0	2	5	0	8	8	5	2	4	1	0	3	0	3	5	10	10	6
CD200	5	0	4	3	3	0	1	2	8	4	1	4	1	3	0	0	0	7	0	0	0	0	0	0	0	0	0	0	0	0	0	0	3	1	0	0	3	1	0	0	0	2	3	3	3	0	0	0	0
CD24	702	835	867	1039	788	482	626	460	765	759	630	952	866	549	466	409	420	509	790	479	358	386	532	294	488	587	430	500	1341	917	642	704	592	924	1145	751	1067	1213	813	1012	938	682	978	1161	662	1748	1046	915	986
CD248	0	0	0	0	0	0	0	0	0	0	0	0	0	0	0	0	0	0	0	0	0	0	0	0	0	0	0	0	0	0	0	0	0	0	0	0	0	0	0	0	0	0	0	0	0	0	0	0	0
CD27	0	0	0	0	0	0	0	0	0	0	3	0	0	0	0	0	0	0	0	0	0	0	0	0	0	0	0	0	0	0	0	0	0	0	0	0	0	0	0	0	0	0	0	0	0	0	0	0	0
CD274	0	1	0	0	0	0	0	0	0	0	0	0	2	1	0	0	0	0	0	0	0	0	0	0	0	0	0	0	3	0	0	0	0	0	0	1	3	4	1	0	0	0	3	2	0	1	0	0	0
CD276	14	2	13	5	15	7	10	1	9	12	15	20	6	10	6	10	18	12	18	40	22	4	32	39	14	14	23	26	9	11	7	2	6	4	4	15	14	11	14	13	17	15	13	22	30	35	16	16	11
CD2AP	3	0	4	2	2	0	3	1	1	0	2	11	6	7	0	3	4	3	3	0	6	0	4	4	0	6	0	1	3	3	3	0	0	9	3	4	0	0	3	3	9	8	11	9	6	21	3	12	3
CD2BP2	57	99	119	127	84	43	67	65	105	101	105	83	88	84	59	45	60	42	65	41	50	27	18	47	38	42	34	39	133	97	75	85	74	122	107	95	127	111	115	97	64	58	91	46	62	110	79	89	60
CD302	0	9	6	8	6	1	7	8	5	4	3	5	5	8	8	0	0	12	5	6	6	0	0	6	0	0	0	8	12	0	5	3	2	7	5	6	8	7	5	18	14	3	3	11	3	1	4	3	8
CD320	277	438	503	456	380	301	411	306	465	390	413	374	375	408	294	244	190	195	236	206	278	156	328	202	265	163	259	264	412	363	241	310	266	313	360	342	421	373	429	320	416	238	303	378	310	608	368	381	325
CD33	0	0	0	0	0	0	0	0	0	0	0	0	0	0	0	0	0	0	0	0	0	0	0	0	0	0	0	0	0	0	0	0	0	0	0	0	0	0	0	0	0	0	0	0	0	0	0	0	0
CD37	0	0	0	0	0	0	0	0	0	0	0	0	0	0	0	0	0	0	0	0	0	0	0	0	0	0	0	0	0	0	0	0	0	0	0	0	0	0	0	0	0	0	0	0	0	0	0	3	0
CD3EAP	63	70	73	62	44	51	67	39	63	68	46	73	70	51	49	17	47	24	17	47	49	56	59	35	13	33	26	47	69	82	59	77	81	101	113	72	101	99	97	97	63	40	62	56	54	96	57	37	75
CD4	0	0	0	0	0	0	0	0	0	0	0	0	0	0	0	0	0	0	0	0	0	0	0	0	0	0	0	0	0	0	0	0	0	0	0	0	0	0	0	0	0	0	0	0	0	0	0	0	0
CD40	15	17	15	10	3	6	18	5	16	3	19	5	9	10	9	0	0	0	0	1	0	8	2	21	4	3	5	4	16	9	11	14	14	7	10	1	20	11	14	9	7	16	11	4	6	4	8	13	10
CD44	49	55	67	62	94	33	56	41	62	76	89	58	70	100	35	11	23	2	23	35	23	46	56	53	9	53	74	25	78	90	38	45	31	156	102	55	46	93	128	44	25	31	80	83	59	91	62	81	38
CD46	40	42	51	24	51	20	19	27	37	29	30	27	29	32	34	5	15	8	11	1	6	9	28	15	9	17	15	11	57	27	33	62	21	51	55	31	39	41	62	66	15	14	16	20	21	23	13	9	32
CD47	18	20	23	15	22	8	27	16	19	20	4	19	10	12	18	0	0	0	0	0	14	4	18	8	4	3	3	4	0	2	1	7	5	6	0	0	8	5	7	9	22	16	47	23	23	34	28	22	43
CD52	0	0	0	0	0	0	2	3	0	5	0	1	0	0	0	0	0	0	0	0	0	0	0	0	0	0	7	0	0	0	3	0	0	3	0	0	0	0	0	0	0	0	0	0	0	3	0	0	0
CD55	39	52	38	46	30	33	34	23	43	18	28	29	56	27	14	7	15	21	0	1	14	9	14	11	16	18	7	4	43	18	22	20	6	44	19	36	30	31	50	31	41	26	40	22	26	38	20	37	44
CD58	21	28	25	41	34	28	17	14	46	10	13	23	32	12	23	3	2	4	3	0	0	5	10	19	0	5	0	4	45	17	19	28	26	40	33	41	34	30	31	34	16	17	38	21	36	41	38	25	41
CD59	141	195	250	260	202	155	205	117	195	211	175	230	176	169	162	56	83	78	58	46	49	56	43	57	66	66	62	122	277	258	188	283	184	259	279	206	274	239	286	374	186	157	252	209	156	314	185	280	271
CD63	906	1225	1197	1382	1103	855	979	809	1130	1157	964	1144	1084	915	1181	330	225	319	325	262	255	299	366	271	327	349	320	584	2206	1686	1296	1554	1346	1894	2064	1530	2139	2207	1955	2723	1094	774	1190	1214	917	1647	1142	1242	1622
CD68	18	8	15	19	17	3	16	17	17	19	23	18	11	14	8	12	3	10	20	10	0	25	9	33	10	13	44	0	47	14	12	9	11	26	23	11	37	31	37	18	25	16	10	5	23	26	19	27	15
CD7	0	0	0	0	0	0	0	0	0	0	0	0	3	0	0	0	0	0	0	0	0	0	0	0	0	0	0	0	0	0	0	0	0	0	0	0	0	1	0	0	0	0	0	0	0	0	0	0	0
CD70	1	3	1	4	1	5	1	0	8	0	1	0	4	2	0	0	0	4	0	11	7	0	2	0	0	0	8	0	8	0	0	7	0	5	9	9	13	1	1	1	10	0	4	4	0	1	0	2	2
CD74	108	162	229	198	143	111	147	80	149	146	190	202	142	230	103	70	29	136	93	123	203	68	94	142	66	86	190	79	173	189	99	224	110	178	149	189	186	171	315	163	153	55	121	90	127	180	111	230	106
CD79B	0	0	0	0	0	0	0	0	0	0	0	0	0	0	0	0	0	0	0	0	0	0	0	0	0	0	0	0	0	0	0	0	0	0	0	0	0	0	0	0	0	0	0	1	0	0	0	0	0
CD81	11	2	12	5	0	3	0	1	10	4	7	0	16	6	1	1	6	13	7	0	0	11	1	0	1	2	0	3	19	2	14	0	9	5	8	11	14	26	7	5	6	0	0	5	4	10	20	0	12
CD82	143	233	213	258	187	126	180	123	261	191	203	171	197	156	178	48	109	74	85	83	74	106	65	60	93	119	99	72	227	185	143	173	150	229	184	169	208	221	215	212	157	117	188	118	132	277	175	128	176
CD83	1	1	4	10	2	9	11	7	12	8	1	10	8	2	6	2	4	7	10	12	8	0	5	2	0	0	0	0	2	6	2	3	0	2	1	6	6	8	7	4	4	9	7	20	4	5	23	3	3
CD8A	0	0	0	0	0	0	0	0	0	0	0	0	0	3	2	0	9	0	0	0	0	0	0	7	0	0	0	0	0	1	3	0	0	0	0	0	0	3	0	3	1	1	0	0	1	0	2	0	0
CD8B	0	0	0	0	0	0	0	0	0	0	0	0	0	0	0	0	0	0	0	0	0	0	0	0	0	0	0	1	0	0	1	2	0	0	0	0	0	0	0	0	0	0	2	0	0	7	0	0	0
CD9	312	416	376	530	371	242	291	247	361	313	326	396	455	340	239	83	94	65	134	66	120	82	87	79	93	84	103	75	503	413	298	391	311	504	380	346	403	518	507	413	279	211	344	319	290	494	354	365	304
CD99L2	7	5	5	23	19	27	1	8	10	45	14	0	15	11	5	16	3	6	30	15	17	16	22	12	11	13	15	8	28	5	23	5	4	10	69	26	9	20	1	5	15	6	0	47	20	9	14	22	3
CDA	0	0	0	3	1	3	0	0	0	1	0	0	0	1	0	0	0	0	1	0	0	0	1	0	0	0	0	0	1	3	1	0	3	4	5	0	0	3	0	4	0	0	1	4	1	0	0	0	0
[truncated: 11,723 more rows]
[truncated: 50 more columns]
