# Supplementary material for: Guide for library design and bias correction for large-scale transcriptome studies using highly multiplexed RNAseq methods
Source: BMC Bioinformatics. 2019 Aug 13;20:418. doi: 10.1186/s12859-019-3017-9 (PMC6693229; doi:10.1186/s12859-019-3017-9)
Supplement: Supplementary file 4 — Raw read counts of THP-1 libraries before the library bias correction (TXT 2541 kb) [file 12859_2019_3017_MOESM4_ESM.txt]

	THP1a.A6	THP1a.E4	THP1a.E5	THP1a.E7	THP1a.E8	THP1a.F1	THP1a.F2	THP1a.F3	THP1a.F4	THP1a.F5	THP1a.F6	THP1a.F7	THP1b.A3	THP1b.E4	THP1b.E5	THP1b.E7	THP1b.E8	THP1b.F1	THP1b.F2	THP1b.F3	THP1b.F4	THP1b.F5	THP1b.F6	THP1b.F7	THP1c.E4	THP1c.E5	THP1c.E7	THP1c.F1	THP1c.F2	THP1c.F3	THP1c.F4	THP1c.F5	THP1c.F6	THP1c.F7	THP1d.A4	THP1d.E4	THP1d.E5	THP1d.E7	THP1d.E8	THP1d.F1	THP1d.F2	THP1d.F3	THP1d.F4	THP1d.F5	THP1d.F6	THP1d.F7	THP1e.B5	THP1e.E4	THP1e.E5
A1BG	0	0	0	0	0	0	0	0	0	1	0	0	0	0	0	0	0	0	0	0	0	0	0	0	0	0	0	0	0	1	0	0	0	0	0	0	0	0	0	0	0	3	0	0	0	0	0	0	0
A2M	0	2	0	1	0	0	0	0	0	0	2	0	0	0	0	1	0	3	0	0	2	1	0	0	2	1	0	1	1	3	3	1	2	1	1	0	0	0	3	0	2	3	2	3	0	2	1	0	0
A4GALT	94	166	83	94	49	99	113	140	117	133	127	107	123	163	110	116	60	149	120	167	132	111	174	97	94	43	73	68	76	87	80	76	86	67	127	42	44	87	37	70	74	96	84	68	81	64	68	127	108
AAAS	160	205	149	149	126	177	177	167	180	132	184	149	224	142	177	196	133	167	221	180	193	152	239	155	152	86	107	86	142	129	144	102	134	111	157	117	77	127	108	121	148	184	121	104	126	89	92	137	143
AACS	39	20	30	30	31	28	31	31	29	56	48	33	49	20	29	33	27	36	52	30	35	35	50	13	33	32	33	29	33	29	36	28	32	26	29	26	24	28	28	26	37	39	33	34	27	21	31	43	25
AADAT	1	0	6	3	0	0	2	0	0	5	1	3	3	0	1	0	0	2	4	2	3	2	3	0	2	0	0	2	1	0	1	1	0	0	2	1	0	0	0	2	0	0	0	5	0	0	1	1	0
AAED1	4	0	17	12	10	14	4	6	11	5	1	5	5	0	1	13	9	20	7	3	2	4	12	6	8	3	7	7	6	2	5	7	10	3	7	7	3	15	11	12	9	4	10	14	15	9	9	5	8
AAGAB	34	27	9	28	22	34	13	23	32	18	29	19	22	15	9	22	19	15	25	21	23	31	34	22	48	43	57	51	67	31	75	47	52	35	47	24	39	67	56	53	60	40	61	49	45	38	24	57	27
AAK1	302	312	260	332	210	241	317	230	293	318	360	308	341	331	203	348	252	330	319	311	300	284	382	220	226	145	241	186	242	236	222	196	227	191	299	159	133	247	197	210	180	187	236	232	260	168	301	448	391
AAMDC	73	117	105	115	98	93	124	86	127	161	125	103	132	110	125	126	70	123	109	65	114	150	129	134	350	265	327	322	359	281	380	354	343	353	337	283	283	314	228	344	341	221	334	357	353	332	115	215	169
AAMP	43	72	68	79	62	56	60	59	95	57	54	66	72	48	67	65	60	73	87	71	132	71	103	76	62	61	55	59	86	57	99	53	66	75	100	35	63	86	51	70	84	59	97	86	46	83	28	58	51
AANAT	0	0	0	0	0	0	0	0	0	0	0	0	0	0	0	0	0	0	0	0	0	0	0	0	0	0	0	2	0	0	0	0	0	0	0	0	0	0	0	3	0	0	0	0	0	0	0	0	0
AAR2	64	129	95	125	67	157	148	82	150	110	156	82	168	107	154	175	118	216	187	185	201	148	249	151	92	57	80	133	93	64	86	63	136	90	101	78	78	69	57	124	90	72	65	63	110	78	59	108	96
AARD	1	0	1	0	0	0	0	4	0	1	0	0	5	0	0	3	0	0	0	0	2	5	4	2	0	1	0	0	0	0	1	3	2	1	2	0	1	0	3	0	3	0	3	3	3	2	0	0	3
AARS	74	96	95	106	86	98	83	78	118	87	91	84	119	82	92	123	98	133	138	101	128	91	132	110	104	119	99	109	109	88	104	115	138	106	169	111	113	147	102	105	114	109	118	174	122	137	87	81	134
AARS2	29	17	24	33	11	22	27	20	45	31	31	20	57	23	24	44	27	22	38	14	40	21	26	24	13	4	3	9	12	5	8	6	9	7	6	4	2	7	10	11	13	2	14	9	0	19	14	22	28
AARSD1	83	49	31	86	43	57	60	17	61	62	53	60	81	50	63	45	31	94	68	46	58	53	74	54	67	68	70	88	88	63	96	82	74	88	71	44	40	77	69	64	83	60	100	82	65	79	64	84	54
AASDH	15	13	12	24	16	7	24	5	13	12	19	26	18	8	4	9	15	17	23	24	13	10	20	15	43	28	34	51	55	32	45	52	39	49	55	50	27	31	40	63	49	45	65	73	48	51	22	34	15
AASDHPPT	57	68	69	79	85	63	84	74	68	86	70	89	99	88	53	82	67	65	68	85	79	96	122	74	69	41	69	56	69	66	71	58	63	44	93	57	33	70	53	56	73	49	63	59	70	49	72	71	56
AASS	0	0	0	0	0	0	0	0	0	0	0	0	2	0	0	0	0	0	0	0	0	0	0	0	0	0	0	0	0	0	0	0	0	0	0	0	0	0	0	1	0	0	0	0	0	0	1	0	0
AATF	264	303	285	387	264	280	304	266	297	332	335	286	487	304	331	326	303	417	406	313	413	459	382	359	247	169	269	227	243	197	282	239	264	196	269	209	152	226	222	209	237	178	213	234	228	189	210	382	297
AATK	0	0	0	0	0	0	0	0	0	0	0	0	0	0	0	0	0	0	0	0	0	2	0	0	1	0	0	0	0	0	0	0	0	0	0	2	0	0	0	0	0	1	0	0	0	0	0	0	0
ABAT	0	1	3	7	0	1	0	3	5	0	3	0	1	0	0	2	0	0	3	1	0	4	0	4	6	2	1	2	3	6	1	4	1	0	2	5	0	1	1	0	3	11	1	0	6	0	2	11	0
ABCA1	7	14	3	14	12	16	26	11	20	3	10	9	24	18	8	18	6	20	13	23	13	6	13	17	11	11	22	18	20	19	17	6	18	15	19	14	14	23	9	8	22	21	25	12	16	20	2	17	9
ABCA13	0	0	0	0	0	0	0	0	0	0	0	0	0	0	0	0	0	0	0	0	0	4	0	0	0	0	0	0	0	0	0	0	0	0	0	0	0	1	0	0	0	0	0	0	0	0	0	0	0
ABCA2	0	3	0	0	0	9	14	4	2	4	2	0	3	0	1	0	0	1	2	2	0	3	0	3	0	4	4	0	10	2	2	1	1	0	9	0	4	4	2	1	7	4	2	2	1	1	0	2	6
ABCA3	0	0	0	0	0	0	0	0	2	0	0	0	0	0	3	0	0	0	0	0	0	0	0	0	0	0	0	0	2	0	1	0	0	0	1	3	0	0	0	0	0	0	0	0	0	0	0	0	0
ABCA5	8	9	20	19	12	6	18	16	21	15	23	16	18	20	10	8	13	22	26	22	14	25	16	18	15	13	18	14	25	13	19	19	22	28	18	6	18	12	11	13	17	8	28	17	10	24	18	23	28
ABCA7	0	5	0	0	6	5	3	2	4	13	8	2	3	2	0	1	0	4	6	5	4	10	6	1	7	2	5	3	3	2	1	8	1	0	7	3	0	7	2	0	3	7	2	14	5	4	3	2	2
ABCB1	0	3	0	0	0	0	1	0	0	0	0	3	0	0	0	0	0	0	0	0	0	0	0	0	0	2	1	1	3	4	0	1	1	1	0	0	0	0	0	2	0	3	3	1	1	1	0	0	0
ABCB10	0	0	0	0	0	0	0	0	0	2	0	0	0	0	0	0	0	0	0	0	0	0	0	0	0	0	2	0	1	0	0	1	0	0	0	0	0	4	1	0	0	0	0	2	0	0	0	0	0
ABCB4	58	61	34	44	41	58	54	42	61	64	77	34	38	24	24	60	13	32	36	21	42	48	47	17	119	94	138	124	135	97	174	110	115	117	152	92	96	119	102	122	124	96	143	102	76	82	24	46	43
ABCB6	0	1	0	0	0	0	3	0	0	0	0	0	0	0	0	0	0	0	0	0	0	0	0	0	0	1	2	1	2	0	0	8	0	0	0	0	5	4	0	3	1	0	2	13	0	0	0	0	0
ABCB7	40	30	49	62	47	65	43	28	53	47	76	74	54	34	32	31	46	44	54	29	45	60	48	39	40	33	55	40	51	43	45	47	60	37	62	56	27	49	30	57	57	35	54	44	69	33	42	78	50
ABCB8	21	18	23	46	20	28	30	6	28	32	31	16	51	28	16	25	20	31	34	21	30	25	18	27	33	21	23	21	23	27	27	34	22	12	36	16	31	19	16	21	24	29	36	30	24	20	17	27	19
ABCB9	1	0	9	3	0	6	13	2	4	0	5	1	4	0	0	2	1	2	1	4	1	3	1	7	2	1	4	3	3	1	3	3	4	1	3	0	6	2	0	1	2	1	1	2	8	1	1	5	0
ABCC1	0	0	0	0	0	0	0	0	2	0	0	0	0	0	0	0	0	0	0	3	0	0	0	0	0	0	0	0	0	0	0	0	0	0	0	0	0	0	0	0	0	1	0	0	0	0	0	0	0
ABCC10	0	5	3	1	4	6	0	7	2	25	4	2	1	2	3	5	0	7	11	3	3	13	1	0	0	1	0	7	4	3	7	12	7	3	8	0	4	0	0	12	6	1	2	15	4	5	1	1	0
ABCC3	2	29	5	16	12	19	29	21	19	22	10	10	33	15	7	21	11	37	18	32	15	18	18	18	13	9	22	20	35	19	22	12	18	8	26	17	10	16	17	22	28	21	15	15	14	16	9	12	20
ABCC4	4	1	3	3	2	1	2	1	1	3	7	1	3	6	6	4	1	0	2	3	5	2	1	1	2	4	2	3	5	0	3	1	5	3	0	2	3	3	5	2	9	0	2	2	1	2	0	6	1
ABCC5	5	0	4	3	0	4	0	5	7	2	6	1	0	0	1	1	2	5	6	2	9	2	2	1	1	4	2	0	9	2	7	3	5	5	12	5	10	0	8	9	5	2	5	8	1	6	0	3	1
ABCC6	5	3	1	4	8	14	4	10	3	5	10	1	2	5	5	13	12	20	9	8	9	14	9	1	1	4	8	2	5	8	6	6	9	7	4	3	6	2	13	3	7	6	8	4	2	1	5	14	6
ABCD1	39	55	37	34	32	45	59	100	70	58	43	30	34	37	26	30	12	29	35	25	32	36	44	15	26	29	16	28	32	57	46	28	31	18	58	41	25	23	23	27	44	52	79	34	50	39	22	59	30
ABCD2	1	0	0	0	0	0	0	0	0	0	0	0	0	0	0	2	1	0	0	1	0	0	0	0	0	0	0	0	1	0	5	0	1	0	0	0	0	0	0	0	0	0	0	0	0	0	0	0	0
ABCD3	15	9	10	15	18	10	15	4	13	25	12	7	6	4	19	12	13	21	15	4	8	2	13	8	21	20	20	14	15	16	21	13	17	8	24	14	22	24	18	9	16	11	6	22	7	10	5	17	8
ABCD4	31	30	14	18	12	15	24	21	15	21	24	18	32	28	18	20	14	27	32	20	23	19	45	11	21	12	14	20	14	7	18	19	21	13	20	7	15	17	24	12	13	10	17	17	13	15	15	25	23
ABCE1	53	45	24	65	32	40	51	33	32	49	38	47	33	17	26	54	18	40	28	37	37	26	38	28	56	35	63	48	58	44	68	44	31	41	72	51	33	60	34	60	50	32	77	44	36	40	36	27	54
ABCF1	299	313	251	345	212	299	351	242	356	331	316	316	265	232	259	292	224	318	321	264	307	277	383	255	548	404	520	598	697	555	663	590	658	544	823	499	329	592	461	615	741	547	637	621	699	522	232	315	306
ABCF2	140	138	114	140	127	109	155	128	101	160	191	126	192	134	141	170	87	160	189	156	169	150	219	142	191	142	179	217	213	188	193	195	219	195	249	174	131	212	203	218	252	204	207	237	243	187	91	207	158
ABCF3	83	87	79	137	38	81	98	90	75	74	116	81	157	128	117	165	56	161	165	109	122	125	148	136	83	62	79	82	94	48	80	51	91	77	86	58	57	93	42	83	91	57	53	79	85	87	67	114	88
ABCG1	0	0	0	0	0	3	0	0	0	3	0	1	0	0	0	1	0	0	0	0	0	0	0	0	0	0	0	0	0	0	0	0	0	0	0	0	0	0	0	0	0	0	0	0	0	0	0	0	0
ABCG2	0	0	0	0	0	0	0	0	0	0	0	0	0	0	0	0	0	0	0	0	0	0	0	0	0	0	0	0	0	0	1	1	1	0	0	0	0	0	0	0	0	0	2	0	0	0	0	0	0
ABHD1	4	4	0	0	0	4	2	7	3	2	5	0	4	5	5	0	3	7	7	0	6	0	4	4	1	3	2	2	1	1	4	2	2	0	2	6	2	2	3	2	1	2	0	5	1	0	0	11	1
ABHD10	45	14	28	51	23	48	32	35	39	43	23	24	44	33	39	39	27	34	60	40	35	38	49	27	30	31	23	27	35	25	23	32	31	27	38	15	29	19	20	46	32	22	21	36	25	23	21	63	34
ABHD11	121	183	124	180	124	142	152	139	163	195	168	153	269	172	239	202	193	205	204	160	174	164	222	196	104	70	89	88	105	80	93	83	96	111	103	62	83	100	73	86	114	79	72	95	105	75	81	145	89
ABHD12	3	7	4	5	3	10	2	3	1	4	0	8	7	1	10	3	13	0	2	0	1	7	10	5	3	4	5	5	2	5	6	4	3	3	5	3	8	6	11	5	2	2	17	10	10	11	5	11	6
ABHD12B	0	0	0	0	0	0	0	0	0	0	0	0	0	0	0	0	0	0	0	0	0	0	0	0	0	0	0	1	0	0	0	0	0	0	0	0	0	0	0	0	0	2	0	0	0	0	0	0	0
ABHD13	13	17	12	24	6	8	20	22	30	14	8	29	13	2	12	10	19	17	16	7	11	6	21	9	9	3	7	15	14	16	19	15	15	12	27	7	8	11	21	15	21	18	7	15	6	7	12	15	13
ABHD14A	283	270	240	281	226	236	301	206	221	255	299	268	393	233	265	319	267	386	365	257	303	302	365	261	221	142	157	191	197	167	186	167	221	205	217	185	126	181	134	166	189	159	170	158	195	179	184	352	243
ABHD14B	273	346	251	254	287	478	311	363	402	308	513	304	512	371	334	335	290	489	350	437	431	273	524	319	192	171	159	258	248	262	301	169	304	216	347	193	168	192	182	301	233	302	253	164	312	199	190	280	251
ABHD15	0	0	0	0	0	0	0	0	0	0	4	3	2	0	0	2	0	0	0	0	0	0	0	0	1	0	0	2	2	0	0	0	0	0	0	2	0	0	0	0	2	0	0	0	0	0	2	0	0
ABHD16A	76	100	72	70	67	66	102	96	99	80	100	76	94	89	89	62	60	84	118	90	91	74	128	87	63	40	81	56	96	73	76	73	52	56	99	73	49	80	52	58	107	87	86	80	44	29	55	111	74
ABHD16B	0	0	0	0	0	0	0	0	0	0	2	0	0	0	0	1	0	0	0	0	3	0	0	0	0	0	0	1	0	0	0	0	4	0	0	0	0	0	0	0	0	0	0	2	0	0	0	0	0
ABHD17A	5	11	4	5	1	3	0	7	1	17	4	1	10	8	1	7	6	14	10	28	5	21	16	4	3	7	3	4	6	5	2	19	8	2	0	12	5	3	1	8	6	5	1	18	7	5	4	20	8
ABHD17B	0	1	0	0	0	3	3	0	5	5	0	0	0	0	0	0	0	2	0	0	0	0	3	0	1	1	2	0	0	3	5	1	3	0	1	0	3	1	0	0	0	1	5	0	0	0	0	5	2
ABHD17C	0	0	0	0	0	0	0	0	0	0	0	0	0	0	0	0	0	0	0	0	0	0	0	0	0	0	0	0	0	0	0	0	0	0	0	0	0	0	0	0	0	0	0	0	0	0	2	0	0
ABHD2	14	15	16	19	11	16	36	12	14	23	18	20	12	17	22	19	14	19	35	26	29	11	29	13	18	23	10	20	50	21	21	20	8	12	28	17	28	12	9	19	57	26	22	23	8	16	13	18	29
ABHD3	9	20	17	23	11	17	14	10	24	17	19	15	30	23	37	30	3	19	21	10	20	17	37	20	8	13	15	30	12	16	12	11	14	19	33	14	18	19	19	30	19	14	23	11	15	23	18	25	36
ABHD4	1	8	3	12	5	16	3	10	7	10	0	9	9	14	9	8	3	19	7	22	12	0	1	7	3	0	0	22	4	4	4	4	6	1	2	8	2	1	0	29	1	1	4	1	1	1	4	12	4
ABHD5	23	26	24	26	24	12	21	23	9	21	22	23	30	26	35	20	18	33	31	11	29	24	22	17	36	24	43	29	48	34	33	26	35	20	35	42	15	43	29	29	32	30	19	34	35	25	42	26	16
ABHD6	0	0	0	0	0	1	1	3	0	2	0	0	0	0	1	0	0	7	0	0	0	2	5	0	0	1	0	0	0	0	0	0	0	0	0	2	0	0	0	0	2	0	0	0	0	0	0	0	2
ABHD8	2	13	2	4	5	9	8	6	4	4	5	0	0	2	3	0	2	9	3	0	3	1	5	3	1	1	3	2	6	4	1	4	1	6	4	2	2	1	5	0	6	8	4	6	2	6	5	4	2
ABI1	36	21	14	32	17	32	22	27	40	40	32	24	22	33	20	37	14	19	38	25	11	26	39	13	45	32	35	39	35	51	30	24	36	34	38	32	23	35	35	30	28	56	24	23	22	33	8	18	31
ABI2	69	67	56	66	36	43	78	57	55	51	73	35	64	50	58	54	34	75	75	49	65	67	79	53	42	59	54	44	60	77	65	53	66	52	87	44	66	62	49	60	68	75	60	43	61	42	81	99	87
ABI3	0	2	0	0	0	8	0	0	6	0	3	2	2	7	2	0	0	1	3	5	2	6	1	0	5	0	3	2	1	2	6	1	5	2	6	5	0	5	0	0	1	3	2	0	7	2	4	1	0
ABL1	0	0	0	0	0	0	0	2	0	0	0	0	0	0	2	0	0	0	2	1	0	0	0	1	1	2	0	0	0	1	2	0	0	2	3	1	0	0	0	0	2	1	0	0	0	0	0	0	0
ABL2	0	2	0	0	0	0	0	0	0	0	0	0	0	0	0	0	0	2	0	3	0	0	0	0	0	0	0	2	0	1	0	0	0	0	0	0	0	0	0	3	0	2	0	0	0	0	1	1	1
ABLIM2	0	0	0	0	2	0	0	0	0	0	0	0	0	0	0	0	0	0	0	0	0	0	0	0	0	0	0	0	0	0	0	0	0	1	0	0	0	0	0	0	0	0	0	0	0	3	0	1	1
ABLIM3	0	1	0	0	2	2	2	0	3	0	2	0	0	0	1	0	0	6	0	5	1	6	1	1	3	2	0	1	5	1	2	2	3	0	1	0	4	0	1	3	5	1	0	1	0	3	0	2	0
ABR	8	39	22	6	11	37	19	44	19	28	34	16	25	42	13	15	8	33	19	52	22	36	39	34	18	6	3	25	15	32	7	16	19	29	67	22	4	7	9	23	21	25	9	30	15	19	14	47	15
ABRACL	693	788	687	774	503	807	791	544	778	851	728	694	964	598	624	677	463	865	834	537	789	754	962	626	1335	1180	1224	1345	1527	1149	1552	1409	1436	1407	1674	1178	1048	1386	1085	1408	1641	1087	1568	1638	1400	1463	687	1107	1005
ABT1	36	41	23	45	31	46	59	35	49	44	41	52	52	56	60	44	38	53	42	64	53	38	65	63	60	32	74	60	65	42	52	62	58	66	77	76	29	70	37	59	66	50	52	78	77	57	26	60	58
ABTB1	25	43	21	50	21	41	37	22	27	44	36	33	48	33	25	49	33	25	35	31	32	37	29	23	18	15	16	14	28	21	22	21	20	11	15	10	14	13	5	5	31	20	23	24	23	20	35	29	33
ABTB2	0	1	1	0	0	6	3	0	10	6	1	8	3	0	1	1	0	2	0	3	3	7	4	10	1	1	1	3	2	4	0	2	2	3	3	0	3	2	2	2	7	1	4	2	7	6	4	1	0
ACAA1	29	61	42	60	40	34	50	33	44	58	72	52	60	59	37	52	37	61	80	47	46	59	53	52	40	38	43	45	62	39	30	58	57	53	70	51	53	77	54	49	73	41	54	72	73	67	52	72	103
ACAA2	111	97	70	74	89	105	111	68	113	113	128	117	130	98	118	142	122	144	130	116	102	130	111	88	116	104	121	136	152	88	145	131	119	120	160	113	100	141	117	156	124	100	124	157	99	120	111	158	121
ACACA	22	28	14	30	14	21	34	19	24	36	34	20	35	33	23	33	20	31	27	36	25	27	30	32	44	13	30	38	52	37	41	53	45	32	58	34	13	44	22	37	29	35	48	43	46	29	15	28	19
ACAD10	13	12	5	8	14	14	28	17	18	11	5	6	4	12	13	6	9	26	39	20	12	10	25	9	10	6	2	10	11	12	16	10	10	15	13	9	11	9	0	14	16	23	15	8	3	12	4	6	9
ACAD11	0	0	5	0	0	0	5	0	0	5	2	0	0	3	1	2	3	1	2	0	0	0	2	1	2	0	0	3	1	0	0	1	1	4	0	0	0	0	2	2	8	0	2	0	1	1	3	2	1
ACAD8	67	99	97	85	53	74	54	62	94	80	84	87	112	61	65	88	57	95	110	88	95	108	114	76	64	38	69	65	96	51	84	64	71	50	81	38	40	60	52	49	57	51	45	71	56	54	52	109	78
ACAD9	90	95	101	130	83	131	90	90	74	87	115	86	128	68	74	95	75	147	127	108	118	117	115	74	64	65	100	74	80	77	95	70	71	75	100	84	69	91	63	91	83	82	69	57	68	98	84	132	81
ACADM	127	96	109	73	93	144	122	118	142	125	140	94	87	105	62	80	73	120	90	107	115	97	77	81	221	171	203	235	245	193	231	211	192	247	285	173	131	211	243	276	250	203	222	202	191	232	135	167	135
ACADS	21	20	39	60	27	38	54	19	50	29	42	50	48	16	30	22	14	30	24	23	43	23	24	11	34	28	18	20	38	23	40	22	35	25	41	37	25	27	34	33	50	24	34	37	28	37	38	52	58
ACADSB	3	0	0	0	0	0	0	0	5	0	0	4	0	1	0	2	0	0	1	1	1	0	3	1	0	1	4	3	0	0	0	1	0	0	4	0	1	1	0	9	0	0	1	0	0	0	4	0	3
ACADVL	39	52	61	26	22	62	18	34	51	62	46	40	19	10	20	16	13	39	18	38	20	12	11	8	22	15	28	36	26	28	28	24	30	20	39	37	21	36	7	39	46	36	34	42	36	32	33	83	77
ACAP1	10	4	7	1	16	8	8	1	3	10	0	2	12	5	14	13	3	4	9	5	4	2	12	8	2	3	0	6	4	0	3	2	2	2	4	3	3	1	1	3	5	1	1	1	2	2	0	8	11
ACAP2	79	91	73	91	83	89	104	70	114	81	125	151	127	82	64	70	98	106	109	69	120	112	92	125	107	84	103	81	115	91	107	115	111	108	140	63	74	119	100	133	151	124	124	105	97	107	97	133	111
ACAP3	3	1	0	0	0	6	3	4	0	0	0	0	1	0	2	6	0	8	2	0	0	4	0	0	2	0	0	0	1	0	1	3	1	0	0	0	0	1	0	0	5	1	2	2	1	0	1	0	0
ACAT1	426	428	387	499	356	482	466	400	443	466	486	402	539	385	401	412	381	519	513	332	448	437	516	370	672	504	708	637	746	518	697	677	681	665	682	488	468	615	476	555	749	440	596	633	591	613	475	745	821
ACAT2	198	216	202	245	188	192	213	165	204	189	233	221	225	175	178	206	143	209	192	163	214	189	180	240	210	146	226	211	237	188	216	185	202	245	250	182	151	216	165	210	232	168	238	222	195	227	157	203	170
ACBD3	4	3	1	5	0	3	2	1	0	2	0	4	4	4	0	0	4	0	6	3	2	0	0	2	0	1	1	1	1	0	2	1	1	1	5	2	5	0	0	3	2	0	2	0	1	1	13	9	4
ACBD4	35	11	22	25	17	19	21	22	39	21	42	15	27	19	24	24	6	60	28	21	24	22	23	13	7	7	15	11	12	18	21	15	14	5	10	2	8	12	5	18	9	24	27	7	6	16	20	21	20
ACBD5	21	9	19	10	9	10	10	16	5	13	17	4	21	8	7	16	10	17	15	11	15	10	30	9	13	7	14	11	12	15	7	10	16	10	7	7	6	10	6	9	13	17	5	15	13	15	14	10	6
ACBD6	113	109	117	116	137	117	101	118	148	140	146	109	200	138	100	122	79	184	148	118	208	143	141	115	77	109	119	117	130	118	131	106	112	111	183	82	96	124	107	149	152	137	171	114	127	142	83	148	150
ACBD7	0	0	2	1	0	0	0	0	0	2	0	0	0	0	0	0	0	0	0	0	0	2	0	0	0	0	1	0	0	0	0	2	1	0	0	0	0	2	0	0	1	0	0	1	1	2	0	0	0
ACCS	11	11	14	12	8	23	20	10	20	37	31	16	21	30	19	16	19	27	28	33	27	27	28	12	12	6	26	16	12	13	20	22	21	16	27	10	10	25	14	17	16	19	12	25	19	19	8	26	19
ACD	0	0	0	1	1	0	1	0	3	2	0	0	2	2	0	5	0	0	3	3	4	0	0	0	0	0	0	1	0	2	1	0	1	1	0	1	0	0	1	3	0	4	0	0	0	0	0	1	2
ACE	0	1	0	0	1	2	1	0	0	0	3	0	2	1	4	2	0	1	0	0	4	0	2	1	0	0	0	0	1	0	0	1	0	0	2	0	0	0	0	2	0	2	0	0	0	0	0	1	3
ACER2	2	0	0	3	0	3	0	0	0	4	0	0	0	0	0	0	0	0	0	1	4	0	2	0	1	0	2	1	0	0	3	0	1	0	1	2	0	0	0	0	0	1	0	0	0	0	0	0	0
ACER3	9	3	12	14	0	12	8	8	12	4	8	15	4	7	2	2	0	6	10	4	8	12	4	3	14	11	9	18	17	14	15	2	11	20	26	6	11	13	14	14	13	16	17	11	15	12	10	39	13
ACHE	0	0	0	0	0	0	0	0	0	0	0	0	0	0	0	0	0	0	0	0	0	0	0	0	0	0	0	0	0	1	1	1	0	0	0	0	0	0	0	0	0	2	3	3	0	0	0	1	0
ACIN1	18	37	35	22	13	25	35	59	40	64	50	25	18	20	21	20	31	26	32	81	27	48	53	11	42	22	29	36	48	66	55	75	67	18	72	24	16	31	26	45	56	67	44	61	74	18	22	36	24
ACKR3	0	3	0	7	0	0	0	0	3	0	0	1	4	3	0	0	0	4	0	3	0	0	0	0	0	0	0	3	0	1	3	2	0	0	0	2	0	0	0	1	1	0	2	3	0	0	0	1	0
ACLY	67	93	103	146	60	98	76	113	97	228	95	65	40	65	93	134	34	71	62	67	62	194	54	36	68	120	144	106	81	120	87	247	88	74	136	102	109	194	72	120	128	116	77	271	125	101	72	115	125
ACO1	18	15	22	29	21	15	30	48	27	21	14	27	15	11	27	23	11	16	44	31	19	17	13	21	38	20	40	31	51	42	52	20	39	42	42	32	19	33	21	33	28	59	32	14	47	40	18	28	31
ACO2	192	222	205	180	149	176	279	131	195	179	227	173	292	253	221	266	183	327	283	175	199	182	342	169	189	154	152	167	197	164	207	176	236	176	261	167	172	175	179	188	264	165	257	193	217	162	158	134	190
ACOT1	31	23	24	34	19	32	24	11	31	20	28	20	18	10	19	17	16	12	14	18	11	13	4	4	16	8	6	14	8	5	4	9	7	7	18	11	8	4	6	11	13	6	1	12	13	9	28	35	39
ACOT11	0	2	0	3	0	0	3	1	3	0	4	3	4	4	3	3	0	0	0	6	0	1	1	1	0	1	1	1	2	0	3	5	1	2	3	0	0	3	1	0	7	0	0	5	2	5	1	1	0
ACOT13	46	64	47	93	80	91	58	68	59	80	63	49	84	67	68	108	53	104	89	71	70	71	78	48	90	44	92	79	85	90	102	87	104	89	97	68	45	63	76	97	78	92	97	99	82	82	54	99	97
ACOT2	60	55	53	56	49	56	29	35	57	48	63	53	76	58	54	51	42	44	64	54	49	41	76	26	27	27	28	48	27	24	41	25	29	27	26	26	15	44	15	36	28	17	26	17	37	27	49	88	84
ACOT4	47	20	29	18	11	27	15	6	22	29	40	27	32	11	24	26	26	27	43	14	9	30	28	20	28	20	29	28	19	22	20	21	24	24	36	28	30	30	23	21	31	23	26	19	20	15	18	20	18
ACOT7	48	45	53	58	23	41	55	52	36	39	48	31	90	47	40	86	17	48	58	79	56	48	58	47	46	38	47	41	64	54	48	41	45	43	53	43	29	59	26	42	48	49	48	48	56	32	23	35	38
ACOT8	289	377	271	363	276	349	376	324	307	330	434	363	410	329	340	376	335	359	504	335	397	328	450	348	240	209	293	280	305	304	282	274	278	308	292	177	171	275	191	277	283	212	213	277	259	227	259	358	311
ACOT9	45	80	37	48	31	44	73	42	24	49	28	54	43	47	40	42	40	53	66	54	48	44	35	27	48	47	46	65	60	49	55	45	56	47	58	25	46	44	32	57	60	48	43	41	70	54	28	74	46
ACOX1	14	8	14	18	8	16	12	4	7	9	20	3	7	12	11	19	14	10	8	7	23	15	8	24	14	13	14	15	12	13	17	21	17	9	22	15	10	12	11	13	13	24	12	35	3	7	18	14	23
ACOX2	0	0	0	0	0	0	0	0	0	0	0	0	0	0	0	0	0	2	0	0	0	0	0	0	0	0	0	0	0	0	0	0	0	0	0	0	0	0	0	2	0	0	0	0	0	0	0	0	0
ACOX3	0	3	0	2	2	0	5	3	3	1	12	2	2	2	3	12	0	2	2	0	3	3	5	6	0	8	6	2	3	9	6	7	2	1	6	4	4	6	3	2	0	0	12	5	0	0	6	5	6
ACP1	347	331	234	369	250	359	367	261	296	370	371	271	382	260	247	327	260	360	345	315	336	333	391	244	504	369	511	478	615	462	556	519	611	500	686	474	434	525	523	544	593	484	564	575	626	506	273	418	358
ACP2	16	36	22	48	36	24	36	34	35	36	28	28	59	75	37	38	54	65	65	39	58	55	53	56	30	24	22	23	29	39	33	26	36	26	42	36	36	39	41	36	39	34	23	35	32	26	25	46	32
ACP5	2	1	7	0	0	0	2	2	0	0	1	7	7	3	1	2	12	5	2	8	2	1	0	2	5	3	0	1	2	3	5	1	4	3	0	0	1	0	4	1	3	0	5	0	1	1	1	0	5
ACP6	19	17	26	16	10	24	35	21	27	27	29	21	32	18	34	17	11	27	26	14	22	36	40	14	13	13	9	9	13	10	8	11	13	9	10	10	7	14	4	9	16	15	13	16	11	8	9	12	14
ACPP	8	12	6	9	2	9	8	10	10	5	5	10	12	3	5	18	4	15	3	8	16	4	10	5	14	14	19	16	15	9	11	9	15	16	25	4	6	27	11	17	21	15	15	11	12	13	12	23	22
ACPT	0	0	0	0	0	0	0	0	0	0	0	0	0	0	0	0	0	0	0	0	0	0	0	0	0	0	0	0	0	0	0	0	0	0	0	0	0	0	0	0	1	0	0	0	0	0	0	0	0
ACRBP	9	17	9	12	5	14	15	30	21	21	24	26	27	31	8	8	4	16	19	13	12	17	22	7	18	8	16	6	13	14	8	13	22	10	9	9	5	18	11	13	15	16	3	8	13	10	3	32	17
ACSF2	14	21	21	23	23	8	28	10	11	23	26	16	23	9	13	18	19	27	19	14	19	22	22	10	11	10	11	10	11	12	25	12	14	13	7	17	5	22	13	8	9	14	13	15	17	10	13	20	20
ACSF3	28	33	35	38	30	26	39	37	48	36	39	36	43	52	21	39	28	31	43	34	54	20	38	34	11	12	16	12	27	28	39	26	42	22	33	16	28	23	21	8	33	28	28	18	36	15	10	36	36
ACSL1	6	11	22	18	19	14	17	22	15	17	12	12	14	18	14	12	2	3	10	10	11	4	17	12	11	13	16	9	17	4	16	13	8	6	17	14	8	19	6	15	23	9	15	20	14	8	17	31	36
ACSL3	76	33	47	77	61	103	122	63	43	47	45	60	42	21	20	40	37	35	60	31	40	40	29	39	38	33	39	40	89	24	41	32	45	35	47	34	33	54	55	53	101	34	55	57	43	62	58	69	67
ACSL4	42	27	33	30	40	30	58	25	42	33	29	38	43	31	26	38	41	47	50	27	25	36	51	27	40	42	41	51	44	48	61	31	51	53	49	33	39	41	37	61	52	47	44	46	55	29	40	27	38
ACSL5	11	16	4	11	6	7	21	24	21	16	27	5	9	30	25	19	18	18	20	19	12	13	26	21	22	10	18	28	12	19	19	37	12	18	18	22	12	27	18	12	20	25	17	52	18	14	11	43	24
ACSM2A	0	1	0	0	0	0	0	0	0	0	0	0	0	0	0	0	0	0	0	0	0	0	0	0	0	0	0	1	0	0	0	0	4	0	1	0	0	0	0	2	0	0	0	0	0	0	0	0	0
ACSM3	0	1	0	3	0	0	0	0	0	0	0	0	0	0	0	0	0	0	3	0	0	3	1	0	0	1	0	0	2	0	0	0	1	1	1	1	0	0	5	0	1	0	0	0	2	1	0	0	0
ACSM5	2	0	11	0	10	0	3	3	5	0	2	0	0	3	7	0	3	5	5	3	0	2	0	3	4	2	5	8	5	4	6	2	6	6	1	3	4	10	11	14	4	7	6	6	6	6	2	3	1
ACSS2	24	31	10	34	49	19	22	33	35	30	34	32	29	30	27	25	12	36	24	24	51	19	29	39	25	17	7	27	17	36	25	33	40	34	35	17	24	23	30	29	20	26	30	22	32	43	27	64	30
ACSS3	1	0	0	1	3	2	0	1	6	1	1	0	0	0	0	2	1	0	0	0	0	0	0	0	0	1	0	1	2	0	3	0	0	4	1	0	0	0	3	1	3	1	4	3	1	3	4	1	3
ACTA1	0	0	0	0	0	0	0	0	0	0	0	0	0	0	0	0	0	0	0	0	0	0	0	0	0	0	0	0	0	0	0	0	0	0	0	0	0	0	0	0	0	0	0	0	0	0	0	0	0
ACTA2	3	3	2	9	0	0	3	0	0	2	0	0	0	0	0	4	1	3	7	0	0	1	0	1	6	2	2	2	3	1	3	2	0	0	5	7	0	3	1	2	2	0	1	1	0	0	6	0	1
ACTB	17802	22400	10310	17250	14649	20339	20293	23530	21006	17445	18898	17971	21772	20605	10448	17170	15674	22254	22462	22339	22528	17084	19527	17213	14056	7016	11184	13386	14340	16876	13413	11033	11810	11093	27438	15563	8243	14620	12612	18401	17794	21297	16597	14763	14929	13946	7763	15740	7534
ACTG1	14551	17543	9554	16267	11857	16926	16497	16614	16277	17725	17815	14354	19406	16314	10035	17288	13492	21946	19242	18753	18161	16916	20254	15154	20929	10482	19456	21891	22243	22546	22145	20123	21857	17688	31686	16292	9274	18261	14731	20934	20170	20619	19249	20162	19633	16012	10814	18502	10018
ACTG2	1	2	0	0	7	14	4	6	0	3	6	0	7	10	1	8	8	0	0	1	1	5	5	4	6	2	3	1	4	2	2	2	5	1	0	0	2	6	2	2	1	0	3	6	4	1	3	0	6
ACTL10	0	4	0	0	0	1	0	0	0	0	3	0	0	0	1	0	0	1	0	0	0	0	3	0	0	0	0	0	2	0	0	0	0	0	1	2	0	0	0	0	0	2	0	0	0	0	0	0	0
ACTL6A	97	109	117	150	160	154	110	79	163	165	122	160	167	127	101	127	143	200	152	124	156	120	216	190	143	100	147	158	138	128	156	166	139	154	127	87	73	147	170	156	131	94	155	168	134	159	235	381	346
ACTL8	0	0	1	0	0	0	0	0	0	0	1	0	0	0	0	0	0	0	0	0	0	3	0	0	0	0	0	1	0	0	1	0	0	0	0	1	0	0	0	3	0	0	3	0	2	0	0	0	0
ACTN1	240	242	191	265	142	208	276	203	198	228	318	241	240	156	200	256	157	250	259	192	219	174	252	193	169	118	167	152	188	147	158	126	193	153	248	133	113	179	135	189	228	156	168	177	170	139	192	315	266
ACTN2	0	0	0	0	0	0	0	0	0	0	0	0	0	0	0	0	0	0	0	0	0	0	0	0	0	0	0	0	0	0	0	0	0	0	0	0	0	0	0	0	0	0	1	0	0	0	0	0	0
ACTN3	0	0	0	0	0	0	0	0	0	0	0	0	0	0	0	0	0	0	0	0	0	0	0	0	0	0	0	0	0	0	0	0	0	0	0	0	0	0	0	0	0	0	0	0	0	0	0	0	0
ACTN4	80	141	73	128	92	135	126	93	145	122	167	107	91	86	64	82	85	121	109	76	83	90	94	105	87	49	79	57	92	50	55	79	90	44	117	79	55	80	44	67	86	70	54	64	94	55	50	167	59
ACTR10	49	39	51	76	41	20	61	28	32	43	65	46	39	37	24	69	44	41	45	33	46	33	46	44	63	50	68	64	72	54	82	52	60	54	69	47	69	75	41	74	66	62	60	42	54	64	61	94	83
ACTR1A	161	121	146	154	153	158	237	132	169	159	182	100	182	134	127	202	137	170	256	134	118	172	187	121	115	83	145	144	262	131	125	124	125	96	150	72	77	134	91	137	279	132	159	153	151	125	100	165	154
ACTR1B	20	39	42	34	29	34	40	32	37	52	32	23	38	45	23	37	26	21	25	20	26	22	49	14	33	29	34	27	33	25	36	35	40	27	34	39	16	40	15	34	24	25	30	41	20	26	30	33	21
ACTR2	155	147	154	156	120	171	186	157	152	178	141	147	217	113	128	130	115	134	160	125	180	135	134	130	198	164	262	212	275	208	271	194	254	226	255	193	190	247	178	228	232	230	254	214	243	256	183	249	250
ACTR3	148	193	147	240	168	196	178	142	206	195	213	186	201	135	136	206	194	195	220	159	204	207	216	165	294	235	315	316	347	232	297	333	261	266	453	277	258	344	287	358	341	246	335	350	300	295	278	299	319
ACTR3B	2	2	2	0	1	2	5	4	1	0	2	0	0	0	0	1	3	0	1	3	0	0	3	2	0	0	3	2	1	0	1	2	1	1	5	0	0	1	0	2	3	0	0	2	2	0	0	3	1
ACTR3C	0	3	4	2	3	0	0	0	0	2	0	0	0	0	0	0	0	5	3	0	0	4	0	0	3	1	1	0	3	1	0	0	0	0	2	8	2	3	0	0	1	1	0	0	2	0	0	7	0
ACTR5	6	8	1	4	0	6	6	5	3	9	0	6	5	4	6	0	0	4	3	2	2	6	3	4	9	1	9	5	2	7	4	8	5	1	11	10	10	13	0	5	11	12	7	7	8	8	1	8	6
ACTR6	10	16	12	10	13	21	8	14	17	21	15	9	19	5	8	9	5	11	5	7	10	13	12	19	37	29	34	59	47	34	49	44	30	34	56	11	27	36	16	43	36	33	27	42	13	23	18	26	20
ACTR8	72	55	61	88	67	54	77	65	62	62	65	58	61	55	38	62	45	87	62	87	59	53	77	38	70	70	75	73	82	73	83	85	72	75	91	57	59	93	68	76	69	69	77	77	65	78	47	77	56
ACTRT3	6	1	3	1	5	2	6	0	5	5	6	0	1	6	2	2	4	6	8	0	3	0	1	6	3	0	2	5	2	2	5	0	2	4	13	4	2	5	2	5	0	5	6	0	0	4	0	5	7
ACVR1	0	0	0	0	0	0	0	1	0	0	0	0	0	0	0	0	0	0	0	0	0	0	0	2	0	0	0	0	2	4	1	0	0	0	5	0	0	0	0	0	0	5	3	0	0	0	0	0	2
ACVR1B	6	3	5	1	0	4	5	0	5	8	3	0	4	1	0	3	0	0	2	1	1	0	0	0	1	0	0	3	8	1	4	3	0	1	6	0	0	0	0	0	0	2	0	4	5	0	0	2	2
ACVR1C	0	5	3	3	0	0	8	0	1	0	0	0	0	3	0	0	0	0	0	0	0	0	0	0	0	0	0	0	0	1	0	0	0	0	0	0	0	1	0	1	0	0	0	0	1	0	0	0	0
ACVR2A	0	0	0	0	0	0	0	0	0	0	0	0	0	0	0	0	0	0	0	1	0	1	2	0	1	0	0	0	0	0	0	2	0	0	2	0	0	1	0	0	0	0	0	0	0	0	0	0	0
ACVR2B	0	0	0	0	0	0	3	0	0	0	0	0	0	0	0	0	0	0	0	0	0	0	0	0	0	0	1	0	0	0	0	0	0	0	0	0	0	0	0	0	0	1	0	0	0	0	0	0	0
ACVRL1	14	29	5	18	8	10	18	22	19	12	15	22	35	11	26	21	12	21	23	6	30	28	26	22	20	17	19	13	15	16	12	15	9	20	34	25	22	20	16	22	17	19	7	19	17	18	15	13	12
ACY1	216	268	196	260	185	189	264	133	193	251	259	193	286	215	207	284	174	223	301	184	235	230	267	190	224	182	218	202	221	187	246	203	226	229	258	194	180	240	215	224	254	206	263	259	209	221	133	242	238
ACY3	8	14	8	24	3	5	4	4	6	11	12	3	7	17	4	10	5	6	17	11	13	9	13	2	9	4	4	5	8	11	5	7	5	6	8	2	1	9	5	7	6	9	5	4	5	7	7	3	1
ACYP1	100	87	74	126	56	96	104	80	66	139	80	56	96	92	79	76	66	115	125	103	76	74	116	73	110	62	107	113	109	81	139	155	108	116	123	78	52	123	91	106	107	112	130	141	97	107	69	115	73
ACYP2	64	81	73	86	47	64	92	59	94	111	71	73	107	59	49	89	69	86	83	51	102	71	101	38	111	59	99	84	97	106	125	108	90	101	109	81	57	126	84	78	112	95	131	114	80	98	57	146	101
ADA	12	14	31	17	10	16	27	8	12	21	17	10	5	9	6	10	3	19	8	12	13	7	12	11	19	12	17	18	6	7	14	8	10	8	27	13	8	26	13	14	15	3	19	12	15	18	17	14	21
ADAL	56	55	25	46	28	50	61	56	63	65	56	52	57	47	31	45	47	57	43	50	55	66	58	39	143	121	135	127	137	146	258	172	194	141	151	137	77	128	103	101	147	137	195	176	164	121	53	60	63
ADAM10	17	10	8	22	12	6	21	10	9	20	10	7	11	14	13	16	12	8	11	11	14	5	13	13	20	8	14	19	17	17	23	13	17	20	21	11	6	20	24	18	19	22	23	21	20	23	13	23	20
ADAM15	462	760	492	634	407	667	839	628	571	610	603	512	841	947	708	870	520	835	1165	735	806	729	958	583	337	185	300	238	401	251	287	255	262	196	625	294	172	303	170	319	443	263	275	310	306	189	314	826	512
ADAM17	40	49	52	45	40	43	65	45	52	57	62	24	56	64	42	31	38	33	34	46	45	36	45	30	18	20	27	27	16	25	28	31	25	19	37	23	26	45	32	34	15	24	34	38	30	28	37	92	56
ADAM19	0	0	0	0	0	0	0	0	0	0	0	0	0	0	0	0	0	0	0	3	0	0	0	0	0	0	0	0	0	0	0	0	0	0	0	0	0	0	0	0	0	0	0	0	0	0	0	0	0
ADAM20	0	0	0	0	0	0	0	0	0	0	0	0	0	0	0	0	0	1	0	0	0	0	0	0	0	0	0	0	0	0	0	0	0	0	0	0	0	0	0	0	0	0	0	0	0	0	0	0	0
ADAM22	0	0	0	0	0	0	0	0	0	2	0	0	0	0	0	0	3	0	3	0	0	0	0	0	0	0	0	0	1	0	0	0	1	0	0	0	0	0	0	0	0	0	1	1	0	0	0	0	0
ADAM28	0	0	0	0	0	0	1	0	0	1	0	0	0	0	3	0	0	4	0	0	0	0	0	0	0	1	1	2	5	1	3	0	1	2	3	0	3	3	0	2	7	0	0	0	0	2	0	0	2
ADAM32	4	4	0	0	5	0	6	4	1	2	1	1	2	0	6	0	2	1	8	0	0	4	0	0	5	1	1	0	5	2	1	1	2	3	0	0	0	1	0	2	5	0	3	3	0	5	3	1	4
ADAM9	2	5	2	2	0	5	1	3	1	5	1	6	2	3	0	3	1	0	2	4	3	1	0	0	3	4	4	3	1	2	3	2	5	3	20	1	2	5	0	0	1	0	3	1	4	3	7	0	4
ADAMDEC1	0	0	0	0	0	5	0	3	1	0	0	0	4	4	3	1	2	0	0	2	0	1	0	4	9	5	4	6	10	6	5	7	2	5	9	7	4	6	9	0	11	3	4	6	5	2	1	1	6
ADAMTS1	3	5	10	7	4	8	5	17	8	5	21	6	7	12	7	4	7	12	7	7	17	9	21	5	10	1	5	4	4	9	9	7	1	1	18	3	5	2	3	2	3	3	5	5	2	1	10	19	1
ADAMTS10	0	1	0	0	0	0	0	0	0	3	0	0	0	1	0	0	0	0	0	9	0	0	0	2	0	2	0	1	0	0	0	1	1	0	0	0	0	0	0	1	0	1	0	1	0	0	0	4	0
ADAMTS12	0	0	0	0	0	0	0	0	0	0	0	0	0	0	0	0	0	0	0	0	0	0	0	0	0	0	0	0	0	0	0	0	0	0	0	0	0	0	0	0	0	0	0	0	0	0	0	0	0
ADAMTS15	0	5	0	8	0	0	0	3	0	5	1	3	0	3	0	7	5	2	4	4	0	7	0	0	6	0	1	2	0	0	0	0	3	1	5	3	0	0	0	3	0	2	0	0	0	0	0	1	0
ADAMTS17	0	3	0	0	0	0	0	0	0	3	0	0	0	0	4	0	0	0	0	0	0	0	0	0	0	0	0	0	0	0	0	0	0	0	0	0	0	0	0	1	0	0	0	0	0	0	0	0	0
ADAMTS2	1	0	1	0	0	3	0	0	0	3	2	1	1	0	0	0	0	1	0	0	0	0	0	0	0	0	2	1	0	3	0	1	0	0	2	0	0	4	0	0	0	4	0	0	1	2	0	0	0
ADAMTS3	0	0	0	0	0	0	0	0	0	0	0	0	0	0	0	0	0	0	0	0	0	0	0	0	0	0	0	0	0	0	0	0	0	2	0	0	0	1	0	0	0	2	0	0	0	0	0	0	0
ADAMTS4	0	0	0	0	0	0	0	2	0	0	0	0	0	3	0	3	0	2	0	0	0	0	0	0	0	0	0	0	3	0	1	0	0	2	0	0	0	1	0	0	8	0	3	1	0	0	0	0	0
ADAMTS5	0	0	0	0	0	0	0	0	0	3	1	3	0	3	0	0	0	0	0	3	0	2	0	0	0	0	0	0	1	0	1	1	1	0	1	2	0	0	0	0	2	2	3	4	1	0	0	0	3
ADAMTS6	4	3	0	3	3	3	3	1	0	0	4	3	3	2	2	5	0	4	3	0	0	3	2	3	3	2	5	4	3	4	7	5	3	0	6	2	2	5	5	7	14	2	6	5	4	0	1	4	2
ADAMTS8	0	0	0	2	0	0	0	0	0	0	0	0	0	0	0	0	0	0	0	0	0	0	0	0	0	0	0	0	0	0	0	0	0	0	0	0	1	0	0	0	0	0	0	0	0	0	0	0	0
ADAMTSL2	0	0	0	0	0	0	0	0	0	0	0	0	0	0	0	0	0	0	0	0	0	0	0	0	0	0	0	0	0	0	0	0	0	0	0	0	0	0	0	0	0	0	0	0	0	0	0	0	0
ADAMTSL4	8	50	17	16	11	33	16	23	20	19	49	11	15	43	20	14	15	26	11	25	23	26	27	11	31	21	3	38	9	19	16	26	22	5	47	25	25	7	2	25	7	29	23	33	21	6	10	53	12
ADAMTSL5	2	10	6	7	3	2	12	11	7	15	15	4	11	9	12	12	11	18	11	15	14	5	27	10	9	8	4	7	5	3	5	6	7	2	8	5	8	0	8	0	6	2	8	4	5	0	4	5	6
ADAP1	2	0	1	11	3	4	4	8	8	2	15	10	4	5	9	6	2	8	11	2	14	7	2	3	2	3	2	4	8	7	4	3	5	2	12	1	6	0	2	4	6	6	2	7	3	9	3	6	7
ADAP2	10	16	16	23	15	12	13	17	14	17	12	10	18	23	6	19	7	22	23	9	20	10	4	13	12	9	7	6	10	11	7	14	3	10	14	7	11	12	9	12	16	12	8	6	9	11	18	15	19
ADAR	36	80	47	50	19	86	65	86	62	114	85	34	39	59	35	31	24	71	45	113	63	80	46	29	67	53	39	73	43	90	88	94	54	34	74	60	66	30	29	79	58	91	92	141	52	23	32	110	74
ADARB1	0	0	0	0	0	0	0	0	0	0	0	0	0	0	0	0	2	0	0	0	0	0	0	0	0	0	0	0	0	0	0	1	0	0	0	0	0	0	0	0	0	1	0	0	0	0	0	0	0
ADAT1	30	37	27	22	9	23	27	30	29	15	24	22	36	14	22	11	20	34	37	7	27	27	25	14	34	25	38	39	37	15	30	30	32	30	64	29	21	23	25	34	39	10	22	26	25	29	21	34	32
ADAT2	19	21	14	21	9	26	6	8	17	37	19	21	25	18	27	6	22	39	32	5	21	22	21	19	33	18	31	36	29	27	32	31	32	30	34	31	18	42	22	31	23	35	27	34	41	33	21	34	29
ADAT3	0	0	0	0	0	2	0	0	0	2	0	0	0	0	0	0	0	0	0	0	0	0	0	0	0	0	0	0	1	0	0	0	1	0	0	0	0	0	0	0	0	0	0	0	0	0	0	0	0
ADCK1	16	17	16	6	10	8	13	17	22	17	16	19	34	21	23	29	23	17	18	28	25	25	19	6	17	10	17	12	12	14	12	5	9	8	13	10	16	10	7	18	19	8	12	12	13	11	5	21	29
ADCK2	0	2	2	0	0	0	0	4	21	1	5	0	3	1	0	0	1	3	2	2	6	8	0	2	0	0	0	0	3	1	3	0	1	0	1	0	0	4	0	1	4	3	6	0	0	0	0	0	0
ADCK3	66	71	58	72	42	59	85	75	67	100	81	74	86	73	91	77	67	105	84	80	60	117	68	78	55	40	56	58	55	59	59	84	69	41	54	44	40	57	75	64	72	70	69	104	46	71	51	49	66
ADCK4	20	17	22	23	4	26	31	21	16	29	32	36	37	25	12	26	23	19	31	22	26	27	40	26	16	12	14	13	9	18	16	17	13	12	10	6	13	24	9	16	9	19	15	10	19	25	16	19	25
ADCK5	32	50	40	22	34	39	31	30	21	62	40	27	60	34	48	35	28	42	46	46	62	37	51	41	25	15	28	20	26	30	22	18	27	34	27	8	24	36	28	17	23	26	29	28	41	19	32	39	39
ADCY1	0	0	0	0	0	0	0	0	0	0	0	0	0	0	0	0	0	0	0	0	0	0	0	0	0	0	0	0	0	0	1	0	0	0	2	0	0	0	0	0	0	0	0	0	0	0	0	0	0
ADCY3	4	0	0	0	0	0	0	0	0	0	0	0	0	0	0	0	0	0	1	0	0	0	0	2	4	0	1	0	0	1	0	0	0	0	0	3	0	0	1	0	0	2	2	0	0	0	0	0	0
ADCY4	0	0	0	0	0	0	0	0	0	0	0	0	0	0	0	0	0	0	0	0	0	0	0	0	0	1	0	0	0	0	0	0	0	0	0	0	0	0	0	0	0	0	0	0	0	0	0	0	0
ADCY7	16	4	12	10	7	4	12	19	9	14	9	7	8	12	6	9	4	3	15	18	4	9	11	11	5	5	2	3	6	3	6	7	5	3	12	5	2	5	4	5	2	9	6	11	9	2	8	3	8
ADCY9	0	1	0	0	0	0	2	0	3	0	0	0	0	0	4	0	0	0	1	0	3	0	0	0	0	0	0	0	1	0	0	1	0	0	0	0	0	0	0	0	0	0	0	3	0	0	0	0	0
ADD1	8	9	5	4	11	18	8	18	13	10	7	4	16	20	6	10	5	9	6	9	10	16	1	2	7	7	13	8	7	16	11	21	14	12	20	7	8	14	13	10	10	10	11	19	11	6	11	11	4
ADD2	18	39	15	21	5	24	14	32	30	13	25	23	13	25	18	27	18	28	13	38	36	21	32	17	20	9	24	27	17	47	15	30	17	7	21	24	11	11	15	7	28	49	13	28	5	11	16	25	12
ADD3	4	2	8	2	1	7	3	5	8	7	6	4	3	1	5	5	2	5	6	7	10	5	4	2	8	5	12	3	6	2	7	4	3	5	4	5	1	8	6	2	5	2	8	2	3	9	6	4	1
ADGB	0	0	0	0	0	3	0	0	0	0	0	0	0	0	0	0	0	0	0	0	0	0	2	0	0	0	0	0	0	1	0	0	0	1	3	2	0	0	1	1	0	0	0	0	0	0	3	0	0
ADGRA2	0	0	0	0	0	2	0	0	2	0	0	0	0	0	0	0	0	0	0	1	0	0	1	0	0	0	0	3	0	2	0	0	0	0	0	0	0	0	0	0	0	5	0	0	0	0	0	2	0
ADGRA3	0	0	0	0	0	0	0	0	0	0	0	0	0	0	0	0	0	0	0	0	0	0	0	0	0	0	0	1	0	1	0	0	0	0	0	0	0	0	0	1	0	0	0	0	0	0	0	0	0
ADGRB3	0	0	1	0	0	0	0	0	0	4	5	0	2	2	3	0	0	0	0	5	0	1	2	0	1	0	0	0	0	2	0	0	1	1	0	0	0	0	0	0	0	0	0	0	0	2	4	0	1
ADGRD1	2	0	6	7	2	1	0	1	8	2	5	5	1	0	4	1	0	12	4	2	1	4	3	0	7	6	8	5	10	5	7	1	1	4	3	3	6	5	0	5	5	3	2	3	1	1	8	3	3
ADGRE1	0	0	0	0	1	0	0	3	0	4	0	0	0	0	0	1	0	2	0	0	1	1	0	2	0	1	1	0	2	2	0	0	2	0	4	0	1	0	2	3	0	1	1	0	3	0	0	0	1
ADGRE2	1	2	0	18	1	4	0	3	7	8	1	3	8	2	3	8	0	6	0	1	2	1	4	4	4	5	6	5	7	2	10	7	0	1	8	1	1	12	1	2	11	1	3	3	0	3	1	1	0
ADGRE3	0	0	0	0	0	0	0	0	0	0	0	0	0	0	0	0	0	0	1	0	0	0	0	1	0	0	0	0	0	0	1	0	0	0	0	0	0	0	0	0	0	0	1	0	0	0	0	0	0
ADGRE5	30	60	31	26	16	79	61	57	50	78	36	49	52	56	46	28	17	87	55	72	48	62	43	41	76	17	38	54	62	64	48	48	26	53	93	57	18	34	12	64	55	64	25	49	23	40	23	103	34
ADGRF3	0	4	2	8	3	4	4	4	7	13	4	3	6	0	6	0	1	0	3	0	4	0	6	0	12	6	0	8	13	11	5	5	7	10	15	3	0	0	0	8	10	2	9	3	0	5	0	4	2
ADGRG1	0	0	0	0	0	0	0	3	0	0	0	0	5	0	0	0	0	0	0	0	0	0	0	0	0	0	0	0	0	0	0	0	0	0	0	0	0	0	0	0	0	1	0	0	0	0	0	2	0
ADGRG3	0	0	0	0	0	0	0	0	0	0	0	0	0	0	0	0	0	0	0	3	3	5	0	0	1	0	0	0	0	2	1	0	1	0	5	0	2	0	0	0	0	0	1	0	0	0	0	1	0
ADGRG5	16	19	9	18	23	25	27	28	24	38	36	12	48	14	20	21	23	30	35	42	31	19	24	14	19	13	15	36	31	31	29	25	18	16	42	20	8	28	22	30	38	29	24	21	19	16	14	23	24
ADGRG6	0	0	0	0	0	2	0	0	0	0	2	0	1	4	0	2	0	0	1	0	2	0	0	0	2	0	0	0	0	0	0	4	1	1	0	0	0	0	0	0	0	1	1	2	1	3	3	0	0
ADGRL1	0	0	0	0	0	0	0	4	0	0	0	0	0	0	0	0	0	1	0	5	2	0	0	0	0	0	0	1	0	3	0	1	0	0	11	0	0	0	0	0	0	3	0	0	0	0	0	1	0
ADGRL2	0	0	0	1	0	0	1	1	3	5	0	0	0	2	0	0	0	1	0	0	0	0	0	0	0	2	2	0	8	3	6	0	2	4	0	0	3	0	6	0	6	6	1	0	5	0	0	0	0
ADGRL3	0	0	0	0	0	0	0	0	0	0	0	0	0	0	0	0	0	0	0	0	0	0	0	0	0	0	0	0	1	0	0	0	2	0	0	0	0	0	0	0	2	0	0	0	0	0	0	0	0
ADH1C	2	0	0	0	0	0	0	0	0	0	0	0	0	0	0	0	0	0	0	0	0	0	0	0	0	0	0	0	0	0	0	0	2	0	0	0	0	0	0	0	0	0	0	0	0	0	0	0	0
ADH4	0	0	0	0	0	0	0	0	3	0	0	0	0	0	0	0	0	0	0	0	0	0	0	0	0	0	0	0	0	0	0	0	0	0	0	0	0	0	1	0	0	0	0	0	0	0	0	0	0
ADH5	107	112	116	117	77	90	122	86	98	130	82	90	147	84	105	108	96	179	106	87	120	135	119	101	130	70	152	108	159	75	142	134	119	129	166	69	79	129	103	111	173	62	122	148	129	128	93	193	147
ADI1	261	316	254	278	228	318	310	260	328	281	321	383	305	239	219	240	169	305	277	190	234	246	317	294	316	239	358	370	403	292	381	330	358	340	420	310	234	354	271	342	392	303	336	342	283	356	271	374	334
ADIPOR1	651	767	566	796	621	730	738	615	801	1049	946	581	561	483	414	568	470	609	717	456	490	602	716	433	561	384	589	582	557	503	609	712	755	506	909	472	389	658	513	665	650	532	636	878	774	503	602	1009	766
ADIPOR2	21	26	13	14	12	19	15	11	33	16	33	11	22	21	6	10	9	6	17	19	28	18	19	9	12	11	12	7	29	8	15	12	14	13	20	21	18	17	10	19	22	6	25	16	18	14	13	45	29
ADK	133	101	85	125	99	125	87	97	132	132	94	137	144	98	95	156	106	137	106	135	145	128	122	131	109	74	100	98	108	122	126	116	120	105	134	71	68	117	79	126	136	102	84	115	96	117	101	135	103
ADM	0	0	0	1	0	0	0	0	0	0	0	0	0	0	0	0	0	0	0	0	0	0	0	0	0	0	0	0	0	0	4	0	1	0	2	0	0	1	2	0	0	0	2	1	0	0	0	0	0
ADM2	0	0	0	0	0	0	0	0	0	0	0	0	0	0	0	0	0	0	0	0	0	0	0	0	0	0	0	0	0	0	0	0	0	0	0	0	0	0	0	0	0	0	0	0	0	0	1	3	0
ADM5	0	26	2	3	0	57	5	92	5	121	10	9	3	27	2	7	1	20	3	76	0	89	4	0	126	4	5	169	6	329	12	374	24	11	154	102	9	9	17	208	8	346	17	453	33	4	0	42	1
ADNP	3	0	0	2	0	1	0	3	0	4	0	11	3	1	0	1	4	2	4	0	4	3	6	0	2	2	6	1	1	20	3	4	1	1	11	3	1	8	0	1	0	34	3	0	1	1	0	1	1
ADNP2	0	0	0	0	0	1	2	0	0	0	0	0	0	0	0	0	0	0	0	0	0	0	1	0	2	0	0	0	0	0	0	1	1	0	0	0	0	0	0	0	2	0	0	0	2	0	0	0	0
ADO	0	0	0	0	0	0	1	0	0	0	2	0	0	0	0	0	0	0	0	0	0	0	0	0	0	0	1	0	0	0	0	0	0	0	0	0	0	0	0	0	0	0	0	0	0	0	0	0	0
ADORA1	1	0	0	0	1	0	0	0	0	0	4	0	0	3	0	0	0	2	0	0	2	0	3	0	1	0	2	0	0	0	0	2	0	0	0	0	0	0	0	0	0	0	0	0	0	0	0	0	0
ADORA2A	0	0	0	4	0	0	0	0	0	0	0	0	0	0	0	0	0	0	0	0	0	0	0	0	0	0	0	0	0	0	0	0	0	0	0	0	0	0	0	0	0	0	0	0	0	0	0	0	0
ADORA2B	42	38	40	55	13	32	35	30	26	50	44	25	49	25	30	42	43	45	57	32	61	37	40	29	11	2	7	10	5	5	8	2	4	7	10	5	0	5	14	4	11	4	8	5	4	6	30	20	20
ADORA3	0	0	0	0	0	0	1	0	0	0	0	0	0	0	0	0	0	0	0	0	0	0	0	0	0	0	0	0	1	0	2	0	0	0	0	0	0	0	0	0	0	0	0	0	0	0	0	0	0
ADPGK	173	290	218	184	170	195	215	168	204	189	272	184	303	255	277	265	208	306	291	235	301	311	285	293	100	83	73	81	112	85	97	71	81	81	94	95	69	92	73	115	85	96	87	100	104	108	116	225	216
ADPRH	36	26	14	13	5	6	16	19	12	16	18	13	20	17	19	6	9	17	20	16	14	24	14	4	8	7	11	6	15	17	8	2	12	8	18	9	7	15	16	12	12	9	16	9	13	15	11	12	4
ADPRHL1	0	0	0	0	0	0	0	0	0	0	0	0	0	0	0	0	0	0	0	0	0	0	0	0	0	0	0	0	0	0	0	0	0	0	0	0	0	0	0	0	0	0	0	0	0	0	0	0	0
ADPRHL2	35	35	35	42	31	44	47	26	29	22	42	53	25	37	41	48	16	27	50	35	43	39	40	48	40	23	38	60	51	26	39	41	46	43	58	47	31	48	54	55	72	27	50	53	64	55	22	29	18
ADPRM	9	11	5	24	7	4	7	7	18	19	20	3	7	14	9	5	10	20	5	6	17	18	11	24	20	12	17	20	23	17	20	25	13	22	32	16	12	18	8	19	17	16	24	20	11	27	14	18	7
ADRA1B	0	0	0	0	0	0	0	0	0	0	0	0	0	0	0	0	0	0	0	3	0	0	0	0	0	0	0	0	0	0	0	0	0	0	0	0	0	0	0	0	0	0	0	0	0	0	0	0	0
ADRA2A	0	0	0	0	0	0	0	0	0	0	0	0	0	0	0	0	0	0	0	0	0	0	0	0	0	0	0	0	0	0	0	0	0	0	0	0	0	0	0	0	0	0	0	0	0	0	0	0	0
ADRA2B	0	0	0	0	0	0	0	0	0	0	0	0	0	0	0	0	0	0	0	0	0	0	0	0	0	0	0	2	0	0	1	0	0	0	3	0	0	0	0	0	0	0	0	0	0	0	0	0	0
ADRB1	0	1	1	0	0	2	0	0	3	0	0	0	0	0	0	0	0	1	0	0	2	0	0	0	0	0	0	0	0	0	0	0	0	0	0	0	0	0	0	0	0	0	0	0	0	0	0	0	0
ADRB2	3	4	6	4	0	0	7	6	4	7	1	0	12	3	0	10	1	12	15	3	6	4	0	8	3	3	7	4	8	1	3	4	5	2	4	0	2	7	5	0	7	1	1	6	7	2	2	10	0
ADRBK1	27	40	48	34	19	38	36	41	34	37	42	22	43	18	29	34	29	53	43	85	31	53	45	19	26	25	21	21	33	41	18	20	20	13	26	22	36	28	17	28	27	44	21	20	26	13	12	45	30
ADRBK2	1	0	0	0	0	0	0	0	0	0	0	0	0	0	0	0	3	2	0	0	1	0	0	0	0	0	0	0	0	0	0	0	0	0	0	0	3	0	0	0	0	0	0	0	1	0	0	0	0
ADRM1	1803	2029	1699	2324	1614	2175	2376	1579	1928	2154	2415	1912	2204	1806	1914	2185	1725	2462	2415	1628	2021	2001	2379	1915	1074	769	1149	1274	1318	961	1173	1064	1255	1085	1319	897	817	1106	949	1199	1249	913	1107	1136	1199	1046	1300	1893	1651
ADSL	378	414	374	410	360	332	397	305	396	455	411	351	508	325	373	398	288	480	424	345	392	443	477	312	396	311	427	387	505	383	472	421	483	331	439	277	269	412	296	434	383	301	413	383	403	344	323	539	413
ADSS	31	34	38	45	26	27	44	26	29	36	34	49	49	32	50	45	33	38	44	18	47	28	51	45	35	20	39	15	31	26	40	23	22	29	33	12	8	28	16	24	37	22	29	17	24	25	42	54	37
ADSSL1	0	1	1	0	0	0	0	0	0	0	0	1	0	0	0	0	0	0	0	0	1	0	0	1	1	0	1	0	2	0	0	1	1	0	0	0	0	2	0	0	1	0	0	2	1	0	4	0	0
AEBP1	0	0	0	7	0	3	0	0	3	0	1	0	0	0	0	0	0	2	0	0	2	0	0	1	0	1	0	1	2	1	5	0	0	0	1	0	1	1	0	0	1	0	6	2	0	0	1	0	0
AEBP2	2	14	3	3	0	3	1	9	0	7	0	0	0	3	2	0	2	3	4	7	1	0	1	0	8	1	1	7	3	7	0	6	0	0	11	4	0	2	0	8	2	10	0	7	1	3	3	5	3
AEN	39	45	27	44	25	54	31	38	48	43	64	33	81	67	50	74	47	62	58	39	82	38	88	51	54	40	47	53	55	51	75	55	56	52	72	58	45	55	80	43	57	52	67	72	58	76	28	31	34
AES	22	35	16	29	25	22	24	29	28	14	31	32	28	13	30	31	11	18	27	38	36	31	35	21	37	15	20	35	22	45	39	22	28	12	22	24	19	18	18	23	20	37	36	29	30	17	15	38	33
AFAP1	1	3	7	0	4	3	5	2	2	3	0	0	3	2	0	0	0	3	5	5	3	0	1	0	1	0	0	0	3	3	2	3	2	0	1	2	1	0	5	0	2	5	0	1	4	1	5	0	3
AFF1	53	38	25	40	25	60	36	47	14	11	46	39	30	15	23	56	12	22	30	22	29	18	32	11	28	9	40	25	38	35	28	20	34	20	37	9	13	30	12	26	26	18	39	9	23	23	41	37	29
AFF2	3	0	0	0	3	1	1	2	2	0	1	0	0	0	0	0	0	3	0	3	0	2	0	1	0	0	1	2	0	0	0	2	0	0	1	1	0	0	1	3	0	0	0	0	0	2	2	0	0
AFF3	29	28	26	29	16	30	55	32	45	51	37	29	26	42	20	46	31	40	26	33	52	53	39	30	46	35	43	55	57	62	59	70	67	49	92	33	25	48	43	53	65	54	41	58	72	61	40	51	53
AFF4	49	18	33	44	20	24	52	24	16	34	42	27	41	37	37	45	22	41	38	14	37	21	25	25	29	16	24	19	28	19	31	17	24	24	31	13	12	18	22	20	38	21	18	15	30	22	30	36	19
AFG3L2	70	62	60	70	51	69	72	67	81	34	25	47	52	45	29	42	34	57	43	38	79	30	66	29	25	31	46	36	45	41	46	30	35	34	61	26	30	70	34	40	54	40	49	68	42	46	47	96	75
AFMID	54	66	48	54	37	48	57	100	78	107	61	38	89	62	32	56	41	56	75	117	75	103	93	61	87	62	111	89	80	168	107	155	96	52	132	68	42	99	50	112	85	130	119	165	105	47	30	78	44
AFTPH	30	38	28	39	20	40	44	18	39	18	41	36	45	15	25	14	11	34	36	40	40	43	34	14	23	17	21	22	18	25	28	17	24	29	47	20	16	34	16	23	17	17	25	12	23	14	40	51	44
AGA	69	72	55	78	63	87	85	66	88	95	81	86	88	91	63	69	80	61	107	68	72	72	127	73	73	50	95	90	94	85	91	85	83	80	100	60	48	74	59	86	99	101	88	103	63	83	72	87	89
AGAP11	7	0	5	4	0	0	5	9	2	1	2	2	4	0	5	6	8	0	0	3	4	3	2	6	1	2	0	2	3	4	2	3	6	0	8	2	3	0	2	4	5	3	4	6	2	0	4	7	5
AGAP2	6	31	8	19	2	42	7	19	18	54	15	6	7	34	15	27	7	71	14	26	23	23	14	27	24	8	13	28	20	12	12	23	8	15	10	13	18	9	6	43	26	27	24	37	11	21	22	34	4
AGAP3	2	9	2	4	5	2	5	31	4	46	4	0	1	5	2	5	4	7	3	25	7	66	8	2	2	0	0	1	6	23	2	51	7	2	30	1	2	0	0	2	1	22	0	40	10	1	0	4	6
AGAP4	0	0	0	0	0	0	0	0	0	0	0	0	0	0	0	0	3	0	0	0	0	0	0	0	0	0	0	0	0	0	0	0	0	0	1	0	0	0	0	0	0	0	0	0	0	0	0	0	0
AGAP6	0	0	0	0	0	0	0	1	0	0	0	0	0	0	0	0	0	0	0	0	0	0	0	0	0	0	0	0	0	1	0	0	0	0	0	0	0	0	0	0	0	2	0	0	0	0	0	1	0
AGBL2	0	0	0	0	1	2	0	0	1	0	0	0	0	0	0	0	0	1	2	0	0	0	0	1	0	0	0	0	2	0	1	0	1	1	0	0	0	0	0	1	1	0	3	0	1	0	0	0	0
AGBL3	11	9	13	6	3	9	12	11	7	4	15	9	16	0	1	4	8	9	4	6	11	14	8	8	7	6	10	9	11	3	15	10	7	15	8	2	3	4	8	9	10	7	10	7	7	10	6	11	11
AGBL4	0	0	0	0	0	0	0	0	0	0	0	0	0	0	0	0	0	0	0	0	0	0	0	0	0	0	0	0	1	0	0	0	0	0	0	0	0	0	0	0	0	0	0	0	0	0	0	0	0
AGBL5	13	12	17	25	16	13	30	39	27	9	15	16	24	10	2	6	4	10	10	7	15	17	8	8	10	5	8	8	17	24	14	8	9	11	10	14	3	14	10	7	9	37	22	15	15	16	30	53	25
AGER	0	0	0	0	1	2	0	0	0	0	2	0	2	0	0	0	0	1	0	1	0	7	0	0	0	1	0	2	2	2	6	4	0	0	12	0	0	0	0	0	2	0	0	8	0	2	1	2	0
AGFG1	0	0	0	0	1	0	0	0	1	3	0	0	0	0	0	0	0	0	0	1	0	0	4	6	0	0	1	0	1	0	0	6	0	0	0	0	2	0	0	0	0	0	0	3	0	0	2	0	0
AGFG2	0	1	0	0	0	0	0	13	0	0	0	0	0	0	2	0	0	1	0	4	0	4	1	0	0	0	0	3	0	3	0	5	0	0	1	0	0	0	0	0	0	11	0	4	1	0	0	0	4
AGGF1	76	73	63	96	55	87	102	53	81	94	73	67	80	58	87	98	58	108	102	58	91	99	91	90	64	63	61	74	82	63	60	51	69	60	76	30	47	59	55	64	58	48	50	60	82	47	60	123	63
AGK	3	13	22	13	10	16	18	12	15	16	11	5	19	12	16	21	5	30	10	17	17	12	18	6	30	13	18	33	16	23	30	21	30	25	23	27	20	19	4	26	16	28	34	37	40	45	15	24	27
AGL	9	6	23	20	17	14	27	8	7	17	14	15	27	9	11	19	12	12	7	10	4	7	15	7	11	3	10	10	5	5	21	9	4	9	10	8	4	4	8	9	6	3	6	11	8	2	2	14	24
AGMAT	7	8	10	8	3	0	5	11	10	13	5	1	2	4	1	2	2	3	6	1	6	6	5	0	5	5	8	6	14	5	7	11	4	3	13	10	6	19	11	12	13	21	12	17	14	7	14	30	35
AGO1	0	1	0	0	0	0	0	0	0	4	13	0	0	0	0	0	0	3	1	0	0	0	2	0	3	0	0	1	0	1	0	3	0	1	0	0	0	1	0	1	0	0	2	1	4	4	0	7	0
AGO2	0	0	0	0	0	0	0	0	1	0	3	0	0	0	0	0	0	0	0	0	0	1	0	0	3	0	0	0	0	0	3	0	2	2	0	0	0	0	0	0	0	0	0	0	2	0	0	0	0
AGO3	6	13	4	31	12	3	12	12	7	6	19	17	14	10	3	15	15	14	6	3	9	15	19	8	7	3	1	5	8	7	13	8	3	6	9	3	4	9	5	4	6	3	4	3	4	6	7	7	7
AGO4	0	0	0	0	0	0	0	0	0	0	0	0	0	0	0	0	0	0	0	0	0	0	0	0	0	0	0	0	2	0	0	0	1	0	0	0	0	0	0	0	0	0	0	0	3	0	0	0	0
AGPAT1	65	252	103	103	62	339	91	221	282	129	213	142	244	316	95	99	83	430	140	259	319	137	244	156	165	49	40	155	69	156	195	85	111	88	146	92	36	41	46	179	46	152	182	72	91	66	45	213	88
AGPAT2	409	497	412	479	352	406	527	587	527	511	644	567	576	490	406	439	404	571	544	572	482	492	645	474	318	247	325	315	397	411	316	301	351	335	415	272	237	367	265	329	381	365	311	392	297	349	403	637	488
AGPAT3	0	0	0	0	0	2	0	3	4	9	4	1	0	0	3	0	1	0	0	0	1	4	4	0	0	6	0	3	4	1	0	4	3	0	3	0	0	1	2	0	5	4	0	4	0	1	0	2	0
AGPAT4	6	7	7	13	7	12	9	2	3	3	0	8	8	4	10	10	2	10	13	6	7	9	11	4	9	2	2	2	14	3	4	13	7	7	11	4	7	6	1	13	12	4	6	2	7	3	15	11	11
AGPAT5	61	56	44	51	42	74	44	59	59	51	61	53	57	42	36	40	39	42	57	43	64	57	57	42	55	52	72	60	70	48	69	59	40	45	57	34	41	77	45	51	100	61	66	82	48	42	28	83	42
AGPAT6	85	108	88	138	109	124	97	90	123	84	166	137	113	109	87	147	82	148	163	120	118	141	181	101	60	66	80	130	100	136	97	98	119	68	103	71	97	98	111	117	102	97	94	115	119	112	92	151	107
AGPAT9	11	8	12	12	15	1	2	5	9	2	10	4	4	15	8	6	7	3	22	7	9	5	4	6	7	9	4	5	6	0	4	4	6	8	5	7	3	6	4	1	2	0	4	9	3	0	0	0	8
AGPS	0	0	0	3	3	2	1	5	3	0	3	4	0	0	0	0	0	4	1	0	7	2	0	2	1	0	0	3	2	6	6	0	1	3	1	1	0	0	2	3	4	5	7	0	1	0	3	1	3
AGRN	0	1	2	0	0	0	0	0	2	1	0	0	0	0	0	0	0	0	0	0	0	0	0	0	0	0	1	1	0	0	0	0	2	0	2	0	0	2	0	1	0	1	0	0	0	0	0	3	0
AGRP	0	0	0	0	0	0	0	0	6	0	0	0	6	4	1	1	0	1	0	0	1	0	3	0	0	0	2	1	0	0	0	1	1	0	0	0	0	0	0	0	0	0	0	1	0	0	0	0	0
AGT	630	720	662	842	665	958	831	731	787	972	1014	776	1036	891	851	1104	788	1326	1300	968	1049	989	1172	851	652	490	687	676	780	669	717	717	725	637	858	555	472	774	574	687	799	599	669	733	795	578	523	802	593
AGTPBP1	37	54	20	30	27	25	47	49	27	36	34	35	45	24	26	70	18	38	35	40	37	31	63	36	19	20	19	14	33	12	23	25	29	17	52	16	9	24	33	23	28	18	15	14	30	12	26	32	42
AGTRAP	275	335	331	390	277	359	308	313	368	334	384	377	382	324	391	473	380	468	478	293	432	421	499	363	270	178	334	271	318	245	289	255	285	274	336	220	192	310	251	296	320	264	225	268	296	251	235	428	298
AHCTF1	0	0	0	0	3	4	3	2	0	0	3	3	5	1	0	6	4	3	9	3	5	7	3	3	1	0	4	2	3	0	1	0	0	1	1	0	0	4	0	0	2	2	1	0	1	3	5	4	3
AHCY	305	334	290	272	213	404	331	257	341	324	305	288	531	371	331	384	318	536	553	370	503	433	568	364	300	195	272	286	276	218	271	243	300	234	283	245	209	281	195	391	295	215	274	287	307	216	174	359	323
AHCYL1	9	11	8	6	7	9	9	3	10	6	6	15	9	9	7	4	5	9	10	6	5	5	13	7	6	5	7	12	11	5	11	14	10	6	16	6	0	5	4	5	11	8	8	11	10	4	3	6	7
AHCYL2	0	0	0	0	0	0	1	0	0	0	0	0	0	0	0	0	0	2	0	0	0	0	0	0	0	0	0	0	0	0	0	0	0	0	0	0	1	0	0	0	0	0	0	0	0	0	0	0	0
AHDC1	0	0	0	0	0	0	0	2	1	0	0	0	0	0	0	0	0	0	0	8	0	0	0	0	0	0	0	0	0	4	0	0	0	0	0	0	0	0	0	0	0	1	0	0	0	0	0	0	0
AHI1	93	120	62	89	58	79	104	105	82	114	67	95	103	75	53	113	65	133	96	120	96	129	115	118	99	60	69	130	111	135	85	168	106	95	128	62	64	76	63	116	128	81	79	164	106	95	46	95	79
AHNAK	25	18	21	41	11	18	39	18	19	27	20	22	32	17	30	21	20	20	27	14	25	23	46	21	31	7	9	11	20	13	23	24	28	13	24	20	5	20	19	20	21	13	19	24	15	8	13	18	8
AHNAK2	0	0	0	0	0	0	0	0	0	0	0	0	0	0	0	0	0	0	0	0	0	0	0	0	0	0	0	0	0	0	0	0	0	0	0	0	0	0	0	0	0	0	0	0	0	0	0	0	0
AHR	0	0	0	0	0	0	2	0	0	0	0	0	0	0	0	0	0	0	0	0	0	0	0	0	0	0	0	0	1	0	0	0	1	0	0	0	0	0	0	0	1	0	0	0	3	0	0	0	0
AHSA1	264	228	188	267	208	264	284	183	197	383	251	299	304	245	203	263	183	317	292	196	289	271	268	294	301	207	283	288	344	278	314	331	320	287	368	228	240	302	268	331	336	260	283	310	290	300	201	392	223
AHSA2	6	4	3	3	3	0	0	2	1	6	0	4	3	1	4	2	0	9	3	0	5	10	1	0	2	0	2	2	4	8	3	2	9	1	1	0	0	1	0	2	3	8	2	0	5	4	0	3	1
AIDA	6	5	9	18	9	14	6	4	11	13	18	17	2	3	5	4	8	0	7	10	5	5	1	5	8	2	11	10	11	6	6	16	6	9	4	6	3	5	7	18	6	13	6	12	2	4	11	18	14
AIF1	1044	1138	978	1091	771	1046	1152	941	963	1217	1279	1060	1173	856	844	1041	790	1074	1126	912	927	990	1247	859	2621	2032	2778	2722	3162	2407	2804	2549	3080	2645	3074	2006	1925	2808	2144	2777	3115	2205	2547	2511	2940	2516	1098	1661	1508
AIF1L	0	0	0	0	0	0	0	0	0	0	0	0	0	0	1	1	0	0	2	0	0	0	0	0	0	0	1	0	0	0	0	0	0	0	0	0	0	1	0	0	0	0	0	0	0	0	0	3	0
AIFM1	107	112	113	126	102	129	178	125	175	133	145	128	135	86	79	117	66	130	158	109	116	82	127	126	145	130	141	175	177	173	182	137	152	148	200	100	121	133	126	185	199	181	180	155	179	159	75	113	82
AIFM2	18	22	24	22	17	26	22	8	19	16	15	25	27	13	26	19	13	13	20	14	19	25	26	15	8	12	16	19	12	14	21	18	27	24	15	14	11	15	12	27	11	8	25	25	14	21	11	18	29
AIFM3	0	0	1	0	0	1	0	0	0	0	0	0	0	0	6	0	0	0	0	0	0	0	0	0	0	0	0	0	0	0	2	0	0	0	1	0	1	2	0	0	1	1	0	2	0	0	0	0	0
AIG1	641	684	667	692	582	566	682	457	657	682	737	594	913	687	625	797	659	768	774	563	734	808	943	601	780	677	762	699	841	672	782	760	811	808	862	576	623	743	608	743	845	674	755	760	764	692	602	825	839
AIM1	0	0	3	0	0	2	0	0	0	6	0	0	0	0	1	0	0	0	2	0	0	1	0	0	0	1	0	0	0	0	0	2	0	0	0	1	1	0	0	0	0	0	0	0	0	0	0	0	2
AIM2	0	0	0	0	0	0	0	0	0	0	0	2	0	0	0	0	0	0	0	0	0	0	0	0	2	0	0	0	0	0	0	1	0	0	0	0	0	0	0	0	0	0	0	2	2	0	1	0	0
AIMP1	75	103	49	81	56	54	123	54	99	65	87	103	143	76	36	78	49	94	93	51	84	91	107	88	141	122	158	146	165	146	198	164	141	154	176	132	108	162	157	131	164	154	169	152	131	127	83	169	101
AIMP2	383	485	407	514	329	459	491	374	423	458	556	510	620	463	440	587	366	549	604	461	492	430	593	427	293	248	339	338	348	264	346	310	373	314	342	276	224	293	212	329	368	264	325	323	339	293	314	557	448
AIP	131	176	126	197	92	183	208	164	194	129	147	167	216	149	156	201	117	204	186	185	211	191	182	160	168	151	203	199	228	225	206	196	214	214	219	162	144	200	155	227	195	237	169	208	228	156	107	199	143
AJAP1	0	0	0	0	0	0	0	3	0	0	0	0	0	0	0	0	0	0	0	3	0	0	0	0	0	0	0	0	0	0	0	0	0	0	0	0	0	0	0	0	0	0	0	0	0	0	0	1	0
AJUBA	0	3	0	0	0	0	0	0	3	3	1	0	0	0	0	0	0	0	0	0	0	0	0	0	0	0	1	0	1	0	0	0	2	0	3	0	1	0	0	0	0	0	0	0	0	0	0	0	0
AK1	118	123	106	138	95	112	128	109	95	109	153	131	137	114	116	119	127	151	134	115	149	182	150	122	132	95	132	143	145	141	111	136	143	130	176	111	101	154	128	143	171	152	120	138	155	145	110	151	127
AK2	674	732	699	841	679	743	763	615	806	885	878	918	844	755	767	848	612	918	1067	760	832	990	926	912	866	711	960	944	1097	879	1008	1105	1066	985	1125	842	730	1018	838	1084	1191	984	1069	1168	1076	1070	621	966	895
AK3	88	98	48	120	54	92	136	62	113	84	94	94	135	93	90	135	63	80	132	72	106	65	84	76	68	72	71	65	79	55	51	42	54	53	78	38	71	77	51	79	82	41	51	58	79	51	90	101	109
AK4	57	66	48	35	60	72	50	35	64	71	81	58	56	79	39	81	47	86	71	57	66	83	73	70	50	29	25	40	28	38	48	53	59	34	48	33	37	27	21	45	36	26	36	59	53	28	17	110	61
AK5	0	0	0	1	0	0	0	0	0	0	0	0	0	0	0	0	0	0	0	0	0	0	0	0	0	0	0	0	0	0	0	0	0	0	0	0	0	0	0	0	0	0	0	0	0	0	0	0	0
AK7	0	0	0	0	0	0	0	0	0	0	0	0	0	0	1	0	0	0	0	0	0	0	0	0	0	0	1	0	0	0	0	0	0	0	0	2	0	2	0	0	0	0	1	0	0	0	0	0	0
AK8	0	0	0	3	0	0	0	0	0	0	0	3	0	0	0	0	0	0	0	0	0	0	0	0	0	0	0	0	0	0	0	0	0	0	0	0	0	0	0	0	0	0	0	0	0	0	0	0	0
AK9	0	0	0	2	0	1	0	0	0	1	2	0	0	3	0	0	0	0	4	0	0	0	0	0	2	0	0	0	4	1	2	2	4	3	7	3	4	7	0	0	4	6	3	7	7	2	1	4	1
AKAP1	3	3	0	0	7	0	0	9	0	4	2	5	2	1	5	0	2	4	2	4	4	1	9	3	0	1	0	1	4	1	2	0	0	1	5	2	2	1	0	3	0	4	2	0	1	0	2	0	1
AKAP10	0	7	5	1	2	3	1	9	6	7	5	4	4	2	2	3	3	1	2	1	3	1	7	0	2	3	0	2	4	4	2	6	2	3	0	1	0	1	0	6	1	0	0	4	0	0	1	5	0
AKAP11	0	0	1	0	1	2	2	0	0	4	0	3	2	0	0	1	0	0	0	0	0	1	3	0	6	6	6	3	6	3	4	13	2	16	8	8	6	11	10	4	6	5	7	8	3	2	4	1	5
AKAP12	0	0	0	0	0	0	0	0	0	0	0	0	0	0	0	0	0	0	2	0	3	0	0	0	0	0	0	0	0	0	0	0	0	0	0	0	0	1	0	0	0	0	0	0	0	1	0	0	0
AKAP13	0	1	2	2	2	0	1	0	0	4	1	2	0	0	3	4	0	0	3	0	0	1	2	1	2	0	0	2	2	1	0	3	2	0	2	0	0	0	0	2	2	0	0	3	3	0	2	2	0
AKAP2	15	25	23	32	22	31	35	38	7	33	36	12	17	14	10	17	5	18	19	40	14	24	7	5	30	20	32	28	23	64	19	35	6	17	37	32	22	37	23	38	42	59	10	47	19	32	9	29	23
AKAP5	0	3	0	0	0	0	0	0	0	0	0	0	0	0	0	0	0	0	0	0	0	0	0	0	0	0	0	0	0	0	0	0	0	0	0	0	0	0	0	0	0	0	0	0	0	0	0	0	0
AKAP7	22	20	7	10	12	30	16	19	11	20	12	16	5	14	11	6	7	18	22	10	12	5	16	7	16	27	24	25	33	19	42	28	11	24	24	24	25	17	20	45	39	15	52	32	17	28	11	22	17
AKAP8	98	83	53	93	59	81	146	92	105	283	67	73	157	85	83	120	75	98	175	97	85	246	112	97	56	43	71	49	166	76	74	294	53	60	99	60	47	89	46	64	181	72	70	359	69	69	63	109	52
AKAP8L	11	4	8	15	14	11	19	11	5	5	12	11	7	7	9	15	1	2	12	5	6	4	7	11	15	11	12	9	13	12	19	24	16	11	12	7	15	17	23	11	10	18	21	16	24	9	2	5	4
AKAP9	123	115	112	137	124	104	166	104	146	174	165	108	190	130	94	152	99	137	127	129	88	127	115	118	133	103	135	126	166	92	160	141	109	108	108	95	83	136	78	111	129	93	107	109	95	75	96	156	131
AKIP1	132	161	105	143	91	119	165	106	150	145	138	143	218	102	127	157	120	129	168	127	142	152	200	137	194	130	143	154	183	120	167	129	130	155	208	125	159	205	99	152	151	152	166	143	137	177	97	145	143
AKIRIN1	31	29	46	38	23	28	48	37	23	46	28	34	25	22	11	37	16	19	29	23	16	18	28	13	16	26	30	20	38	21	29	25	30	27	49	21	45	39	30	44	36	40	51	45	49	49	52	121	76
AKIRIN2	114	130	110	130	101	207	167	95	158	159	115	142	187	134	119	139	104	241	167	161	164	127	148	156	130	62	70	140	115	121	95	106	107	119	148	110	72	84	82	152	128	165	87	129	112	93	76	187	104
AKNA	0	0	0	0	0	0	0	3	0	0	0	0	0	0	0	0	0	0	2	0	0	0	0	0	0	0	0	2	2	0	0	0	0	0	0	0	0	0	0	0	0	0	0	0	0	0	0	0	0
AKR1A1	376	403	407	422	326	479	419	385	425	442	471	404	544	460	452	494	327	586	565	424	444	487	626	400	485	345	471	443	507	383	501	475	458	422	534	398	355	416	352	463	517	364	458	501	409	432	362	506	439
AKR1B1	436	382	351	387	324	378	387	269	374	404	401	393	548	397	423	461	366	539	531	348	457	469	575	479	254	226	252	244	323	189	241	253	278	250	281	200	219	264	195	274	288	201	223	287	233	257	264	422	377
AKR1B10	2	0	1	0	0	0	0	0	0	0	0	0	0	0	0	0	0	0	0	0	0	0	0	0	1	2	0	0	1	1	1	0	5	2	7	0	4	0	0	0	4	0	0	3	3	0	0	0	0
AKR1B15	0	0	0	0	0	0	0	0	0	0	0	0	0	0	0	0	0	0	0	0	0	0	0	0	0	0	0	0	0	0	0	0	0	0	0	0	0	0	0	0	0	0	0	0	0	0	0	0	3
AKR1C1	0	2	2	1	1	3	3	1	5	4	1	8	6	3	5	1	4	5	8	2	0	8	3	2	9	5	7	7	5	6	12	10	9	6	1	0	6	3	12	1	1	3	4	9	7	10	1	3	9
AKR1C2	10	12	8	10	10	18	7	12	31	20	12	23	17	11	13	9	8	14	16	16	7	8	26	13	19	14	30	23	36	25	40	32	34	24	31	8	25	33	25	28	39	13	44	34	26	3	14	18	12
AKR1C3	0	0	0	0	0	0	0	0	0	0	0	1	0	0	0	0	0	4	0	0	0	0	1	0	1	3	1	0	1	1	1	3	1	0	6	3	2	1	0	0	4	0	1	1	0	1	1	0	0
AKR1E2	0	0	2	2	0	1	2	3	4	2	3	3	0	0	0	0	0	0	1	1	0	3	0	0	1	0	0	0	0	1	0	0	0	1	0	1	0	0	0	0	0	6	0	0	0	0	0	4	1
AKR7A2	7	5	13	14	8	13	15	7	3	6	6	4	15	13	8	19	26	18	15	8	25	14	27	7	17	13	15	24	21	12	19	9	13	22	30	21	21	25	20	36	35	14	17	18	12	45	14	38	19
AKR7A3	0	0	0	0	0	0	0	0	0	0	0	0	0	0	0	0	0	3	0	0	0	0	0	1	0	0	0	0	0	0	0	0	0	0	3	0	2	0	0	0	0	0	0	0	0	0	0	0	0
AKT1	0	0	1	0	0	0	2	1	2	1	12	3	5	4	0	2	1	7	2	2	2	3	7	3	1	1	0	0	5	4	3	2	2	3	0	0	0	5	3	1	0	3	1	4	2	2	1	2	0
AKT1S1	15	9	13	25	21	43	30	42	18	32	44	20	27	12	9	20	10	19	16	21	22	18	31	8	17	12	16	26	17	36	16	24	36	16	45	23	15	22	10	32	23	33	20	24	36	18	29	30	30
AKT2	142	379	115	351	99	324	167	391	211	187	404	160	497	327	129	394	130	348	257	488	218	199	328	190	197	55	171	168	99	273	92	78	164	107	323	155	45	172	54	178	108	256	96	127	162	77	123	266	121
AKT3	0	0	0	0	0	0	0	0	0	0	0	0	0	0	0	0	0	0	0	0	0	0	0	0	0	0	0	0	0	0	0	0	0	0	0	2	2	0	0	0	0	0	0	0	0	0	0	0	0
AKTIP	6	12	11	0	6	12	11	4	3	10	6	6	8	10	10	6	3	4	11	1	4	8	5	6	10	12	6	4	12	4	14	4	8	7	8	3	6	5	10	3	12	4	11	3	8	10	18	6	13
ALAD	65	90	88	134	94	102	145	68	109	120	89	65	137	98	99	118	107	113	172	78	118	89	128	79	76	56	56	74	115	57	94	68	76	70	67	75	56	54	58	73	115	67	83	49	54	67	61	90	81
ALAS1	192	253	163	300	184	206	214	183	216	245	229	186	245	218	208	217	144	220	266	192	251	206	240	182	257	201	297	313	289	264	314	310	282	251	481	227	214	286	238	325	281	274	310	281	305	176	164	254	253
ALCAM	47	32	41	29	33	53	98	52	49	56	29	48	44	23	5	21	24	42	69	39	13	30	30	32	66	42	65	73	94	71	76	80	53	77	87	46	59	59	53	75	84	47	73	90	47	63	65	46	54
ALDH16A1	15	20	23	23	12	16	68	56	23	29	22	24	21	7	8	14	11	6	25	49	6	23	15	9	15	13	9	11	34	55	9	18	8	15	18	17	21	22	10	26	36	63	15	23	11	24	14	65	27
ALDH18A1	22	23	24	29	14	24	25	78	10	31	22	33	22	22	14	32	29	40	28	61	23	14	24	18	44	40	41	27	43	107	30	48	41	38	65	45	29	46	26	43	42	98	13	45	32	40	28	38	47
ALDH1A1	0	0	0	0	0	0	0	0	0	0	0	0	0	0	0	0	0	0	0	0	0	0	0	0	0	0	0	0	0	0	0	0	0	0	0	0	0	0	0	0	0	0	0	0	0	0	0	0	0
ALDH1A2	0	0	0	0	0	0	0	7	0	0	0	0	0	0	0	0	0	0	1	0	0	0	0	0	0	1	0	0	0	0	0	0	2	0	0	0	2	0	0	0	0	0	0	0	0	0	0	0	0
ALDH1A3	0	0	0	0	0	0	0	0	0	0	0	0	2	0	0	3	0	0	0	0	0	0	0	1	0	1	0	0	0	0	0	0	0	0	0	0	3	0	0	0	0	0	0	0	0	0	2	0	0
ALDH1B1	65	85	68	104	82	64	126	98	95	108	92	65	97	109	85	115	112	123	141	135	150	105	130	102	73	35	69	68	69	108	87	46	73	60	121	68	33	86	48	46	69	126	91	68	97	63	45	91	77
ALDH1L2	6	1	3	2	2	7	4	3	4	5	2	2	3	11	1	8	2	9	8	0	6	3	3	6	3	4	6	10	7	2	7	5	3	3	5	5	3	8	1	14	14	0	2	1	1	4	4	4	2
ALDH2	407	436	382	445	359	360	500	344	411	414	432	406	578	469	421	500	448	539	533	506	502	493	624	435	383	331	372	382	466	367	464	390	475	348	548	403	348	487	370	482	553	390	507	453	468	415	259	460	315
ALDH3A1	0	0	3	0	0	0	0	0	0	0	0	0	3	4	0	0	0	0	0	2	2	0	0	0	0	0	0	1	0	0	0	0	0	0	0	0	0	0	0	0	0	0	0	0	0	0	0	0	0
ALDH3A2	22	37	28	36	16	32	31	34	27	33	30	21	56	27	35	29	19	35	35	11	38	40	31	34	22	17	22	29	27	31	26	31	31	17	24	13	33	33	19	36	36	28	33	26	21	15	23	39	42
ALDH3B1	166	266	162	179	139	237	329	223	319	180	243	155	302	240	198	189	155	246	307	237	333	215	282	170	178	92	104	112	197	130	178	135	161	114	178	118	104	90	100	99	182	170	183	140	136	112	110	250	114
ALDH4A1	16	20	9	19	25	34	15	24	31	19	38	21	41	22	16	30	29	33	29	39	11	11	42	27	20	9	18	16	13	28	18	13	18	15	23	13	11	20	14	25	12	18	14	17	15	14	16	10	25
ALDH5A1	0	0	0	0	0	0	0	0	0	0	0	0	0	0	0	0	0	0	0	0	0	0	0	0	2	0	0	0	0	2	0	0	0	0	0	0	0	0	0	0	0	1	0	0	0	0	0	3	0
ALDH6A1	35	40	28	45	33	28	45	40	32	40	34	34	46	37	31	54	36	65	38	46	56	51	65	36	18	13	17	17	22	26	25	16	18	15	21	21	11	32	22	15	14	18	14	6	11	17	35	49	34
ALDH7A1	19	20	12	24	27	12	37	15	14	17	39	16	14	12	23	22	16	16	22	13	13	21	15	19	16	22	14	23	16	19	12	21	28	13	13	7	7	12	12	28	13	12	10	20	23	20	19	27	22
ALDH9A1	60	42	79	84	72	51	68	48	67	72	94	66	83	77	60	70	57	88	55	50	60	56	68	40	68	49	52	63	67	55	75	62	73	50	89	54	68	61	61	50	71	68	45	54	81	60	60	78	66
ALDOA	2501	2831	2503	2773	1947	2722	2539	2734	2755	2831	2947	2354	3596	2957	2915	2939	2504	3756	3621	3356	3390	3228	4060	2160	3135	2467	2889	3000	3254	3533	3541	3112	3027	2575	3940	2769	2756	3159	2389	3561	3577	3544	3499	3615	3308	2477	1573	2826	2555
ALDOC	22	22	24	19	5	19	20	35	23	16	12	14	37	17	33	17	19	28	29	23	44	14	32	31	27	13	15	17	30	20	26	13	38	18	24	16	12	21	32	26	28	19	38	34	34	16	16	42	27
ALG1	102	89	90	103	99	86	91	76	117	112	116	180	141	104	121	141	110	174	131	103	153	139	168	230	81	65	91	85	107	82	90	101	100	60	123	69	64	107	44	78	113	75	118	76	119	60	87	134	131
ALG10	14	5	23	14	14	8	16	15	30	9	12	6	24	6	11	10	14	19	10	19	21	10	11	17	11	13	13	16	2	14	19	5	7	7	24	10	15	17	9	14	7	7	10	2	11	14	3	12	8
ALG10B	4	1	4	0	5	0	8	3	0	4	2	3	2	0	0	7	0	8	4	0	6	0	7	5	2	3	2	2	6	3	5	4	6	6	0	1	8	4	1	6	5	5	7	4	2	6	5	1	1
ALG11	17	30	21	33	8	19	21	22	20	21	21	21	16	17	11	22	10	18	28	19	17	13	23	14	70	47	80	56	97	80	84	86	68	107	79	56	63	68	40	53	72	88	83	77	56	109	27	32	19
ALG12	56	60	74	59	41	49	50	84	85	60	63	90	83	77	86	54	41	80	70	97	88	47	84	66	50	22	40	43	33	78	53	33	40	22	71	35	40	28	24	59	39	61	60	33	46	44	51	80	30
ALG13	14	7	10	10	14	22	10	12	17	23	28	14	10	15	13	11	9	21	13	5	14	5	21	3	16	21	19	21	39	27	31	30	18	17	33	5	20	25	27	26	32	27	19	27	16	24	17	11	9
ALG14	52	44	22	29	24	25	48	22	27	45	33	27	35	30	13	30	14	33	24	21	33	37	40	28	21	32	39	32	40	40	38	40	48	42	36	21	19	42	24	33	46	37	52	36	44	22	30	48	45
ALG1L	0	0	0	0	0	0	0	0	0	0	0	0	0	0	1	0	0	0	0	0	0	0	0	0	0	2	0	0	0	0	0	0	0	0	0	0	0	0	0	0	0	0	0	0	0	0	0	0	0
ALG1L2	0	0	0	0	0	0	0	0	0	0	0	0	0	2	0	0	0	0	0	0	0	0	0	0	0	0	0	0	0	0	0	0	1	0	0	0	0	0	0	0	0	0	0	0	1	0	0	0	0
ALG2	40	56	37	37	49	41	50	36	45	50	56	45	66	50	50	49	23	85	85	58	52	63	79	36	37	40	45	32	60	40	53	48	34	38	54	31	43	50	27	26	62	40	45	53	29	34	39	58	65
ALG3	612	694	511	687	470	599	759	604	604	590	783	693	860	563	546	663	523	777	816	652	730	599	824	798	601	421	542	676	680	566	673	520	600	587	698	415	427	585	481	639	720	554	602	545	600	517	389	713	474
ALG5	147	147	143	153	152	170	119	130	161	199	157	149	155	116	88	119	113	171	149	120	138	122	160	120	197	139	163	185	169	174	210	157	179	141	190	130	122	171	137	163	145	143	181	152	156	142	168	313	245
ALG6	5	3	4	5	8	7	18	2	1	13	5	17	2	1	5	7	7	11	1	2	4	11	9	3	17	9	15	20	15	11	15	7	12	22	7	13	9	15	18	33	11	11	16	5	13	10	7	4	12
ALG8	22	24	41	43	30	49	28	19	32	55	40	39	34	27	20	47	38	33	51	42	43	39	42	41	57	47	45	52	45	51	44	52	61	57	72	60	49	61	41	65	47	38	42	72	60	60	78	123	113
ALG9	26	31	20	11	24	23	23	28	29	24	30	10	32	11	25	9	10	16	25	28	23	21	41	29	28	16	23	24	26	14	21	16	16	17	33	19	14	45	10	41	37	28	17	12	16	30	18	39	19
ALKBH1	10	13	17	7	2	1	8	1	4	4	7	6	15	21	9	8	3	16	21	7	11	10	14	20	5	7	7	4	4	3	7	2	8	4	8	1	5	5	4	5	1	1	10	6	9	1	2	9	6
ALKBH2	55	46	33	37	23	44	46	26	24	35	32	31	40	19	25	36	33	43	36	30	49	73	44	21	46	39	54	39	61	51	54	62	68	51	56	40	21	75	40	44	46	39	73	60	54	43	32	62	32
ALKBH3	103	135	90	112	96	122	118	100	129	149	137	114	182	123	101	179	112	133	182	115	192	111	161	101	96	75	86	103	117	111	132	108	113	109	120	86	64	95	87	105	126	76	120	137	137	110	78	145	131
ALKBH4	78	116	84	102	73	79	115	85	103	121	77	48	86	92	101	95	77	118	99	77	86	118	121	89	47	46	62	43	77	52	56	56	66	42	87	37	66	53	30	50	69	54	59	67	71	51	69	81	72
ALKBH5	2	6	3	7	5	2	10	29	7	24	2	5	3	6	3	5	0	2	1	3	3	0	6	0	4	1	2	6	2	5	1	10	3	0	17	2	0	7	7	8	0	8	2	17	3	0	6	22	7
ALKBH6	23	12	16	25	29	24	12	45	29	8	33	23	25	21	24	20	19	25	22	20	34	24	25	19	15	14	18	29	20	21	18	24	19	26	26	17	17	24	21	23	31	25	19	19	10	24	20	25	34
ALKBH7	880	970	833	1068	712	896	1055	680	1045	1066	1030	889	1419	1065	1008	1217	920	1438	1509	997	1319	1144	1444	1054	542	436	597	587	638	521	655	571	639	503	762	528	426	660	598	609	636	472	590	583	582	482	459	797	669
ALKBH8	6	0	3	4	0	4	7	0	3	3	6	0	3	8	0	0	2	2	5	0	0	4	3	5	10	2	6	5	13	6	5	4	7	4	7	14	6	4	5	11	1	10	6	7	8	6	7	4	4
ALMS1	0	0	1	0	0	0	0	0	0	0	0	0	1	0	0	0	0	0	0	0	0	0	1	0	0	0	0	0	0	0	0	0	0	0	0	0	0	0	0	0	0	0	0	0	0	0	0	0	0
ALOX12	0	0	0	3	1	0	0	0	0	0	0	0	0	0	0	0	0	0	0	0	0	0	0	0	0	0	0	0	0	0	0	0	0	0	0	0	0	0	0	0	0	0	0	0	0	0	0	0	0
ALOX15	0	0	0	0	0	0	0	0	0	0	0	0	0	0	0	0	0	0	0	0	0	0	4	0	1	0	0	0	0	0	0	0	1	1	0	0	0	0	0	0	0	0	0	0	2	0	0	0	0
ALOX5	42	45	25	31	6	62	45	28	27	46	45	29	45	54	26	54	29	9	24	30	27	38	26	28	45	24	31	27	23	27	25	25	20	23	34	39	18	20	26	24	29	12	19	25	31	8	16	33	28
ALOX5AP	560	621	532	632	547	571	608	371	526	568	612	623	662	581	551	752	587	762	833	577	584	607	809	624	918	745	1105	934	1112	777	1007	892	977	955	1124	700	723	1172	819	973	1063	752	847	1026	976	898	733	868	812
ALPK1	4	3	2	2	1	5	1	4	7	1	2	10	5	3	1	5	2	1	8	5	10	5	3	7	12	9	10	12	9	7	16	12	9	11	5	8	7	10	3	16	7	10	8	4	7	18	7	3	8
ALS2	0	1	1	0	2	0	1	8	3	8	2	0	6	1	3	0	0	6	1	3	4	2	17	2	4	5	5	0	4	4	2	4	1	2	6	12	9	3	4	1	4	2	3	5	0	5	4	17	3
ALS2CL	0	2	3	5	0	0	9	0	5	4	9	0	0	3	2	2	2	3	0	4	1	1	5	1	4	1	1	1	0	5	2	1	2	0	5	0	1	4	0	4	0	10	1	5	2	0	0	2	2
ALS2CR11	1	1	1	0	5	1	0	0	1	4	0	3	2	0	1	1	3	2	0	1	1	0	0	0	2	3	3	1	6	3	4	3	4	1	5	0	4	0	1	0	5	2	1	8	3	0	4	0	5
ALS2CR12	0	0	0	0	0	0	0	0	0	0	0	0	0	0	0	0	0	0	0	0	0	0	0	0	0	0	0	0	1	0	0	0	0	0	0	0	0	0	0	0	0	0	0	0	0	0	0	0	0
ALX1	42	28	36	56	32	42	36	34	38	33	44	44	47	32	33	41	26	49	57	46	26	28	32	26	57	37	70	43	56	46	64	55	50	46	38	35	33	70	48	46	63	46	60	57	57	47	31	45	38
ALX4	0	1	0	1	1	3	0	0	0	0	2	0	0	2	0	0	0	2	1	1	2	8	0	2	0	0	0	1	2	1	0	1	0	0	2	3	0	0	0	0	1	3	1	3	0	0	0	0	1
ALYREF	0	0	0	0	0	1	2	3	0	0	0	0	1	0	0	4	2	1	0	0	3	0	0	0	0	1	0	3	1	2	2	6	1	0	2	2	0	0	0	6	1	2	0	1	3	0	0	4	0
AMACR	14	13	16	12	20	32	23	21	23	13	15	8	28	17	27	18	12	16	19	13	18	30	37	16	10	4	10	12	10	5	12	7	14	5	7	2	16	19	6	9	14	6	3	19	13	2	8	15	7
AMBP	0	0	0	0	0	0	0	1	0	0	0	0	0	0	0	0	0	0	0	0	0	0	0	0	2	1	0	0	0	0	0	0	0	0	0	0	0	0	0	0	1	0	0	0	0	0	0	0	0
AMBRA1	2	28	7	5	0	6	9	38	28	45	61	4	13	11	3	5	6	3	5	19	17	12	44	0	15	4	2	7	6	14	10	9	44	1	30	12	0	3	9	9	7	12	6	13	34	6	4	24	5
AMD1	48	51	39	53	57	52	45	76	53	67	50	46	47	23	38	37	41	39	26	41	40	40	43	32	102	62	107	98	109	110	105	81	115	75	127	80	83	127	87	96	110	101	102	103	142	90	70	105	83
AMDHD1	0	0	2	0	0	0	2	0	0	2	0	0	0	1	0	0	0	0	0	0	0	0	2	1	3	0	0	0	1	0	0	1	0	0	1	5	0	0	0	0	1	0	0	1	0	0	4	0	3
AMDHD2	13	267	13	32	110	185	35	37	16	129	347	24	23	267	19	20	108	172	19	44	14	124	305	2	466	17	39	371	31	53	35	203	680	32	284	402	25	48	148	406	49	53	30	191	656	42	5	403	20
AMER1	0	0	1	0	0	0	0	0	0	3	0	3	0	0	0	3	0	0	0	0	0	3	1	0	3	1	3	0	2	0	0	2	0	0	6	0	4	2	0	0	0	0	0	3	0	0	0	2	2
AMFR	0	0	0	0	0	0	0	1	0	0	0	0	0	0	0	0	0	0	0	0	0	0	0	0	0	0	0	0	0	0	0	0	0	0	0	0	0	0	0	0	0	0	0	0	0	0	0	0	0
AMH	0	0	0	0	0	0	0	0	0	0	1	0	0	0	0	0	0	0	0	0	0	2	0	0	0	0	0	0	1	0	0	0	0	0	0	0	0	0	0	0	0	0	0	2	0	0	0	0	0
AMICA1	2	2	0	0	0	0	2	0	2	2	2	0	0	0	0	1	0	0	0	0	0	4	1	1	0	2	0	1	0	2	0	1	0	1	0	0	2	2	2	0	1	0	2	1	0	0	0	2	0
AMIGO1	0	0	0	0	0	0	0	0	0	0	0	0	0	0	0	0	0	0	0	0	0	0	0	0	1	0	0	0	0	0	1	0	0	0	0	3	0	0	0	0	0	0	0	0	0	0	0	0	0
AMIGO2	3	6	5	2	0	0	6	0	4	3	3	6	2	3	5	0	6	2	2	3	0	0	6	0	1	0	4	0	2	0	2	2	1	3	1	2	0	2	3	1	4	0	0	0	1	0	4	3	7
AMIGO3	3	13	3	9	5	14	5	7	15	2	3	4	2	0	3	3	14	8	7	11	4	10	15	5	6	5	6	1	4	4	8	8	2	3	37	4	4	10	4	5	6	7	8	7	8	6	0	9	10
AMMECR1	23	23	11	21	11	23	17	18	12	24	11	43	15	17	14	22	30	24	23	36	13	17	19	25	13	7	16	9	10	26	11	20	7	14	12	10	18	2	14	16	27	27	16	7	16	9	17	24	25
AMMECR1L	0	0	0	1	1	0	0	0	0	0	0	0	2	0	0	1	0	1	0	0	0	1	0	0	0	1	0	0	1	0	0	2	0	0	2	0	2	0	0	1	0	0	0	0	2	0	0	3	0
AMN1	5	7	10	4	8	3	7	22	8	8	12	6	3	6	6	3	9	10	7	10	5	11	18	6	14	6	14	14	11	12	8	10	18	10	19	10	11	19	18	6	25	16	19	19	14	23	17	20	11
AMOT	3	0	0	0	0	0	0	0	0	0	0	0	0	0	0	0	0	0	2	0	0	0	0	0	0	1	0	0	0	0	0	0	0	1	0	0	0	0	1	0	1	0	0	1	0	0	0	0	0
AMOTL1	5	10	0	8	5	13	19	9	13	4	8	1	6	5	6	10	4	13	23	16	1	18	10	10	8	0	2	6	19	7	5	7	8	5	5	7	2	2	3	17	19	6	4	12	6	3	12	17	7
AMOTL2	0	0	0	0	0	0	2	0	0	0	0	1	0	0	0	0	0	0	0	0	0	5	0	1	1	0	0	2	0	0	0	3	1	0	0	4	0	0	0	1	0	0	0	5	1	0	0	0	0
AMPD2	9	12	4	11	12	46	5	15	8	8	8	41	15	15	15	10	4	27	9	12	12	17	12	26	19	6	12	5	9	6	4	3	3	24	10	20	4	17	8	10	10	14	6	3	3	35	4	25	4
AMPD3	0	6	0	0	1	4	8	8	9	0	3	3	0	3	5	1	1	6	4	2	3	13	7	4	4	3	7	10	3	12	7	10	7	4	5	1	13	0	0	4	4	14	8	6	5	9	1	0	2
AMPH	0	0	0	2	0	3	0	0	1	2	0	0	1	0	0	0	0	0	0	0	0	0	2	0	0	0	0	0	0	1	0	0	2	0	0	1	0	0	0	1	0	1	1	0	0	0	1	0	0
AMT	0	0	2	0	0	0	0	3	0	0	0	0	3	0	0	0	0	0	0	1	0	0	0	0	2	1	0	1	0	1	0	1	2	1	0	0	0	0	0	2	0	4	0	0	5	2	0	0	0
AMY2B	0	0	0	0	0	0	0	0	0	0	0	0	0	0	0	0	0	0	0	0	0	0	0	0	0	0	0	0	2	2	3	0	2	0	0	0	0	0	0	0	0	0	4	1	0	0	0	0	0
AMZ1	0	0	0	0	0	3	0	0	0	0	1	0	0	0	0	0	0	0	0	0	0	0	0	0	2	0	0	0	0	0	0	0	0	0	0	0	0	0	0	0	0	0	0	0	0	0	0	1	0
AMZ2	49	40	71	61	45	73	58	46	57	56	66	74	53	35	52	78	42	59	75	59	53	58	64	57	61	42	67	63	68	56	73	72	61	64	95	59	43	60	54	66	83	55	84	88	81	70	41	79	48
ANAPC1	16	8	15	14	4	8	16	5	27	37	25	11	18	13	3	14	3	6	18	9	35	24	19	8	21	11	11	11	16	7	28	24	14	16	21	34	16	10	12	12	20	10	29	23	13	17	21	34	17
ANAPC10	51	99	66	75	77	77	87	75	96	77	79	76	84	55	42	71	52	74	81	72	61	96	75	49	167	113	172	165	176	140	172	179	207	160	231	161	115	159	133	213	188	130	146	171	204	165	91	130	145
ANAPC11	964	889	826	1026	809	982	1041	802	1082	1186	1073	1142	1238	1011	872	1095	806	1227	1235	977	1176	1297	1259	1237	948	650	902	921	1002	820	1064	972	1042	1005	1284	803	752	964	780	1036	1046	854	1134	1025	1069	1058	731	1152	880
ANAPC13	112	91	99	123	85	96	91	69	82	100	93	74	91	85	61	116	79	91	100	91	70	75	106	93	161	116	192	184	224	168	161	167	168	171	244	127	119	190	166	200	208	167	178	143	195	157	89	188	149
ANAPC15	473	461	610	623	420	631	509	364	434	549	661	542	557	392	593	600	390	588	557	416	360	551	653	471	405	321	394	457	440	385	395	416	451	449	473	283	338	430	378	454	429	320	404	440	467	429	641	525	601
ANAPC16	449	441	461	518	392	416	485	473	484	552	592	490	544	455	402	517	424	518	516	470	439	494	593	455	406	316	404	384	451	421	415	435	423	381	487	270	266	338	308	391	421	397	362	383	393	388	400	583	511
ANAPC2	26	36	35	38	27	65	38	27	118	31	37	34	58	33	45	42	29	61	44	22	163	50	58	40	19	10	23	27	36	20	66	26	22	17	40	22	19	22	20	29	38	32	69	28	20	34	18	30	23
ANAPC4	18	9	11	8	10	15	30	31	20	15	16	17	27	20	7	34	17	24	22	4	22	15	20	13	12	12	17	14	23	10	8	13	23	10	23	8	10	14	12	13	11	15	18	23	10	22	28	28	13
ANAPC5	216	212	175	207	208	208	261	225	197	204	319	247	390	224	240	293	258	298	336	236	300	257	320	245	190	196	265	232	246	213	263	211	249	213	235	177	184	284	252	239	244	233	260	262	251	247	192	234	251
ANAPC7	6	0	4	2	1	4	8	0	2	7	1	1	11	1	0	4	1	5	11	5	0	4	3	1	7	4	7	1	11	2	11	3	3	2	2	2	3	9	4	1	4	3	2	3	7	2	2	6	8
ANGEL1	8	11	13	6	3	10	9	18	6	6	7	2	16	8	4	11	7	8	9	3	15	5	8	5	8	6	8	9	8	10	10	1	9	9	11	11	11	14	9	10	13	9	12	2	20	13	5	8	6
ANGEL2	19	34	35	26	16	16	23	11	27	24	26	25	40	29	33	38	25	38	33	22	24	21	33	22	24	24	29	24	35	23	26	20	21	28	43	24	20	30	23	34	21	25	20	20	25	17	29	27	27
ANGPT2	0	0	3	0	0	0	0	0	0	0	0	0	0	0	6	0	0	0	0	2	0	0	1	0	0	0	2	1	0	1	2	3	0	0	7	0	1	0	0	0	0	3	4	3	0	0	3	2	5
ANGPT4	0	0	0	0	0	0	3	0	4	0	0	0	0	0	0	0	0	0	0	0	0	0	0	0	0	0	1	0	0	0	0	0	0	0	0	0	0	3	0	0	0	0	0	0	0	0	0	0	0
ANGPTL2	0	0	0	0	0	0	0	0	0	0	0	0	0	0	0	0	0	0	0	0	0	0	0	0	0	0	0	0	0	0	0	0	0	0	0	0	0	0	0	0	0	0	0	0	0	0	0	0	0
ANGPTL4	0	1	0	0	0	0	0	0	3	0	0	0	0	0	0	0	3	0	0	0	0	2	0	0	0	0	0	0	0	0	0	0	1	0	0	0	0	0	0	0	0	0	0	1	2	0	0	0	0
ANGPTL6	0	0	0	3	0	0	0	0	0	3	0	0	3	0	0	0	0	0	0	0	0	4	0	0	0	0	0	0	0	2	0	0	2	0	0	0	1	0	0	0	0	2	0	0	0	0	3	0	0
ANGPTL7	0	1	0	0	0	0	0	0	0	0	0	0	0	0	0	0	0	0	0	0	0	0	0	0	0	0	0	0	0	0	0	0	0	0	0	0	0	0	0	0	0	0	0	0	0	0	0	0	0
ANK1	0	5	3	4	9	4	9	8	9	5	2	9	1	7	0	5	2	0	3	4	8	7	5	7	4	3	10	10	7	4	4	4	3	4	8	2	1	7	0	3	5	0	4	2	6	4	4	5	8
ANK2	3	0	0	0	0	0	0	0	0	0	0	0	2	0	0	0	1	3	3	6	0	0	0	2	0	0	0	0	0	0	0	1	2	1	0	0	2	0	0	3	0	0	0	0	2	0	0	0	0
ANK3	0	0	0	0	0	0	0	0	3	0	3	0	0	0	0	0	0	0	3	0	0	0	0	0	0	0	0	1	0	0	0	0	2	1	0	0	1	0	0	0	0	0	0	0	3	0	0	0	0
ANKAR	0	0	0	0	0	0	0	0	0	0	0	0	0	6	0	0	0	0	0	0	0	0	0	0	2	0	0	0	0	0	0	0	0	0	0	0	0	0	0	0	0	0	0	0	0	0	0	8	0
ANKEF1	0	1	0	7	2	7	1	3	4	0	2	0	4	4	10	6	1	5	8	1	7	6	2	0	1	3	1	5	1	2	1	0	1	1	3	5	4	5	0	1	1	5	6	3	3	0	5	4	7
ANKFY1	0	18	7	13	0	9	9	12	16	11	10	4	9	5	13	3	5	22	3	21	12	6	3	19	9	6	13	14	11	29	15	14	14	22	18	8	10	16	7	27	20	29	21	22	19	40	7	20	11
ANKIB1	4	4	0	1	1	14	7	5	4	15	2	2	3	3	3	4	0	6	10	8	10	4	7	1	7	3	4	4	3	5	7	17	6	6	8	3	5	6	3	2	2	6	11	8	2	3	2	8	0
ANKLE1	3	0	1	3	1	7	2	7	0	5	0	0	0	0	0	1	1	0	5	0	0	2	0	0	0	0	1	0	0	0	1	2	1	1	0	0	0	1	0	1	1	1	0	0	1	9	0	7	1
ANKLE2	1	0	0	0	0	0	0	0	0	0	0	1	0	0	0	0	0	0	0	0	0	0	0	0	0	0	0	1	0	0	0	1	0	0	0	0	0	1	0	0	0	0	0	1	0	0	0	0	0
ANKMY1	9	0	0	5	2	4	0	4	0	1	4	0	0	2	2	4	0	2	0	0	1	8	0	4	3	1	3	5	4	1	4	1	1	1	1	0	1	6	0	3	8	4	1	4	2	2	0	0	0
ANKMY2	3	2	11	1	12	3	6	2	7	2	2	6	15	8	2	7	10	3	4	9	6	4	3	5	7	9	14	13	6	10	12	13	18	14	10	7	12	9	1	13	9	14	7	17	18	13	11	5	5
ANKRA2	5	10	2	12	2	6	5	16	4	6	11	3	10	16	10	5	1	15	6	4	13	2	9	6	13	10	16	22	18	15	25	18	20	12	15	10	11	14	14	26	14	24	25	25	18	5	4	15	10
ANKRD10	69	66	65	54	53	65	68	57	79	88	53	68	98	84	95	78	58	97	88	63	74	94	116	68	31	28	32	45	34	33	35	35	32	32	42	25	31	28	37	44	33	37	34	47	34	43	46	97	45
ANKRD11	2	4	4	7	3	5	14	6	0	0	3	54	2	3	1	2	1	3	0	5	2	1	7	32	5	0	3	5	1	3	1	1	5	50	3	4	0	3	0	8	3	0	7	0	4	50	1	9	1
ANKRD12	21	27	23	40	20	45	25	27	26	17	28	23	29	15	13	19	17	23	22	24	23	32	33	17	31	36	51	32	45	38	60	60	37	44	65	22	20	58	24	36	51	42	33	54	45	39	34	55	40
ANKRD13A	0	0	0	0	0	8	1	0	0	0	0	0	2	0	0	0	0	0	1	0	0	0	0	0	1	1	0	1	3	0	2	5	1	2	0	3	1	0	0	1	1	0	2	1	0	0	0	0	1
ANKRD13B	0	0	0	0	0	0	0	0	0	0	0	0	0	0	0	0	0	0	0	0	0	0	0	0	0	0	0	0	0	0	0	0	0	0	0	0	0	0	0	0	0	0	0	0	0	0	0	0	0
ANKRD13C	24	27	22	29	5	15	13	21	12	8	15	13	22	6	17	24	15	9	18	13	17	14	26	15	9	5	12	7	10	15	12	6	13	14	21	6	3	5	3	10	9	18	17	10	14	10	8	9	10
ANKRD13D	39	47	37	33	26	47	41	50	27	51	35	31	56	39	39	56	31	58	56	24	40	30	41	33	35	25	42	37	35	38	34	31	49	44	37	45	17	34	41	42	36	29	32	52	51	25	24	27	26
ANKRD16	1	3	0	0	0	6	0	0	0	0	0	0	0	0	1	3	0	0	5	0	0	0	0	0	0	1	0	0	0	0	2	0	0	0	0	1	2	0	0	0	1	0	3	0	0	0	0	0	2
ANKRD17	0	3	3	5	0	9	0	0	4	0	0	4	4	3	2	4	0	3	1	1	0	0	9	1	5	8	6	8	2	8	4	4	6	3	4	6	3	2	4	12	9	4	9	8	9	3	4	3	1
ANKRD18A	4	5	4	7	12	13	6	5	9	13	17	11	6	7	5	4	10	9	9	2	10	11	9	4	8	6	6	6	5	12	17	16	11	11	10	15	12	19	7	12	9	10	7	12	5	15	11	15	5
ANKRD18B	0	2	0	0	0	3	0	0	0	0	0	0	0	1	0	0	3	3	0	1	2	4	0	0	0	2	2	2	0	1	1	0	0	0	0	3	3	2	0	0	0	1	0	0	0	0	0	0	1
ANKRD22	0	0	3	0	0	3	0	2	0	0	0	2	0	0	2	1	0	0	0	3	4	0	0	0	2	0	0	1	2	1	0	0	1	3	1	2	0	0	0	0	0	0	1	0	4	1	0	3	3
ANKRD26	3	1	0	0	4	1	2	3	0	0	2	0	2	6	0	0	2	2	3	3	2	1	4	1	0	0	2	0	5	3	1	2	2	1	6	3	1	3	3	1	2	2	3	0	5	2	1	0	3
ANKRD27	10	20	7	21	7	27	5	14	26	53	23	23	14	15	3	12	10	25	10	11	30	20	10	11	10	4	15	19	10	9	15	28	12	13	16	16	7	12	10	24	6	16	22	26	19	4	14	21	10
ANKRD28	1	3	0	0	1	1	2	1	2	1	0	3	0	0	0	0	0	3	0	2	0	0	0	0	8	0	8	2	5	4	5	3	4	3	3	8	0	2	3	1	5	4	7	0	0	0	0	0	2
ANKRD29	0	0	0	0	0	0	0	0	0	0	0	0	0	2	0	0	0	0	0	1	0	2	0	0	0	0	0	0	0	2	0	0	0	0	3	0	0	0	0	0	0	0	0	0	0	0	0	0	0
ANKRD31	0	0	0	0	0	1	0	1	0	0	0	0	0	0	0	0	0	0	0	0	0	0	0	2	0	0	0	0	1	0	1	0	0	0	0	0	0	0	0	0	0	0	0	0	0	0	0	0	0
ANKRD32	20	45	24	39	35	34	52	16	29	35	32	30	35	34	18	25	35	47	27	31	41	33	39	16	64	54	83	65	109	75	88	68	55	81	86	66	58	81	58	58	84	56	102	71	50	86	43	41	40
ANKRD33B	0	0	0	0	0	0	0	0	0	0	0	0	0	0	0	0	0	0	0	0	0	0	0	0	0	0	0	0	0	0	0	0	0	0	0	0	0	0	0	0	0	0	0	0	0	2	0	0	0
ANKRD34A	0	2	0	0	0	0	0	0	0	0	0	0	0	0	0	4	0	0	0	0	0	1	0	0	0	1	0	1	0	1	1	0	0	0	3	0	1	0	0	2	0	3	0	0	0	0	0	10	0
ANKRD34B	0	1	0	0	0	1	1	0	0	0	0	0	0	0	0	0	0	0	0	3	0	0	0	1	1	0	3	2	0	1	0	2	0	0	0	0	0	0	0	0	0	1	2	0	0	0	0	0	1
ANKRD35	0	0	0	0	0	0	0	0	0	0	0	0	0	0	0	0	0	0	0	0	0	0	0	0	0	0	0	0	0	0	0	0	0	0	0	0	0	0	0	0	0	0	0	0	0	0	0	0	0
ANKRD36	16	16	16	28	23	34	23	25	20	21	30	19	40	21	25	33	20	23	26	30	10	27	23	22	13	8	9	18	25	16	27	23	14	25	12	6	5	19	8	22	20	12	17	13	19	23	13	22	11
ANKRD36B	13	12	9	15	3	2	9	13	1	7	9	9	12	6	6	4	11	6	15	12	16	10	13	12	11	5	18	12	18	11	16	9	11	15	11	3	6	13	5	13	15	5	16	9	15	12	12	8	13
ANKRD37	3	2	0	0	1	0	5	0	1	0	2	3	0	0	0	3	3	8	1	0	0	1	0	0	0	2	2	1	0	2	2	0	1	1	2	2	4	0	0	0	1	0	3	0	0	0	1	0	0
ANKRD39	67	81	52	76	54	94	80	45	73	82	75	71	94	99	91	109	80	112	119	83	98	111	115	79	75	62	82	72	83	70	84	72	74	60	105	67	65	88	75	77	102	68	115	82	84	96	35	62	67
ANKRD40	3	3	3	1	0	1	3	3	3	5	2	1	1	6	2	1	3	3	0	0	7	4	7	2	6	4	2	9	2	3	3	4	4	2	7	6	2	0	2	9	3	3	3	2	1	5	0	6	0
ANKRD42	11	11	12	4	3	12	5	10	9	17	8	5	19	8	3	0	6	8	12	6	6	11	9	6	9	5	13	12	14	4	8	10	8	9	13	10	4	8	15	3	14	9	14	5	10	11	5	10	11
ANKRD44	6	8	5	3	11	7	7	4	4	10	2	1	7	1	8	7	0	5	1	6	0	3	7	4	1	4	2	6	0	6	10	3	2	5	2	2	3	3	1	1	6	0	3	5	4	7	8	13	2
ANKRD45	0	0	2	0	0	0	0	0	0	0	0	0	0	0	0	0	0	0	0	0	0	0	0	0	0	0	0	3	0	0	1	0	0	0	0	0	0	0	0	1	0	0	2	0	0	0	0	0	0
ANKRD46	18	15	34	26	12	19	19	6	19	28	28	26	31	17	15	31	20	28	31	11	28	19	31	24	19	22	19	28	26	26	34	16	24	28	38	21	11	25	7	26	42	28	38	25	35	25	37	29	31
ANKRD49	22	35	29	33	21	22	32	28	15	27	26	23	30	32	21	32	24	24	27	31	33	18	31	24	118	56	80	88	103	106	105	72	104	77	121	100	55	108	71	101	91	102	115	99	84	90	41	50	32
ANKRD50	3	4	1	3	4	2	4	1	4	2	2	7	0	0	2	5	2	0	1	0	6	3	1	3	1	1	1	0	3	1	1	1	5	1	2	2	3	1	5	1	6	0	0	0	3	1	0	4	1
ANKRD52	9	3	10	4	0	4	3	9	6	4	11	12	5	2	18	1	1	12	4	4	5	9	9	3	4	4	4	7	7	3	8	4	3	5	16	8	10	3	2	8	4	9	15	9	4	5	2	14	8
ANKRD53	0	0	0	0	0	0	0	0	0	0	0	0	0	0	0	0	0	0	0	3	0	0	0	0	0	0	1	0	0	0	0	0	0	0	0	0	0	1	0	0	0	0	0	0	0	0	0	0	0
ANKRD54	1	10	3	4	7	6	9	5	4	0	6	1	0	0	3	0	0	0	0	1	0	0	6	4	3	1	1	0	3	1	3	5	3	2	6	2	0	4	3	0	3	1	8	8	10	4	4	6	10
ANKRD6	0	0	0	0	0	0	0	0	0	0	0	0	0	0	0	0	0	0	0	0	0	0	0	0	0	0	0	1	0	0	0	0	0	0	0	0	0	0	0	0	0	0	0	0	0	0	0	0	0
ANKRD60	0	0	0	0	0	0	0	0	0	0	0	0	0	0	0	0	0	0	0	0	0	0	0	0	0	0	0	0	0	0	0	0	0	3	4	0	0	0	0	0	0	0	0	0	0	8	0	0	0
ANKRD62	0	0	0	0	0	0	0	0	0	0	0	0	0	0	0	0	0	0	0	0	0	0	0	0	0	0	0	0	0	0	0	0	0	0	0	0	0	0	0	0	0	1	0	0	0	0	0	0	0
ANKRD63	0	0	0	0	0	2	0	0	0	0	0	0	0	0	0	0	0	0	0	0	0	0	0	0	1	0	0	0	0	0	0	0	0	0	0	0	0	1	0	0	0	0	0	0	0	0	0	0	0
ANKRD66	3	0	0	3	0	0	1	0	0	0	5	0	0	1	0	4	2	0	2	0	0	0	3	0	0	2	1	0	0	0	0	0	0	0	0	0	0	1	0	0	0	0	0	3	0	0	2	0	1
ANKS1A	0	0	0	0	0	0	0	0	0	0	0	4	6	0	0	0	2	0	0	0	1	2	0	0	0	3	0	1	0	1	0	2	0	0	1	0	2	0	0	1	0	0	0	2	0	0	0	0	1
ANKS3	4	15	8	13	4	12	9	11	12	3	8	9	12	5	6	6	3	17	10	8	0	14	5	8	1	1	2	4	5	8	8	5	7	5	7	6	6	7	0	4	7	6	1	6	7	3	4	8	10
ANKS6	0	0	0	0	0	0	1	0	0	2	0	0	0	0	0	0	0	0	0	0	0	0	0	0	0	0	0	0	0	1	0	0	0	0	0	0	0	0	2	0	0	4	0	0	0	0	0	0	0
ANKZF1	18	33	20	23	22	16	14	17	17	52	38	21	40	19	16	36	11	27	42	37	24	41	21	25	36	15	27	20	17	37	21	25	22	23	29	22	17	40	20	25	27	28	25	18	26	20	35	37	47
ANLN	45	66	30	11	17	41	35	31	26	50	46	37	22	28	26	23	14	22	34	31	17	15	17	21	53	20	38	35	32	50	40	36	27	27	42	34	15	32	13	32	35	29	47	30	38	21	39	82	30
ANO10	5	10	14	10	7	11	11	6	8	22	16	13	19	5	5	14	5	9	9	17	10	14	15	11	24	21	25	19	31	22	41	32	26	25	40	23	20	38	20	16	29	21	34	29	34	15	7	28	28
ANO3	0	0	0	0	0	0	1	0	0	0	0	0	0	0	0	0	0	0	0	0	0	0	0	0	0	0	0	1	0	0	0	0	0	1	0	0	0	0	1	3	0	0	0	0	3	1	0	0	0
ANO5	1	3	0	0	0	1	0	2	3	0	0	0	0	0	0	0	0	0	0	0	0	0	0	0	0	0	3	0	2	2	0	0	0	0	0	0	0	0	0	0	0	0	0	0	0	0	0	0	0
ANO6	43	58	60	67	45	33	85	46	47	48	59	54	83	58	46	69	41	51	49	46	40	55	58	68	52	36	53	44	41	52	49	46	26	54	41	27	44	46	48	52	47	71	33	37	45	56	44	77	68
ANO8	0	0	0	0	0	0	0	0	0	0	0	0	0	0	0	0	0	0	0	0	0	0	3	0	0	0	0	0	0	0	0	0	0	0	0	0	0	0	0	0	0	0	0	0	0	0	0	0	0
ANO9	0	5	0	0	0	0	0	0	0	0	0	0	0	0	0	0	0	0	0	0	0	0	0	0	0	0	0	0	0	1	0	0	0	0	0	0	0	0	2	0	0	0	0	1	0	0	0	0	0
ANP32A	502	529	394	577	438	564	533	450	513	595	518	567	606	410	439	501	376	607	555	371	534	533	704	548	700	507	716	728	885	632	806	753	814	735	974	544	563	793	644	809	921	689	743	830	808	759	460	792	537
ANP32B	1387	1240	1046	1347	986	1278	1365	1024	1307	1359	1408	1167	1610	1140	1127	1377	1000	1683	1444	1112	1376	1392	1717	1175	1198	926	1273	1214	1440	1213	1409	1271	1232	1094	1692	1121	1052	1484	1111	1499	1621	1277	1564	1470	1410	1202	1014	1537	1338
ANP32C	0	0	0	0	0	0	0	0	0	0	0	0	0	0	0	0	0	0	0	0	0	0	0	0	0	0	0	0	0	0	0	0	0	0	0	0	0	0	0	0	0	0	1	0	0	0	0	0	0
ANP32E	113	136	79	102	92	108	115	129	94	122	121	69	97	74	67	76	33	109	92	63	77	64	103	71	383	200	279	264	316	322	316	274	250	235	363	312	198	280	185	259	300	280	311	337	249	242	80	170	114
ANPEP	89	400	467	338	133	898	177	749	194	454	497	330	236	482	426	315	102	870	176	670	168	407	333	341	228	233	162	545	99	501	89	246	233	225	363	191	237	149	67	584	93	583	107	300	248	245	127	418	407
ANTXR1	3	6	3	6	2	10	6	0	2	1	9	3	6	3	6	0	11	3	8	4	8	11	8	3	4	1	5	8	5	6	5	3	3	1	4	1	7	4	0	8	5	5	4	0	2	2	3	6	0
ANTXR2	10	2	4	7	8	6	9	4	46	3	4	2	1	2	7	1	5	2	12	9	27	2	4	1	2	10	4	6	14	14	23	3	3	8	9	9	14	3	3	12	13	8	41	7	10	4	5	8	3
ANXA1	786	775	796	914	721	745	939	578	687	882	1092	755	907	630	688	802	637	792	915	545	660	734	1182	736	935	647	937	897	1032	786	916	944	1165	850	1139	770	605	981	790	952	912	847	880	1024	1124	854	961	1188	1029
ANXA11	44	61	44	57	28	60	65	94	62	72	46	40	22	33	25	25	22	26	44	66	31	41	39	16	32	19	21	28	36	57	28	31	35	27	62	38	24	43	29	32	51	80	39	45	41	33	56	139	87
ANXA2	443	506	445	503	397	536	530	387	548	569	540	421	617	465	449	535	403	576	616	456	555	559	554	385	527	414	579	522	685	627	662	608	583	564	732	433	436	672	500	602	756	574	634	635	617	567	462	777	587
ANXA2R	56	53	34	51	41	54	78	30	49	72	71	45	66	52	27	78	36	55	72	74	59	68	81	51	66	41	53	45	61	46	53	67	61	52	64	45	62	33	44	57	59	43	50	69	76	37	59	73	58
ANXA3	5	5	7	10	1	5	7	4	6	7	3	0	5	2	2	3	0	6	1	2	1	6	4	8	1	6	2	2	9	6	5	2	3	10	12	1	7	6	1	9	10	9	8	2	3	7	9	14	8
ANXA4	169	191	185	182	164	250	197	198	202	250	215	184	250	197	207	275	191	302	250	204	256	296	257	216	199	158	256	210	261	227	246	270	211	224	269	183	146	299	182	245	230	196	228	214	225	230	186	293	196
ANXA5	632	613	639	747	543	679	743	337	686	667	801	703	728	393	511	658	467	634	740	315	506	521	680	607	582	539	736	683	802	423	626	581	695	709	672	486	501	723	546	665	804	382	607	577	712	748	512	692	671
ANXA6	404	588	446	558	486	495	509	406	447	538	655	407	628	436	438	548	472	614	582	410	529	505	561	413	583	446	628	570	650	493	693	551	732	525	683	390	357	581	490	495	570	423	510	508	519	461	371	607	536
ANXA7	33	39	52	59	42	32	58	30	42	42	44	24	46	36	61	60	32	71	42	33	60	36	77	19	36	32	44	34	46	25	60	30	46	52	44	31	31	31	57	37	36	37	55	34	40	51	29	41	55
ANXA8L1	1	2	0	8	4	3	3	0	0	2	0	2	3	6	3	8	5	0	9	3	1	2	10	6	1	0	4	4	1	3	0	1	0	1	1	2	0	6	1	3	0	6	1	0	3	0	0	4	1
ANXA9	0	0	0	0	0	0	0	0	0	0	0	0	0	0	0	0	0	0	0	0	0	0	0	4	0	0	0	0	0	0	0	0	0	0	0	0	0	0	0	0	0	0	0	0	0	0	0	0	0
AOAH	1	14	3	9	6	2	6	6	8	7	10	9	3	6	8	6	1	9	3	5	16	12	10	9	4	13	13	23	17	16	14	17	14	12	15	8	8	34	6	26	18	17	7	3	12	9	15	5	18
AOC1	89	126	79	139	108	170	103	167	115	145	202	105	171	118	151	132	115	169	124	205	186	186	228	131	134	48	96	113	115	148	148	142	114	97	168	101	82	113	63	122	87	158	189	132	123	104	88	117	82
AOC2	0	0	0	0	0	0	0	0	0	0	0	0	0	0	0	0	0	0	0	0	0	0	0	0	0	0	0	0	0	1	0	0	0	0	0	0	0	0	0	0	0	2	0	0	0	0	0	0	0
AOC3	0	0	0	0	0	0	0	0	0	0	0	0	0	0	0	0	0	0	0	0	0	0	0	0	0	0	0	0	0	0	0	0	0	0	0	0	0	0	0	0	0	0	0	0	0	0	0	0	0
AOX1	0	1	0	0	0	0	0	0	0	0	0	0	0	0	4	0	0	0	0	0	0	0	0	0	0	0	0	1	0	0	0	0	0	0	0	0	0	0	0	0	0	0	0	0	0	0	0	0	0
AP1AR	3	13	15	18	8	7	6	15	17	5	15	12	19	4	5	7	14	11	10	5	4	17	7	4	7	8	6	9	17	4	7	6	11	7	8	1	5	3	8	9	2	5	6	2	5	3	15	8	16
AP1B1	76	158	249	140	64	110	111	169	87	182	242	95	81	105	245	140	65	89	92	120	85	182	217	100	147	221	130	105	103	152	79	191	209	99	331	107	252	135	41	106	103	160	95	218	223	87	60	189	289
AP1G1	47	39	34	46	47	34	28	61	43	50	56	37	59	21	57	23	25	29	31	41	41	25	42	17	44	42	53	44	49	65	55	47	47	40	53	41	23	61	26	41	36	50	33	48	40	22	26	53	59
AP1G2	9	16	15	22	9	41	45	26	25	30	28	18	19	30	32	22	20	36	37	40	48	24	17	15	26	16	18	26	26	28	27	22	24	15	31	8	12	25	12	30	45	37	18	18	41	16	18	12	9
AP1M1	127	184	145	136	126	134	231	104	123	209	183	155	199	165	154	173	154	225	190	176	186	227	246	165	226	177	172	176	216	187	206	206	250	201	258	195	162	207	165	217	248	167	210	229	249	213	146	272	202
AP1S1	253	288	216	321	234	252	291	292	263	349	377	302	342	240	246	311	248	334	292	275	269	251	318	246	249	219	267	278	313	237	288	259	278	232	413	194	185	283	227	249	269	258	292	267	243	208	244	374	284
AP1S2	78	83	74	103	82	74	74	50	81	69	70	121	154	96	83	104	91	102	101	103	118	64	100	134	147	153	185	168	206	159	192	149	134	183	280	189	162	243	196	264	263	182	249	211	204	241	196	228	267
AP1S3	26	39	18	21	21	37	26	16	36	33	47	42	42	24	18	24	13	39	25	7	22	26	38	26	20	22	29	37	42	35	46	35	33	25	59	18	19	29	14	26	45	37	35	44	31	43	15	35	15
AP2A1	104	254	150	152	150	192	128	292	122	275	189	139	166	198	158	200	131	211	140	304	193	209	189	154	211	114	148	133	119	264	125	202	189	133	151	173	109	160	119	110	135	247	138	203	161	103	69	210	141
AP2A2	238	259	260	200	150	196	288	361	242	253	205	300	266	218	263	249	128	190	262	280	249	253	238	244	253	196	253	248	268	295	341	230	257	293	394	208	227	269	241	263	318	313	345	226	248	311	235	414	348
AP2B1	49	65	47	72	20	82	71	68	78	94	88	46	58	26	37	35	43	104	60	38	44	37	57	23	183	95	184	188	187	125	189	166	160	123	205	135	83	169	105	203	190	126	169	221	122	112	65	79	72
AP2M1	462	536	464	491	380	518	460	358	516	453	477	503	604	494	436	530	440	598	637	444	556	497	586	532	430	309	447	363	447	310	497	366	446	445	550	349	290	450	367	447	462	299	459	424	455	431	337	516	505
AP2S1	2205	2238	2041	2512	1961	2288	2524	1830	2210	2779	2603	2323	2945	2115	2002	2543	2007	2932	2730	1934	2349	2621	3050	2158	2739	2211	2987	2941	3354	2623	3285	2968	3265	2736	3618	2412	2455	3105	2813	3215	3501	2751	3202	3552	3298	2769	1770	2635	2186
AP3B1	50	47	28	40	28	43	47	25	24	41	35	61	35	41	28	59	13	24	27	44	42	33	53	24	59	26	49	55	77	62	60	61	49	65	66	39	39	61	46	58	48	48	55	66	39	83	34	55	37
AP3B2	0	0	0	6	0	5	0	0	3	0	0	0	3	2	0	3	0	0	6	1	0	1	2	3	0	0	0	2	1	0	2	1	0	2	0	3	0	0	0	0	0	0	4	3	2	0	1	2	1
AP3D1	0	0	5	0	0	1	1	1	3	0	1	3	2	0	2	1	0	3	3	0	5	0	2	1	2	0	0	1	2	1	5	1	1	0	3	0	0	1	0	5	0	0	0	0	1	0	3	0	2
AP3M1	3	10	16	4	4	14	7	11	13	11	13	8	14	10	5	8	9	6	1	6	3	9	13	4	21	12	12	13	14	10	14	11	23	11	15	11	11	16	13	11	15	10	14	6	22	11	23	34	21
AP3M2	10	13	9	13	7	8	3	12	1	13	4	7	14	0	4	14	5	3	5	5	9	11	6	8	17	16	18	11	11	11	21	18	13	16	16	18	16	28	5	18	17	12	12	16	14	20	8	17	20
AP3S1	118	112	117	159	126	132	162	65	120	155	153	153	119	60	104	136	83	115	127	69	95	76	141	75	113	97	142	117	143	91	144	126	147	121	161	87	109	169	134	117	176	91	130	121	137	122	161	194	190
AP3S2	36	44	18	46	19	29	41	29	26	32	41	29	37	13	13	42	26	56	18	32	32	37	62	31	42	35	44	57	70	43	64	57	77	57	78	27	33	58	47	76	69	52	83	45	49	92	12	37	44
AP4B1	18	39	27	27	10	23	31	26	15	34	26	12	30	14	21	22	18	28	32	22	28	28	31	27	46	21	42	33	25	45	36	49	34	37	25	46	28	19	20	53	37	41	40	50	41	20	40	54	21
AP4E1	17	15	15	30	10	14	42	12	20	16	8	22	20	24	12	14	10	8	31	19	23	14	10	13	22	45	54	40	56	60	53	44	28	31	56	25	26	43	17	30	40	44	42	32	28	20	21	28	30
AP4M1	38	42	36	39	32	38	41	40	24	38	64	34	73	62	49	50	40	71	59	32	58	71	62	30	38	13	29	24	25	16	31	24	21	27	45	13	20	32	19	13	24	31	30	32	18	13	57	31	48
AP4S1	13	3	8	8	7	10	12	6	8	12	17	3	18	0	7	5	0	9	3	2	9	12	11	2	6	7	8	9	12	15	8	29	11	16	20	10	5	12	11	7	26	17	15	21	16	9	3	17	10
AP5B1	0	2	0	0	0	4	0	0	4	0	0	1	0	0	0	0	0	0	0	5	0	0	1	0	1	0	0	0	1	0	1	0	0	0	5	0	0	0	0	1	0	1	3	0	0	0	0	0	1
AP5M1	7	2	7	3	0	2	4	2	3	9	3	2	3	0	3	6	0	0	6	2	0	0	3	4	4	3	2	12	4	9	5	6	7	4	13	4	3	5	6	4	5	8	3	4	9	9	3	5	7
AP5S1	18	34	24	34	34	21	56	36	44	38	51	41	35	29	36	69	18	29	65	28	36	49	41	29	29	14	49	17	32	38	35	25	30	35	41	25	13	47	24	31	42	36	36	28	28	44	18	27	34
AP5Z1	41	65	20	22	40	89	38	49	61	61	70	30	52	70	39	38	32	84	59	49	63	96	79	53	38	24	49	59	66	69	54	57	83	27	105	31	35	41	42	51	47	76	42	64	69	32	30	80	41
APAF1	14	21	6	25	1	18	29	16	22	30	19	20	10	21	7	8	9	4	22	12	12	26	6	29	24	12	17	13	22	27	28	18	20	24	17	13	12	28	21	15	24	22	22	20	18	17	4	20	4
APBA1	0	0	0	0	0	0	0	0	0	0	0	0	0	0	0	0	0	0	0	0	0	0	0	0	0	0	0	0	0	0	1	0	0	0	0	0	0	0	0	1	0	0	0	0	0	0	0	0	0
APBA2	0	2	0	0	0	0	0	0	0	2	0	0	0	0	0	0	0	0	0	0	0	0	0	1	0	0	0	0	1	0	0	0	0	0	0	0	0	0	0	0	0	0	0	0	0	0	0	1	0
APBA3	66	46	48	40	33	64	63	53	28	67	79	46	53	46	42	68	44	67	82	53	63	45	69	35	26	12	18	8	32	13	25	29	22	16	36	17	13	24	11	15	24	14	18	50	41	9	41	37	47
APBB1	13	11	6	26	15	26	24	25	25	18	35	24	36	22	16	32	22	32	26	40	29	13	27	12	18	14	13	16	25	13	19	9	13	11	23	15	12	18	10	10	17	17	15	13	26	14	15	39	25
APBB1IP	116	147	118	156	103	135	162	161	155	154	150	115	197	158	146	135	72	141	130	133	140	183	146	97	163	159	165	184	242	185	202	195	170	196	245	125	153	181	138	175	223	238	169	162	185	202	106	165	105
APBB2	0	3	6	0	2	6	1	5	0	10	11	3	4	2	1	3	0	2	3	2	0	5	9	5	0	2	3	0	3	4	5	1	3	3	2	3	1	5	0	0	0	1	2	3	3	0	2	0	4
APBB3	6	13	4	7	4	12	7	1	9	2	13	4	15	12	11	6	4	1	9	10	6	14	5	5	2	1	9	5	12	12	16	5	3	2	5	10	3	1	5	5	4	5	9	1	1	0	1	8	3
APC	15	10	7	12	16	5	18	6	13	10	8	14	12	4	19	17	6	5	11	9	9	0	17	8	13	11	11	12	21	10	21	12	15	5	16	18	6	10	7	12	13	10	9	9	16	6	16	25	8
APCDD1	0	0	0	0	0	0	0	0	0	0	0	0	0	0	0	0	3	0	0	2	0	0	0	0	0	0	0	0	0	0	0	0	0	0	0	0	0	0	0	0	0	0	0	0	0	0	0	0	0
APEH	153	196	127	174	137	146	176	137	136	179	196	178	186	158	121	208	146	208	206	170	144	211	208	125	180	122	169	139	190	118	117	127	153	140	187	151	131	159	113	167	187	139	140	143	164	148	111	214	149
APEX1	683	863	500	713	494	611	711	737	750	641	769	763	1099	645	490	716	538	764	790	744	782	664	846	671	962	650	873	844	936	934	928	769	919	858	1042	752	608	840	671	894	795	873	865	863	866	887	500	937	699
APEX2	91	237	83	112	89	97	100	121	136	129	124	90	227	198	114	124	102	189	177	193	201	192	184	135	196	85	99	88	124	137	124	95	134	99	309	140	104	125	73	83	122	134	106	122	110	122	92	223	128
APH1A	357	432	382	350	229	411	469	490	449	484	474	320	1175	524	437	432	321	652	656	614	613	512	573	310	236	157	189	250	316	315	273	275	245	157	333	248	166	206	119	284	355	335	286	318	279	136	149	372	323
APH1B	45	73	61	46	35	57	59	35	55	67	77	37	57	43	52	63	42	75	68	57	34	60	89	32	62	37	59	58	81	52	57	62	69	61	64	47	42	42	64	50	56	65	47	40	59	59	55	84	61
API5	11	15	30	32	22	22	14	18	27	24	18	22	19	19	16	17	9	32	39	17	23	8	16	19	22	13	17	11	25	10	22	15	18	27	11	20	14	24	19	17	26	16	17	18	16	32	27	39	41
APIP	97	82	84	125	90	110	87	53	86	89	82	98	86	62	56	104	38	73	76	43	72	106	109	70	106	77	112	96	116	86	121	75	93	107	128	72	83	77	76	91	88	59	98	81	82	123	96	110	124
APLF	4	12	8	2	0	1	0	0	0	5	0	0	3	8	0	7	0	4	4	4	4	3	3	2	0	2	2	2	2	3	2	5	2	1	7	0	1	3	2	3	6	3	1	4	1	6	2	1	3
APLN	0	0	0	0	0	0	0	0	0	0	0	0	0	0	0	0	0	0	0	0	0	5	1	0	0	0	0	0	0	0	0	0	0	0	2	0	0	0	0	0	0	0	0	1	0	0	0	0	0
APLP1	0	0	0	0	0	0	0	0	0	0	0	0	0	0	0	0	0	0	0	0	0	0	0	0	0	0	0	0	0	0	0	0	0	0	0	0	1	0	0	0	0	0	0	0	0	0	0	0	0
APLP2	474	545	613	486	355	523	583	702	628	709	715	574	660	493	462	524	389	694	647	805	668	635	906	677	354	355	374	375	458	577	491	452	533	405	447	248	311	406	289	439	428	598	457	540	525	380	318	536	530
APMAP	85	97	112	141	107	109	270	95	120	107	125	142	157	119	98	146	90	194	350	113	133	172	158	115	75	60	82	68	208	69	85	72	61	95	96	47	54	59	85	85	191	68	91	68	72	78	117	125	131
APOA1	0	0	0	0	0	0	0	0	0	0	0	0	0	0	0	0	3	0	0	0	0	0	1	0	0	0	0	0	0	0	0	2	0	0	0	0	0	0	0	0	0	0	0	0	0	0	0	0	0
APOA1BP	677	724	650	948	659	765	768	494	681	699	923	846	957	746	767	926	783	969	1081	687	819	821	1073	853	616	448	671	617	741	505	625	588	719	603	783	508	466	745	535	678	724	555	632	630	821	632	576	810	694
APOA2	0	1	0	0	0	0	0	0	0	0	0	0	0	0	0	0	0	0	0	0	0	3	0	0	0	0	0	0	0	0	0	1	1	0	0	0	0	0	0	0	0	0	0	1	3	0	0	0	0
APOBEC3B	28	41	41	32	41	30	27	46	41	34	32	25	56	33	43	52	31	53	48	36	22	25	55	41	70	53	64	69	70	51	74	51	60	55	91	21	34	72	43	54	64	55	67	43	54	53	45	58	61
APOBEC3C	387	430	360	409	292	421	481	355	458	302	420	380	718	397	489	613	427	518	682	473	648	351	631	443	524	396	458	526	603	549	585	311	568	506	684	394	415	432	367	560	596	440	593	354	535	469	302	553	464
APOBEC3D	0	0	0	1	0	0	1	0	0	0	1	0	2	0	0	0	0	0	4	0	1	0	1	0	0	2	0	0	0	3	4	1	1	0	3	0	0	0	0	0	0	1	0	0	0	1	0	0	0
APOBEC3F	8	8	1	4	0	1	7	0	10	3	11	2	13	8	2	8	1	1	2	4	2	9	11	4	12	5	2	12	6	10	6	13	11	12	7	5	5	3	5	14	12	4	5	5	12	3	1	15	6
APOBEC3G	15	13	29	7	9	27	14	21	11	10	28	10	31	16	14	15	14	35	16	15	17	6	32	10	29	20	23	38	37	19	28	23	26	22	18	19	13	24	34	45	32	24	38	32	29	17	7	19	19
APOBEC3H	8	2	5	13	5	0	4	12	4	6	4	6	11	4	8	6	3	5	7	5	2	5	8	11	3	6	8	5	3	1	3	3	6	10	10	2	9	7	8	2	3	8	2	2	4	5	1	12	1
APOBR	14	23	36	38	27	43	32	30	38	51	37	23	34	22	29	51	19	49	41	44	28	39	54	26	43	39	56	62	77	50	57	76	53	49	83	51	34	63	40	73	49	23	45	60	54	32	34	37	26
APOC1	1026	1192	881	1001	742	1012	1125	828	1043	1242	1210	951	1377	1095	1036	1265	815	1332	1508	1004	1321	1448	1545	1140	1243	969	1171	1218	1506	1046	1484	1336	1296	1175	1454	1017	876	1219	1062	1292	1356	1079	1343	1453	1241	1085	755	1384	1030
APOC2	5456	6310	4219	6256	4435	5661	6462	5222	5987	6273	6671	5103	6671	6015	4358	6261	4787	6598	7607	6077	6390	6654	7135	5110	6281	4047	6308	6482	7251	6163	7164	6434	6567	6316	8447	5522	4020	6867	5610	7380	7781	6641	7149	7137	6853	6297	4603	7782	4853
APOE	31	51	40	62	56	38	43	50	50	61	61	31	32	29	40	54	30	54	41	31	49	41	77	39	16	15	24	23	32	23	25	24	21	29	44	26	19	33	15	44	33	21	28	59	19	38	31	33	37
APOL1	5	26	7	8	4	13	15	10	7	13	8	4	16	5	9	9	9	8	12	8	13	15	9	3	21	10	20	23	30	15	23	18	10	16	21	20	13	19	10	22	27	20	15	25	10	27	3	21	10
APOL2	4	2	0	11	1	0	3	3	8	3	2	3	4	4	3	7	6	4	4	6	1	12	4	3	7	6	5	5	8	5	3	5	7	8	9	10	4	5	7	8	8	3	3	5	6	3	0	2	9
APOL3	0	0	0	0	0	0	0	0	0	0	0	0	0	0	0	0	0	2	0	0	0	1	0	0	1	0	0	0	0	0	2	0	0	0	0	2	0	1	0	0	2	0	0	0	0	0	0	0	0
APOL6	59	58	47	31	44	41	60	25	62	51	54	47	76	59	42	53	33	48	61	38	54	55	59	41	82	55	90	71	120	66	97	85	80	69	100	49	32	84	46	55	132	85	83	93	97	74	54	71	72
APOLD1	12	35	12	27	21	34	23	19	42	25	37	13	35	36	20	29	3	27	16	37	29	40	25	32	31	17	25	36	42	41	31	38	27	33	29	42	14	23	22	33	29	29	28	33	37	46	16	14	20
APOM	22	26	16	23	9	9	27	8	7	21	10	21	37	17	21	36	19	30	52	28	22	41	29	25	17	20	12	22	13	15	27	21	27	22	28	20	22	14	20	21	16	35	24	17	31	15	11	27	5
APOO	34	36	30	30	12	30	25	39	37	38	48	10	51	40	19	14	20	50	56	58	34	54	58	26	53	27	43	44	46	38	53	32	34	33	26	54	24	45	43	36	53	36	32	37	29	36	42	68	32
APOOL	29	12	14	16	10	10	18	13	14	14	27	18	14	4	20	15	11	11	13	14	8	8	24	7	24	9	38	18	47	28	35	32	40	37	33	24	14	42	36	20	41	26	46	47	23	30	23	25	22
APOPT1	20	52	20	37	15	28	31	9	46	43	31	16	36	30	28	32	19	29	44	32	29	19	32	40	24	26	35	22	23	22	32	37	18	17	23	18	7	23	23	29	22	18	23	41	18	25	19	46	23
APP	47	41	44	25	20	43	38	50	44	73	53	33	33	17	21	28	28	59	38	34	37	32	39	16	24	26	26	16	27	26	29	35	26	17	37	31	36	45	19	36	46	32	48	70	60	31	51	54	77
APPBP2	12	13	13	19	16	18	18	20	18	10	11	30	6	9	8	7	11	6	11	5	9	12	9	8	18	10	19	14	10	17	22	9	9	6	12	22	20	21	5	17	6	24	20	16	14	16	5	31	12
APPL1	87	96	78	84	59	57	58	65	84	76	116	104	80	65	42	88	33	79	77	67	47	87	69	46	110	82	91	124	110	126	135	134	113	102	148	108	68	126	103	127	136	99	128	139	123	136	55	97	77
APPL2	11	13	2	13	8	10	17	4	12	18	9	8	7	8	10	22	0	7	1	5	4	9	5	13	7	9	4	5	3	3	4	3	1	10	1	1	3	6	2	0	1	1	4	6	3	0	10	15	8
APRT	3790	3979	3487	4207	3102	3741	4586	3205	4301	3818	4311	3451	5022	3962	3672	4404	3522	4672	5067	3517	4822	3983	4877	3738	2975	2287	3059	2760	3651	2675	3478	2709	3267	2757	3587	2400	2166	3020	2762	2816	3624	2664	3278	2979	3168	2641	2702	4153	2947
APTX	33	30	24	32	50	35	53	18	29	34	43	46	61	41	42	51	26	46	44	40	28	31	32	44	86	57	87	94	81	73	95	90	107	77	88	72	60	68	78	105	101	65	91	97	93	69	42	73	75
AQP1	6	0	3	6	0	2	2	8	6	10	3	0	0	0	0	0	0	0	4	0	0	5	0	4	2	3	2	0	5	3	3	7	2	4	8	0	13	3	5	0	0	3	9	3	2	9	1	3	10
AQP11	2	3	5	4	3	0	2	2	5	3	1	2	8	8	5	4	5	10	2	1	2	2	2	11	2	1	3	1	3	1	1	1	6	1	2	0	0	2	5	4	0	1	0	5	4	0	2	6	3
AQP3	4	11	1	3	0	14	7	4	5	13	4	6	1	12	2	8	1	7	14	18	8	6	4	2	1	0	1	5	1	2	5	3	3	0	4	1	0	3	0	9	0	0	7	5	1	2	0	4	5
AQR	11	18	5	12	9	9	16	11	16	16	23	17	15	5	3	9	6	16	8	4	7	10	12	10	8	12	23	11	12	21	15	15	14	11	12	8	17	15	9	19	22	22	21	21	11	9	0	21	20
AR	56	35	30	48	58	50	62	54	40	37	69	61	33	43	20	34	23	37	57	27	30	19	38	32	48	40	35	68	57	41	59	40	48	61	81	48	25	42	42	62	65	27	55	35	44	38	34	59	47
ARAF	85	252	129	83	74	236	243	313	153	237	200	98	196	225	122	119	92	275	227	334	164	284	241	134	213	82	101	195	197	273	130	189	125	91	338	165	81	86	59	201	175	272	132	269	111	94	64	231	96
ARAP1	3	45	8	30	3	47	61	95	82	86	38	1	15	38	20	30	12	48	83	106	69	49	16	6	53	31	22	58	121	179	110	86	48	9	147	61	23	36	13	58	175	205	101	88	55	17	29	36	22
ARAP2	0	0	0	0	0	0	0	0	0	0	0	0	0	0	0	0	0	0	0	0	0	0	0	0	0	0	0	1	0	1	0	0	0	1	0	0	0	0	0	0	0	0	0	0	0	3	0	0	3
ARAP3	0	0	1	3	0	7	2	6	1	4	10	0	3	2	0	2	0	3	1	1	0	2	0	0	5	4	0	3	2	5	0	0	2	0	3	5	0	0	0	5	8	5	0	0	1	0	0	2	0
ARCN1	100	124	134	245	80	314	296	87	89	124	104	95	133	93	73	143	62	283	217	66	87	108	67	80	106	101	189	318	313	110	115	114	126	120	141	82	55	188	66	282	262	91	102	94	76	112	110	136	89
AREL1	1	11	9	4	4	23	6	0	4	5	10	9	3	4	11	8	2	28	4	9	9	14	8	6	3	13	4	14	10	5	2	6	4	7	8	1	10	5	4	17	8	5	4	4	7	5	4	3	19
ARF1	2069	2314	2083	2256	1833	2201	2165	2704	2563	2556	2710	2000	2944	2248	2013	2320	1857	2747	2576	2937	2827	2516	2969	2017	1953	1445	1843	1823	2067	2764	2578	1876	2080	1757	2607	1628	1432	1952	1616	2161	2086	2785	2451	2045	2097	1739	1643	2573	2159
ARF3	94	118	90	98	45	174	92	205	187	189	159	71	68	57	35	57	48	69	71	52	102	77	66	40	63	41	54	70	66	74	71	72	76	33	70	53	37	46	41	81	59	78	68	99	62	45	82	217	123
ARF4	646	564	545	720	503	591	581	435	570	649	695	653	782	563	554	582	509	657	728	507	652	554	799	623	655	571	712	728	855	603	779	639	792	708	856	590	558	842	599	786	819	570	804	762	757	738	661	961	869
ARF5	682	855	614	848	618	750	746	582	808	772	832	695	1285	1091	1035	1208	950	1284	1439	1056	1169	1237	1425	924	726	594	779	676	793	711	793	741	836	659	924	650	628	857	665	838	853	769	873	973	901	740	569	1008	859
ARF6	11	7	7	4	4	3	9	16	3	6	7	14	10	3	1	18	21	9	12	16	10	9	11	7	9	2	10	14	9	15	3	9	5	7	12	8	1	5	4	7	9	24	7	8	4	7	4	13	3
ARFGAP1	57	41	56	46	30	53	46	21	43	46	51	45	49	30	54	48	32	45	59	27	50	48	45	45	21	50	46	30	46	44	26	53	38	36	45	39	62	40	25	20	54	45	24	45	28	19	17	66	63
ARFGAP2	66	93	93	101	56	101	88	88	90	165	115	96	111	157	122	111	93	117	146	133	99	173	164	74	128	91	118	101	107	125	94	163	122	78	139	88	96	132	74	102	100	137	82	171	100	75	133	162	118
ARFGAP3	79	100	89	101	75	94	85	76	95	98	109	94	75	73	45	70	47	67	112	85	93	65	98	104	45	27	49	57	45	59	60	42	56	57	65	47	27	58	42	81	48	44	58	66	65	70	55	92	84
ARFGEF1	7	5	4	4	0	3	1	7	4	7	7	0	0	2	0	3	2	4	3	4	5	4	1	5	6	0	3	3	13	4	14	1	11	4	7	3	1	6	4	3	9	4	20	8	7	5	4	12	3
ARFGEF2	0	3	3	0	0	1	0	0	0	0	0	0	6	2	1	0	0	0	0	0	0	1	0	0	0	0	0	0	0	0	1	0	2	1	2	0	0	0	0	0	0	0	0	0	0	1	1	2	0
ARFGEF3	0	0	0	0	0	0	0	0	0	0	0	0	0	3	1	0	1	0	0	0	0	0	0	0	0	0	0	0	0	0	0	0	0	0	0	0	0	0	0	0	0	0	0	0	0	0	0	0	0
ARFIP1	32	12	16	21	19	22	17	9	8	26	32	28	46	20	12	20	6	36	20	17	15	9	32	22	20	20	23	33	32	21	21	16	15	29	27	12	13	20	12	42	28	23	36	24	10	27	19	27	19
ARFIP2	118	132	114	119	91	119	172	65	101	155	114	126	103	71	106	119	94	125	168	109	148	177	158	115	104	80	102	84	116	88	101	103	91	108	170	78	82	98	82	103	144	92	99	140	95	92	65	129	118
ARFRP1	181	191	194	200	159	176	207	164	163	200	254	187	284	186	218	295	207	308	327	193	242	234	291	218	158	153	177	193	230	159	192	192	206	201	206	132	158	255	213	229	236	152	218	224	234	200	182	239	208
ARG2	0	4	5	1	3	2	2	5	0	0	1	6	8	5	0	1	0	0	6	0	1	6	4	7	3	0	1	4	1	2	3	1	1	3	1	3	1	7	1	2	6	1	2	0	0	7	1	2	6
ARGLU1	378	376	359	395	269	333	465	374	368	422	419	346	519	285	295	459	251	455	412	410	410	368	510	319	325	236	340	276	365	299	325	336	303	276	430	200	188	328	212	263	307	255	297	305	288	268	213	306	304
ARHGAP1	93	371	202	153	107	274	178	480	349	403	367	103	191	280	132	170	95	309	187	461	326	379	295	92	257	127	114	262	177	472	316	298	290	100	561	203	110	125	99	283	170	421	324	341	315	100	69	302	193
ARHGAP10	3	0	10	5	2	5	2	0	2	4	2	6	11	6	3	7	5	7	9	7	6	8	6	6	2	3	6	5	1	1	1	7	11	3	10	4	6	6	3	10	2	7	0	12	11	1	6	7	2
ARHGAP11A	20	45	25	68	31	63	69	39	54	44	44	50	51	36	37	32	34	39	24	21	18	21	55	37	42	32	42	60	49	67	50	31	29	49	49	34	25	36	31	46	34	55	40	43	26	35	39	38	66
ARHGAP11B	0	0	0	0	0	0	0	0	0	0	0	0	0	5	0	0	0	0	0	1	0	0	0	0	0	2	0	0	0	0	0	1	0	2	0	0	0	0	0	0	0	0	0	0	0	2	0	0	0
ARHGAP12	3	2	1	0	0	1	0	5	4	1	1	7	0	0	2	3	2	5	1	0	1	5	3	0	3	0	1	1	1	0	1	0	1	0	0	3	0	0	0	0	0	0	2	0	3	0	3	0	0
ARHGAP15	33	29	26	28	12	26	45	40	56	26	60	39	74	41	43	45	43	51	43	46	57	34	71	43	79	53	88	72	81	55	94	88	81	68	101	69	53	89	58	87	95	68	90	85	76	57	83	116	103
ARHGAP17	49	169	95	59	50	162	68	113	115	85	199	83	165	187	89	74	30	161	59	124	140	89	213	61	125	76	31	131	53	120	140	50	167	65	267	125	86	52	49	144	70	156	148	100	158	74	30	171	139
ARHGAP18	24	34	30	41	45	33	51	25	27	44	33	47	24	40	18	31	13	24	46	28	20	15	22	15	57	53	67	76	91	61	88	39	80	68	81	43	38	78	40	68	80	56	80	37	63	58	43	53	41
ARHGAP19	30	33	31	40	32	48	41	42	58	51	55	38	34	39	27	53	15	62	54	42	40	17	47	28	57	35	46	28	58	49	49	49	64	47	44	33	27	42	13	31	38	55	43	26	40	41	51	85	73
ARHGAP20	3	3	1	2	0	8	1	8	4	1	0	3	7	4	1	9	8	8	2	11	6	9	6	8	5	4	8	1	4	3	7	1	4	2	9	3	1	10	2	1	5	2	5	5	7	2	4	10	3
ARHGAP21	0	0	0	0	0	0	0	0	0	0	0	0	0	0	0	2	0	0	0	0	0	0	0	0	1	0	0	0	1	0	0	0	0	0	0	1	0	0	0	0	1	0	0	0	0	0	0	0	0
ARHGAP22	0	0	0	0	0	0	0	0	0	0	0	0	0	0	0	0	0	0	0	0	0	0	0	0	0	0	0	0	0	0	0	0	0	1	0	0	0	0	0	0	0	0	0	0	0	0	2	0	0
ARHGAP23	3	3	2	5	3	6	0	0	3	5	16	0	0	0	0	2	6	2	0	9	0	0	3	2	1	0	3	2	0	7	0	5	3	2	12	3	0	0	2	0	0	9	0	5	3	4	0	0	0
ARHGAP24	2	3	3	5	0	6	3	3	3	6	6	5	4	6	0	2	4	5	5	5	6	6	0	4	9	2	6	3	2	3	4	5	2	3	1	5	3	12	0	5	1	5	5	8	3	1	1	7	2
ARHGAP25	10	5	7	8	13	19	16	8	14	16	18	12	23	21	23	18	17	10	13	24	15	5	21	18	17	21	16	14	23	16	23	10	11	24	20	10	18	12	13	17	8	14	9	22	21	22	1	13	32
ARHGAP26	0	0	0	0	0	0	3	0	0	2	0	0	0	0	0	0	0	2	4	0	0	0	0	0	1	0	0	0	0	0	0	0	0	1	0	0	0	1	0	0	2	0	0	0	0	0	0	0	0
ARHGAP27	0	1	1	0	0	0	1	2	2	6	0	9	0	2	2	0	0	2	1	4	2	17	0	4	0	0	0	1	1	6	1	5	2	2	2	0	0	0	0	1	0	5	0	1	2	1	0	1	1
ARHGAP29	0	0	0	0	0	0	0	0	0	0	0	0	0	0	0	0	0	0	0	0	0	0	0	0	0	0	0	0	1	0	0	0	0	0	0	0	0	0	0	0	4	0	0	0	0	0	0	0	0
ARHGAP30	114	95	96	84	57	115	79	121	90	123	102	86	100	120	73	91	65	113	161	126	71	90	167	78	60	60	64	68	113	109	80	88	62	71	102	36	54	73	40	71	108	87	80	85	70	86	42	85	84
ARHGAP31	4	8	14	0	1	2	8	7	5	2	0	3	0	6	0	3	3	7	1	4	6	2	3	0	3	3	2	1	0	3	3	0	3	1	5	0	1	4	3	2	0	4	8	2	5	1	1	9	0
ARHGAP33	2	9	2	0	7	7	16	7	12	10	5	12	1	2	2	13	13	9	19	3	8	13	4	6	8	1	3	5	18	2	4	2	2	3	7	1	3	4	0	3	10	8	8	2	4	2	0	3	5
ARHGAP35	0	0	0	0	0	0	0	0	0	0	0	0	0	0	0	0	0	0	0	0	0	0	0	0	1	0	0	1	0	0	0	1	0	0	0	0	0	0	0	3	0	0	0	3	0	0	0	0	0
ARHGAP39	0	0	0	0	0	0	0	0	0	0	0	0	0	3	0	0	0	0	0	0	0	0	0	0	0	0	0	0	0	0	0	0	0	0	0	0	0	0	0	0	0	0	0	0	0	0	0	0	0
ARHGAP4	145	140	134	165	93	126	141	180	154	168	146	134	151	173	145	208	97	156	175	196	126	148	168	123	124	80	138	100	115	114	78	107	107	89	175	98	101	151	81	128	116	130	99	142	121	95	124	174	132
ARHGAP42	0	0	0	0	0	0	0	0	0	0	3	0	0	0	0	0	0	0	0	0	0	0	0	0	0	0	0	0	0	0	0	0	0	0	0	0	0	0	0	0	0	0	0	0	0	0	0	0	0
ARHGAP44	0	0	4	0	0	0	2	0	0	0	0	0	0	0	0	0	0	0	0	0	0	0	0	0	0	0	0	1	0	0	0	0	0	0	0	0	1	0	0	2	0	0	0	0	0	0	0	0	0
ARHGAP6	4	0	0	0	0	3	3	0	0	0	0	3	1	0	0	0	3	3	0	0	1	11	0	1	1	0	0	7	0	0	1	1	1	2	0	1	0	0	0	3	0	1	4	5	0	1	0	0	3
ARHGAP9	45	114	67	75	58	73	69	94	82	93	75	80	81	93	53	68	41	99	105	109	87	97	95	99	88	53	69	55	71	78	68	76	60	72	114	54	54	58	40	76	66	75	61	69	57	60	50	122	81
ARHGDIA	749	1212	807	984	749	990	1167	1031	1075	1015	1043	826	1030	1024	754	976	704	1065	1167	1125	986	769	1191	662	1561	883	1183	1146	1305	1605	1410	1165	1340	1015	1990	1268	812	1207	815	1244	1407	1549	1213	1363	1327	1040	639	1401	874
ARHGDIB	851	938	799	945	701	1005	1014	808	997	974	1018	829	1236	829	853	1049	873	1248	1311	858	1062	942	1258	866	2026	1539	2073	2087	2446	2054	2289	1927	2172	2064	2592	1775	1539	2234	1642	2360	2484	2037	2276	2192	2333	2080	1000	1654	1406
ARHGDIG	0	0	0	0	0	0	0	0	0	0	0	0	0	0	0	0	0	0	0	0	0	0	0	0	0	0	0	0	0	0	0	0	0	0	0	0	0	0	0	0	0	0	0	0	0	0	0	0	0
ARHGEF1	29	47	50	54	22	52	56	70	50	80	74	47	38	19	39	23	10	43	34	85	35	22	42	21	13	16	19	29	28	48	38	43	28	18	64	21	26	36	22	48	44	77	38	49	69	29	22	56	48
ARHGEF10	3	0	0	0	4	4	1	20	0	1	1	0	2	2	0	0	5	3	0	7	0	4	2	1	2	2	1	1	0	20	3	11	2	1	13	0	0	2	3	3	0	18	3	4	2	3	0	0	0
ARHGEF10L	0	0	0	0	0	0	0	0	0	0	0	0	0	0	0	0	0	0	0	2	0	0	0	0	0	0	0	0	0	0	0	1	0	0	1	0	0	0	0	2	0	0	0	0	0	0	0	0	3
ARHGEF11	0	0	0	0	0	2	0	1	3	10	3	3	0	0	0	1	0	0	0	6	4	1	1	0	1	2	0	0	0	11	9	14	4	5	5	1	0	0	0	1	2	13	8	12	4	4	0	0	0
ARHGEF12	0	0	0	0	0	0	0	0	1	3	0	0	0	0	0	0	0	0	0	3	0	0	0	0	1	0	0	1	1	0	0	3	0	0	2	0	0	0	0	1	0	0	0	0	0	0	0	4	0
ARHGEF16	2	6	0	0	0	2	3	5	0	0	0	2	2	6	5	0	4	2	5	0	0	1	1	0	2	2	3	3	1	1	1	0	2	0	2	3	2	5	1	10	1	3	2	0	3	0	0	0	0
ARHGEF17	0	0	0	0	0	0	0	0	0	0	0	0	0	0	0	0	0	0	0	0	0	0	0	0	0	0	0	0	1	0	0	0	0	0	0	0	0	0	0	0	0	0	0	0	0	0	0	0	0
ARHGEF18	21	32	19	19	13	79	42	52	22	40	31	26	29	31	12	14	8	65	25	36	18	46	42	12	18	7	12	22	12	22	15	30	22	9	37	12	6	14	6	32	19	15	17	42	14	17	15	61	8
ARHGEF2	47	68	53	45	28	49	90	100	81	143	104	20	55	83	29	32	27	45	50	145	138	132	155	26	57	17	29	58	55	121	105	107	88	26	112	72	23	27	23	45	71	130	115	150	107	26	33	65	24
ARHGEF25	0	2	5	1	0	1	14	18	6	6	0	3	2	0	0	0	2	2	8	5	5	0	0	1	2	0	0	2	1	7	3	2	1	1	12	3	0	0	0	1	2	7	3	7	0	0	0	2	0
ARHGEF26	0	0	0	0	0	0	5	0	0	2	0	0	2	0	0	0	0	0	0	0	0	0	0	0	1	0	1	0	0	0	0	0	0	3	4	0	0	2	0	0	0	0	3	3	0	2	0	0	0
ARHGEF28	0	1	0	2	0	1	0	0	0	0	0	0	4	0	0	0	0	0	0	0	0	0	0	0	0	0	0	0	0	0	0	0	0	0	0	0	0	0	0	0	0	0	0	0	1	0	0	0	0
ARHGEF3	14	16	17	15	7	10	14	27	9	19	7	9	14	10	5	31	2	6	7	33	18	11	5	14	19	2	9	20	7	19	14	11	6	3	11	12	1	8	12	10	11	18	18	16	8	3	8	15	9
ARHGEF37	0	0	0	0	0	0	0	0	0	0	0	0	0	0	1	0	0	0	0	0	0	0	0	0	0	0	0	0	0	0	0	0	0	0	0	0	0	0	0	0	0	0	0	0	0	0	0	0	0
ARHGEF39	137	211	138	194	128	194	212	180	175	182	184	133	266	198	152	205	155	257	239	209	217	186	283	161	99	75	105	89	83	89	103	72	108	87	125	79	70	103	100	101	91	86	89	78	96	85	110	183	133
ARHGEF40	0	1	0	6	2	0	0	1	4	17	4	0	0	3	0	0	0	4	0	0	0	5	5	0	0	0	3	0	0	3	1	5	0	0	12	1	0	2	0	0	0	0	0	5	1	0	3	0	0
ARHGEF6	9	7	13	8	5	7	9	14	14	16	13	9	12	5	3	12	8	6	10	1	9	0	11	4	30	12	16	15	23	15	16	13	16	16	17	21	5	16	18	18	15	14	12	10	14	13	19	17	11
ARHGEF7	7	20	21	16	13	31	44	35	18	19	30	20	24	20	20	14	12	34	26	31	21	23	23	7	31	17	23	31	32	41	34	28	53	12	44	21	16	18	26	37	36	43	26	40	70	17	8	22	17
ARHGEF9	15	13	16	13	7	25	26	18	10	9	3	15	17	7	18	24	11	27	22	23	20	11	19	10	19	11	16	15	23	20	20	25	19	9	14	18	6	16	14	23	18	21	19	20	10	12	2	13	9
ARID1A	0	6	3	2	0	8	0	13	6	8	8	7	13	2	9	0	0	7	0	7	8	5	7	4	3	3	1	6	7	5	1	3	10	2	5	5	4	0	1	4	3	4	2	1	0	4	0	10	5
ARID1B	0	0	0	1	0	0	0	0	0	0	0	0	0	0	0	0	0	0	0	5	0	0	3	0	0	0	0	0	0	0	0	0	2	0	0	0	0	0	0	0	0	0	0	0	0	0	0	2	0
ARID2	8	21	7	9	9	13	19	1	2	10	10	2	6	7	7	15	3	13	13	6	7	8	21	12	14	3	5	11	14	16	16	13	12	7	3	16	2	11	4	13	23	11	17	10	17	8	5	10	10
ARID3A	0	0	0	2	1	6	0	0	0	0	0	1	0	2	0	0	0	0	2	0	0	2	0	0	0	0	0	0	0	0	1	5	2	1	7	1	0	0	1	1	0	1	0	4	1	2	0	2	2
ARID3B	5	24	29	13	5	36	8	21	23	28	29	7	12	13	18	6	7	43	13	36	9	19	19	5	12	18	6	24	4	18	10	19	24	3	26	14	30	4	2	26	3	16	10	12	22	2	12	13	16
ARID4A	21	22	35	20	10	31	22	29	19	25	41	41	53	30	25	30	15	39	34	29	31	29	22	18	37	19	33	31	29	27	17	36	29	29	28	22	23	19	30	32	37	29	14	30	27	34	30	53	23
ARID4B	130	131	83	156	100	123	134	131	103	121	111	105	185	149	164	173	109	215	184	195	220	147	223	126	129	64	106	103	102	97	135	98	115	105	128	93	93	82	88	105	125	125	98	93	107	98	90	146	94
ARID5A	84	103	120	93	68	78	110	79	112	71	77	72	126	80	74	114	78	97	139	68	104	121	101	89	68	65	85	71	77	57	55	52	80	64	84	42	38	66	55	67	51	47	70	41	56	64	51	79	95
ARID5B	9	2	1	0	1	0	3	2	3	0	3	3	0	0	0	2	9	3	6	1	5	0	0	2	3	1	6	2	5	6	1	2	1	4	0	4	4	8	4	2	5	2	0	4	3	7	0	2	5
ARIH1	0	0	0	0	3	0	3	2	0	4	0	0	0	0	0	0	1	0	0	0	0	0	0	3	0	1	1	2	3	0	0	1	2	3	2	0	1	0	0	1	0	0	0	1	1	1	4	0	6
ARIH2	159	168	150	158	160	172	193	222	150	210	216	149	264	187	136	214	143	186	185	162	201	200	246	168	158	117	151	162	178	183	182	161	171	161	177	100	114	141	125	150	173	137	144	139	140	131	212	249	207
ARIH2OS	0	0	0	0	0	0	0	0	1	0	0	0	0	0	0	0	0	0	0	0	0	0	1	0	0	0	0	0	0	0	0	0	0	0	0	0	0	0	0	0	0	0	0	0	0	0	0	0	0
ARL1	74	60	60	91	66	50	59	67	100	91	87	76	90	42	60	55	24	65	71	51	41	74	74	55	134	96	158	108	182	119	147	142	176	147	170	126	113	152	130	144	204	104	126	155	146	135	85	136	128
ARL11	140	224	134	133	99	134	148	124	131	149	157	85	176	199	131	121	122	132	191	107	172	146	173	91	202	108	137	125	142	137	175	141	156	131	141	145	121	140	115	136	197	137	126	145	149	142	125	244	135
ARL13B	32	35	44	34	25	61	60	42	51	46	41	34	46	35	31	74	25	53	68	39	66	36	58	42	39	39	46	39	74	37	47	36	23	36	74	33	33	38	20	37	80	27	41	43	38	45	36	69	48
ARL14EP	22	39	50	25	38	46	31	33	35	49	51	40	49	15	28	22	45	64	35	23	22	36	58	35	85	59	76	101	93	99	100	109	124	93	110	84	48	60	65	81	75	110	95	94	150	74	53	47	46
ARL15	3	0	0	0	0	0	0	0	3	4	0	0	2	0	1	3	2	0	3	0	2	0	0	0	6	3	3	2	2	0	1	3	4	2	4	6	0	8	0	1	3	0	2	2	0	0	2	1	0
ARL16	0	0	0	0	0	0	0	0	0	0	0	0	0	0	0	0	0	0	1	0	0	0	0	0	0	0	0	0	0	0	0	0	0	0	0	0	0	0	0	0	0	0	0	0	0	0	0	0	0
ARL2	525	592	564	586	400	524	527	389	536	598	634	465	853	545	639	686	509	777	802	517	736	765	831	553	548	455	597	574	703	448	628	554	585	519	677	371	417	621	462	519	645	436	584	607	579	477	427	704	566
ARL2BP	145	138	135	140	106	138	148	175	162	205	228	196	184	126	99	124	129	165	185	116	145	99	168	196	133	103	110	105	134	129	153	118	143	107	125	102	88	117	120	119	121	102	132	150	114	128	187	271	298
ARL3	41	31	30	52	36	46	37	32	54	48	63	50	67	28	45	42	32	35	47	37	27	39	75	42	65	40	53	57	49	48	75	48	65	65	54	46	56	52	47	59	57	59	46	51	59	55	54	39	65
ARL4A	28	40	31	29	50	25	21	23	50	51	38	20	45	35	36	20	24	19	43	28	25	23	35	56	36	37	45	35	52	40	35	39	41	54	68	51	52	34	32	54	47	36	52	37	29	56	17	28	32
ARL4C	0	0	2	0	0	0	0	0	0	0	0	0	0	1	0	6	0	0	0	2	0	0	0	0	1	0	0	0	1	0	1	1	1	0	0	0	0	0	0	2	0	0	2	1	0	0	0	2	0
ARL4D	13	6	21	8	15	22	9	16	13	9	10	19	13	11	6	10	5	15	17	13	8	11	20	24	7	9	11	14	14	19	8	17	13	24	22	15	21	13	13	17	18	17	17	11	23	25	21	7	25
ARL5A	12	19	19	24	18	19	4	27	13	19	17	16	12	11	26	16	27	25	27	20	15	19	19	7	13	16	25	19	26	30	22	16	14	14	11	17	30	27	25	29	26	28	22	26	18	27	33	43	28
ARL5B	1	1	0	0	0	0	0	0	2	0	0	0	0	0	0	0	0	0	0	0	2	0	0	3	0	0	0	0	0	0	1	2	1	2	0	0	0	0	2	0	0	0	0	0	1	0	0	0	0
ARL5C	3	0	3	0	0	1	0	0	0	0	0	0	0	0	0	0	0	0	0	0	0	0	0	2	0	0	0	0	0	1	0	1	0	0	0	0	0	0	0	1	0	3	1	3	0	0	0	0	1
ARL6	0	3	1	1	0	1	6	3	2	0	2	4	0	0	0	0	1	0	0	3	2	0	0	0	3	4	2	1	0	3	0	2	1	2	5	4	3	0	0	4	0	2	0	0	3	0	1	2	0
ARL6IP1	379	412	335	519	423	480	686	494	519	541	471	447	607	434	379	524	327	378	545	428	480	480	312	531	506	358	606	476	656	533	631	449	583	605	651	374	269	716	481	404	550	603	629	386	606	598	465	635	480
ARL6IP4	2558	2700	2216	2662	1889	2099	2734	1810	2590	2505	2927	2147	3459	2799	2509	2928	2216	2812	3333	2449	3178	2927	3428	2412	1337	1062	1310	1092	1607	1143	1622	1353	1413	1189	1474	964	898	1249	991	1175	1436	1048	1375	1297	1434	1127	1738	2894	2109
ARL6IP5	137	156	125	119	90	120	177	113	120	138	128	139	224	164	170	214	184	341	251	225	210	216	285	178	97	100	132	109	119	111	119	100	121	123	155	81	98	125	89	125	122	113	98	99	104	101	172	200	188
ARL6IP6	28	15	15	14	18	7	23	19	21	36	37	29	24	22	14	21	14	14	32	18	11	20	21	18	46	30	54	42	39	62	61	39	48	31	75	33	23	70	52	73	57	44	55	36	45	46	15	26	10
ARL8A	0	4	0	1	6	0	0	3	0	3	0	1	0	3	0	1	0	0	1	7	0	4	0	0	4	0	0	7	0	7	0	1	1	1	5	1	0	2	0	6	1	9	0	0	1	2	0	1	0
ARL8B	60	97	77	81	48	66	119	85	79	82	119	114	55	31	36	46	37	64	62	63	46	52	59	113	86	81	101	94	96	88	105	64	86	107	119	97	102	120	94	136	137	123	137	85	124	164	37	58	36
ARMC1	74	76	88	71	60	69	76	48	80	76	80	70	98	59	72	73	47	87	111	89	89	71	97	86	69	53	79	81	87	75	78	67	74	75	92	64	54	48	57	72	88	54	71	72	86	67	66	92	109
ARMC10	1	1	0	2	0	0	2	0	0	1	0	0	0	0	0	1	0	0	0	0	0	2	1	0	0	0	0	0	1	0	1	1	0	0	0	0	0	0	0	0	0	0	0	2	1	0	0	0	0
ARMC2	24	16	18	16	11	6	30	4	12	10	10	14	9	14	4	12	0	6	17	6	13	16	14	11	22	12	24	21	26	9	24	16	29	28	24	17	13	18	18	13	23	7	12	14	24	13	9	22	22
ARMC3	0	0	0	0	0	0	0	0	4	0	0	0	0	0	0	0	0	0	0	0	0	1	0	0	0	0	0	0	0	0	0	0	0	0	0	0	0	0	0	0	0	0	0	0	0	0	0	0	0
ARMC4	4	0	0	0	0	0	0	0	0	1	0	0	0	0	0	0	0	0	0	0	0	3	0	0	1	2	1	2	0	0	1	0	0	0	3	0	2	1	1	2	0	0	0	0	0	0	0	0	0
ARMC5	15	30	16	42	7	20	46	23	19	48	12	16	23	10	9	19	5	20	14	26	4	16	4	8	15	5	15	14	25	11	12	20	5	10	42	15	8	13	12	13	29	17	9	28	7	14	6	45	20
ARMC6	137	162	121	156	104	147	130	118	131	126	189	133	208	137	130	188	114	200	162	143	164	165	242	155	98	79	133	101	95	75	130	95	135	86	121	83	80	112	62	120	102	92	114	132	122	91	71	126	84
ARMC7	15	17	9	13	17	9	18	12	17	22	18	17	21	28	16	31	7	18	25	10	18	23	27	17	18	8	12	19	18	20	18	21	24	13	22	27	11	19	11	27	30	19	33	22	20	18	19	25	9
ARMC8	65	74	45	81	35	62	74	28	52	70	70	51	111	53	66	81	60	83	64	56	69	75	96	64	60	65	82	73	97	54	71	68	74	63	99	59	59	74	78	64	96	56	83	56	56	45	93	97	95
ARMC9	6	2	3	10	5	9	1	3	2	6	1	1	7	6	5	2	2	9	14	8	9	2	5	1	6	4	5	8	7	4	9	4	4	5	6	6	4	9	4	3	5	1	9	1	9	9	3	8	4
ARMCX1	29	19	29	18	6	17	25	6	12	15	12	31	16	14	17	15	21	31	21	17	22	28	12	19	17	22	18	31	22	15	28	25	23	32	30	19	26	15	17	29	22	14	28	22	14	34	19	24	30
ARMCX2	0	0	0	0	0	0	0	0	0	0	0	0	0	0	0	0	0	0	0	0	0	0	0	0	0	0	0	0	0	0	2	0	0	0	0	0	0	0	0	0	0	0	0	0	0	0	0	0	0
ARMCX3	26	27	16	23	27	20	58	26	31	28	31	17	34	35	31	23	34	37	44	35	36	39	29	11	34	22	45	41	52	25	37	55	27	29	35	40	29	24	30	54	50	20	34	59	42	51	30	37	26
ARMCX4	0	0	0	0	0	0	0	0	0	0	0	0	0	0	3	0	0	0	0	0	0	0	0	0	0	0	0	0	0	0	0	0	0	0	0	0	0	0	0	0	0	0	0	0	0	0	0	0	0
ARMCX5	0	0	0	0	0	1	0	0	0	0	0	3	0	0	0	0	0	1	0	0	0	0	0	0	1	0	0	2	0	1	1	0	1	0	3	0	0	0	0	2	0	0	1	0	1	0	3	0	0
ARMCX5-GPRASP2	0	0	0	0	0	0	0	0	0	0	0	0	0	0	0	0	0	0	0	1	0	0	0	0	0	0	0	0	0	0	0	7	0	0	0	1	0	0	0	0	0	0	0	2	0	0	0	0	0
ARMCX6	129	132	130	143	75	113	158	79	156	147	146	124	158	128	121	143	129	153	192	101	150	144	132	111	256	209	237	228	267	193	312	245	277	265	336	175	178	279	235	292	292	214	300	381	307	247	112	228	225
ARMT1	10	14	7	10	9	11	16	9	9	18	11	12	6	6	6	14	6	23	7	5	12	6	21	4	29	24	31	25	34	34	36	23	48	23	37	16	19	39	24	32	39	30	25	28	33	28	14	22	23
ARNT	17	25	24	58	13	35	28	43	42	60	53	25	36	40	11	53	27	29	26	31	47	85	41	18	30	16	46	42	45	35	52	77	49	30	45	31	20	53	25	47	42	44	48	74	34	23	65	39	33
ARNTL	27	9	20	29	40	13	27	28	25	22	36	19	25	11	24	33	26	45	32	21	45	19	23	21	16	18	10	28	25	19	26	22	12	13	23	19	15	17	7	15	16	15	25	11	15	12	28	37	21
ARNTL2	0	0	0	0	0	0	0	0	0	0	0	0	0	0	0	4	0	0	0	0	0	0	1	0	0	0	2	0	0	0	0	1	0	1	4	0	0	2	0	0	0	0	0	0	0	0	0	0	4
ARPC1A	88	70	75	91	55	79	82	93	85	65	89	49	84	56	50	93	70	84	87	58	65	87	110	24	131	87	126	92	126	117	171	91	82	84	167	112	86	140	95	102	129	137	140	108	104	98	82	137	95
ARPC1B	2626	2810	2316	2951	2282	3000	2845	2441	2870	2921	3214	3157	3488	2848	2659	3281	2745	3936	3676	2942	3495	3298	3987	3307	1175	844	1006	1155	1236	1189	1364	1100	1181	1325	1400	966	867	1118	979	1282	1265	1195	1396	1189	1213	1342	1750	2559	2125
ARPC2	474	449	435	540	327	526	534	301	487	476	478	607	330	231	280	339	248	361	357	207	322	259	373	281	500	408	551	597	653	382	561	523	532	559	735	436	473	612	454	640	652	371	571	577	610	593	516	762	654
ARPC3	1349	1515	1194	1424	1020	1354	1436	1115	1261	1566	1545	1131	1650	1230	1194	1285	1052	1455	1603	1140	1298	1449	1582	1169	2282	1798	2427	2397	2818	2082	2761	2444	2439	2275	2952	1908	1863	2602	2013	2616	2938	2061	2617	2773	2698	2235	1259	2019	1810
ARPC4	10	7	2	6	3	2	3	6	0	0	8	12	6	1	3	12	3	6	6	5	6	14	4	9	10	6	11	13	21	19	27	14	24	19	15	16	13	8	4	14	16	24	22	4	11	19	13	8	11
ARPC5	820	858	797	920	767	985	955	753	904	1054	979	1065	1073	672	746	877	565	986	923	726	883	810	1105	910	1090	909	1315	1277	1477	1084	1294	1124	1211	1231	1397	827	927	1306	988	1380	1453	1020	1221	1171	1181	1155	920	1143	938
ARPC5L	254	273	317	276	191	304	310	221	258	383	358	267	221	140	145	195	116	191	285	166	181	207	238	185	184	118	187	183	191	160	197	194	153	173	249	180	180	198	148	224	268	177	241	212	219	187	269	426	341
ARPIN	0	0	0	0	0	0	0	0	1	0	0	0	0	0	0	0	0	0	0	0	0	0	0	0	1	0	0	0	0	0	0	0	0	0	1	0	0	0	0	0	0	2	0	0	0	0	0	0	0
ARPP19	87	107	55	117	84	111	70	135	100	115	124	73	72	25	28	64	73	107	64	50	47	71	68	57	153	104	86	122	126	203	155	139	122	168	153	91	101	97	84	125	103	140	127	119	107	125	78	148	101
ARPP21	4	0	0	0	0	6	3	0	0	4	0	4	0	3	0	0	4	3	0	3	0	0	3	0	2	2	0	1	0	3	0	0	3	1	2	2	0	0	0	3	0	3	0	0	4	1	0	0	0
ARRB1	70	94	86	81	61	82	60	112	82	117	146	60	90	88	103	83	66	89	98	104	75	140	135	92	82	62	63	91	69	82	73	89	84	49	104	82	48	57	44	102	81	80	74	83	95	72	64	107	66
ARRB2	65	78	62	77	45	105	131	91	79	93	107	68	74	59	56	49	33	90	109	74	53	72	63	48	46	32	36	53	53	76	49	50	62	51	101	48	23	45	45	62	57	80	38	54	69	52	48	77	69
ARRDC1	203	251	228	290	252	297	255	245	266	294	330	252	306	256	247	316	222	374	352	288	302	272	359	224	179	113	135	203	188	166	198	179	153	179	285	156	125	171	127	207	232	183	199	260	195	186	172	249	226
ARRDC2	0	0	0	0	0	0	4	0	0	0	0	0	0	0	0	0	0	1	0	5	0	1	0	0	0	1	0	0	1	2	1	0	0	0	1	0	1	0	0	0	1	0	0	0	0	0	0	0	0
ARRDC3	0	3	3	0	0	0	0	0	2	5	1	0	1	1	0	1	5	0	2	1	5	1	0	2	6	6	3	2	13	6	9	2	2	6	3	6	6	6	6	0	2	5	11	3	4	4	3	11	3
ARRDC4	0	0	0	0	0	0	0	0	0	0	0	0	0	0	0	0	0	0	0	0	0	0	0	0	0	0	0	0	0	0	0	0	0	0	0	0	0	0	0	0	0	0	0	0	0	0	0	0	0
ARRDC5	0	0	0	0	0	3	0	0	0	0	6	3	0	0	3	0	0	0	0	1	0	2	0	0	0	1	0	4	0	3	0	2	2	0	0	0	0	0	0	2	0	6	0	2	3	1	0	0	4
ARSA	74	75	73	74	62	147	112	90	96	136	120	80	112	89	83	111	68	136	127	123	109	100	123	83	75	39	56	105	92	70	57	65	73	54	115	60	50	64	52	96	71	68	59	75	74	44	63	93	75
ARSB	30	15	7	30	19	38	24	25	26	19	7	12	24	32	4	23	19	18	26	16	25	14	15	11	9	8	12	10	15	12	15	14	10	12	30	21	27	24	19	31	19	27	34	32	27	19	52	56	53
ARSD	53	52	54	46	46	67	70	43	62	57	73	57	73	51	82	78	72	72	64	51	62	68	94	57	48	22	40	45	41	48	31	30	45	44	50	40	27	65	35	34	61	30	27	50	42	48	16	35	60
ARSE	0	0	0	0	2	0	0	0	0	2	0	0	0	0	0	0	0	0	0	0	0	4	0	0	0	0	2	0	0	3	0	2	0	0	0	0	0	0	0	0	0	0	0	0	0	0	0	0	0
ARSG	10	10	5	3	11	4	6	6	4	6	10	5	4	2	12	18	9	4	7	10	6	6	9	1	3	3	6	8	6	5	10	10	6	3	10	5	4	5	1	10	6	4	6	6	5	8	16	1	4
ARSJ	0	0	0	0	0	0	0	0	0	0	0	0	0	0	0	0	0	0	0	0	0	0	0	0	0	0	0	0	0	0	1	0	1	0	0	0	0	0	0	0	0	0	0	0	0	0	3	0	0
ARSK	5	16	9	4	1	1	10	3	4	9	2	0	7	10	16	5	5	5	2	15	10	5	0	3	9	3	3	7	6	7	5	4	3	8	5	5	5	11	0	9	2	8	7	5	7	3	3	8	7
ART1	0	0	0	0	0	0	0	0	0	0	0	0	0	0	0	0	0	0	0	0	0	0	0	0	0	0	0	0	0	0	0	0	0	0	0	0	0	0	0	0	0	0	0	0	0	0	2	0	0
ART3	0	0	0	0	0	0	0	0	0	0	0	0	0	0	0	0	0	0	0	0	0	0	0	0	0	0	0	0	0	0	0	0	0	1	0	0	0	0	0	0	0	0	0	0	0	0	0	0	0
ART5	0	0	0	0	1	0	0	0	0	0	4	0	0	0	0	2	0	0	1	3	0	0	1	0	0	0	1	0	0	0	0	0	0	0	0	0	0	3	0	0	0	1	0	0	0	0	2	0	0
ARTN	0	0	0	0	0	0	0	0	0	0	0	0	0	0	0	0	0	0	0	3	0	0	0	5	0	0	0	0	0	0	0	0	1	0	1	0	0	0	0	0	0	0	0	1	2	0	0	0	0
ARV1	4	6	1	5	3	10	11	15	5	7	5	2	13	6	2	6	17	8	8	1	11	4	4	8	9	7	8	11	13	6	14	6	11	8	13	10	7	4	15	7	5	9	20	5	8	10	10	12	12
AS3MT	1	0	0	0	0	0	0	4	0	0	0	0	0	0	0	0	0	0	0	0	0	0	0	0	0	0	0	0	0	0	0	0	0	0	0	0	0	0	0	0	0	0	0	0	0	0	0	0	0
ASAH1	109	98	69	118	79	112	92	103	103	109	119	135	118	73	60	119	64	104	121	66	76	97	104	125	120	123	145	130	166	129	147	149	156	144	170	130	117	175	134	138	173	168	166	180	143	156	101	169	154
ASAH2B	0	0	0	0	0	0	0	0	0	0	0	0	0	3	0	0	0	0	0	0	0	0	0	0	0	0	0	0	0	0	2	0	0	0	0	0	0	0	0	0	0	0	0	0	0	0	0	0	0
ASAP1	0	3	0	0	0	3	0	1	3	0	1	0	0	5	0	0	3	1	0	0	0	2	0	1	0	0	0	0	2	0	0	1	3	0	1	0	0	2	0	0	1	0	0	1	1	0	0	3	0
ASAP2	1	0	0	0	0	0	0	0	0	0	0	0	0	0	0	0	0	4	0	0	0	0	0	0	0	0	3	0	0	0	0	0	0	0	0	0	0	2	0	0	0	0	0	0	0	0	0	0	1
ASAP3	0	0	0	0	0	0	0	0	0	0	0	0	0	0	0	0	0	0	0	0	0	0	0	0	0	0	0	0	0	0	0	0	1	0	0	0	0	0	0	0	0	0	0	0	0	0	0	0	0
ASB1	11	16	18	11	17	5	13	11	17	9	15	18	8	6	7	22	13	7	20	18	8	11	26	13	16	5	13	13	20	9	9	14	15	10	11	13	14	17	13	19	23	21	20	19	26	12	21	25	10
ASB11	0	0	0	0	0	0	0	0	0	0	0	0	0	0	0	0	0	0	0	0	0	0	0	0	0	0	0	0	1	0	0	0	0	0	0	0	0	0	0	0	3	0	0	0	0	0	0	0	0
ASB13	8	32	23	14	4	23	15	30	27	23	10	19	21	18	12	24	13	14	24	15	21	15	19	12	17	7	8	10	5	12	17	11	9	14	11	11	8	14	16	8	10	8	11	16	12	16	5	14	6
ASB16	0	0	0	0	0	0	0	8	0	1	0	2	0	0	0	0	0	0	0	5	0	0	0	0	0	0	0	0	0	3	0	2	0	1	0	0	0	0	0	1	0	3	0	0	0	0	0	0	0
ASB2	6	2	1	0	5	0	5	0	1	0	3	1	0	4	0	0	1	1	0	2	2	0	2	0	1	2	0	1	0	2	1	1	2	0	0	0	3	6	0	0	1	4	0	2	2	2	0	1	0
ASB3	14	18	6	17	12	9	18	28	12	12	25	24	20	12	16	23	16	3	36	21	18	11	23	12	21	13	19	13	29	17	24	32	22	20	25	17	19	32	22	28	17	13	38	58	31	19	12	28	16
ASB6	19	24	23	20	21	14	30	9	25	30	20	19	22	23	15	19	14	19	14	14	11	10	24	6	14	8	11	9	9	5	21	11	20	7	22	9	9	18	15	12	12	13	23	22	14	20	20	26	38
ASB7	6	3	10	17	5	13	13	14	8	14	2	11	13	9	6	16	10	11	18	12	12	14	14	4	7	7	6	5	7	14	4	8	2	7	12	6	1	9	10	5	9	11	4	17	11	2	6	12	8
ASB8	18	35	43	41	40	37	48	46	45	31	47	24	31	29	24	18	29	61	33	44	53	41	37	41	74	58	77	82	75	96	86	83	84	56	74	51	53	80	32	84	99	88	60	73	93	45	25	59	46
ASB9	3	0	2	3	1	1	0	7	2	0	1	3	0	3	0	2	0	0	2	2	0	3	1	0	2	3	3	5	4	5	1	2	7	2	1	3	3	3	3	6	4	2	3	0	4	4	2	0	1
ASCC1	22	14	24	12	20	18	28	4	19	19	16	25	24	9	14	20	11	22	38	8	11	13	22	10	27	22	34	33	34	24	33	33	18	43	39	30	22	22	28	29	29	6	15	29	26	24	15	29	31
ASCC2	144	193	164	117	118	193	181	196	150	123	158	109	238	169	179	161	159	196	200	142	151	229	174	175	140	98	124	180	185	189	138	123	146	137	229	130	87	126	140	195	157	185	163	134	136	140	73	193	141
ASCC3	62	61	46	58	42	84	87	58	81	96	81	110	53	50	50	62	33	81	51	46	70	68	84	53	105	56	90	115	117	78	79	72	92	75	79	59	49	78	48	118	84	87	53	67	66	77	58	73	45
ASCL2	0	0	0	0	0	0	0	0	0	0	0	0	0	0	0	0	0	0	0	0	3	0	0	0	0	0	0	0	0	0	0	0	0	0	0	0	0	0	0	0	0	0	0	0	0	0	0	0	0
ASCL3	0	0	0	0	0	0	0	0	0	0	0	0	0	0	0	0	0	0	0	0	0	0	0	0	1	0	0	0	0	0	1	0	0	0	0	3	0	0	0	0	0	0	3	0	0	0	0	1	0
ASF1A	59	40	70	55	42	47	38	58	60	53	73	60	90	51	43	39	42	48	59	39	53	69	77	41	79	59	93	84	102	77	105	98	88	95	116	52	60	88	86	78	91	89	73	88	75	89	76	94	90
ASF1B	400	413	336	473	368	379	434	341	448	473	422	510	459	426	369	431	427	498	549	447	486	529	592	453	321	242	306	263	355	283	353	293	361	328	700	227	262	341	293	253	300	278	310	335	336	245	253	442	314
ASGR2	12	12	24	15	16	12	18	9	19	12	16	19	29	15	21	22	18	35	23	12	19	19	32	15	8	9	10	5	12	15	12	9	15	12	20	9	11	10	9	8	21	11	19	9	12	14	5	21	25
ASH1L	21	24	25	25	16	21	27	12	32	24	33	26	12	12	18	35	18	22	31	14	25	16	32	18	37	24	28	28	34	35	46	43	23	22	34	33	11	18	32	37	43	28	18	28	14	21	34	23	36
ASH2L	55	90	83	86	70	85	88	39	109	65	96	118	96	52	96	100	59	81	114	57	85	90	105	102	112	80	79	106	117	83	103	88	115	89	124	99	86	101	71	87	99	91	123	102	89	88	76	91	104
ASIC1	0	1	0	0	0	0	0	3	0	0	0	0	0	0	0	0	0	0	0	0	0	0	0	0	0	0	1	0	1	1	0	0	1	2	0	0	1	2	0	0	2	1	0	0	2	1	0	0	0
ASIC4	0	0	0	0	0	0	0	0	0	0	0	0	0	0	0	0	0	0	0	0	0	0	0	0	0	0	0	0	0	0	0	0	0	0	0	0	0	0	0	0	0	0	0	1	0	0	0	0	0
ASIP	0	0	0	0	0	0	0	0	0	0	0	0	0	0	0	0	0	0	0	0	0	0	0	0	0	0	0	0	0	0	0	0	0	0	0	0	0	0	0	0	0	0	0	0	0	0	0	0	0
ASL	130	103	121	119	107	127	136	90	112	158	113	116	191	159	140	123	132	145	209	128	155	162	181	131	113	105	113	101	137	89	99	128	115	119	120	75	96	111	71	97	121	64	91	140	112	109	67	113	94
ASNA1	444	464	397	447	355	374	447	341	396	387	393	401	631	470	448	496	384	457	558	391	482	403	490	499	255	198	226	197	261	221	249	203	187	273	274	172	140	208	176	228	259	174	215	242	181	240	270	494	371
ASNS	16	21	14	7	10	14	14	15	17	13	14	7	19	10	15	17	5	21	10	14	12	21	13	10	11	10	29	22	28	20	24	35	24	31	30	19	12	22	17	5	29	31	27	29	42	22	23	29	31
ASNSD1	69	94	48	66	65	82	112	93	75	101	99	37	68	58	70	87	57	63	91	71	88	73	92	88	134	121	141	136	153	121	174	137	149	126	138	120	75	136	88	116	145	130	134	111	146	108	60	116	68
ASPDH	0	0	0	0	0	0	0	0	0	0	0	0	0	0	0	0	0	0	0	0	0	1	0	0	0	0	0	0	0	1	0	0	0	0	0	0	1	0	0	0	0	2	0	0	0	0	0	0	0
ASPH	66	64	49	72	41	64	103	68	68	63	80	73	72	47	55	85	38	96	84	40	83	86	77	64	40	48	58	29	61	44	69	39	56	46	52	34	20	47	41	22	40	31	58	49	34	46	50	81	51
ASPHD1	298	384	289	364	212	387	347	291	380	388	430	334	459	388	375	434	297	485	518	444	471	453	465	387	244	188	239	230	280	221	309	212	269	230	242	159	162	204	168	245	274	240	270	222	259	197	281	343	315
ASPHD2	0	0	0	0	2	0	0	0	0	0	0	1	0	0	0	0	0	0	0	0	0	0	0	0	0	0	0	0	0	0	2	0	0	1	0	0	0	0	0	0	2	0	0	0	0	0	0	0	0
ASPM	36	27	11	23	28	25	50	41	36	21	33	36	25	12	20	15	13	26	24	23	24	16	26	21	29	19	33	37	41	58	24	28	36	48	52	25	19	40	32	26	38	52	34	39	41	25	26	50	33
ASPN	0	0	0	0	0	0	0	0	0	0	0	0	0	0	0	0	0	0	0	0	0	0	0	0	0	0	0	0	0	0	3	0	0	0	0	0	0	0	0	0	0	0	7	0	0	0	0	0	0
ASPRV1	0	0	0	0	0	0	0	0	0	0	0	0	0	0	0	0	0	0	0	0	0	0	0	0	0	0	0	0	0	0	2	0	0	0	0	0	0	0	0	0	0	0	0	0	0	0	0	0	0
ASPSCR1	39	52	58	40	35	30	40	35	55	59	41	42	35	33	27	27	41	32	32	25	30	49	55	35	27	32	35	31	43	26	44	31	39	39	33	26	28	34	34	28	42	33	13	18	39	40	23	84	26
ASRGL1	190	194	126	155	143	172	199	188	201	197	204	150	278	237	157	203	155	208	224	192	232	210	208	205	99	81	134	116	141	115	152	125	127	108	132	119	65	153	86	96	117	110	123	135	97	136	153	240	163
ASS1	581	567	605	742	421	504	607	565	648	569	619	506	788	601	582	801	500	696	750	585	665	701	807	580	621	542	691	633	665	589	635	623	695	543	743	505	602	744	541	687	694	631	652	694	703	587	347	589	551
ASTE1	2	13	8	16	9	10	10	6	7	10	12	29	18	6	3	9	6	21	16	6	12	9	19	12	9	13	10	18	21	18	26	15	16	11	24	17	6	9	22	8	19	22	21	15	17	20	12	15	7
ASTN2	5	0	0	3	2	5	4	8	3	1	9	1	4	0	4	4	13	1	8	2	0	2	10	1	2	1	3	3	5	1	6	1	2	2	3	6	6	0	0	0	0	4	0	4	5	2	3	0	1
ASUN	6	8	7	11	14	4	7	14	14	17	17	5	7	11	10	15	9	10	12	19	13	5	13	9	25	10	22	25	25	15	20	14	27	16	18	10	9	31	17	19	17	12	19	19	28	18	13	24	18
ASXL1	1	5	4	7	2	4	11	6	2	13	1	12	1	2	1	5	2	4	1	6	8	12	10	5	13	5	13	9	9	5	12	22	9	6	23	18	4	10	6	11	11	12	7	27	9	4	3	13	5
ASXL2	9	15	18	30	16	9	30	24	21	14	23	14	27	24	21	31	23	25	22	17	25	24	29	16	16	18	20	20	22	18	32	17	22	27	41	19	17	19	25	19	31	10	25	7	17	16	16	24	18
ATAD1	21	19	12	40	12	20	21	18	32	16	23	19	19	20	16	26	14	25	26	20	10	15	20	22	41	28	31	37	33	29	37	32	40	27	55	25	20	32	34	16	31	27	23	28	43	25	21	16	37
ATAD2	840	843	746	881	597	848	854	680	847	939	769	729	1107	739	705	920	609	1108	988	872	932	801	1075	826	653	502	615	675	771	632	741	634	641	660	751	540	481	646	503	765	720	579	679	723	568	665	449	754	597
ATAD2B	2	3	6	7	1	0	9	3	2	0	8	0	0	6	3	10	0	1	2	0	3	0	5	3	3	4	3	3	3	4	5	1	2	4	2	5	4	4	2	0	2	3	8	1	3	7	0	2	4
ATAD3A	2	1	1	4	2	1	7	1	3	6	3	0	2	8	2	6	0	0	2	2	6	4	7	1	5	2	4	8	4	5	3	7	1	4	8	2	1	3	4	3	6	3	2	5	4	3	0	2	4
ATAD3B	0	0	0	0	0	0	0	0	0	0	0	0	0	0	0	0	0	0	0	0	0	0	0	0	1	0	0	0	0	0	0	0	1	0	0	1	0	0	0	0	0	0	0	0	2	0	0	0	0
ATAD3C	0	0	0	3	0	0	0	3	0	0	0	0	0	0	1	0	0	0	0	0	0	0	0	2	0	0	0	0	1	0	1	1	1	0	1	0	0	0	0	0	2	0	0	2	4	0	0	5	0
ATAD5	59	36	31	55	27	40	41	40	36	48	32	49	64	36	35	73	32	48	33	28	44	45	51	41	46	47	40	51	79	66	55	44	58	43	74	46	65	46	46	45	68	57	49	57	50	51	46	38	23
ATAT1	6	14	10	23	15	20	14	9	20	16	28	9	23	18	9	14	2	28	13	15	13	26	18	15	6	11	1	13	7	23	6	10	13	9	21	15	10	4	5	7	3	22	13	4	14	6	13	32	18
ATE1	5	8	2	7	0	0	6	3	0	6	4	5	3	1	4	5	0	1	6	3	5	1	1	1	7	3	1	2	4	0	4	4	2	6	5	8	0	2	1	2	1	5	5	5	3	8	3	3	2
ATF1	15	22	9	37	14	16	19	10	27	24	48	14	26	18	9	25	21	15	26	23	13	16	27	25	15	11	17	22	23	50	24	19	25	23	25	19	25	21	28	17	33	49	29	15	30	19	18	27	21
ATF2	0	8	4	6	7	5	11	20	19	11	18	7	3	8	1	2	6	6	4	24	13	4	9	5	19	14	8	20	16	37	24	20	24	14	21	12	19	15	13	21	20	40	28	23	27	12	4	18	20
ATF3	37	15	9	5	6	0	22	6	8	7	15	17	14	17	13	9	10	18	21	7	28	21	21	16	14	14	6	13	11	10	17	15	9	12	27	10	10	15	4	20	12	16	19	15	17	8	1	23	11
ATF4	400	368	334	376	304	389	422	454	389	438	428	365	763	491	528	488	401	779	634	679	590	585	761	458	366	273	336	364	390	559	424	374	341	304	519	269	253	358	287	362	419	551	425	442	320	266	247	471	466
ATF5	175	372	127	177	141	358	198	305	294	299	342	274	264	352	135	131	128	395	180	328	261	301	305	162	283	92	111	274	157	296	266	249	274	176	409	268	88	131	154	342	165	282	312	242	299	183	79	365	116
ATF6	41	34	27	20	27	40	29	29	30	38	30	10	35	21	19	25	13	35	24	23	26	50	27	12	53	65	48	71	72	70	79	60	73	63	85	50	62	71	42	73	85	74	89	85	57	53	45	46	58
ATF6B	53	242	110	105	50	372	222	147	203	177	419	168	179	212	78	113	47	401	201	120	163	219	384	144	195	70	83	277	207	113	161	187	263	116	218	175	71	75	36	313	210	127	152	198	332	127	66	222	98
ATF7	21	33	29	35	19	58	36	23	47	21	46	24	29	56	22	27	14	42	42	31	41	45	81	11	54	27	46	71	46	51	67	53	87	46	115	29	25	34	28	63	59	44	81	63	95	39	43	37	32
ATF7IP	11	7	18	17	7	25	30	12	9	6	6	11	17	12	4	16	9	11	11	7	11	7	21	12	19	6	14	22	22	21	14	13	14	17	22	12	9	17	13	5	11	15	8	10	23	11	14	13	20
ATF7IP2	11	7	7	16	7	16	11	9	4	15	6	12	6	5	8	6	7	18	11	15	10	9	23	6	17	21	31	25	38	22	31	37	36	23	57	15	22	25	23	23	32	21	18	31	21	29	5	33	11
ATG10	85	43	48	64	72	76	54	50	66	52	70	54	59	47	89	76	57	44	54	65	63	43	79	44	49	35	63	50	62	45	70	48	46	50	84	49	47	72	57	43	68	39	60	54	53	55	65	80	85
ATG101	69	99	120	111	65	76	119	80	113	117	118	88	116	142	105	143	102	132	185	115	171	146	160	102	76	52	53	47	95	60	81	87	69	77	85	54	44	61	45	59	110	55	66	94	85	58	42	97	85
ATG12	167	181	130	140	111	148	215	128	132	143	177	159	171	135	137	141	131	141	140	105	148	149	159	124	207	158	231	237	286	215	243	193	235	206	263	131	151	231	175	259	272	206	241	160	230	184	149	193	197
ATG13	28	28	39	29	13	39	18	28	22	36	29	32	38	25	51	27	18	19	22	33	38	18	23	39	43	30	25	39	23	46	50	24	35	35	58	39	59	30	36	61	39	51	58	29	58	32	15	38	32
ATG14	13	22	13	21	16	16	29	21	26	15	17	25	23	7	10	20	23	30	20	26	36	16	17	27	23	13	27	24	22	25	24	24	19	26	13	6	12	25	25	11	27	22	25	6	13	9	28	36	26
ATG16L1	6	12	6	8	8	10	5	4	10	13	26	1	8	15	21	12	13	15	13	11	19	14	14	1	9	4	6	5	11	10	8	10	3	12	7	9	6	8	1	10	12	4	7	12	8	13	10	16	6
ATG16L2	9	17	13	13	6	21	29	12	13	9	40	17	15	7	10	25	6	18	25	10	19	7	19	28	18	9	18	12	15	19	11	21	32	12	39	22	6	10	6	13	24	18	7	23	30	18	8	27	11
ATG2A	0	31	0	2	0	28	6	23	45	20	25	14	14	20	0	0	9	12	3	30	25	14	7	11	12	2	0	9	7	10	20	13	10	9	10	13	0	0	0	6	14	13	30	9	7	10	1	19	5
ATG2B	5	3	0	2	0	0	1	3	0	0	5	0	0	2	0	2	1	1	0	0	1	1	1	0	2	0	0	1	0	0	0	0	0	0	0	0	0	1	3	0	0	0	0	0	0	0	0	0	0
ATG3	249	251	209	282	214	225	266	181	200	234	283	239	286	227	270	296	206	324	272	227	301	229	303	251	239	228	260	236	310	217	328	271	291	276	342	193	200	238	251	221	296	191	286	276	286	244	209	386	287
ATG4A	5	2	2	11	9	14	9	2	9	20	6	16	18	4	0	11	5	10	1	5	12	9	10	9	30	16	16	28	17	18	14	16	18	25	29	9	9	10	10	14	18	22	11	22	17	11	4	12	17
ATG4B	42	67	65	63	38	59	78	59	60	83	76	69	81	67	71	62	63	63	87	49	85	88	74	49	79	86	117	112	101	119	96	115	105	98	145	71	71	108	83	129	119	97	72	130	128	81	39	88	64
ATG4C	0	17	1	4	3	11	6	3	2	7	0	0	2	3	1	5	1	4	6	1	3	1	3	4	17	11	9	5	6	6	6	7	12	12	15	9	11	4	6	19	13	2	12	7	16	6	7	4	4
ATG4D	0	0	0	0	0	0	0	0	0	0	0	0	0	3	1	0	0	0	1	0	0	1	3	0	0	0	0	1	1	0	0	3	2	0	3	0	1	0	2	1	3	0	0	4	3	0	1	6	0
ATG5	144	135	121	152	93	123	135	100	114	147	111	145	167	95	120	171	77	175	160	121	177	103	154	164	166	131	195	158	177	148	226	186	197	147	220	135	140	169	178	179	155	120	178	170	230	142	148	189	197
ATG7	33	23	50	43	29	31	73	34	34	41	30	36	39	35	22	32	31	42	67	37	41	45	39	32	52	39	44	57	69	59	47	43	50	53	60	36	37	33	45	39	88	56	42	45	52	62	44	45	42
ATG9A	19	32	15	7	13	43	14	52	66	43	19	25	24	23	12	14	14	33	18	55	50	24	25	28	30	17	17	36	20	60	65	18	15	17	28	22	5	8	18	46	13	63	62	25	21	16	28	60	18
ATHL1	1	10	5	1	1	12	6	4	13	4	1	6	9	1	3	12	0	2	2	11	4	9	13	0	3	0	0	0	4	2	4	10	4	1	10	1	0	0	1	1	6	4	5	13	5	0	1	4	4
ATIC	167	166	161	203	130	165	180	140	153	147	181	149	223	151	156	180	118	214	213	144	171	238	250	191	211	153	188	218	343	219	266	221	223	194	247	186	183	233	171	244	332	206	263	229	273	223	181	292	174
ATL1	0	2	0	1	3	0	0	1	0	0	6	0	0	0	1	5	2	1	7	0	0	0	0	1	1	1	2	3	5	4	3	3	0	2	10	2	1	3	5	0	1	2	2	1	0	2	0	7	3
ATL2	10	6	3	20	17	7	9	5	7	10	17	21	5	3	7	0	9	6	12	4	10	7	8	15	10	6	10	13	5	8	6	11	8	3	15	5	8	13	6	8	2	4	9	10	9	4	8	17	12
ATL3	34	47	41	64	23	29	51	36	75	44	51	26	63	55	46	53	34	55	45	41	61	79	63	29	75	45	58	52	72	63	70	82	53	72	68	54	60	50	64	61	101	53	79	73	65	70	34	89	70
ATM	4	0	2	4	1	4	0	4	3	10	2	2	7	4	3	2	0	1	11	7	2	6	0	5	5	2	12	4	11	11	6	5	4	6	1	3	0	13	4	9	4	8	11	12	5	3	7	7	0
ATMIN	9	0	0	0	0	0	0	0	2	0	0	0	0	0	1	0	0	0	0	0	0	0	0	0	0	3	0	0	0	0	1	0	0	2	6	0	0	1	0	0	0	0	0	0	0	3	0	0	0
ATN1	2	3	3	9	0	3	1	7	3	13	4	3	1	3	3	5	3	5	2	4	6	8	6	2	1	3	2	3	2	2	3	13	2	2	5	0	1	1	0	2	0	2	3	19	5	0	1	0	5
ATOH8	0	0	0	0	1	0	0	0	0	0	0	0	0	1	0	0	0	0	0	0	0	2	0	0	0	0	0	0	0	0	0	0	0	0	1	0	0	0	0	0	0	0	0	1	0	0	0	0	0
ATOX1	533	528	451	609	406	440	553	447	506	641	571	550	752	638	590	626	459	766	708	511	603	620	811	576	901	658	901	855	1005	841	977	942	950	871	1190	796	662	987	764	1010	1099	797	972	1119	1004	875	446	838	622
ATP10D	10	3	4	0	0	0	1	5	0	2	9	1	0	2	6	4	1	0	0	10	3	1	1	2	0	2	2	0	1	5	1	8	3	3	2	0	4	2	1	0	5	5	6	6	0	0	4	2	6
ATP11A	0	0	0	0	0	0	1	0	0	0	0	0	0	0	0	0	0	0	0	0	0	1	0	0	0	0	0	0	0	0	0	0	1	0	0	0	0	0	0	0	0	0	0	0	0	0	0	0	0
ATP11B	1	1	2	0	4	3	0	2	0	1	0	1	0	1	0	0	0	0	0	1	0	0	0	0	1	1	2	1	2	2	8	2	1	4	1	0	0	6	1	1	1	3	3	0	0	3	3	0	0
ATP13A1	0	0	0	0	0	0	0	0	0	0	0	0	0	0	0	0	0	0	0	0	0	0	0	0	0	0	0	0	0	0	3	0	0	0	2	0	0	0	0	0	0	0	7	0	0	0	0	0	0
ATP13A2	0	2	0	0	0	0	2	0	0	0	0	0	0	0	0	0	0	0	0	3	2	0	0	0	0	0	0	0	0	1	0	0	0	0	0	0	0	0	0	0	0	0	0	0	0	0	0	0	0
ATP1A1	12	23	14	15	5	17	20	24	15	40	21	11	9	11	18	11	2	18	18	16	8	7	11	21	20	12	18	20	22	21	24	12	7	10	25	12	26	27	8	23	22	20	16	13	16	16	20	36	32
ATP1A3	0	1	0	0	0	0	0	8	1	1	4	0	1	0	0	3	0	3	0	0	1	0	0	3	0	0	1	0	1	5	0	0	2	0	1	0	3	0	0	0	0	0	2	1	0	0	0	1	0
ATP1B1	11	29	21	25	19	22	19	16	29	18	25	17	24	17	9	21	35	26	19	20	25	26	20	16	14	14	19	22	25	11	33	19	14	19	31	23	18	32	17	46	39	17	19	13	28	24	14	30	27
ATP1B3	173	211	195	180	150	164	237	195	141	230	190	167	231	154	163	248	161	194	236	184	216	198	266	155	181	148	169	162	227	174	197	200	187	206	249	203	144	212	179	228	252	176	216	192	203	217	181	297	226
ATP2A1	0	0	0	0	0	0	0	0	0	0	4	0	0	2	0	0	0	0	0	0	0	0	4	0	0	1	0	1	0	0	0	1	1	0	0	0	0	0	0	3	0	0	0	0	0	0	0	1	0
ATP2A2	0	0	2	4	0	2	1	3	3	3	4	2	0	0	0	2	4	0	0	1	1	0	1	0	1	0	0	0	2	4	0	1	1	1	0	2	3	1	4	5	4	1	4	4	0	1	0	3	0
ATP2A3	0	0	0	0	0	0	0	0	0	0	0	0	0	0	0	0	0	0	0	2	0	0	0	0	0	0	0	0	0	0	0	4	0	0	0	0	0	0	2	0	0	0	0	0	0	0	0	0	0
ATP2B1	0	0	0	0	0	0	0	0	0	1	0	0	0	0	0	0	0	0	0	0	0	0	0	0	2	1	0	0	0	0	0	1	2	0	4	0	0	0	0	0	0	0	0	0	0	2	0	0	1
ATP2B4	24	18	19	14	4	30	51	42	22	17	22	17	32	9	19	23	15	35	25	34	17	14	10	10	10	20	17	17	38	4	27	15	13	23	27	2	20	20	23	20	57	7	18	4	5	16	10	12	12
ATP2C1	1	10	6	0	2	3	5	4	5	2	5	4	3	0	6	3	0	0	0	1	3	0	5	4	3	2	3	2	5	3	4	3	5	0	3	2	1	3	7	3	5	3	7	4	1	0	3	3	2
ATP2C2	0	0	0	0	0	0	0	0	0	0	0	0	0	0	0	0	0	0	0	0	0	0	0	0	0	0	0	0	0	0	0	2	0	0	0	0	0	0	0	0	0	0	0	0	0	0	0	0	0
ATP5A1	1875	1893	1894	2177	1746	2029	2049	1605	1943	2172	2303	1812	2353	1689	1575	1979	1516	2108	2226	1624	1871	1982	2533	1655	1857	1428	1930	1713	2114	1653	1985	1982	2020	1699	1844	1168	1198	1574	1222	1528	1618	1337	1515	1746	1697	1503	2043	2938	2551
ATP5B	2291	2529	2215	3089	2116	2419	3070	1725	2394	2628	2878	2307	2959	1985	2129	2929	2016	2553	3061	1611	2202	2354	2865	1997	2824	2047	2977	2893	3600	2236	2891	2748	3083	2734	3371	2410	2056	3078	2477	2999	3666	2252	2699	2856	3051	2544	2094	3190	2441
ATP5C1	186	239	193	212	203	219	221	171	224	271	219	170	328	191	208	222	175	269	275	217	281	227	266	167	337	239	358	330	381	288	417	369	360	349	370	207	236	388	311	333	347	296	397	375	366	297	264	355	361
ATP5D	109	107	109	136	59	87	112	72	113	96	124	92	133	100	99	111	76	102	149	98	93	122	137	96	149	134	184	160	210	112	174	160	178	179	319	287	269	329	246	317	309	236	371	325	356	276	225	284	294
ATP5E	13045	13187	10480	13796	10002	12850	14032	10317	13155	14786	14345	11850	12615	9625	8487	10778	8190	11843	12607	8986	10517	11268	13283	8923	20318	14830	21070	20855	23604	18827	23362	21208	21450	19672	26214	17227	14870	22027	18014	22879	24261	19523	23227	23225	22238	19635	10322	15725	12013
ATP5F1	1247	1305	1294	1643	1095	1469	1515	1105	1320	1362	1632	1141	1889	1326	1358	1703	1214	1853	1972	1207	1329	1587	1954	1233	1706	1444	1856	1729	2119	1682	1868	1727	2011	1687	2166	1488	1284	2018	1498	1903	2088	1537	1770	1743	2089	1581	1274	1833	1741
ATP5G1	880	910	819	989	786	969	1015	760	943	1061	1193	1008	1352	1003	1042	1308	972	1548	1516	962	1164	1255	1567	1135	1348	1058	1405	1408	1475	1116	1465	1339	1469	1407	1622	1102	966	1489	1041	1440	1483	1052	1409	1424	1508	1358	936	1334	1150
ATP5G2	3	0	0	0	0	0	0	0	4	0	2	1	3	1	0	3	0	1	0	0	0	0	0	3	1	0	2	1	0	0	1	0	0	1	1	0	0	4	0	0	0	0	0	0	0	1	0	0	0
ATP5G3	2257	2553	2007	2491	1777	2353	2361	1900	2183	3006	2828	2064	2538	2103	1645	2208	1668	2171	2587	1942	2019	2542	2523	1736	3982	2694	3911	4005	4649	3573	4349	4242	4162	3646	5239	3425	2780	4132	3489	4236	4779	3761	4457	4427	4355	3769	2025	3065	2351
ATP5H	852	851	767	1057	635	932	855	793	896	1104	921	838	1015	719	740	902	613	1149	923	828	936	928	1102	801	1143	880	1208	1295	1328	1142	1437	1521	1251	1169	1455	839	809	1120	929	1218	1259	1010	1214	1600	1148	1084	734	1181	1032
ATP5I	3636	3743	3228	4320	2816	3734	3870	3274	3574	4625	4422	3800	3590	3103	2745	3267	2384	3612	3777	2916	3279	3622	3990	2921	6279	4528	6490	6189	7075	5785	6985	6451	6634	5929	7101	4799	4027	5999	4604	5887	6444	5261	5766	6285	6280	5430	2994	4928	3973
ATP5J	1601	1930	1611	1875	1154	1901	1907	1760	1719	2083	2033	2052	2023	1614	1467	1686	1059	2061	2007	1818	1761	1909	2228	1925	3356	2445	3118	3255	3550	3440	3325	3326	3517	3821	3705	2440	2138	3015	2099	3174	3177	3053	2907	3229	3201	3349	1561	2874	2174
ATP5L	1838	1878	1564	2036	1483	1840	1967	1473	1757	2132	2115	1775	2468	1746	1651	2092	1625	2414	2528	1706	1981	2321	2606	1790	2236	1691	2223	2079	2510	2054	2514	2274	2461	2227	2743	1808	1632	2314	1801	2297	2617	1947	2445	2573	2536	2217	2104	3232	2783
ATP5L2	3	3	0	0	0	0	0	1	0	2	0	0	0	0	0	0	0	0	0	0	0	0	0	0	1	0	0	0	0	2	0	0	0	0	2	0	0	0	0	0	0	0	0	1	0	0	0	0	0
ATP5O	2482	2773	2524	3007	2410	2547	2863	2283	2582	3247	3339	2458	3601	2674	2445	3272	2506	3233	3583	2547	2890	3282	3860	2506	3884	3057	4221	3937	4688	3558	4385	4034	4331	3822	5096	3241	3218	4505	3595	4540	5106	3636	4439	4645	4615	3842	2763	3917	3150
ATP5S	79	76	58	81	31	74	75	51	61	69	72	79	67	46	68	53	74	92	74	74	68	104	114	85	67	47	52	71	60	76	98	73	63	75	77	49	34	65	50	59	55	63	89	61	54	76	49	86	81
ATP5SL	311	476	336	342	247	352	284	287	312	365	343	381	526	349	319	342	236	338	341	298	382	291	374	337	374	295	314	354	381	280	405	279	394	316	486	341	278	281	253	390	328	300	360	312	366	313	226	425	352
ATP6AP1	682	927	773	903	615	954	1036	954	1038	942	1088	901	1513	1153	1084	1373	913	1724	1508	1163	1373	1231	1736	1178	455	415	545	495	594	475	615	470	563	442	552	331	322	484	329	453	565	408	500	425	493	409	538	918	728
ATP6AP1L	0	0	0	0	0	0	0	0	2	0	0	3	5	0	1	3	0	0	1	0	0	0	3	0	0	5	0	8	4	4	2	6	2	4	2	0	1	0	0	0	4	5	4	8	5	3	0	0	0
ATP6AP2	101	103	95	154	76	107	126	85	97	134	145	102	171	113	90	124	111	116	118	80	145	119	148	141	143	153	177	179	183	149	166	141	208	136	241	121	135	175	145	217	203	195	157	188	198	166	121	159	136
ATP6V0A1	13	16	17	27	14	24	37	15	11	11	22	22	11	19	14	15	1	39	36	42	16	14	17	12	44	47	48	79	89	92	48	75	51	49	75	45	43	42	28	86	89	74	46	72	58	37	24	36	19
ATP6V0A2	0	2	0	0	0	0	0	2	0	2	0	0	1	0	0	0	0	1	0	0	0	0	1	1	0	0	1	0	2	0	1	0	0	0	1	0	2	0	0	0	5	0	0	2	0	0	0	0	2
ATP6V0B	3707	4108	3521	4309	3251	3782	4101	3176	4325	4495	3920	3828	4757	3625	3328	3936	3367	4519	4573	3170	4060	4031	4637	3803	3035	2247	3104	2806	3474	2627	3495	3257	2931	3236	3215	2159	2017	2724	2367	2809	3193	2373	2880	3410	2510	2961	2529	4824	3573
ATP6V0C	1575	1862	1457	1908	1122	1884	2158	1423	1820	1349	2089	1901	2246	1618	1696	2013	1290	2258	2447	1656	1902	1599	2315	1765	1301	1028	1298	1476	1659	1216	1550	1022	1567	1167	2051	1177	1117	1576	978	1635	1834	1290	1572	1298	1739	1366	1119	1729	1467
ATP6V0D1	288	317	271	390	283	259	372	282	465	337	386	456	534	323	308	378	320	407	377	355	490	315	404	455	258	224	324	307	345	340	464	311	343	333	368	207	203	296	269	334	299	304	394	332	352	351	220	442	333
ATP6V0D2	0	0	0	0	2	0	0	0	3	0	0	0	0	0	0	0	0	0	0	0	0	4	0	1	0	0	0	0	4	0	0	0	0	0	1	0	0	0	0	0	0	0	0	0	0	0	0	0	0
ATP6V0E1	558	624	476	571	518	563	677	482	491	666	712	640	857	643	583	689	574	883	914	664	493	767	934	717	625	475	651	705	752	546	553	689	622	629	768	535	502	621	469	803	692	539	541	684	636	629	517	758	626
ATP6V0E2	3	0	0	0	0	0	0	0	0	0	0	0	4	0	0	2	0	0	0	1	0	0	0	0	0	0	0	0	0	0	0	0	0	0	0	0	0	0	0	0	0	0	0	0	0	0	0	0	0
ATP6V1A	8	10	9	7	5	12	20	13	22	19	7	20	9	10	18	9	3	16	21	5	16	22	7	9	16	10	10	25	25	25	39	28	13	18	17	14	18	15	31	23	39	18	44	30	13	23	17	22	18
ATP6V1B2	275	324	180	284	218	335	237	204	315	237	268	249	296	219	159	225	187	351	221	210	237	261	276	240	285	202	259	309	260	234	295	204	260	243	371	226	219	308	236	365	312	226	277	293	294	266	246	392	300
ATP6V1C1	16	13	26	18	18	24	41	24	35	20	16	24	16	13	15	16	20	30	21	23	25	17	17	22	17	26	40	45	43	28	50	25	38	35	26	4	33	35	22	40	36	17	33	39	36	41	22	45	31
ATP6V1C2	0	0	0	0	0	0	0	0	0	0	0	0	0	0	0	2	0	1	0	0	0	0	1	4	2	0	1	3	0	2	2	1	3	2	2	0	0	1	2	2	2	0	0	1	5	5	0	0	4
ATP6V1D	20	29	12	34	14	29	18	28	28	50	29	21	24	17	21	27	26	43	22	9	15	31	27	16	52	41	47	50	63	45	54	75	52	50	86	34	44	53	46	54	52	41	67	55	70	56	50	34	48
ATP6V1E1	178	270	189	228	175	236	287	223	241	241	275	245	300	189	165	193	146	279	308	222	212	215	226	193	641	495	624	691	835	570	679	615	676	604	820	510	489	648	505	679	864	578	621	717	664	578	252	451	355
ATP6V1E2	0	0	0	0	0	0	0	1	0	0	2	0	0	0	0	0	0	1	0	0	0	0	0	0	0	0	0	0	0	0	0	1	0	1	0	0	0	0	0	0	0	0	0	3	0	3	0	0	0
ATP6V1F	1521	1535	1361	1825	1354	1606	1708	1297	1413	1767	1793	1459	1791	1296	1326	1788	1279	1773	1843	1233	1378	1483	1896	1447	2820	2317	3023	2901	3258	2405	2862	2711	3188	2727	3367	2235	2183	2933	2470	3212	3295	2487	2680	3020	3088	2701	1453	1981	1452
ATP6V1G1	782	857	682	928	757	804	905	713	819	962	915	849	1007	743	730	797	785	1029	1109	831	934	876	1071	820	965	727	1020	1028	1043	962	1038	942	1153	1010	1229	843	743	1179	904	1156	1092	904	1011	1093	1264	1106	619	969	774
ATP6V1G2	0	0	0	0	0	0	0	0	0	0	0	0	1	0	0	0	0	0	0	0	0	0	0	0	0	2	1	0	0	0	5	1	0	1	0	0	0	1	0	0	0	0	2	3	0	4	0	0	0
ATP6V1H	79	47	63	58	58	42	59	56	51	89	75	37	105	49	60	69	53	58	87	65	64	76	76	50	54	42	45	50	43	26	55	36	42	39	52	31	21	32	37	54	54	35	49	61	65	45	48	95	55
ATP7A	0	1	0	0	0	0	0	0	0	1	0	1	6	1	1	3	0	0	0	0	0	0	0	0	1	1	2	0	1	4	1	0	2	1	4	6	0	0	0	2	0	4	0	2	0	0	0	0	0
ATP8A1	0	0	0	0	0	0	0	0	0	0	0	0	0	0	0	0	0	0	0	0	0	0	0	0	0	0	0	0	0	0	0	0	0	0	0	0	0	1	0	0	0	0	0	0	0	0	0	1	0
ATP8B1	5	0	0	0	0	0	0	3	0	0	1	0	0	0	0	0	0	1	0	0	0	0	0	0	1	0	0	0	0	0	0	0	0	0	0	0	0	0	1	0	0	0	0	0	0	0	0	0	0
ATP8B2	0	0	1	0	0	0	0	0	0	0	0	0	0	0	0	0	0	0	0	0	0	0	0	0	0	0	0	0	0	0	0	0	0	0	0	0	0	0	0	0	0	0	0	0	0	0	0	0	0
ATP8B3	17	13	13	16	10	15	40	21	15	21	13	10	33	22	24	26	12	15	32	19	17	23	16	13	15	13	12	14	33	8	9	14	12	8	17	9	14	11	9	17	25	15	10	13	13	13	19	19	32
ATP8B4	0	4	0	2	3	3	6	0	3	2	9	1	0	4	0	1	0	0	0	1	0	0	0	1	6	7	5	1	5	15	5	5	6	13	12	4	4	5	7	7	3	3	2	4	4	2	6	8	1
ATP9A	0	0	0	0	0	0	0	0	0	0	0	0	0	3	0	0	0	0	0	0	0	0	0	0	0	0	0	2	0	0	1	1	0	0	0	1	0	0	0	0	0	0	0	0	0	0	0	2	0
ATP9B	5	9	4	7	18	12	7	12	13	11	11	10	5	3	4	1	1	19	15	5	5	10	6	13	7	5	9	7	17	6	8	7	7	4	19	8	9	5	3	1	6	14	14	5	4	0	10	7	7
ATPAF1	0	0	0	0	0	0	4	1	0	4	3	0	0	0	0	0	0	0	0	3	0	17	2	0	4	0	0	0	25	3	0	37	1	1	61	4	2	3	2	1	22	2	0	50	0	0	0	0	0
ATPAF2	20	20	34	36	30	21	28	30	28	23	37	36	36	41	37	26	27	27	35	29	51	22	37	51	17	7	14	30	18	39	29	17	25	15	32	14	12	21	29	23	14	29	18	22	16	9	24	25	20
ATPIF1	848	987	870	1116	766	841	1085	681	956	918	1111	1699	1025	753	650	783	657	1034	995	708	832	883	873	1444	1394	1104	1491	1483	1651	1198	1642	1504	1517	1808	2163	1465	1234	1858	1354	1883	2001	1493	1931	1916	1753	2180	618	1110	819
ATR	2	0	6	4	2	7	8	3	1	4	9	4	2	6	8	5	0	0	4	5	8	2	1	5	2	3	0	6	9	5	7	1	8	5	5	0	2	2	3	5	7	0	3	1	2	6	4	2	4
ATRAID	771	914	771	1057	684	876	1016	628	886	923	1017	918	1127	965	937	1033	711	1251	1119	841	943	1016	1370	1001	596	503	698	662	767	573	678	602	740	676	754	542	469	707	573	686	831	660	645	697	740	708	752	1145	959
ATRIP	1	8	0	1	4	0	5	1	0	0	4	0	1	3	0	2	1	3	2	1	0	3	5	1	6	5	5	3	10	2	8	7	3	6	1	0	1	5	2	2	7	4	9	7	1	1	3	1	1
ATRN	0	0	0	0	0	0	1	0	0	0	0	0	0	0	0	0	0	0	0	0	0	0	0	1	1	0	0	1	0	1	0	1	0	0	0	0	0	0	0	1	0	2	0	3	0	0	0	1	0
ATRX	47	44	43	68	47	47	54	63	69	78	42	46	96	52	50	64	56	44	61	62	61	97	35	35	98	62	66	107	114	103	90	139	84	115	137	67	58	89	85	97	65	106	93	127	88	126	59	65	69
ATXN1	0	7	0	0	0	4	1	11	7	3	0	7	5	0	4	3	4	3	5	12	0	6	2	3	5	2	3	11	9	5	3	8	3	7	3	3	2	0	7	9	6	9	7	8	4	3	2	9	8
ATXN10	376	482	307	512	308	401	417	339	415	375	413	381	562	477	426	545	391	513	682	459	501	471	548	449	241	167	260	261	311	213	315	268	275	260	348	209	196	290	224	292	319	248	251	246	307	273	400	534	425
ATXN1L	3	3	4	3	0	4	6	0	4	12	2	8	2	11	0	6	0	5	1	1	10	0	1	2	10	2	7	10	2	1	4	9	4	4	6	4	1	5	1	13	3	4	5	2	2	6	4	10	3
ATXN2	0	0	0	0	0	0	0	0	0	0	0	0	2	0	0	0	0	1	0	0	0	0	0	0	0	0	0	0	2	0	0	0	0	0	0	0	0	0	0	0	0	0	0	0	0	0	0	0	0
ATXN2L	0	14	1	0	0	6	0	33	20	22	11	19	8	7	1	0	0	5	2	26	10	17	2	5	9	0	4	5	3	17	17	14	7	7	32	12	2	5	8	6	11	20	23	19	11	3	0	17	5
ATXN3	14	7	7	8	10	34	15	7	12	17	3	11	5	6	1	10	1	16	9	15	9	3	7	9	26	10	17	26	23	27	31	32	18	25	18	20	20	38	14	34	22	26	24	37	12	25	10	17	17
ATXN7	0	2	0	0	0	2	0	2	0	3	0	4	0	0	1	0	2	1	1	3	2	0	0	0	2	2	1	0	0	5	0	1	0	4	10	0	1	0	0	0	0	6	0	0	0	2	0	0	0
ATXN7L1	5	4	14	8	11	8	16	3	17	3	10	10	17	19	16	10	10	19	7	16	14	7	20	15	22	12	14	18	23	15	17	11	17	14	31	21	12	20	10	30	28	15	16	16	19	9	4	27	7
ATXN7L2	1	9	0	0	1	1	5	17	7	5	18	0	6	5	0	3	0	9	4	19	6	9	15	1	10	2	1	22	12	9	2	7	6	3	14	9	3	3	3	22	4	13	8	4	6	3	7	8	2
ATXN7L3	0	0	2	0	0	0	0	1	0	1	0	2	2	4	0	1	2	0	0	0	0	0	1	5	1	0	2	1	2	1	5	2	0	0	1	5	0	4	1	2	4	1	0	1	3	0	0	0	1
ATXN7L3B	48	61	44	75	67	64	69	115	86	82	32	70	91	53	41	65	56	42	65	100	47	32	47	59	103	59	116	105	162	189	134	99	130	121	202	92	49	120	87	132	125	174	124	121	82	137	63	86	73
AUH	12	9	14	9	12	4	13	11	4	17	13	7	2	2	1	5	3	3	3	0	0	1	3	0	1	1	5	2	4	2	3	2	1	0	5	1	0	13	4	5	4	4	0	2	2	0	15	8	17
AUNIP	20	29	23	35	36	22	27	40	26	38	33	36	34	46	20	35	39	33	32	14	31	39	50	31	38	38	51	32	47	30	48	32	34	41	43	26	43	49	21	40	42	32	27	30	42	29	34	47	37
AUP1	727	763	650	864	590	664	848	637	823	959	922	766	1050	630	751	824	567	969	939	716	849	863	1040	687	859	664	789	769	929	717	899	854	848	780	971	754	660	744	680	843	896	648	876	853	902	717	541	760	708
AURKA	442	497	433	440	335	520	624	452	551	516	484	411	594	391	382	540	368	710	599	502	594	545	673	488	417	344	413	455	491	474	505	439	479	477	527	279	277	393	294	418	392	419	367	374	376	359	356	613	505
AURKAIP1	1128	1265	1055	1248	771	1127	1227	1020	1147	1320	1331	1052	1538	1286	1132	1396	960	1410	1488	1211	1276	1355	1647	1234	980	739	994	954	1126	890	1077	1018	1114	969	1123	775	689	1019	824	1029	1169	885	983	992	1090	970	783	1136	981
AURKB	82	104	88	109	99	109	104	69	100	111	80	76	94	85	93	76	66	122	114	98	79	94	105	68	122	96	110	117	135	101	133	140	97	104	151	93	98	135	112	108	131	91	153	155	96	131	49	126	84
AURKC	0	0	0	0	0	0	0	0	0	0	0	0	0	0	0	0	0	0	0	0	0	0	0	0	0	0	0	0	1	0	2	1	0	0	5	0	0	0	0	0	2	0	0	2	0	3	0	0	0
AVL9	15	10	9	31	18	29	27	14	10	13	19	30	18	5	12	21	10	9	19	10	21	6	21	12	13	4	17	10	16	11	15	12	12	21	6	13	8	17	8	15	17	17	7	19	18	12	15	20	11
AVPI1	2	4	3	16	3	2	5	1	4	0	2	3	3	3	8	5	6	12	11	0	5	6	12	13	5	6	9	5	12	7	5	9	16	10	2	6	0	9	5	7	8	6	6	10	7	17	4	1	4
AVPR1B	0	0	0	0	0	0	0	0	0	0	0	0	0	3	0	0	0	0	0	0	0	0	0	0	0	0	0	0	0	0	0	0	0	0	0	0	0	0	0	0	0	0	0	0	0	0	0	0	0
AVPR2	0	0	0	0	0	0	0	0	0	0	0	0	0	0	0	3	0	0	0	0	0	0	0	0	0	0	0	0	0	0	0	0	0	0	3	0	0	0	0	0	0	0	0	0	0	0	0	0	0
AXDND1	0	0	0	0	0	0	0	0	0	0	0	0	0	0	0	0	0	0	0	0	0	0	0	0	0	0	0	0	0	0	0	0	1	0	0	0	0	0	0	0	0	0	0	0	3	0	0	0	0
AXIN1	0	0	0	0	0	0	1	0	0	0	2	0	1	0	0	0	0	1	1	2	0	0	0	1	0	0	1	0	0	0	0	0	2	0	0	0	0	3	0	0	2	0	0	1	0	0	1	0	0
AXIN2	0	0	0	0	0	0	0	0	0	0	0	3	0	0	0	0	0	0	3	0	0	0	0	0	0	0	0	0	0	0	0	0	0	0	0	0	0	0	0	0	0	0	0	0	0	0	0	0	0
AXL	2	28	5	4	8	33	17	56	15	23	52	9	11	12	3	2	3	8	22	30	11	25	34	10	6	3	5	5	11	19	5	12	19	3	16	6	3	13	6	12	13	20	7	14	15	4	11	32	0
AZI2	31	41	49	37	19	53	37	37	22	51	26	17	27	36	38	48	43	38	44	28	40	50	42	34	44	42	51	50	63	45	63	43	68	33	58	39	40	66	56	55	62	44	52	62	76	32	17	56	34
AZIN1	25	27	30	32	23	16	30	22	39	37	41	20	58	30	27	27	26	55	36	21	58	31	64	24	29	16	39	46	31	37	52	45	34	39	34	33	15	51	12	57	49	41	62	42	43	48	30	39	71
AZIN2	0	2	0	3	0	0	0	0	0	0	0	0	0	0	2	0	0	0	3	1	0	1	0	0	1	0	0	4	0	0	1	0	1	2	0	0	0	0	2	8	4	0	3	0	0	4	1	4	0
AZU1	48144	50496	29261	48525	36218	55840	53517	41685	51142	46076	51042	41983	66269	54422	33818	55190	43627	76625	67968	53126	62872	52869	63086	47745	31921	18428	31449	36080	37168	28839	35859	29261	33320	29359	37325	25428	17108	30326	24494	36789	35680	27136	32750	30252	31619	27222	29619	45250	25733
B2M	3925	4015	3052	4269	3173	3993	4273	3376	3766	4301	4524	3593	4485	3538	2847	4144	3009	4679	4840	3412	3757	3801	4913	3261	5978	3906	6575	6692	7162	5615	6569	6117	6785	6155	7984	5399	3919	7046	5517	7503	7368	5885	6406	6758	7031	6335	5233	7234	4909
B3GALNT1	10	4	4	8	0	10	5	5	3	7	12	15	2	4	6	4	12	7	12	5	1	4	9	4	5	5	12	13	11	4	10	6	17	6	9	10	5	7	15	10	11	7	9	6	10	3	5	10	2
B3GALNT2	2	6	2	9	4	8	12	8	10	2	8	9	4	4	7	0	4	4	8	3	6	9	3	2	8	12	8	10	7	4	5	7	9	5	14	15	7	18	8	11	3	2	8	14	10	5	6	8	17
B3GALT4	10	15	7	9	6	13	10	6	15	3	11	10	16	6	13	12	11	8	14	7	8	18	11	9	4	7	4	5	0	5	4	7	3	7	11	9	5	5	2	2	1	0	6	7	9	10	6	6	11
B3GALT6	0	0	0	0	0	0	0	0	0	0	0	0	0	0	0	0	0	0	0	0	0	0	0	0	0	1	0	0	0	0	0	0	0	1	0	0	0	0	0	0	0	0	0	0	1	0	0	0	0
B3GAT3	117	136	128	142	145	141	165	132	142	169	235	120	203	157	156	176	154	198	178	149	170	159	239	133	167	144	167	179	158	156	190	157	178	133	234	146	146	173	173	211	216	146	188	174	224	169	119	166	112
B3GLCT	0	0	0	0	0	1	0	4	1	0	5	3	1	3	1	0	0	2	0	0	0	2	0	0	0	0	0	0	1	0	0	0	4	0	0	0	0	0	2	0	1	0	0	4	2	0	0	0	5
B3GNT2	1	1	3	1	0	4	2	4	2	5	7	5	2	4	2	3	1	1	4	4	0	5	1	1	4	6	8	7	7	6	3	13	4	2	15	5	5	15	0	8	5	4	4	14	5	3	9	7	9
B3GNT3	0	0	0	0	0	0	0	0	0	0	0	0	0	0	0	0	0	0	0	0	0	0	0	0	0	1	0	0	0	0	0	0	0	0	0	0	1	0	0	0	0	0	0	0	0	0	0	0	0
B3GNT4	0	0	0	0	0	0	0	0	0	0	0	0	0	0	0	0	0	0	0	1	0	0	0	0	0	0	0	0	0	0	0	0	0	0	0	0	0	0	0	0	0	0	0	0	0	0	0	0	0
B3GNT5	3	0	1	0	0	0	0	2	3	0	2	1	0	4	0	0	0	0	0	3	1	8	0	0	0	0	2	2	0	0	0	0	1	0	0	0	0	0	0	0	0	0	0	0	2	0	0	1	2
B3GNT6	0	0	0	0	0	0	0	0	0	1	0	0	0	0	0	0	0	0	0	0	0	0	0	0	0	0	0	0	0	0	0	0	0	0	0	0	0	0	0	0	0	0	0	0	0	0	0	0	0
B3GNT7	6	14	6	10	5	18	17	15	18	22	14	16	7	12	3	5	2	16	11	13	8	33	15	15	15	3	13	23	23	16	13	21	12	8	22	9	5	14	3	32	24	20	14	26	13	15	6	17	3
B3GNT8	78	85	98	91	65	51	68	60	98	60	92	51	69	58	81	74	65	74	114	54	59	85	106	89	46	46	53	42	55	41	48	35	65	56	43	38	51	57	50	62	64	47	44	44	74	57	44	87	42
B3GNT9	0	0	0	0	0	0	0	0	0	0	0	0	0	0	0	0	0	0	0	0	0	0	0	0	0	0	0	0	0	0	0	0	0	0	0	0	0	0	0	0	0	0	0	0	0	0	0	0	0
B3GNTL1	11	8	2	4	6	4	10	0	11	8	8	4	12	0	4	9	3	3	3	3	0	2	5	2	2	2	0	10	7	2	2	2	1	3	3	4	4	3	7	4	1	3	1	3	6	3	1	2	4
B4GALNT1	7	8	11	9	4	34	11	13	4	15	43	12	18	11	7	14	12	14	8	27	14	27	31	3	4	7	7	8	3	15	2	4	10	5	17	9	4	3	4	14	7	16	3	5	11	12	9	10	8
B4GALT1	226	282	176	269	213	201	283	217	243	285	353	191	275	189	186	230	157	223	248	247	202	217	275	181	142	126	170	148	163	173	171	153	179	137	185	128	120	156	115	170	178	130	171	179	183	126	255	384	368
B4GALT2	2	14	1	13	4	7	6	3	4	12	7	4	2	6	3	10	0	9	2	6	9	1	0	6	6	1	5	3	3	4	5	1	3	3	4	4	1	4	3	0	1	1	4	7	2	4	7	11	10
B4GALT3	382	389	363	419	300	419	455	255	385	367	386	370	476	403	326	341	288	427	437	266	384	353	485	344	431	354	450	454	465	418	539	406	495	447	530	380	340	401	386	513	517	398	518	440	517	382	298	535	388
B4GALT4	7	20	11	5	8	8	10	8	7	12	13	9	14	13	10	11	5	17	20	3	4	11	15	10	20	10	10	21	13	10	10	12	13	16	8	19	8	12	9	19	19	27	2	16	18	14	6	11	20
B4GALT5	0	0	0	0	0	0	2	0	0	0	0	3	0	0	0	0	0	0	0	0	0	0	0	0	0	0	0	2	2	0	0	0	0	2	0	0	0	0	0	0	0	0	1	0	0	0	4	0	0
B4GALT6	0	0	0	0	0	0	1	0	0	0	0	0	3	0	0	0	0	0	0	0	1	0	0	0	0	0	0	0	0	0	0	0	0	0	0	0	0	0	0	0	0	0	0	0	0	0	0	0	0
B4GALT7	68	73	106	84	59	96	121	53	129	103	93	72	86	63	73	99	85	125	87	67	184	77	125	82	55	49	57	89	78	62	140	54	54	42	93	61	47	54	52	81	72	72	119	80	46	58	52	92	69
B4GAT1	12	19	10	19	6	7	16	10	6	19	10	10	19	14	10	18	8	9	16	11	7	9	8	15	18	4	16	17	19	22	12	15	16	18	21	11	8	9	11	26	21	10	10	22	18	18	0	5	9
B9D1	24	22	21	14	13	22	26	18	21	10	29	28	49	48	24	29	30	36	33	24	29	17	30	42	22	9	19	25	18	21	16	15	24	20	18	20	3	26	19	32	20	19	21	22	34	20	14	23	20
B9D2	45	42	49	61	41	61	60	37	30	65	58	30	55	48	32	32	48	42	67	53	41	70	68	42	67	46	66	53	67	60	62	67	51	73	79	37	46	61	45	67	70	36	65	97	65	44	40	60	39
BAALC	0	1	0	1	3	0	0	0	7	0	0	3	0	0	0	1	0	0	3	1	0	1	0	0	0	0	0	0	2	0	0	0	1	0	0	0	0	0	1	0	3	0	0	0	0	0	0	1	2
BABAM1	444	417	460	504	325	447	562	288	507	456	534	447	643	508	428	512	440	615	610	434	621	491	569	508	485	343	507	495	578	412	580	504	488	419	531	366	338	514	397	490	563	385	506	520	520	453	364	640	391
BACE1	5	0	0	0	0	6	3	5	8	6	3	0	0	0	0	1	0	8	2	3	3	6	0	1	6	1	0	5	0	3	4	4	1	0	2	4	1	0	4	6	0	6	8	3	4	0	1	2	0
BACH1	7	18	6	0	0	12	9	20	7	13	20	7	3	7	7	5	6	4	0	2	5	7	10	6	7	8	10	13	19	14	24	17	14	6	25	3	13	12	5	15	19	12	7	12	7	6	3	4	16
BACH2	0	0	0	0	0	0	0	0	0	0	0	0	0	0	0	0	0	0	0	0	0	0	0	0	0	2	0	0	0	0	0	0	0	0	0	0	0	0	0	0	0	0	0	0	0	0	0	2	0
BAD	320	456	400	438	308	464	482	344	468	383	498	390	464	366	396	431	355	502	494	361	466	411	523	348	314	214	321	298	317	300	331	299	318	288	382	273	230	362	244	326	316	308	322	339	309	298	274	400	358
BAG1	35	46	31	37	34	42	80	44	40	72	46	34	32	30	38	36	20	58	66	37	24	39	51	23	38	27	31	23	47	36	41	35	32	35	53	32	38	38	34	28	65	49	36	65	57	39	68	105	62
BAG2	49	31	39	41	59	37	39	42	43	37	54	45	28	18	31	27	35	63	28	30	32	39	57	46	39	35	48	37	46	32	55	48	49	49	62	42	47	58	38	42	31	33	63	65	57	70	62	73	64
BAG3	3	0	4	2	4	9	0	4	4	4	1	4	0	4	3	3	5	1	2	3	6	1	5	3	3	1	5	5	0	9	11	0	1	2	8	2	0	3	0	6	1	11	15	0	5	0	4	0	0
BAG4	42	58	11	38	28	47	24	56	28	43	19	18	27	24	28	31	27	41	37	55	41	19	30	18	34	17	26	40	23	41	30	33	28	21	108	33	22	27	22	35	23	52	28	40	22	31	19	30	23
BAG5	32	40	35	25	25	24	27	34	31	31	22	20	14	12	8	39	12	17	32	20	31	10	33	31	60	51	59	59	63	67	61	59	69	62	60	44	33	63	51	73	50	63	57	61	66	64	34	33	36
BAG6	68	213	53	266	58	151	74	357	120	338	424	70	135	163	45	270	36	112	83	312	103	209	246	34	119	42	248	107	64	325	91	243	262	38	172	149	39	252	59	103	72	290	61	283	229	41	33	177	56
BAHCC1	0	0	0	0	0	0	0	0	0	0	0	0	0	0	0	0	0	0	0	0	0	0	0	0	1	0	0	0	0	0	0	0	0	0	0	0	0	0	0	0	0	0	0	0	0	0	0	0	0
BAHD1	0	4	0	0	0	0	0	6	1	0	0	0	2	4	4	0	0	8	0	6	0	0	7	4	0	2	1	3	0	8	1	8	9	3	5	0	0	0	0	2	0	8	1	4	14	4	0	7	0
BAIAP2	50	125	49	83	50	76	70	90	63	68	90	29	102	75	44	63	33	59	69	95	74	71	112	63	36	33	33	49	55	56	37	38	49	58	53	25	24	33	31	36	71	40	27	31	45	45	49	63	50
BAIAP2L1	0	0	0	0	0	0	0	0	0	0	0	0	0	0	1	0	0	1	1	0	0	0	0	0	0	0	0	0	0	1	0	0	1	0	0	0	0	0	0	0	0	1	1	0	0	2	0	0	0
BAIAP3	0	0	0	0	0	0	0	0	0	1	0	0	0	0	0	0	0	0	0	0	0	0	0	0	0	0	0	0	0	0	0	0	0	0	0	0	0	0	0	0	0	0	0	0	0	0	0	0	0
BAK1	74	83	63	94	59	99	84	43	69	99	93	66	109	85	67	83	58	133	108	107	70	62	99	71	80	59	44	68	70	50	54	60	71	54	77	66	59	85	67	84	58	70	69	72	71	50	63	63	67
BAMBI	0	0	0	0	0	0	0	0	0	0	0	0	0	0	0	0	0	0	0	0	3	0	0	0	0	0	0	0	0	0	0	0	0	0	0	0	0	0	0	0	0	0	0	0	0	0	0	0	0
BANF1	938	1240	831	1000	791	1500	1255	1134	1452	1190	1555	972	1911	1321	1050	1228	914	2141	1477	1324	1761	1281	1943	1167	1151	748	882	1345	1215	1122	1471	1019	1279	1007	1308	824	604	849	741	1303	912	1019	1217	1059	1206	878	767	1515	1016
BANK1	19	18	24	23	3	15	16	9	21	21	7	16	25	8	27	14	19	22	22	25	11	19	9	12	16	11	16	12	21	25	25	24	10	14	6	8	8	14	9	11	18	22	21	7	9	14	26	26	29
BANP	14	31	16	14	21	28	26	11	26	42	32	21	35	17	14	43	14	38	36	19	24	30	42	21	30	26	26	39	35	22	32	30	37	25	40	11	20	29	19	36	31	23	36	35	34	34	12	36	17
BAP1	5	5	0	1	5	6	5	2	0	13	2	0	2	3	0	6	2	8	0	4	3	1	5	0	2	3	0	4	0	2	2	6	2	3	4	6	2	3	0	1	2	3	5	11	8	4	0	4	0
BARD1	80	92	60	96	48	79	93	99	89	82	83	69	137	94	78	75	58	93	116	76	69	74	99	78	58	59	65	82	92	60	77	75	60	70	104	56	77	52	37	84	92	46	78	73	73	51	75	86	70
BARX1	1	2	0	0	1	0	0	3	0	1	1	0	0	0	0	0	2	0	5	2	0	0	0	4	0	1	3	0	1	3	1	2	0	1	2	0	2	2	0	2	5	7	0	4	3	0	0	1	2
BASP1	15	24	26	35	21	32	28	29	42	29	23	36	26	13	9	31	11	16	23	10	24	27	29	30	21	26	36	25	27	22	30	22	21	20	31	10	10	21	12	43	20	15	27	17	31	8	20	26	29
BATF	241	214	241	234	159	237	325	227	284	325	275	280	329	230	277	297	200	294	323	282	283	296	330	267	236	142	211	217	261	191	238	231	224	247	280	212	163	202	193	224	239	188	229	251	208	208	137	277	245
BATF2	8	13	13	7	0	1	9	14	18	4	7	6	13	15	1	9	3	9	5	1	14	2	0	8	9	3	3	2	3	7	9	6	9	13	15	6	4	1	3	1	9	3	14	4	11	14	3	5	6
BATF3	11	16	13	9	8	25	23	24	21	36	13	15	20	17	25	32	13	20	16	20	18	25	33	14	19	21	12	17	41	24	35	22	25	24	27	15	15	27	15	26	28	17	31	24	38	18	5	18	22
BAX	126	137	106	172	89	121	150	106	137	156	144	139	109	98	94	116	94	128	131	93	110	92	116	105	131	106	133	124	172	129	163	140	114	137	189	132	132	182	120	128	169	137	185	149	139	160	103	139	148
BAZ1A	70	115	60	101	107	158	125	165	107	136	54	127	123	108	93	123	93	195	221	139	127	137	135	121	75	64	57	146	159	165	77	142	75	93	207	74	46	64	93	136	116	141	63	142	79	94	76	124	83
BAZ1B	17	14	8	23	9	13	9	11	3	4	12	20	6	16	11	14	11	18	14	7	9	20	13	10	14	13	20	17	22	22	18	19	18	15	12	13	13	17	16	13	14	21	26	23	22	22	21	36	15
BAZ2A	9	23	21	15	8	8	9	24	14	26	28	10	9	16	10	10	7	13	10	16	12	11	22	2	6	9	5	6	7	5	12	9	16	2	49	12	11	15	3	10	16	6	12	15	30	12	9	14	9
BAZ2B	3	0	6	1	0	2	3	2	5	2	5	0	7	2	5	0	2	0	7	3	6	7	13	1	14	7	6	4	5	2	7	15	9	7	10	6	4	4	8	9	9	6	7	9	4	12	13	9	3
BBC3	0	0	0	0	0	0	0	0	0	0	2	0	0	0	0	0	0	0	0	0	0	0	0	0	1	0	0	0	0	0	0	0	0	0	0	0	0	0	0	0	0	0	0	0	0	0	0	0	0
BBIP1	10	16	21	16	11	7	19	5	9	7	18	21	15	10	6	3	5	5	11	4	12	6	11	14	27	19	43	27	43	25	28	31	47	16	32	9	28	41	45	30	38	24	23	25	33	20	9	24	27
BBOX1	0	0	0	0	0	0	0	0	0	0	0	0	0	0	0	0	0	0	0	0	0	0	0	0	0	0	0	0	0	0	0	0	0	0	0	0	0	0	0	0	0	0	0	0	1	0	0	0	0
BBS1	14	12	10	18	10	25	13	11	5	27	33	11	19	20	12	12	27	33	18	26	20	14	15	4	17	13	14	21	21	27	13	22	21	7	16	22	24	22	24	32	32	21	12	23	15	6	5	9	6
BBS10	0	0	0	0	0	0	0	0	0	8	1	0	0	0	1	0	1	0	1	0	0	3	5	0	0	0	0	0	1	1	1	0	0	0	0	0	3	0	0	0	0	3	0	0	0	0	0	1	0
BBS12	0	0	0	1	2	0	5	0	1	5	1	0	4	2	0	0	2	0	2	2	2	3	2	1	4	3	3	6	2	1	0	2	2	2	3	2	0	3	0	5	2	5	3	1	6	0	0	2	7
BBS2	13	20	13	27	2	8	19	7	18	12	21	18	32	12	11	25	11	15	46	32	17	15	30	12	12	5	4	2	15	9	11	12	13	7	18	8	8	4	2	10	15	16	16	7	7	5	2	28	18
BBS4	11	7	7	15	1	8	7	9	22	16	15	12	16	8	12	15	10	11	5	19	10	12	10	5	24	28	32	29	26	22	20	12	24	16	36	17	20	38	23	18	29	27	25	18	26	15	25	32	35
BBS5	0	0	4	0	0	7	0	2	0	0	0	0	0	0	0	2	0	1	1	2	0	0	0	0	1	1	0	3	2	1	1	0	0	6	3	3	0	2	3	5	3	4	0	1	0	0	1	0	2
BBS7	42	50	44	36	31	19	59	35	58	38	40	37	41	32	48	58	32	47	52	18	48	39	50	57	35	33	48	24	44	44	39	48	38	37	45	24	46	27	37	34	44	48	38	44	34	33	23	45	58
BBS9	0	0	0	0	0	0	0	0	0	3	2	2	0	0	3	0	2	0	1	0	0	0	0	0	0	0	1	2	1	2	0	1	1	0	4	1	1	2	0	2	0	0	0	3	0	1	0	2	0
BBX	3	7	13	9	13	13	12	4	7	4	5	5	12	6	5	4	9	7	12	3	4	15	15	10	8	10	20	12	16	14	11	12	13	8	11	6	4	27	17	4	11	24	6	11	12	13	12	20	13
BCAM	10	20	21	27	15	11	12	32	17	21	13	13	8	13	28	7	1	26	11	24	11	6	10	6	7	10	5	7	6	11	14	5	12	11	5	11	10	3	5	5	9	6	12	7	15	6	4	12	27
BCAN	0	0	0	0	0	0	0	0	0	0	1	0	0	0	0	0	0	0	0	0	0	0	0	0	0	0	0	0	0	5	0	0	0	0	0	0	0	0	0	0	0	6	0	0	0	0	0	0	0
BCAP29	154	128	120	149	131	139	166	99	108	165	198	115	185	112	106	133	95	118	133	127	94	122	121	107	167	147	219	171	218	190	210	195	224	206	188	115	98	182	163	143	170	160	165	155	161	157	181	272	267
BCAP31	706	812	737	947	674	732	824	514	767	819	963	843	937	815	719	878	688	1030	964	615	827	865	1075	761	1005	901	1184	1159	1299	865	1141	1132	1283	1286	1297	843	881	1230	942	1241	1353	825	1160	1122	1304	1123	790	1101	928
BCAR1	0	0	0	0	0	0	0	0	0	0	0	0	0	0	0	0	0	0	0	0	0	3	0	1	0	0	0	0	0	0	0	0	0	0	0	0	0	0	0	0	0	0	0	0	0	0	0	1	0
BCAR3	0	0	0	0	0	0	0	0	1	0	3	3	0	0	0	0	0	0	0	0	0	0	0	0	0	1	1	0	0	0	0	0	0	0	0	0	1	0	0	0	0	0	0	0	0	0	0	0	0
BCAS2	38	34	39	33	16	22	33	23	14	35	44	24	26	11	15	19	12	14	38	13	12	26	30	23	64	71	75	67	96	40	70	62	59	70	56	45	62	76	56	51	76	44	54	71	63	44	35	37	33
BCAS3	4	0	0	4	4	2	4	1	5	0	1	6	2	4	1	1	0	4	2	1	1	2	2	3	6	6	5	3	10	4	11	7	2	3	10	3	5	5	2	4	17	5	4	4	6	1	2	2	3
BCAS4	0	4	0	0	0	0	0	0	0	0	4	0	0	0	0	0	0	0	0	0	0	0	0	0	0	1	0	0	0	0	0	0	0	0	0	1	0	0	0	0	0	0	0	0	0	0	0	0	0
BCAT1	13	31	16	32	18	17	33	17	18	37	19	29	8	10	17	33	6	15	14	15	15	9	30	17	28	24	29	28	38	28	30	31	33	18	50	23	27	23	32	30	45	26	31	49	35	18	25	43	33
BCAT2	64	65	70	80	60	78	97	60	105	76	73	68	137	81	84	106	94	161	139	52	111	127	128	96	54	68	61	93	102	68	63	71	48	64	65	40	53	76	89	83	69	45	69	77	52	71	48	73	86
BCCIP	73	63	77	97	48	82	78	70	53	81	84	81	66	60	46	60	37	66	59	55	62	53	64	47	202	151	164	169	212	158	190	181	180	179	192	147	120	172	109	191	193	141	183	176	160	178	121	142	126
BCDIN3D	29	30	24	22	14	12	51	34	19	23	32	26	35	37	32	31	12	39	37	34	19	34	25	22	18	14	22	15	15	13	29	13	11	16	23	18	16	14	16	26	24	13	23	17	22	19	39	29	31
BCKDHA	230	286	172	270	175	355	304	235	259	217	324	174	384	221	263	273	176	382	355	255	342	221	422	216	192	135	167	255	221	176	188	169	233	164	217	168	129	186	163	279	257	190	195	164	232	154	180	322	213
BCKDHB	23	35	16	30	10	43	48	21	23	26	23	36	40	29	33	35	18	47	37	33	22	51	47	39	27	25	46	20	26	24	16	21	27	32	27	18	17	40	23	13	38	29	28	34	23	12	26	32	60
BCKDK	184	191	177	182	146	259	225	169	230	207	305	190	356	229	235	299	183	252	299	156	227	169	297	189	170	132	159	153	185	130	169	159	178	139	200	134	119	178	122	189	179	152	141	185	179	158	99	209	195
BCL10	18	23	21	22	11	16	16	16	11	21	21	13	20	10	12	18	7	21	23	11	15	11	22	13	12	11	17	11	23	14	17	26	15	13	19	13	12	16	6	8	24	11	20	30	18	18	10	33	21
BCL11A	1	8	4	8	5	14	3	7	3	17	7	3	6	8	0	7	3	6	0	1	6	18	12	8	16	8	15	13	11	18	12	18	11	10	10	14	4	8	17	12	10	21	7	29	12	5	6	7	6
BCL2	0	1	4	0	0	0	3	11	4	2	9	2	1	7	0	3	1	8	2	16	2	11	4	5	1	1	1	13	3	14	15	4	2	5	13	1	0	0	0	13	4	17	6	5	5	4	1	4	3
BCL2A1	1	5	1	5	3	14	5	0	0	3	2	2	4	1	6	3	1	3	5	0	4	4	3	6	15	6	16	15	12	11	18	15	16	15	17	11	2	23	7	7	16	7	16	10	15	15	3	1	2
BCL2L1	8	69	26	49	15	36	30	33	44	34	59	29	34	29	25	26	22	54	23	68	65	26	63	10	21	18	22	30	23	34	42	19	43	22	46	16	12	11	15	33	18	33	30	26	40	14	14	40	22
BCL2L11	0	6	4	0	5	8	7	5	6	4	9	3	8	3	2	10	4	2	20	13	2	10	7	3	4	4	9	0	3	2	2	6	1	1	5	1	2	8	4	4	5	3	4	5	1	6	8	11	12
BCL2L12	0	0	0	0	0	0	1	8	0	0	0	0	0	0	0	1	0	3	0	0	1	4	1	0	1	0	0	0	2	0	1	2	1	1	0	0	0	0	0	0	0	0	3	0	1	0	0	0	0
BCL2L13	105	92	67	75	77	105	387	61	85	95	97	59	59	58	81	66	53	99	433	91	78	75	108	58	43	30	55	36	299	61	62	48	48	44	76	52	34	52	73	49	293	88	65	66	71	67	89	80	78
BCL3	0	0	0	0	0	0	0	0	0	0	0	0	0	0	0	0	0	0	0	0	0	0	0	0	0	1	0	1	0	0	0	0	0	0	0	0	2	0	0	0	0	0	0	0	0	0	0	0	0
BCL6	2	2	0	8	0	0	0	5	1	2	8	0	3	0	0	9	1	0	0	6	3	2	6	1	1	1	6	5	0	6	3	2	9	2	12	6	2	12	1	1	0	7	1	6	6	2	0	9	0
BCL7A	67	87	95	92	55	93	94	124	89	145	119	128	96	91	41	49	42	86	53	118	96	104	101	90	71	34	68	76	85	96	83	105	90	95	115	52	62	63	58	62	68	110	68	97	70	91	61	139	68
BCL7B	20	4	11	4	3	0	5	11	20	17	7	5	15	6	21	15	7	5	4	9	13	5	19	4	16	9	7	17	15	11	5	13	14	4	29	20	12	6	7	15	9	5	2	17	6	8	7	21	7
BCL7C	5	2	7	4	7	3	1	0	5	4	6	3	2	0	1	0	1	3	1	0	3	1	1	0	2	1	1	2	4	6	3	5	1	3	2	3	4	3	3	6	7	3	2	3	3	1	2	2	3
BCL9	0	0	0	0	0	0	0	0	0	0	0	0	0	0	0	0	0	0	0	0	0	4	0	0	0	0	0	0	1	0	2	0	0	0	8	0	0	0	0	0	5	0	0	0	0	0	0	0	0
BCL9L	0	0	0	0	0	0	0	0	0	0	0	0	0	0	0	0	0	0	0	0	0	0	0	0	0	0	0	0	0	0	0	0	0	0	0	0	0	0	0	0	0	0	0	0	0	0	0	0	0
BCLAF1	65	56	52	54	32	54	48	32	40	69	63	51	66	29	45	46	39	47	51	28	33	44	61	31	135	85	141	159	180	122	131	136	120	140	159	122	106	132	111	158	157	113	141	156	109	139	68	120	89
BCO2	4	0	0	0	0	0	0	0	0	0	0	0	0	0	0	0	0	0	0	0	0	0	0	0	0	0	0	0	0	0	0	0	0	0	0	0	0	0	0	0	0	0	0	0	0	0	0	0	0
BCOR	0	1	5	0	0	5	5	6	0	6	11	1	5	1	0	2	0	9	5	4	6	7	6	0	2	1	3	5	5	2	6	3	6	0	6	7	1	2	6	11	5	2	4	5	6	1	5	0	3
BCORL1	0	0	0	0	0	0	0	0	0	0	0	0	0	0	0	0	0	0	0	0	0	0	0	0	0	0	0	0	0	0	0	1	0	0	0	0	0	0	0	0	0	0	0	0	0	0	0	0	0
BCR	0	0	0	0	0	0	0	0	0	0	0	0	0	0	0	0	0	0	0	0	0	0	0	0	0	0	0	0	0	0	0	2	0	0	0	0	0	0	0	0	0	0	0	0	0	0	0	0	0
BCS1L	107	102	135	130	74	116	150	65	111	103	94	92	187	121	108	113	77	154	167	88	125	124	151	146	159	120	132	123	149	111	187	118	138	134	141	104	114	154	105	157	163	97	152	127	121	111	112	144	135
BDH1	25	58	27	19	30	22	31	18	22	41	28	32	42	34	29	44	35	50	57	29	43	45	39	41	19	23	36	21	39	18	31	30	21	18	35	13	16	46	16	22	44	37	33	31	33	36	24	25	23
BDH2	9	9	2	7	9	8	5	2	6	6	2	10	9	16	15	20	6	9	8	4	6	5	10	11	13	7	11	5	12	8	9	4	10	8	23	7	5	1	12	6	16	12	6	15	13	12	2	14	10
BDKRB2	0	0	0	0	0	0	0	0	0	0	0	0	0	0	0	0	0	0	0	0	0	0	0	0	0	0	0	0	0	0	0	0	0	0	0	0	0	0	0	1	0	0	0	0	0	0	0	2	0
BDNF	0	0	0	0	0	0	0	0	0	0	0	0	0	0	0	0	0	0	0	0	0	2	0	0	0	0	0	0	0	0	0	0	0	0	0	0	0	0	0	1	0	0	0	0	0	0	0	0	3
BDP1	72	71	47	53	32	52	83	96	66	94	81	54	57	68	42	54	47	53	52	69	79	75	74	49	45	29	53	47	44	51	54	58	51	34	67	40	21	47	25	48	31	37	39	40	47	40	61	70	47
BEAN1	0	0	0	0	0	0	0	0	0	0	0	0	0	0	0	0	0	0	0	0	0	0	0	0	0	0	0	0	1	1	0	0	1	0	0	0	0	0	0	0	3	0	0	0	2	0	0	0	0
BECN1	193	246	177	268	213	195	250	220	254	270	245	173	221	216	187	245	168	264	304	222	256	263	277	209	158	131	199	170	200	162	198	202	155	146	182	157	156	170	135	184	197	169	183	188	186	156	156	236	184
BEGAIN	3	5	3	3	1	3	5	0	0	4	1	0	0	0	0	0	0	1	0	0	0	0	1	2	3	0	1	1	0	0	0	0	1	0	0	3	0	4	3	1	0	2	0	0	3	0	0	1	0
BEND4	0	0	0	0	0	0	0	0	0	0	0	0	0	0	3	0	0	0	0	2	0	0	0	0	0	0	0	0	1	0	0	0	0	0	1	0	0	0	0	0	0	0	0	0	0	0	0	0	0
BEND5	4	0	2	4	0	0	2	0	1	0	3	2	0	1	0	2	0	0	2	8	0	0	3	3	3	1	2	2	1	1	1	3	0	1	4	0	0	0	3	3	2	0	2	4	3	1	1	6	3
BEND6	1	6	0	0	0	1	0	5	5	3	2	5	1	1	2	4	2	0	3	10	3	1	3	5	4	3	2	3	5	11	4	2	3	5	19	3	0	7	0	1	7	11	2	2	5	2	1	3	0
BEST1	0	0	0	0	0	0	0	0	0	0	2	0	0	3	0	0	0	0	0	0	0	0	0	0	0	0	0	0	0	0	0	0	0	0	0	0	0	0	0	0	0	0	0	0	0	0	0	0	0
BEST3	0	0	3	0	0	0	0	0	0	0	3	0	0	0	0	0	0	0	0	0	0	0	0	1	0	2	0	0	0	0	0	0	0	0	0	0	0	0	0	0	0	0	0	0	0	0	0	0	0
BEST4	0	0	0	0	0	0	0	0	0	0	0	0	0	0	0	0	0	0	0	0	0	0	0	0	0	0	0	1	0	0	0	1	0	0	3	0	0	0	0	0	0	0	0	0	0	0	0	0	0
BET1	27	21	22	34	30	36	45	37	24	31	27	31	47	36	28	35	24	31	33	36	48	25	29	53	56	40	45	59	64	74	57	47	52	57	72	52	35	68	36	39	43	53	53	52	41	53	20	69	35
BET1L	42	58	17	46	28	51	54	84	51	21	80	45	57	48	35	35	29	62	57	64	90	58	93	51	33	24	23	48	39	65	47	28	50	29	80	36	26	32	39	55	56	79	41	37	71	40	25	52	24
BEX1	1528	1416	1136	1439	1090	1305	1505	1272	1597	1485	1408	1533	1585	1186	1069	1244	1140	1466	1501	1140	1350	1388	1436	1386	1682	1230	1799	1726	2072	1839	2166	1800	1834	2071	2147	1364	1200	1795	1530	1813	2081	1602	1977	1910	1637	1992	950	1504	1191
BEX2	0	0	0	0	0	0	2	1	0	3	3	0	0	3	3	3	3	0	1	4	0	3	4	3	1	0	0	3	0	6	3	7	1	1	0	0	1	0	3	2	0	0	2	5	1	0	0	0	0
BEX4	16	17	10	29	12	13	17	14	14	9	18	11	21	13	16	16	23	11	16	16	16	16	15	11	11	10	22	10	16	12	19	15	12	12	13	11	7	31	22	5	16	12	12	16	17	9	12	22	10
BEX5	4	12	4	21	10	13	0	13	5	6	12	14	5	7	3	5	2	8	4	4	2	8	5	5	7	6	12	10	15	13	10	18	11	26	21	11	2	14	11	14	16	5	10	19	9	23	4	5	9
BFAR	51	30	44	30	44	62	56	22	46	53	38	25	70	45	37	43	20	53	63	48	40	51	29	21	76	75	86	78	82	36	100	87	79	87	98	68	59	95	86	78	99	53	111	80	74	89	32	65	36
BFSP1	0	4	0	0	0	0	0	0	0	0	7	0	0	0	0	0	0	0	4	2	3	0	0	2	3	0	2	4	4	4	0	2	0	2	3	4	0	3	0	5	2	8	3	0	1	2	3	3	1
BGLAP	0	0	0	0	0	0	0	3	0	0	0	0	0	0	0	0	0	0	0	0	0	0	0	0	0	0	0	0	2	1	0	0	0	0	0	0	0	0	0	0	0	4	0	0	0	0	0	0	3
BHLHB9	0	0	0	0	0	0	0	0	0	0	0	0	0	0	0	1	0	0	0	0	0	0	0	0	0	0	0	1	0	0	0	1	0	1	3	0	1	0	1	6	0	2	0	0	0	0	0	1	0
BHLHE22	213	258	195	277	192	243	304	205	232	288	230	211	160	162	90	185	165	219	173	169	183	182	208	149	297	214	297	299	339	282	375	363	241	300	342	208	167	296	234	338	337	245	299	393	224	249	213	267	219
BHLHE40	0	3	5	1	4	3	1	10	18	17	16	2	9	4	0	2	0	5	12	18	20	14	31	1	11	2	5	4	3	18	15	22	19	3	8	10	2	1	1	5	9	18	9	32	32	0	4	12	2
BHLHE41	0	0	0	0	0	0	0	0	0	0	0	0	0	0	0	0	0	0	0	0	0	0	0	0	2	0	0	0	0	0	0	0	0	1	0	0	0	1	3	0	0	1	0	0	0	1	0	0	0
BICC1	0	0	0	0	0	3	0	0	0	0	0	0	0	0	3	0	0	0	0	0	0	0	2	0	0	0	0	0	0	0	0	0	0	0	0	0	0	0	0	0	0	0	0	0	0	0	0	0	0
BICD1	29	19	14	15	11	29	13	28	21	18	16	12	16	12	19	17	12	28	9	10	8	19	10	11	16	4	22	19	10	17	15	22	11	16	23	12	7	16	17	30	24	14	14	15	19	13	16	12	10
BICD2	0	0	0	0	3	0	0	0	0	0	0	0	0	0	1	0	0	0	0	0	0	0	0	0	0	0	0	0	1	0	1	0	0	1	0	0	0	0	0	0	0	0	1	0	0	0	0	2	0
BID	389	313	332	378	280	325	400	269	392	473	383	304	506	381	397	583	357	445	553	367	476	550	540	442	229	163	169	182	226	177	215	194	215	194	264	192	140	148	158	194	231	153	186	236	210	186	196	331	261
BIK	95	87	61	102	84	101	99	55	125	98	121	106	138	112	77	95	65	110	119	74	82	96	145	94	92	97	109	80	131	82	96	91	118	131	141	75	93	117	95	96	147	87	127	101	117	136	72	108	100
BIN1	0	6	5	0	2	2	3	5	0	8	0	10	6	5	8	2	3	3	7	0	0	3	4	3	2	4	5	7	1	4	3	3	3	3	1	3	0	1	2	0	3	4	3	2	8	4	9	9	7
BIN2	179	165	159	204	134	185	186	158	163	179	250	178	136	121	119	130	90	120	116	123	113	83	132	115	182	137	207	192	201	189	164	169	177	195	389	185	107	226	191	219	212	250	208	230	250	194	154	264	241
BIN3	23	35	26	25	28	36	30	19	49	39	34	21	50	23	22	31	29	45	42	35	66	51	52	33	51	40	47	53	64	49	116	52	43	50	97	53	45	58	52	44	76	40	88	51	66	68	33	59	46
BIRC2	52	60	39	53	23	61	53	38	42	40	37	61	35	57	25	36	13	69	40	20	46	58	62	35	52	31	53	60	50	37	55	64	49	47	60	57	26	39	37	57	50	28	47	61	54	50	26	94	49
BIRC3	0	3	5	0	3	1	0	0	0	0	2	0	3	3	0	2	0	0	1	0	0	1	1	0	3	0	4	6	1	3	1	2	3	4	3	2	3	2	0	4	5	0	3	1	4	5	0	0	0
BIRC5	606	710	621	858	592	724	711	592	708	637	819	735	939	717	757	829	668	911	913	779	884	728	977	780	417	351	448	397	512	439	466	397	475	428	495	320	310	432	369	406	433	370	465	406	437	368	607	932	702
BIRC6	2	1	1	0	0	0	0	0	4	0	4	0	1	0	1	2	0	0	2	0	0	0	0	0	0	0	0	0	0	0	0	0	0	0	0	0	1	0	0	0	0	1	0	0	2	0	0	2	0
BIRC7	0	0	4	0	0	6	0	0	0	0	4	1	1	5	0	2	0	0	0	7	0	0	5	0	0	1	0	0	0	2	0	3	1	2	0	0	3	0	0	0	0	0	0	1	0	0	0	0	2
BIVM	0	0	0	3	0	5	0	1	2	3	0	0	0	0	6	2	0	1	0	3	7	4	3	1	3	0	0	0	1	0	3	5	1	0	2	0	0	3	0	0	2	3	0	7	0	2	0	2	6
BLCAP	48	96	32	38	41	63	47	34	51	31	37	61	94	85	80	58	46	80	56	52	69	45	44	82	74	37	34	69	55	36	38	27	45	44	91	40	27	44	24	64	67	45	41	40	54	43	49	79	46
BLM	12	17	7	7	7	11	16	17	5	11	7	15	7	10	9	8	16	16	18	9	7	13	15	14	21	19	30	27	25	15	27	36	21	41	33	18	16	27	16	20	20	18	17	26	16	35	22	15	18
BLMH	176	220	205	233	146	169	218	135	169	162	191	155	244	194	218	188	162	223	285	201	216	187	211	159	91	74	90	94	114	95	120	84	73	79	100	63	76	116	64	99	128	75	82	89	71	70	127	223	172
BLNK	0	0	1	0	0	0	0	0	0	1	0	0	0	0	0	0	0	5	0	0	0	0	0	0	4	0	0	1	2	6	1	3	1	2	4	6	0	0	0	2	1	0	0	4	4	0	1	1	0
BLOC1S1	552	543	494	589	437	554	628	465	540	633	665	571	744	593	582	639	410	687	704	494	586	678	800	607	557	442	533	521	615	474	640	605	504	490	650	496	437	530	410	553	625	485	626	716	557	539	411	561	515
BLOC1S2	47	45	50	71	59	63	56	14	69	56	67	41	61	57	32	61	69	51	70	54	55	63	49	36	60	41	49	61	51	37	46	48	58	37	71	63	34	56	44	50	55	51	48	80	54	40	65	60	59
BLOC1S3	0	1	0	0	0	2	0	7	4	1	1	0	0	0	0	3	0	0	0	4	0	2	0	0	1	0	0	0	0	0	0	0	0	0	1	1	0	0	0	0	0	1	0	0	0	0	0	2	1
BLOC1S4	0	0	0	0	3	0	0	5	1	0	3	4	0	0	0	0	0	5	0	0	2	4	3	2	1	2	1	0	1	3	3	0	0	1	2	0	3	2	0	0	1	0	0	2	0	3	0	0	3
BLOC1S5	16	14	1	11	11	20	13	8	23	8	17	23	21	16	17	14	12	19	16	8	6	15	17	27	25	9	24	21	15	22	28	23	26	27	27	13	6	22	16	24	20	21	17	17	25	34	13	23	21
BLOC1S6	67	65	62	99	65	59	106	86	80	102	71	79	82	43	60	79	39	68	79	73	69	76	77	74	103	74	99	122	100	81	118	102	78	98	143	89	85	98	89	128	75	108	97	90	67	99	49	108	86
BLVRA	98	152	136	156	100	136	108	82	154	136	184	134	186	125	136	133	155	142	182	128	142	158	181	133	167	130	174	162	174	141	186	166	195	171	183	144	145	219	167	166	193	143	168	129	180	196	132	165	167
BLVRB	217	294	175	255	190	231	277	198	256	282	307	272	298	224	217	297	245	271	370	230	278	345	333	249	306	241	313	280	370	285	319	341	317	281	402	286	237	274	252	348	364	320	297	398	377	281	173	286	179
BLZF1	18	10	6	20	8	4	3	6	12	12	7	5	9	12	1	7	6	11	8	11	7	21	10	10	14	20	19	17	21	22	11	27	14	17	13	13	9	12	24	17	14	13	5	20	15	18	26	22	18
BMF	4	2	0	2	0	3	5	11	4	12	3	0	6	10	1	1	11	5	7	5	7	15	7	4	2	5	0	7	1	5	5	6	7	0	5	0	3	0	1	4	7	3	2	0	5	0	0	6	4
BMI1	1	7	7	10	7	4	13	9	8	6	13	10	13	12	10	7	0	21	5	0	9	8	19	8	5	12	3	14	10	9	5	9	8	11	16	2	10	7	11	11	9	5	6	4	8	4	15	6	23
BMP1	18	18	8	16	2	9	24	22	20	13	17	15	25	18	25	25	16	16	32	24	19	9	10	17	22	14	10	14	24	23	20	16	17	13	39	16	11	12	15	24	24	26	14	23	22	24	3	26	12
BMP2	0	0	0	0	0	0	0	0	0	0	0	0	0	0	0	0	0	0	0	0	0	1	0	0	0	0	0	0	0	7	0	1	0	2	0	0	0	0	0	2	0	8	0	1	0	0	0	0	2
BMP2K	0	0	0	0	0	0	0	0	0	0	0	0	0	0	0	0	0	0	0	0	0	0	0	0	0	0	0	0	1	0	0	0	0	0	0	0	0	0	0	0	0	0	0	0	0	0	0	0	0
BMP4	0	0	0	0	0	0	0	2	0	0	0	0	0	0	0	0	0	1	3	1	0	0	1	0	0	0	0	0	0	0	0	0	1	1	2	1	0	0	3	0	0	4	0	1	1	4	0	0	0
BMP8B	0	0	4	0	9	42	0	8	2	10	3	6	0	0	2	0	0	24	3	1	1	0	5	3	3	1	2	29	2	11	0	5	0	2	3	5	0	3	2	25	3	9	1	4	0	4	0	0	0
BMPER	0	0	0	0	0	0	0	0	0	0	0	0	0	0	0	0	0	0	0	0	0	0	0	0	1	0	0	0	0	0	0	0	0	0	0	0	0	0	0	0	0	0	0	0	0	0	0	0	0
BMPR1A	0	0	0	0	0	0	0	0	0	0	0	0	0	0	0	0	0	0	0	0	0	0	0	0	0	0	0	0	0	0	0	0	0	0	1	0	0	0	0	0	0	0	0	0	0	0	0	0	0
BMPR2	0	1	0	1	0	1	5	9	0	5	7	1	0	0	6	4	0	6	3	12	2	5	2	0	4	2	5	5	2	8	4	6	3	2	2	3	0	3	2	5	0	3	6	6	2	2	1	0	4
BMS1	15	19	12	7	25	15	32	17	16	42	21	23	36	22	21	13	10	20	20	23	13	20	33	25	40	33	34	38	28	31	39	36	41	44	35	33	16	39	16	26	29	38	41	34	27	39	12	17	26
BMX	3	0	0	0	0	0	0	0	0	0	0	0	0	2	0	0	0	0	0	0	1	0	0	0	0	0	0	0	0	0	0	0	2	0	0	0	0	0	0	0	0	0	0	0	1	0	0	0	0
BNIP1	53	54	64	77	45	44	61	49	63	82	47	28	63	49	51	36	40	42	52	46	49	77	71	35	138	104	110	97	116	105	146	126	119	113	110	83	62	85	78	77	98	105	103	116	130	101	56	106	109
BNIP2	0	1	3	0	0	0	0	0	0	3	0	0	0	1	0	0	0	1	0	0	0	0	0	0	0	0	0	0	0	0	0	0	3	0	0	0	0	0	0	0	0	0	0	0	1	0	0	0	0
BNIP3	2	3	0	0	0	0	0	0	0	0	0	0	0	0	0	3	0	2	0	0	0	0	0	0	0	0	0	0	0	0	0	0	0	0	0	0	0	0	1	0	0	0	0	0	1	0	0	0	0
BNIP3L	23	8	17	44	18	29	32	24	24	40	37	18	44	20	21	28	24	34	22	33	23	39	35	29	39	19	34	28	48	49	38	24	37	26	45	31	22	37	22	37	48	29	41	17	54	32	24	25	31
BNIPL	0	0	0	0	0	0	0	1	0	0	0	0	0	0	0	0	0	0	0	0	0	0	0	0	0	2	0	1	0	0	0	0	0	0	1	0	0	0	0	2	0	0	0	0	0	0	0	0	0
BOC	0	0	0	0	0	0	0	0	0	2	2	0	1	2	0	3	0	0	3	0	0	7	0	0	0	0	1	0	0	1	0	0	0	0	3	0	0	1	0	0	0	0	0	0	0	1	2	0	0
BOD1	0	4	3	0	0	1	0	4	3	3	4	0	0	1	1	0	2	1	1	8	0	1	1	2	1	2	1	0	1	8	1	0	1	2	6	0	3	2	1	0	1	7	3	0	1	2	0	3	1
BOD1L1	0	0	0	0	0	0	0	2	1	0	0	7	0	0	0	0	0	0	2	0	0	0	0	0	0	0	0	1	0	0	0	1	0	0	2	0	0	0	0	0	0	0	0	3	0	0	0	0	0
BOK	0	0	0	1	0	0	0	0	0	0	0	0	0	0	0	1	0	0	0	0	0	0	2	0	0	1	0	0	0	0	0	0	0	0	0	0	0	1	0	0	0	0	0	0	0	0	0	0	0
BOLA1	60	55	36	54	56	52	62	36	71	89	80	47	69	77	43	70	24	50	82	79	76	75	73	72	44	51	50	73	77	71	68	61	68	54	71	48	43	55	40	76	66	55	68	65	73	69	44	41	46
BOLA3	383	419	343	438	309	468	475	295	442	440	528	453	441	379	364	473	354	541	604	356	403	485	550	451	597	477	621	600	634	572	597	623	636	568	672	490	427	578	518	655	608	554	564	572	565	515	462	600	467
BOLL	0	0	0	0	0	0	0	0	0	0	0	0	0	0	0	0	0	0	0	0	0	0	3	0	0	1	0	0	0	0	0	0	0	2	0	0	0	0	0	0	0	0	0	0	0	0	0	0	0
BOP1	15	33	18	24	10	19	12	13	15	18	15	8	18	5	11	11	12	13	16	9	11	9	15	5	2	7	6	11	22	8	11	4	10	9	14	8	4	8	20	14	24	14	10	1	10	4	11	20	36
BORA	5	1	6	13	5	12	8	4	8	18	2	9	3	1	5	9	0	6	3	6	5	6	4	6	13	11	10	9	9	10	12	7	10	20	6	11	17	8	7	13	14	8	14	11	15	13	12	28	22
BPGM	5	12	5	9	11	6	3	3	9	10	4	16	8	6	7	18	11	14	15	5	28	4	11	7	14	9	21	16	19	15	20	8	13	19	19	5	7	18	13	31	26	11	20	10	14	24	8	9	19
BPHL	6	8	7	19	1	6	2	8	10	8	7	5	6	4	2	17	2	4	5	8	9	3	0	2	7	9	5	9	6	4	6	9	9	6	7	8	7	10	16	8	9	2	4	10	11	8	6	13	1
BPI	6	1	1	2	0	4	0	1	2	0	3	6	2	0	2	0	2	4	6	2	0	2	3	2	2	0	0	4	3	0	1	0	2	0	0	4	1	1	3	0	1	0	0	0	0	0	0	5	5
BPNT1	9	12	18	26	26	28	18	15	17	35	16	28	21	25	15	18	13	16	17	12	17	18	25	21	36	18	22	32	56	29	27	31	42	87	59	31	23	45	33	33	47	33	44	33	32	79	14	30	26
BPTF	0	3	0	0	3	0	3	3	0	1	1	0	0	0	5	0	2	3	3	1	1	3	0	3	1	0	1	2	2	1	1	2	3	0	1	0	0	3	0	1	5	3	2	1	0	0	0	3	6
BRAF	0	2	0	2	2	3	2	3	4	4	0	3	5	0	3	1	2	4	0	7	0	5	4	3	3	0	1	2	4	5	1	3	1	1	10	3	0	0	4	1	4	4	0	9	2	3	2	6	4
BRAP	15	13	13	18	13	17	16	7	6	14	15	15	13	19	15	13	24	20	26	17	13	20	30	34	13	9	8	12	9	10	21	17	16	14	20	12	14	25	10	23	12	24	26	24	25	18	31	38	35
BRAT1	38	68	57	42	35	51	53	63	49	73	120	44	71	31	71	43	46	74	36	62	47	84	80	35	55	32	28	52	39	53	35	74	66	49	97	44	41	23	31	81	41	56	52	98	60	49	29	51	52
BRCA1	58	43	57	52	36	43	50	35	41	66	20	51	46	43	38	43	30	50	51	28	24	50	61	41	46	54	77	84	73	59	79	72	69	57	74	41	42	61	48	52	66	53	68	68	46	52	48	84	59
BRCA2	13	26	8	21	19	11	23	19	15	30	19	20	12	20	11	21	15	21	12	11	18	6	12	24	16	10	26	17	15	14	17	14	21	21	14	6	8	17	11	13	12	9	7	10	6	20	12	20	15
BRCC3	79	64	50	80	49	81	55	51	70	63	97	68	87	56	58	44	62	64	67	58	56	41	85	43	120	109	148	116	160	105	126	117	135	134	167	85	107	128	82	127	154	106	146	129	115	132	58	64	85
BRD1	0	0	0	0	0	0	0	0	0	0	0	0	0	0	0	0	0	0	0	0	0	0	0	0	0	0	0	0	0	0	2	0	0	0	0	0	0	0	3	0	0	0	0	2	0	0	0	0	0
BRD2	185	276	223	311	131	367	234	445	243	293	443	186	432	285	226	317	149	382	267	462	243	267	326	151	383	235	357	439	304	582	327	328	471	239	752	310	252	388	181	483	267	645	327	376	433	203	164	367	233
BRD3	46	86	45	73	32	104	82	100	45	98	53	58	59	39	73	52	53	49	70	60	50	50	85	54	60	34	53	41	49	70	42	61	48	37	70	43	32	45	29	42	37	78	37	56	51	33	38	67	23
BRD4	0	0	0	0	0	0	6	4	0	0	3	0	0	0	0	0	0	0	0	1	0	7	7	0	0	0	0	6	0	2	1	1	1	0	1	0	0	1	0	3	0	6	2	2	1	0	0	0	0
BRD7	35	44	36	37	8	29	20	23	24	32	26	23	14	14	20	22	23	21	21	35	25	17	47	22	71	56	72	66	65	81	73	81	64	60	102	20	46	79	46	64	61	78	74	63	54	45	31	36	65
BRD8	83	110	85	111	52	76	58	78	65	88	87	59	79	84	67	87	54	81	72	120	48	103	77	73	143	83	139	100	110	180	136	115	131	113	166	115	65	122	74	70	95	161	99	108	104	79	62	159	76
BRD9	172	134	121	128	134	127	139	123	122	163	145	123	193	126	145	194	149	132	162	117	160	167	188	136	182	143	198	189	194	163	225	234	206	183	402	158	188	211	190	216	246	190	258	307	246	214	185	292	244
BRDT	0	0	0	0	0	1	0	3	0	0	0	0	0	0	0	0	0	0	0	0	0	2	0	0	0	0	0	0	3	0	0	1	0	1	6	0	0	0	0	0	2	0	0	1	3	1	0	0	0
BRE	105	147	169	189	160	155	192	128	141	201	184	110	159	112	164	161	128	193	188	134	145	149	214	182	142	126	156	178	235	168	153	161	189	169	187	146	124	176	136	190	233	187	181	161	186	184	115	206	187
BRF1	0	4	2	1	6	1	2	14	0	5	2	4	3	2	5	3	4	2	2	10	3	0	0	4	5	5	3	7	2	4	5	6	5	3	5	1	1	9	4	3	0	9	2	10	9	4	0	6	11
BRF2	36	79	52	52	38	55	76	40	73	61	34	38	116	59	43	86	36	88	101	64	46	38	89	76	58	61	77	52	84	70	82	67	78	55	89	52	45	94	42	59	78	63	67	71	77	75	45	61	56
BRI3	1	2	0	1	0	1	0	0	0	5	1	0	5	1	0	3	1	0	3	1	0	0	0	0	0	0	1	1	0	0	2	4	0	2	4	3	0	1	2	0	1	0	0	6	0	3	0	1	1
BRI3BP	10	4	4	6	0	7	9	5	7	12	5	9	8	4	6	0	6	13	5	8	7	1	12	3	3	5	1	1	9	8	4	2	3	1	7	1	0	4	3	6	6	4	2	10	0	6	6	1	5
BRICD5	0	3	0	0	0	0	0	0	0	0	0	1	0	0	0	0	0	3	0	4	0	3	0	0	0	0	0	0	0	4	1	2	0	0	0	0	0	0	0	0	0	2	3	0	0	0	0	0	0
BRINP3	0	0	0	0	0	0	0	0	0	0	0	0	0	0	0	0	0	0	0	0	0	0	0	0	0	0	0	0	0	0	0	0	1	0	0	0	0	1	0	0	0	0	0	0	0	0	0	0	0
BRIP1	3	0	2	1	0	3	1	3	2	3	5	0	4	0	0	3	3	3	3	0	2	0	2	0	1	2	3	3	5	6	2	3	0	4	6	0	5	3	3	1	5	4	6	8	3	1	3	6	0
BRIX1	108	98	130	111	72	113	118	73	136	100	139	112	71	59	67	71	69	77	86	57	85	71	97	91	189	161	192	208	223	190	214	230	222	177	239	143	136	199	165	173	228	155	164	165	171	159	97	153	143
BRK1	823	863	710	832	707	763	850	614	825	879	984	666	903	623	599	763	619	831	885	603	771	776	883	610	1702	1325	1921	1779	2127	1695	2114	1754	2198	1801	2340	1600	1384	2071	1756	2088	2180	1781	2061	2130	2303	1739	854	1117	986
BRMS1	131	122	97	131	94	101	156	100	136	155	125	141	107	75	81	116	86	105	122	96	114	133	120	77	175	148	195	180	230	167	215	230	204	192	206	131	164	170	196	222	236	157	208	238	196	166	84	160	116
BRMS1L	1	6	11	7	0	9	10	5	5	15	6	2	9	4	2	3	1	6	7	1	6	5	2	7	2	6	11	2	4	7	3	4	7	3	11	2	2	6	7	3	7	1	2	2	7	1	1	10	3
BROX	58	70	60	61	42	48	60	56	55	87	34	61	89	70	50	78	40	55	68	45	58	40	82	35	53	40	55	52	57	51	51	53	56	52	50	62	24	66	25	40	39	52	46	49	58	43	52	77	83
BRPF1	1	4	0	5	3	12	2	7	3	11	14	8	3	0	0	1	0	1	13	11	4	11	8	0	3	3	6	2	2	3	3	3	3	0	2	0	2	2	0	1	6	4	1	5	7	0	7	4	6
BRPF3	0	0	0	1	3	0	0	0	0	0	0	0	0	0	1	0	0	0	0	0	0	0	0	0	0	0	0	0	0	0	0	1	0	0	0	0	0	0	0	0	0	0	0	2	0	0	0	0	0
BRWD1	0	4	5	4	9	2	3	2	8	3	3	1	8	1	8	5	4	7	7	4	8	0	6	0	6	4	1	6	5	3	1	6	3	2	0	7	5	4	0	10	2	4	3	5	6	2	6	8	7
BRWD3	0	3	0	0	0	0	0	0	4	0	0	0	0	0	0	0	0	0	0	0	3	0	0	0	1	0	0	0	2	0	0	0	0	0	0	1	0	0	0	0	0	0	0	0	0	0	0	3	0
BSCL2	67	60	65	111	51	73	86	68	78	73	58	81	77	86	86	95	61	76	107	79	72	90	83	73	55	43	66	58	80	66	78	64	72	66	76	58	54	94	45	55	74	69	48	76	71	73	38	70	62
BSDC1	15	28	8	15	5	19	11	17	4	23	13	8	11	7	4	19	12	12	19	6	11	24	14	12	20	14	18	13	23	18	14	18	14	13	21	14	10	15	3	13	26	28	9	37	15	10	12	19	6
BSG	1531	2539	1538	2040	1369	2453	2133	1877	1894	2504	2419	2397	2253	2421	1651	2232	1610	3209	2521	2024	2207	2507	2609	2355	1989	1086	1495	2092	1805	1584	1624	1925	1887	1620	2107	1540	1114	1556	1137	2076	1653	1525	1525	1836	1837	1734	1118	2692	1515
BSPRY	0	0	0	0	0	0	0	0	0	0	0	0	0	0	0	0	0	0	0	0	0	0	0	0	0	0	0	0	0	0	0	0	0	0	0	0	0	0	0	0	3	0	0	0	0	0	0	0	0
BST1	202	211	191	241	169	238	258	220	238	220	229	236	264	159	134	251	162	234	215	210	252	150	231	170	151	126	160	181	178	181	199	159	171	184	255	141	132	195	127	178	199	199	165	173	181	149	176	254	200
BST2	49	74	50	47	46	42	70	49	68	75	34	46	92	59	63	50	47	76	76	56	98	77	57	53	50	48	66	83	73	55	94	71	79	64	83	63	43	67	56	88	72	55	77	81	71	65	43	77	68
BTAF1	7	11	12	11	7	15	13	6	7	9	8	15	25	12	14	19	11	8	14	12	6	17	12	9	8	12	7	3	5	6	12	3	3	2	1	7	5	13	5	6	2	9	6	5	1	0	2	16	18
BTBD1	1	0	0	3	0	0	0	0	0	2	0	0	1	0	0	0	2	0	1	0	0	0	0	0	0	0	1	0	1	2	0	0	0	0	0	0	0	0	0	0	3	3	1	0	1	0	0	2	2
BTBD10	14	9	11	20	7	19	21	22	20	18	19	7	17	13	8	20	6	10	17	7	0	17	24	11	27	30	35	33	34	42	31	25	20	35	41	15	9	26	28	26	29	28	29	23	28	18	12	28	14
BTBD18	0	0	0	0	0	0	0	0	3	0	0	0	0	0	0	0	0	0	0	0	0	0	0	0	0	0	0	0	0	2	0	0	0	0	0	0	0	0	0	0	0	0	0	0	0	0	0	0	0
BTBD19	2	18	4	0	3	1	1	1	6	10	3	3	10	4	1	8	5	3	10	13	4	5	4	3	6	2	4	5	8	6	6	8	1	4	4	3	1	5	1	9	8	0	14	18	1	3	1	3	1
BTBD2	0	0	0	0	0	0	0	1	0	0	0	0	0	0	0	3	0	0	0	0	0	0	0	0	0	0	0	0	0	0	0	0	0	1	0	0	0	0	0	0	0	0	0	0	0	0	0	0	0
BTBD3	13	13	7	8	11	17	30	13	5	9	14	9	9	8	6	8	11	16	0	7	9	9	5	9	8	14	16	11	12	15	14	10	22	18	28	7	6	8	3	14	14	21	12	11	15	9	16	21	7
BTBD7	0	0	0	2	3	0	4	8	9	0	1	0	1	2	0	1	0	0	0	0	0	3	3	0	6	1	1	3	4	1	3	2	3	1	14	1	1	2	0	2	0	2	3	2	7	2	2	0	0
BTBD8	0	1	3	0	0	2	0	4	0	0	3	0	3	2	1	0	0	3	0	3	3	0	3	0	3	1	2	0	4	0	4	1	3	5	1	1	3	2	3	0	1	2	3	1	2	3	1	2	0
BTBD9	0	1	1	0	0	0	0	0	0	5	0	0	0	0	0	4	4	3	0	0	0	0	0	0	0	2	0	2	2	0	1	0	1	0	1	0	1	0	1	0	2	0	0	1	1	0	0	2	3
BTC	3	0	0	2	0	2	0	3	0	5	2	5	4	0	2	0	3	4	1	0	2	4	0	3	0	0	0	0	0	3	3	1	1	3	0	0	0	0	0	0	1	1	0	2	0	0	0	0	0
BTD	18	21	13	10	7	23	12	23	35	17	39	29	15	23	8	32	8	25	29	35	27	6	27	31	22	12	19	29	31	24	38	21	24	32	27	13	14	21	20	19	26	25	29	17	25	33	22	18	27
BTF3	15346	16372	11749	16119	12858	15937	16959	12844	16507	17065	17200	13413	17844	13550	11276	14702	11966	16987	17802	12619	16111	15624	17682	11880	16231	10855	15819	16618	18912	15242	19115	16092	16620	15094	19254	13497	10360	16240	13193	17544	18820	14741	17941	16620	16263	14154	14480	22943	15988
BTF3L4	116	155	160	146	124	174	172	147	134	162	193	148	192	165	121	142	156	154	207	136	173	161	169	135	272	230	324	335	324	297	383	350	367	316	381	223	247	368	285	343	334	302	355	368	346	329	199	255	266
BTG1	3	10	5	1	0	2	0	25	5	3	9	3	4	7	6	6	1	0	3	6	8	10	3	0	24	1	0	5	3	30	16	12	10	1	14	11	3	4	4	8	3	32	14	15	6	0	2	35	0
BTG2	8	18	5	5	3	23	10	3	10	9	25	11	17	7	11	10	3	17	9	11	19	14	5	3	25	13	27	34	15	13	23	22	25	14	37	15	10	33	14	51	30	14	23	21	24	22	16	29	14
BTG3	159	120	125	204	125	171	210	137	170	167	147	172	159	151	133	144	117	139	210	163	145	178	185	169	173	120	158	175	202	160	184	172	186	178	174	148	115	147	137	184	185	149	204	192	223	170	181	267	236
BTG4	2	0	0	0	0	0	0	0	0	0	0	4	0	0	0	2	1	0	1	0	0	1	3	0	0	0	0	2	0	0	0	2	0	0	1	0	0	0	0	0	0	0	0	0	0	0	1	1	2
BTK	71	69	63	62	41	52	74	61	69	87	74	78	62	58	43	62	37	47	65	44	70	68	67	60	158	135	193	181	205	147	198	157	159	143	177	119	109	144	84	159	161	110	132	102	137	121	72	91	71
BTN2A1	18	11	10	8	10	9	13	8	15	5	8	11	9	9	10	16	16	11	30	13	14	9	1	9	11	8	8	10	12	11	10	14	25	6	29	2	7	8	6	10	9	8	20	7	18	5	6	14	11
BTN2A2	4	5	1	3	3	4	0	8	5	0	3	1	9	4	0	1	3	1	3	4	2	6	5	1	4	0	4	1	3	2	2	2	1	5	5	0	1	4	0	0	2	6	5	0	0	3	0	6	2
BTN3A1	0	0	2	0	0	0	0	1	0	2	0	0	3	0	0	0	0	0	0	0	0	0	0	0	2	0	0	3	1	2	0	0	2	2	4	3	0	0	2	3	3	0	0	3	2	2	0	0	0
BTN3A2	9	5	6	9	4	10	11	8	3	9	9	9	7	14	11	11	9	9	9	8	8	13	9	9	17	13	14	13	26	12	23	13	8	15	15	7	16	18	10	7	18	4	26	18	11	14	13	10	18
BTN3A3	1	0	0	3	0	0	0	0	0	2	4	0	0	0	0	0	0	2	0	0	4	0	0	0	0	0	0	1	4	5	0	0	3	1	0	2	0	0	0	0	3	1	0	0	0	4	0	0	0
BTNL8	3	10	0	0	0	0	0	3	0	2	0	0	0	0	0	0	1	3	0	0	0	0	3	0	1	5	2	5	2	0	4	1	6	3	6	1	5	1	10	0	0	0	2	9	1	1	2	0	1
BTRC	0	3	9	2	4	1	3	6	5	8	13	1	2	3	8	3	3	2	10	3	3	2	8	6	2	1	5	8	1	4	5	5	3	7	4	0	3	6	3	7	3	9	4	0	6	3	2	13	11
BUB1	37	21	32	35	22	18	31	24	32	35	43	27	24	9	23	34	12	35	25	22	21	7	23	21	74	111	114	90	123	80	108	83	120	94	129	72	120	133	69	84	91	77	87	89	145	79	43	38	49
BUB1B	40	39	26	26	36	46	31	43	34	47	33	34	52	26	36	35	32	37	36	62	34	32	28	37	35	22	34	26	43	50	40	31	23	53	21	33	10	27	30	28	25	65	31	19	21	30	53	65	49
BUB3	238	236	221	265	217	203	279	210	225	207	280	238	268	177	201	251	155	219	239	185	236	211	233	188	221	193	288	274	316	229	287	269	312	238	340	201	210	343	257	287	288	262	251	334	293	286	212	253	244
BUD13	31	43	22	21	10	29	18	68	45	31	37	40	19	23	34	20	12	16	30	71	26	28	32	26	15	11	7	6	5	21	18	10	18	5	25	12	11	6	5	14	10	35	25	10	14	7	8	35	21
BUD31	254	239	217	315	193	252	275	204	248	326	296	237	316	292	199	261	234	273	284	263	326	275	387	229	421	338	460	453	485	432	539	542	477	430	591	407	291	390	365	494	559	360	529	502	491	408	277	452	364
BVES	8	6	9	10	7	4	12	10	1	2	18	12	13	9	3	4	4	17	6	12	9	11	19	4	10	5	7	8	10	3	3	7	11	1	7	10	1	10	5	10	11	13	8	10	14	3	6	35	13
BYSL	50	57	40	70	47	68	100	60	40	79	69	62	87	87	54	96	54	59	111	82	70	78	91	57	57	58	56	67	76	51	85	67	60	54	98	51	59	60	44	67	82	51	88	79	66	47	51	62	71
BZRAP1	0	0	0	0	0	0	0	0	0	0	0	0	0	0	0	1	0	0	1	0	0	0	5	0	0	0	0	0	0	0	0	1	3	0	0	0	0	0	0	0	0	0	0	2	0	0	0	0	0
BZW1	256	309	226	311	176	237	240	253	310	325	237	328	237	179	118	212	129	208	237	170	203	227	194	193	893	529	796	869	985	723	989	880	612	1065	1102	762	581	798	521	1039	930	833	951	862	587	1036	189	330	264
BZW2	162	178	172	196	104	149	153	133	160	114	138	125	218	163	122	167	111	213	220	112	206	153	197	130	175	171	192	204	246	173	255	166	221	243	237	127	154	176	157	176	224	150	222	185	188	238	126	218	216
C10orf10	6	2	0	2	0	0	0	1	0	1	3	6	1	1	1	5	0	5	0	0	0	0	3	0	1	2	2	2	1	0	0	0	0	1	1	3	1	0	0	0	0	0	2	1	0	1	0	1	0
C10orf105	0	0	0	0	0	0	0	0	0	0	0	0	0	0	0	0	0	0	0	0	0	0	0	0	0	0	0	1	0	0	0	0	0	0	0	0	0	0	0	1	0	0	1	0	0	0	0	0	0
C10orf11	26	18	5	19	15	13	25	13	19	27	20	15	32	20	18	25	19	17	22	16	27	17	26	24	11	16	18	17	25	11	21	21	30	9	22	13	29	20	12	27	33	19	24	12	25	13	27	24	12
C10orf111	1	0	0	0	3	0	0	0	0	0	0	0	0	0	0	0	0	0	0	4	0	0	0	3	3	0	0	1	2	0	0	0	0	0	0	0	0	0	0	2	0	0	0	0	0	0	0	0	0
C10orf12	0	0	0	0	0	0	0	0	0	0	0	0	0	0	0	0	0	0	0	0	0	0	0	0	0	0	0	0	0	0	0	0	2	0	0	0	0	0	0	0	0	0	0	0	2	0	0	0	0
C10orf126	0	0	0	0	0	0	0	1	0	0	0	0	0	0	0	0	0	0	0	0	0	0	0	0	0	0	0	0	0	0	0	0	0	0	0	0	0	0	0	0	0	0	0	0	0	0	0	1	0
C10orf128	4	3	5	2	3	1	4	4	0	0	4	3	6	8	8	6	2	4	1	0	0	1	2	4	6	0	1	1	0	0	1	2	1	1	0	4	0	2	0	1	2	0	0	1	1	3	0	0	0
C10orf131	0	2	0	0	0	0	0	0	0	0	2	0	0	1	0	0	0	0	0	0	0	0	1	0	0	0	1	2	0	0	1	0	0	0	0	0	0	0	0	2	0	0	2	0	0	0	0	0	0
C10orf2	3	7	7	11	2	22	13	4	4	15	10	16	6	2	5	13	1	8	27	15	10	9	13	11	6	11	12	15	13	14	12	19	9	9	18	9	13	5	9	16	11	12	11	10	8	10	12	13	17
C10orf25	2	3	2	1	0	0	3	4	10	3	6	0	0	8	8	6	8	1	3	6	3	2	7	4	3	0	3	1	6	2	0	1	2	0	5	1	0	0	2	4	7	4	2	0	0	0	1	2	4
C10orf32	45	44	42	79	41	55	61	61	69	68	60	45	80	41	25	64	57	56	47	49	49	48	41	55	106	64	97	96	106	74	124	96	77	87	103	87	59	86	83	102	121	78	101	79	96	84	28	75	53
C10orf35	4	0	0	0	0	11	0	0	1	0	3	1	0	1	3	0	1	2	2	0	2	2	1	0	3	0	1	0	3	2	2	0	1	2	0	0	0	3	0	0	3	3	5	1	0	0	2	1	3
C10orf54	230	265	203	282	223	541	427	411	261	325	271	236	275	209	187	262	236	438	432	364	225	246	311	189	260	167	247	389	434	390	253	206	212	180	386	241	178	237	214	453	492	416	260	260	202	185	169	301	311
C10orf55	0	0	0	0	0	0	0	3	0	0	0	0	0	0	0	0	0	0	0	2	0	0	0	0	0	0	0	0	0	0	0	0	0	0	0	0	0	0	0	0	0	0	0	0	0	0	0	0	0
C10orf76	1	5	4	1	2	8	3	3	2	0	4	0	2	1	2	6	4	0	4	1	0	5	3	2	1	1	4	1	4	5	1	0	8	1	3	2	5	1	1	1	5	5	2	1	11	1	5	5	7
C10orf88	2	6	0	11	8	3	4	2	0	2	5	6	16	1	10	4	0	6	11	2	10	6	3	4	3	1	4	1	4	2	4	5	8	4	4	2	1	6	4	1	13	3	4	5	5	2	13	3	14
C10orf91	3	23	5	2	3	33	2	32	14	24	69	35	20	37	11	9	1	44	7	27	31	17	32	22	31	13	11	32	7	43	30	27	51	31	45	26	19	11	6	45	19	47	42	29	58	31	5	21	11
C10orf99	0	0	0	0	0	0	0	0	0	0	0	0	0	0	0	0	0	0	0	0	3	0	0	0	0	0	0	0	0	0	0	0	0	0	0	1	0	0	0	0	0	0	0	0	0	0	0	0	0
C11orf1	49	67	55	71	47	51	74	31	41	60	76	67	100	77	71	68	47	80	82	48	62	86	98	65	113	100	131	125	135	115	101	107	111	108	138	103	80	90	110	126	149	99	102	118	120	72	61	130	115
C11orf21	28	18	11	26	13	12	21	20	40	37	25	32	34	23	24	41	9	30	35	41	29	23	50	32	25	19	19	28	29	38	17	26	27	35	34	28	13	9	28	33	39	32	8	46	36	28	18	30	31
C11orf24	188	284	159	212	148	223	218	205	198	203	294	157	269	277	189	276	116	329	247	206	235	216	258	154	200	114	199	226	154	178	195	157	214	164	294	181	119	191	105	192	148	158	193	148	163	123	125	269	174
C11orf30	17	22	8	25	5	16	18	34	23	18	22	17	50	16	8	23	8	24	22	22	29	15	17	21	31	21	21	26	17	25	35	17	37	18	36	33	20	16	24	25	29	25	33	16	48	9	10	26	37
C11orf31	1232	1270	1023	1522	873	1101	1339	1055	1407	1301	1306	1359	1672	1228	1032	1470	1061	1707	1744	1271	1443	1487	1619	1377	1087	858	1203	1113	1358	985	1264	1144	1208	1115	1595	1022	917	1332	903	1251	1542	1111	1353	1421	1349	1165	712	1009	894
C11orf45	6	22	15	11	5	12	10	11	4	4	9	4	10	12	5	19	11	13	25	13	3	14	5	6	7	5	11	6	13	13	12	8	5	5	3	6	5	11	4	2	5	6	8	9	7	4	4	17	10
C11orf49	81	64	70	101	66	84	113	74	100	54	120	108	136	107	100	108	84	129	88	62	81	60	142	73	74	64	77	81	80	84	90	54	104	74	101	43	55	83	74	80	58	78	113	64	90	73	52	121	132
C11orf52	4	3	2	0	1	4	2	3	2	6	2	4	0	0	2	3	1	11	4	2	10	5	13	6	9	1	8	6	6	8	15	5	12	5	9	3	4	8	12	1	3	11	5	7	8	3	4	9	0
C11orf54	6	9	9	7	3	7	7	9	6	4	3	8	9	8	10	8	4	2	2	3	3	8	13	3	7	6	16	10	16	15	14	12	7	13	17	8	9	24	6	11	14	22	11	23	5	24	5	13	6
C11orf57	80	65	61	61	30	31	82	42	58	61	70	87	80	54	41	53	41	35	57	67	57	83	49	45	189	170	214	174	211	137	249	219	211	209	184	155	178	206	85	196	208	161	216	256	202	163	53	105	77
C11orf58	513	598	453	617	357	590	611	487	624	607	686	456	579	420	388	506	344	515	525	398	503	485	593	504	846	618	886	786	862	778	948	783	854	777	950	673	524	835	625	811	888	636	926	816	844	800	512	736	609
C11orf63	1	0	0	1	0	0	3	0	7	0	1	0	0	0	3	0	0	0	2	0	0	0	4	0	1	0	0	3	0	2	0	0	1	1	3	2	0	0	0	4	0	0	1	0	1	0	0	1	2
C11orf65	0	2	0	0	0	0	0	0	0	2	2	0	0	0	3	4	0	3	0	3	5	0	6	0	3	2	5	4	2	4	3	7	4	1	7	4	3	10	6	2	3	11	6	6	5	1	0	1	2
C11orf68	0	0	0	0	0	0	0	0	0	0	0	0	0	0	0	0	0	0	0	0	0	0	0	0	0	1	0	0	1	0	0	0	0	0	0	0	0	1	0	0	1	0	0	0	0	0	0	0	0
C11orf71	91	51	59	97	36	67	68	57	52	87	41	58	80	74	43	67	45	104	97	70	84	64	78	58	39	22	23	29	43	37	51	40	24	45	38	28	29	20	28	25	43	30	37	35	19	31	35	56	49
C11orf73	83	93	73	97	73	131	93	82	93	100	110	135	148	98	74	142	73	106	116	84	118	102	144	100	131	105	157	152	134	112	156	137	170	174	194	95	95	223	99	170	190	100	136	161	147	178	93	121	132
C11orf74	19	12	10	18	11	18	26	13	24	19	11	10	20	13	17	14	12	23	20	8	20	19	10	14	41	42	49	46	42	40	62	55	52	68	57	47	25	61	39	49	63	45	59	68	52	57	26	37	42
C11orf80	4	6	0	4	5	4	2	3	0	5	7	1	6	2	0	0	4	7	0	2	0	0	5	2	0	1	7	6	4	3	1	8	3	1	6	0	5	2	1	11	4	2	3	0	2	2	10	6	0
C11orf84	0	5	0	1	3	3	0	2	0	1	5	1	0	7	0	2	0	5	3	2	0	2	0	0	3	0	0	1	1	2	0	0	0	0	1	0	0	0	1	4	1	2	1	1	0	0	0	0	2
C11orf86	0	0	0	0	0	0	0	0	0	0	0	0	0	0	0	0	0	0	0	0	0	0	0	0	0	0	0	0	0	0	0	0	0	0	0	0	0	0	0	0	0	0	0	0	0	0	0	0	0
C11orf94	0	0	0	0	0	0	0	3	0	0	0	0	0	0	0	0	0	0	0	3	0	0	2	0	0	0	0	0	0	0	0	0	0	0	2	0	0	0	0	0	0	0	0	0	0	0	0	0	0
C11orf95	0	0	0	0	0	0	0	0	0	0	0	0	0	0	0	0	0	0	0	0	0	0	0	0	0	0	0	0	0	0	0	0	0	0	0	0	0	0	0	0	0	0	0	0	0	0	0	0	0
C11orf96	0	0	0	0	0	0	0	0	0	0	0	0	0	0	0	0	0	0	0	0	0	0	0	0	0	0	0	0	0	0	0	0	0	0	0	0	0	0	0	0	0	0	0	0	0	0	0	0	0
C11orf97	0	0	0	0	0	0	0	0	0	0	0	0	0	0	0	0	0	0	0	0	0	0	0	0	0	0	0	0	0	0	0	0	0	0	0	0	0	0	0	0	1	0	0	0	0	0	1	0	0
C11orf98	1017	1106	967	1117	829	1031	1111	963	971	1134	1267	1001	1226	934	961	1183	821	1258	1283	1029	1008	1134	1225	966	898	626	877	814	991	748	981	825	908	794	890	640	543	779	565	765	932	703	779	739	820	690	783	1213	981
C12orf10	116	404	128	178	74	151	101	160	157	236	220	159	174	274	152	127	86	137	144	150	159	191	186	106	665	140	163	221	131	226	223	347	245	158	932	598	112	166	120	255	143	212	228	358	290	163	53	414	106
C12orf29	70	74	49	79	46	62	54	60	64	64	59	66	39	45	44	81	24	47	77	39	43	42	54	45	62	39	87	61	79	77	84	78	88	55	71	61	30	78	51	51	61	60	62	67	87	66	36	52	42
C12orf4	5	5	7	8	0	8	3	5	12	16	9	2	0	3	2	10	6	5	5	6	7	1	2	6	20	22	16	26	12	14	18	19	22	25	25	10	19	13	11	18	28	7	28	29	21	27	3	4	8
C12orf43	166	178	193	147	126	209	245	136	183	176	204	210	222	159	133	162	131	179	240	223	184	189	225	143	166	119	187	131	199	178	195	160	173	160	214	153	116	169	140	184	208	178	149	154	173	123	132	170	109
C12orf45	65	77	47	57	68	53	52	45	52	84	58	64	83	88	62	56	60	77	81	39	53	80	84	61	81	64	78	84	109	76	74	89	95	79	95	64	62	97	41	97	117	79	68	79	102	98	37	103	72
C12orf49	0	1	0	1	0	0	1	0	0	0	7	3	0	1	0	0	0	2	1	0	0	0	0	1	0	0	0	1	0	0	0	1	0	0	0	0	0	0	0	0	2	0	0	2	1	0	1	1	0
C12orf57	1164	1200	1128	1089	957	1036	1236	1007	1236	1305	1409	1301	1735	1278	1230	1463	1178	1647	1794	1201	1436	1526	1780	1372	1155	904	1213	1319	1382	1094	1356	1268	1262	1209	1413	916	869	1270	963	1371	1377	1052	1179	1305	1227	1174	796	1298	1076
C12orf60	3	0	0	2	0	0	0	0	2	0	0	0	0	1	0	0	0	0	0	5	3	0	0	0	0	0	3	0	0	0	1	1	0	3	2	0	0	0	0	1	1	0	3	4	0	0	2	0	0
C12orf65	208	257	161	195	153	236	202	188	248	233	180	219	261	227	205	231	196	253	312	189	260	278	255	301	283	229	329	309	311	249	348	307	293	354	317	207	243	367	284	363	376	262	352	329	315	361	151	276	161
C12orf66	12	10	3	11	11	6	9	8	10	5	5	13	14	19	6	7	15	8	13	4	8	8	8	7	6	6	3	3	5	4	4	6	8	7	7	1	1	0	3	7	4	4	9	0	4	6	6	14	12
C12orf71	0	0	0	0	0	0	0	0	0	0	0	0	0	0	0	0	0	0	0	0	0	0	0	0	3	0	0	2	0	0	0	0	1	0	0	1	0	0	0	0	0	0	0	0	3	0	0	3	0
C12orf73	35	44	25	34	22	29	37	16	37	28	16	39	22	21	16	15	14	46	43	24	33	26	26	19	37	34	53	53	46	33	58	33	48	52	45	26	28	37	22	48	38	38	60	52	61	44	22	38	25
C12orf75	10	6	9	14	12	10	6	4	5	21	11	12	8	3	14	11	12	3	14	14	3	13	25	8	10	10	19	10	11	15	15	21	16	10	25	5	9	19	15	20	15	19	25	16	14	16	9	28	16
C12orf77	0	1	9	0	0	0	2	2	0	5	0	0	0	0	0	0	0	0	3	7	0	6	0	0	2	4	0	1	2	24	3	10	0	0	13	1	5	2	0	3	0	22	1	5	0	2	0	0	7
C14orf1	151	184	127	222	209	243	221	201	169	181	268	232	383	268	262	288	207	307	296	235	277	159	300	208	162	125	190	178	215	173	215	137	178	175	213	168	122	204	119	191	232	171	193	143	218	197	171	248	160
C14orf119	219	324	266	289	210	211	282	200	285	316	270	246	339	273	247	290	221	339	343	232	312	324	314	223	386	370	394	349	459	355	394	387	387	348	426	300	309	425	307	388	413	353	379	448	401	345	265	361	294
C14orf132	0	3	0	0	0	0	0	0	0	0	0	0	0	0	0	0	0	0	0	3	0	0	0	0	0	0	3	1	0	0	0	0	0	0	0	0	0	0	0	3	0	0	0	2	0	0	0	0	0
C14orf142	31	24	16	44	24	30	47	22	43	49	34	33	22	14	24	32	15	27	52	27	33	45	31	42	48	20	31	46	34	26	41	30	37	33	40	30	28	21	31	36	21	27	42	47	43	43	30	56	41
C14orf159	40	49	90	38	34	47	68	33	62	52	65	66	55	39	91	52	27	43	46	55	62	57	57	27	86	117	64	76	83	88	101	90	98	48	84	48	122	45	39	70	54	68	85	37	88	55	39	81	144
C14orf166	433	502	435	539	386	520	498	333	438	571	496	450	436	314	347	398	342	497	344	301	417	405	505	324	828	642	954	959	918	773	1084	950	917	774	1048	656	583	1041	811	1071	1010	741	959	990	836	824	718	989	891
C14orf169	0	12	1	0	3	0	0	0	3	9	0	1	3	4	0	0	0	1	0	3	0	0	4	4	3	0	3	0	2	0	6	0	0	0	1	2	0	6	2	0	2	0	5	0	0	0	2	7	6
C14orf178	0	1	3	0	0	2	3	0	0	0	0	0	0	0	0	0	2	0	0	0	0	0	2	0	0	2	0	1	0	0	1	0	0	1	1	0	1	0	1	3	1	0	0	0	0	0	0	0	0
C14orf2	1059	1111	913	1229	872	970	1032	986	1131	1345	1255	1125	1354	1094	1001	1065	732	1238	1205	1075	1088	1236	1363	1024	2094	1659	2011	1915	2215	1921	2389	2158	2222	2095	2502	1543	1434	1955	1477	1855	1935	1632	2038	2123	2095	1749	1316	1980	1643
C14orf28	0	0	3	4	0	0	0	3	3	0	0	4	0	1	0	0	0	0	0	0	0	0	0	0	0	0	2	1	0	0	0	0	0	1	0	0	0	0	0	3	1	0	0	0	1	1	9	1	5
C14orf37	0	0	0	0	0	0	0	0	0	0	0	0	0	0	0	1	0	0	0	0	0	0	0	0	0	0	2	1	0	0	0	0	0	0	0	0	0	2	0	1	0	0	0	0	0	0	0	0	0
C14orf79	0	1	8	0	1	5	5	4	2	2	0	2	1	1	0	0	2	0	0	1	3	1	2	0	1	0	2	1	1	2	1	0	2	1	0	0	0	6	0	3	3	2	1	2	5	1	0	4	0
C14orf80	2	6	3	5	12	1	7	2	7	2	13	3	2	6	3	4	4	1	14	3	3	7	2	0	2	2	0	5	5	1	2	7	3	4	0	1	0	3	2	0	1	2	3	8	7	5	8	15	4
C14orf93	1	1	3	0	4	0	1	2	9	5	2	4	13	6	6	6	0	10	13	7	5	7	12	2	13	1	8	3	11	1	9	6	7	13	1	6	2	6	4	3	6	11	12	8	7	5	3	4	6
C15orf27	0	0	5	0	0	0	0	1	0	0	0	0	0	3	0	1	0	3	0	0	0	0	5	0	2	0	0	4	0	1	0	0	2	1	3	0	0	0	0	0	0	3	0	0	3	3	1	0	1
C15orf39	34	238	40	47	25	348	30	157	129	145	416	74	91	249	19	46	31	355	33	154	153	133	404	73	148	23	22	255	26	110	93	112	270	59	291	139	27	24	28	295	34	129	110	95	287	68	11	186	33
C15orf40	101	81	75	123	100	112	83	106	79	118	104	84	142	84	64	102	69	105	113	74	104	133	133	108	106	89	90	86	126	102	128	119	117	82	94	100	63	108	85	107	132	89	100	97	114	99	87	105	92
C15orf41	13	27	19	18	14	31	22	7	15	14	25	21	18	16	24	19	15	19	16	22	22	14	11	15	17	9	27	14	22	16	20	13	21	8	19	23	14	25	9	20	19	15	14	21	19	18	5	13	17
C15orf48	0	0	0	0	0	0	1	0	0	0	0	0	0	0	0	0	0	0	1	0	0	1	0	0	0	0	0	0	0	0	0	1	0	0	0	0	0	0	0	0	0	0	0	2	0	0	3	0	0
C15orf52	0	0	0	0	0	0	3	1	0	0	0	0	0	0	0	0	0	0	0	0	0	0	0	0	0	0	0	1	0	0	0	0	0	0	0	0	0	0	0	0	0	0	0	1	0	0	0	1	0
C15orf56	0	0	0	0	0	0	3	0	0	0	0	0	0	0	0	0	0	0	0	0	0	0	2	0	0	0	0	0	0	0	0	0	0	0	0	0	0	0	2	0	0	0	0	0	0	0	0	3	0
C15orf57	59	51	55	45	57	59	66	44	65	69	119	62	71	68	54	56	51	60	99	52	57	77	78	75	166	130	151	148	163	121	159	119	232	144	176	127	118	113	128	148	173	120	167	111	229	136	31	88	92
C15orf61	94	111	93	112	87	97	142	68	86	99	133	87	253	169	142	209	175	186	239	140	170	200	221	186	47	48	59	51	93	42	67	54	67	43	69	49	54	65	55	73	99	55	78	84	77	67	85	143	86
C15orf62	0	0	0	0	0	0	0	0	0	0	1	0	0	0	0	0	0	0	0	0	0	0	0	0	0	0	0	0	0	0	0	0	0	0	0	0	0	0	0	0	0	0	0	0	0	0	0	0	0
C15orf65	2	4	0	0	1	3	3	0	6	1	1	0	0	0	1	3	3	0	1	2	2	0	0	0	0	0	2	0	3	2	1	0	1	1	0	0	2	0	0	0	3	0	1	1	0	3	0	2	1
C16orf13	1309	1476	1243	1590	1019	1277	1457	1108	1428	1435	1505	1219	1888	1457	1388	1810	1184	1982	2008	1465	1760	1657	2004	1382	1254	1036	1278	1359	1538	1253	1424	1203	1441	1246	1707	1098	1052	1329	1004	1348	1422	1201	1301	1292	1392	1268	921	1320	1085
C16orf45	0	0	1	0	0	0	0	0	0	0	1	0	0	0	0	0	2	5	1	0	3	0	3	0	1	2	2	5	1	0	1	2	2	0	1	2	0	0	1	5	3	0	3	3	0	0	3	0	2
C16orf46	0	0	0	0	0	3	0	0	1	0	0	3	0	1	3	0	1	0	0	1	0	1	0	0	0	1	0	0	0	3	0	1	1	0	0	0	0	0	0	0	0	0	0	0	0	0	0	0	0
C16orf52	0	0	0	0	0	2	0	1	0	0	0	2	0	0	0	0	0	0	0	4	0	0	0	0	0	0	0	0	1	0	0	2	0	0	1	1	0	0	0	0	2	0	0	3	0	0	1	0	0
C16orf54	46	69	50	59	44	74	63	137	58	137	83	77	43	29	43	29	18	39	38	105	65	107	60	42	37	21	19	35	27	68	36	67	40	22	152	41	23	20	18	50	35	60	29	87	54	35	28	61	36
C16orf58	43	39	23	24	22	67	33	28	44	30	39	27	14	3	6	10	7	15	9	28	33	14	29	19	14	6	3	27	17	14	15	12	17	19	24	18	8	13	10	33	28	29	30	19	24	26	20	59	28
C16orf59	218	212	197	223	212	170	216	182	215	224	206	220	247	160	198	219	172	222	285	154	256	191	238	195	74	71	89	61	85	81	92	88	103	63	115	64	67	115	76	116	91	98	107	112	96	102	95	157	139
C16orf62	0	2	0	0	0	0	0	2	0	0	0	0	0	0	0	0	0	0	0	0	0	4	0	0	1	2	0	0	2	0	0	2	0	2	0	1	0	0	0	0	0	0	0	3	0	0	0	0	0
C16orf70	29	38	28	39	14	45	40	55	23	37	37	21	78	28	35	52	35	49	37	37	46	27	40	26	42	26	32	34	27	34	28	25	38	20	72	26	15	30	27	36	33	36	22	31	43	16	28	47	45
C16orf71	0	2	4	2	0	3	3	1	0	2	3	0	0	0	0	2	0	10	3	1	1	0	2	1	0	1	3	1	0	5	0	1	0	2	0	1	0	1	1	4	0	4	1	2	1	1	0	3	2
C16orf72	3	0	1	0	0	0	1	0	0	3	0	0	0	0	0	3	0	0	2	0	0	0	7	0	0	1	0	1	0	0	0	0	0	0	0	0	0	0	0	0	0	0	0	0	0	0	1	3	4
C16orf74	0	0	4	0	0	2	0	0	2	0	0	5	0	2	2	2	0	2	1	1	3	4	2	0	2	4	3	1	1	0	1	3	1	0	0	4	2	4	0	4	2	1	1	3	1	8	6	2	0
C16orf86	4	13	1	1	4	11	9	6	7	2	4	3	9	3	4	4	0	5	5	1	4	0	6	2	3	3	2	2	1	6	7	6	3	0	6	3	5	5	0	5	1	7	5	8	3	2	0	7	2
C16orf87	12	23	18	9	22	24	19	14	27	9	15	18	12	7	10	21	12	16	17	16	10	10	21	8	43	41	52	39	55	58	41	46	48	43	51	27	28	53	38	34	55	33	35	63	62	48	19	24	27
C16orf89	0	0	0	0	0	0	0	0	0	0	0	0	0	0	0	0	0	0	0	0	0	0	0	0	0	0	0	0	0	0	2	0	0	0	0	0	0	0	0	0	0	0	0	0	0	0	0	0	0
C16orf91	78	118	113	88	89	141	114	105	103	86	112	122	113	82	64	112	59	123	133	107	88	95	130	87	76	62	84	65	112	51	110	65	80	98	80	56	48	109	66	90	93	91	93	91	87	103	89	119	62
C16orf93	20	35	17	26	24	29	44	21	44	31	39	26	61	30	38	44	28	26	31	37	42	55	38	25	19	18	14	14	18	22	27	20	11	21	17	17	14	20	17	20	18	19	30	30	16	26	19	28	17
C16orf95	11	17	13	28	19	21	25	17	19	26	23	17	28	24	4	29	18	24	23	15	32	39	38	23	16	13	24	21	20	26	17	24	22	16	36	13	23	27	29	33	25	33	9	26	26	20	15	28	26
C17orf100	0	0	0	0	0	0	6	3	0	4	5	1	0	5	0	3	0	0	3	3	2	1	0	0	1	0	2	3	2	3	8	0	0	1	1	3	0	1	1	1	5	2	3	0	0	1	0	0	0
C17orf104	3	2	0	1	0	0	1	2	0	0	0	0	3	0	0	4	1	0	1	0	9	5	0	2	0	1	0	3	7	2	1	2	0	3	0	0	0	0	0	1	4	3	3	1	0	0	0	0	1
C17orf105	0	0	0	0	0	0	0	0	0	0	0	0	0	0	0	0	0	0	0	0	0	0	3	0	0	0	0	0	0	0	0	0	0	0	0	0	0	0	0	0	0	0	0	0	0	0	0	0	0
C17orf107	0	0	0	0	0	0	0	0	0	0	0	0	0	0	0	0	0	0	0	0	0	0	0	0	0	0	0	0	0	0	0	0	1	0	0	0	0	0	0	0	0	0	0	0	3	0	0	0	0
C17orf49	246	235	171	231	148	185	213	173	207	256	287	207	257	212	211	249	161	294	227	204	235	256	309	212	204	166	215	230	240	207	224	316	265	203	261	187	172	198	185	253	272	203	195	312	237	190	133	242	186
C17orf51	4	0	1	1	0	0	7	3	1	4	4	2	1	1	1	3	2	0	2	0	1	0	1	3	0	2	0	1	2	1	0	0	1	0	2	0	0	0	2	5	0	1	0	2	2	0	1	1	0
C17orf53	13	18	25	28	16	46	27	35	23	36	19	19	37	23	18	25	12	33	24	35	30	27	29	19	20	8	29	23	25	48	23	19	27	23	54	18	7	27	17	27	19	63	19	37	26	21	7	14	30
C17orf58	15	17	11	9	1	5	18	17	8	16	17	12	9	5	7	8	16	16	16	6	15	19	13	13	9	7	6	5	10	4	9	3	10	12	6	9	6	5	4	11	14	12	14	6	3	2	20	16	11
C17orf59	8	7	7	7	0	9	13	14	15	25	14	11	2	0	3	0	7	9	5	1	1	4	4	7	3	3	2	3	8	4	3	4	1	4	10	3	6	4	3	6	13	6	3	7	6	12	6	13	16
C17orf62	345	418	399	419	284	404	418	395	426	489	529	347	600	449	459	474	312	537	587	419	508	473	581	399	408	288	411	369	509	384	418	433	472	351	491	312	264	412	332	457	448	428	398	462	455	344	238	401	419
C17orf64	4	0	2	2	2	6	8	1	6	4	0	1	3	2	3	8	4	3	0	2	8	1	6	4	1	2	1	0	0	6	3	2	5	2	5	0	0	1	1	1	4	3	6	2	1	4	6	0	6
C17orf67	0	4	2	1	0	0	1	6	2	4	3	3	0	3	1	0	3	3	6	3	2	4	5	2	2	6	2	2	5	7	7	5	7	2	2	2	4	2	0	5	1	3	2	6	2	1	3	8	7
C17orf75	14	14	18	11	5	13	13	10	27	15	5	19	11	1	2	9	15	19	4	10	9	13	8	6	11	13	19	10	18	13	16	14	17	22	10	11	19	16	13	18	21	11	19	14	11	18	14	10	11
C17orf78	0	0	0	0	0	0	0	0	0	0	0	0	0	0	0	0	0	0	0	0	0	0	0	0	0	0	0	0	0	0	0	0	0	0	0	0	0	0	0	0	0	0	0	0	0	0	0	0	0
C17orf80	20	9	6	30	17	23	28	20	14	18	22	27	25	16	12	2	9	13	18	10	23	8	5	14	45	21	26	27	31	19	43	39	29	52	23	34	21	29	10	36	18	13	37	26	21	30	26	27	30
C17orf82	0	0	0	0	0	0	0	0	0	0	0	0	0	0	0	0	0	0	4	0	0	0	0	0	0	0	0	0	1	0	0	0	0	0	0	0	0	0	0	0	0	0	0	0	0	0	0	0	0
C17orf85	58	34	33	26	29	36	32	33	42	50	34	38	44	19	12	15	13	23	25	16	42	17	19	13	28	35	27	27	28	13	27	23	19	19	55	15	26	24	25	34	46	25	32	27	16	14	57	65	41
C17orf89	103	121	83	106	83	100	129	90	116	107	98	143	126	78	75	82	58	128	132	121	89	108	106	99	170	123	191	174	224	169	189	177	194	183	423	235	225	318	244	284	339	288	269	288	286	310	290	471	358
C17orf96	0	0	0	0	0	0	0	0	0	0	0	0	0	0	0	0	0	0	0	0	0	0	0	0	0	0	0	0	0	1	0	0	0	0	0	0	0	0	0	0	0	0	0	0	0	0	0	1	0
C17orf97	10	8	3	9	6	0	8	0	0	1	6	3	0	2	0	8	1	4	5	2	2	4	3	0	1	0	4	3	0	7	3	9	0	0	4	1	0	0	1	5	2	7	6	0	1	6	0	1	4
C18orf21	62	64	65	76	55	61	52	37	48	64	72	66	93	37	54	60	51	73	61	56	64	68	72	57	69	46	62	60	82	77	73	72	67	70	81	55	40	44	69	64	76	70	66	62	69	72	50	107	88
C18orf25	1	6	3	9	11	6	8	1	6	13	4	10	5	8	14	10	4	9	10	5	10	1	7	21	3	7	10	7	4	2	3	6	2	11	10	1	6	3	8	6	3	7	6	6	4	6	0	10	7
C18orf32	130	198	153	207	151	154	178	145	192	178	226	128	229	129	151	161	168	179	228	118	168	145	215	147	265	224	280	317	361	278	355	296	259	291	308	178	219	273	193	330	354	227	270	255	273	225	126	199	233
C18orf54	2	0	0	3	0	0	1	3	2	0	5	3	5	1	4	0	0	0	0	1	0	0	1	0	2	2	1	1	0	0	1	2	4	3	0	2	0	2	0	4	1	1	0	0	1	4	0	0	0
C18orf65	0	1	0	3	1	0	0	0	0	0	0	0	3	0	0	0	0	0	2	0	0	0	1	0	1	0	0	0	1	0	0	0	0	1	2	0	0	0	0	0	0	0	0	0	0	0	0	0	2
C18orf8	23	34	23	24	27	22	34	24	17	23	32	20	22	23	8	34	16	18	36	14	11	16	24	14	24	16	25	36	28	25	43	18	24	17	36	18	16	16	28	32	32	36	48	24	23	27	21	30	41
C19orf12	5	9	3	7	12	5	13	26	8	9	5	12	9	3	4	5	6	6	1	40	11	12	8	5	1	4	10	4	7	34	12	7	5	5	13	2	3	4	5	14	5	33	2	11	2	10	2	13	15
C19orf24	20	23	15	20	24	22	22	21	11	20	22	19	21	19	24	11	10	22	19	12	17	27	26	13	26	37	39	44	41	25	44	32	36	28	53	31	63	55	42	58	83	40	72	58	72	47	28	47	51
C19orf25	208	266	210	265	228	232	253	172	221	271	332	204	321	194	214	247	239	282	278	229	309	277	389	244	167	117	142	156	164	140	155	159	166	133	194	119	102	168	140	154	162	179	185	160	189	123	145	206	193
C19orf35	4	9	11	5	5	25	10	4	1	4	14	6	11	10	11	6	0	7	8	12	8	5	7	3	6	3	3	9	5	4	9	1	14	0	37	6	7	5	0	12	9	10	5	5	11	4	7	19	7
C19orf38	74	73	39	53	49	41	52	50	66	71	49	57	81	53	25	56	50	36	35	72	53	65	63	45	45	56	61	41	69	44	68	45	53	65	75	52	49	60	75	54	77	68	68	60	54	38	43	65	56
C19orf43	56	79	75	49	80	76	78	65	93	87	101	90	105	77	74	102	84	166	135	80	129	116	148	91	58	52	63	45	46	55	34	66	41	33	77	50	34	71	58	56	46	60	45	84	59	38	43	103	83
C19orf44	1	2	0	2	4	0	0	0	6	3	6	0	0	5	2	0	3	0	0	2	0	3	8	3	7	4	6	5	6	2	4	8	3	7	3	10	3	2	2	6	5	0	0	5	5	6	0	1	3
C19orf47	4	14	12	12	6	9	7	10	25	11	13	4	22	4	5	5	3	14	12	7	10	3	8	7	16	2	11	11	20	19	13	10	18	9	31	4	9	7	9	14	17	21	7	15	23	17	3	17	18
C19orf48	596	626	506	575	444	601	609	645	612	573	677	576	815	631	626	668	502	905	915	820	730	655	958	626	427	314	465	487	485	479	555	405	488	461	562	391	348	479	351	479	492	474	509	439	484	424	431	615	448
C19orf52	8	1	5	7	0	2	0	3	6	4	0	6	6	3	0	11	8	0	5	12	5	3	3	2	1	1	2	0	1	5	2	4	5	2	8	3	3	2	0	0	0	2	2	4	10	0	6	6	6
C19orf53	1973	2219	1834	2165	1660	2139	2252	1705	2090	2058	2433	2003	2647	1882	1847	2217	1566	2472	2687	1918	2125	2006	2604	1769	2594	2044	2607	2778	3107	2404	2958	2290	2878	2580	3109	2028	1951	2633	2079	2873	3149	2387	2799	2530	2798	2424	1387	2280	2063
C19orf54	0	3	2	0	5	11	5	11	7	1	3	0	6	1	1	7	1	8	9	5	1	8	5	3	4	3	6	5	13	6	10	3	2	4	0	0	2	2	3	4	10	5	7	2	0	10	2	7	8
C19orf57	0	2	3	0	0	0	0	5	0	9	4	7	1	0	0	5	3	0	2	0	6	0	1	0	4	1	2	2	4	5	0	3	1	4	1	2	0	0	0	0	4	3	0	2	1	3	3	9	6
C19orf60	554	549	454	625	463	551	546	510	529	548	549	507	605	528	444	537	502	582	668	516	546	555	742	497	399	314	436	374	435	378	417	422	435	348	476	389	296	447	359	408	467	334	369	437	439	358	354	512	371
C19orf66	141	142	120	148	102	135	135	97	119	102	160	127	207	122	182	158	160	160	195	130	151	88	143	157	51	37	60	49	56	49	65	39	67	43	66	17	27	74	56	44	39	37	61	48	59	38	106	178	122
C19orf67	0	0	0	0	0	0	0	0	0	0	0	0	0	0	0	0	0	0	0	0	0	0	0	0	0	0	0	0	0	0	0	0	0	0	0	0	0	0	0	0	0	0	0	0	0	0	0	0	0
C19orf68	1	2	6	0	1	6	0	6	6	3	4	6	5	0	0	4	4	7	0	1	9	6	2	1	1	2	5	1	3	1	5	1	5	1	3	4	1	6	4	1	1	3	7	4	1	3	2	10	7
C19orf70	725	721	592	796	597	627	807	646	801	869	846	776	979	810	649	863	668	963	953	815	894	973	1085	843	671	517	691	633	750	650	729	706	735	696	898	517	509	733	553	708	820	596	690	798	724	723	444	741	559
C19orf71	0	0	0	0	0	3	0	0	0	0	0	0	0	0	0	0	0	0	0	0	0	0	0	0	0	0	0	0	0	0	0	0	0	0	0	0	0	0	0	0	0	0	0	0	0	0	0	0	3
C19orf73	10	8	2	1	9	7	15	0	10	9	7	11	8	4	5	3	0	4	6	6	4	6	0	15	4	5	5	8	11	5	5	8	6	5	1	4	5	8	3	5	0	4	5	10	2	4	4	6	3
C19orf84	0	0	0	0	0	0	0	0	3	0	0	0	0	0	0	0	0	0	0	0	0	0	0	0	0	0	0	0	0	1	0	0	0	0	0	0	0	0	0	0	0	1	0	0	0	0	0	0	0
C1D	56	66	33	69	71	36	59	63	55	68	72	52	62	51	37	59	31	48	55	35	51	53	71	30	219	181	256	266	267	198	278	274	267	235	259	155	156	248	175	207	249	186	191	252	224	220	67	119	110
C1GALT1	30	20	22	12	11	17	30	19	14	22	23	19	19	22	47	6	6	15	27	9	16	12	20	17	5	11	10	18	16	9	11	9	8	11	12	5	7	23	5	13	10	11	3	12	10	6	18	19	10
C1GALT1C1	31	27	20	15	16	36	30	12	24	21	19	17	32	20	29	33	25	28	25	20	28	8	39	13	27	33	33	52	39	31	32	36	48	34	33	33	24	45	27	35	36	50	36	37	38	39	25	36	43
C1GALT1C1L	2	0	0	0	2	0	0	1	3	0	1	0	2	0	0	0	1	0	1	0	0	0	0	0	1	0	1	0	1	3	0	0	0	0	0	0	0	3	0	0	0	2	0	0	0	0	2	4	2
C1QA	13	17	22	11	10	22	12	15	8	26	13	17	11	9	12	7	12	14	20	10	14	10	6	5	12	17	22	12	7	14	19	22	13	17	23	8	8	28	11	19	22	17	20	29	13	17	12	12	14
C1QB	0	0	5	1	0	0	0	2	0	0	0	0	1	1	0	0	0	0	2	0	0	0	2	0	1	0	0	1	0	0	1	0	2	0	0	0	0	0	1	0	0	0	1	0	0	0	0	0	0
C1QBP	176	191	147	249	205	198	199	185	189	224	225	217	288	190	214	186	187	279	236	214	239	261	278	208	214	181	246	246	316	204	256	274	311	247	359	218	229	301	329	302	371	269	299	311	388	306	268	372	316
C1QC	9	8	5	6	2	13	4	11	5	4	6	9	19	6	3	10	3	8	11	14	9	21	11	11	9	3	2	4	5	3	9	5	4	5	9	12	5	6	6	4	3	9	7	2	6	2	6	6	9
C1QL3	0	0	0	0	0	0	0	0	0	0	0	0	0	0	0	0	0	0	0	0	0	0	0	0	0	0	0	0	0	0	0	0	0	0	0	0	0	0	0	0	0	0	0	0	0	0	0	0	0
C1QL4	0	0	0	0	0	0	0	0	0	0	0	0	0	0	0	0	0	0	0	0	0	0	0	0	0	0	0	0	0	0	0	0	0	0	0	0	0	0	0	0	0	0	2	0	0	0	0	0	0
C1QTNF2	2	0	0	2	2	4	0	1	3	3	0	4	8	6	2	3	0	4	2	0	2	2	0	0	0	1	1	4	3	0	0	0	3	2	2	0	0	0	0	8	4	0	0	0	5	1	1	0	0
C1QTNF5	0	0	0	0	0	0	0	0	0	0	0	0	0	0	0	0	0	0	0	0	0	0	0	0	0	0	0	0	0	0	0	0	0	0	0	0	0	0	0	0	0	0	0	0	0	0	0	0	0
C1QTNF6	0	1	0	0	0	4	0	3	0	3	0	0	0	2	0	0	2	0	0	0	0	0	0	0	0	0	0	0	2	0	0	2	0	0	1	0	0	0	0	0	0	0	0	2	0	0	0	0	0
C1QTNF7	0	0	0	0	0	0	0	0	0	0	0	0	0	0	0	0	0	0	0	0	0	0	0	0	0	0	0	0	0	0	0	0	0	0	0	0	0	0	0	0	0	0	0	0	0	0	0	0	0
C1QTNF9	0	0	0	0	0	0	0	0	0	0	0	0	0	0	0	0	0	0	0	0	0	0	0	0	0	0	1	0	3	0	0	0	0	0	2	0	0	3	0	0	1	0	0	0	0	0	0	0	0
C1QTNF9B-AS1	3	3	0	4	0	0	0	0	0	4	4	0	1	0	0	0	0	0	2	1	0	3	1	4	2	1	4	3	0	4	1	0	3	2	2	0	0	2	3	0	0	0	1	0	3	5	4	4	5
C1R	0	0	0	0	0	2	3	0	0	0	2	1	0	2	0	0	0	0	0	5	0	0	0	0	0	0	0	0	0	0	1	1	0	0	2	0	0	0	0	0	0	0	0	3	0	0	0	0	0
C1RL	12	13	6	6	4	20	12	20	11	10	11	7	18	23	8	12	19	2	12	8	39	15	18	13	25	7	13	15	14	23	9	14	9	9	18	13	13	6	11	20	21	18	16	10	12	8	5	27	5
C1S	0	0	0	0	0	0	0	0	0	0	0	0	0	0	2	0	0	0	0	0	0	0	0	3	0	0	0	0	0	0	0	0	0	0	0	0	0	0	0	0	0	0	0	0	0	0	0	2	0
C1orf101	0	0	7	7	0	0	0	0	0	0	2	0	0	0	0	0	0	0	0	4	0	3	0	3	1	1	0	1	3	1	1	0	1	0	0	3	4	1	0	0	2	2	4	0	3	0	0	0	0
C1orf106	1	8	9	0	0	11	15	8	8	7	4	2	7	9	2	1	3	3	4	7	9	4	7	12	11	4	1	5	8	10	6	1	5	5	4	9	2	1	1	2	5	4	10	4	14	4	5	7	6
C1orf109	42	41	35	34	26	43	37	37	62	50	56	28	50	27	38	64	38	44	63	49	30	58	47	64	58	42	38	37	45	50	49	48	61	33	71	37	30	37	30	53	38	56	46	49	46	31	21	42	34
C1orf112	2	13	7	1	1	7	18	10	13	21	8	6	9	6	5	4	3	8	7	4	8	6	6	3	7	11	10	11	13	10	10	4	9	13	16	5	11	14	5	15	14	6	17	6	6	12	19	14	20
C1orf115	0	0	0	0	0	0	0	0	0	0	0	0	0	0	0	0	0	0	0	0	0	0	0	0	0	0	0	1	0	0	0	0	0	0	0	0	0	0	0	2	0	0	0	0	0	0	0	0	0
C1orf116	1	0	0	0	0	0	0	0	0	0	0	0	0	0	0	0	0	0	3	0	0	0	0	0	0	0	0	0	0	0	0	0	0	0	0	0	0	0	0	0	0	0	0	0	0	0	0	0	0
C1orf122	19	17	14	41	15	36	34	27	22	23	44	26	38	30	38	51	28	35	43	40	34	36	48	52	29	19	24	18	24	32	21	27	29	23	23	18	33	22	24	23	48	26	23	29	32	30	19	39	24
C1orf123	202	195	166	171	173	192	147	149	188	222	186	178	264	151	178	255	173	223	223	189	219	212	237	151	248	212	222	221	259	219	231	216	213	206	311	164	154	222	188	251	266	225	249	270	201	250	192	334	244
C1orf131	637	665	605	794	470	634	792	598	702	665	754	615	934	708	583	786	566	690	832	646	695	693	774	599	1114	883	1125	1089	1394	1114	1273	1003	1287	1063	1276	788	672	1009	930	917	1153	1000	1074	783	1098	928	564	697	706
C1orf159	20	15	27	19	9	33	11	27	22	33	37	21	27	14	11	21	8	20	39	20	38	27	38	37	14	13	12	17	25	17	28	10	12	18	23	10	15	19	10	19	13	23	28	5	18	9	16	19	13
C1orf162	200	231	248	280	205	206	263	153	221	109	278	237	277	231	296	283	201	286	345	177	301	135	318	245	309	289	376	367	472	273	380	162	367	396	350	213	298	388	285	357	417	237	369	158	409	357	252	312	318
C1orf174	44	57	38	33	28	58	34	29	39	23	44	30	38	35	25	68	36	58	35	39	43	41	58	47	55	25	56	38	52	36	42	43	64	48	46	32	29	45	35	57	58	36	36	40	55	55	36	50	52
C1orf186	31	28	35	37	16	30	22	25	43	30	61	52	38	22	20	37	23	16	38	20	22	24	47	40	49	19	32	37	30	24	36	36	39	34	43	25	20	23	17	30	41	14	29	28	29	37	18	22	14
C1orf189	0	0	0	0	0	0	0	3	6	0	0	0	0	1	0	0	0	0	0	0	5	0	1	0	0	2	0	0	1	3	4	1	1	2	0	0	0	3	0	2	3	1	11	0	1	3	0	0	0
C1orf195	0	0	0	0	0	0	0	0	0	0	0	0	0	0	0	0	2	0	0	0	0	0	0	0	0	0	0	0	0	0	0	0	0	0	0	0	0	0	0	0	0	0	0	0	0	0	0	0	0
C1orf198	8	32	17	22	11	14	21	27	30	13	30	11	16	10	15	15	16	12	18	16	16	8	11	9	9	8	16	5	13	17	13	11	9	16	33	13	10	19	16	18	27	26	10	25	18	28	8	36	18
C1orf21	115	87	72	89	66	72	95	109	71	116	81	87	98	74	79	52	49	99	103	77	80	101	84	55	111	93	116	113	116	127	116	134	115	123	127	67	87	115	93	127	118	118	129	147	114	97	82	92	81
C1orf216	5	5	2	0	1	7	4	0	6	2	4	0	0	6	1	2	0	0	2	3	3	4	1	0	2	0	1	1	1	2	2	0	0	3	0	4	1	1	0	1	1	2	2	0	0	3	5	2	2
C1orf228	2	0	0	0	0	0	2	2	0	0	0	0	6	0	0	0	1	1	2	0	5	1	0	0	0	0	0	3	2	2	0	0	5	1	2	0	0	0	0	0	2	6	1	0	2	4	1	1	1
C1orf229	0	0	0	0	0	0	0	0	3	0	0	0	0	0	0	0	0	0	0	0	0	0	0	0	0	0	0	0	0	0	0	0	0	0	0	0	0	0	0	0	0	0	0	0	0	0	0	0	0
C1orf233	0	0	3	0	0	0	0	0	0	0	0	0	0	0	0	0	0	0	0	0	0	0	0	0	0	0	0	0	0	0	0	0	0	0	0	0	0	0	0	0	0	0	0	0	0	2	0	0	0
C1orf27	9	3	12	20	2	11	14	14	2	12	7	5	10	19	14	11	8	16	16	19	10	8	15	9	16	17	15	16	19	15	17	18	19	17	25	19	9	12	8	19	15	5	22	19	13	14	19	10	10
C1orf35	294	358	293	376	322	365	394	338	351	450	426	340	268	216	199	247	212	238	260	220	245	287	263	217	191	176	198	208	212	169	214	219	220	212	240	199	170	297	223	218	281	230	271	260	284	243	218	388	319
C1orf43	628	780	639	651	500	764	693	820	828	750	712	697	902	644	683	713	500	974	746	740	802	643	755	781	649	481	670	728	650	711	788	574	642	556	769	501	443	629	522	816	673	692	742	627	654	548	502	888	752
C1orf50	547	576	577	724	500	544	676	452	650	573	654	584	335	230	287	352	273	412	440	276	405	347	377	406	268	235	337	318	315	255	335	317	308	305	427	277	273	456	250	372	391	331	362	390	335	313	483	734	723
C1orf52	94	125	131	133	111	169	138	104	116	180	160	116	147	104	83	82	73	150	162	103	109	149	105	115	144	145	222	163	215	179	207	191	200	175	226	124	125	200	140	163	225	135	220	151	203	159	95	176	118
C1orf53	59	88	67	83	84	82	100	85	87	92	73	103	103	71	63	109	59	81	100	86	91	99	126	90	54	40	72	63	50	61	57	60	56	65	90	40	44	81	50	73	59	60	63	64	57	71	46	76	55
C1orf54	60	93	82	78	78	60	98	56	84	69	110	65	120	70	73	102	55	125	82	72	65	105	119	78	292	220	306	331	341	252	327	346	396	282	357	250	235	290	270	354	302	270	288	353	333	288	118	192	140
C1orf56	6	11	4	12	9	13	12	12	7	11	11	5	7	16	8	14	17	14	25	6	8	6	16	7	1	5	4	7	6	2	4	3	3	0	7	4	5	3	1	5	3	0	1	2	1	0	4	16	1
C1orf74	15	5	12	7	11	15	12	11	12	17	19	20	22	21	8	15	7	13	14	9	20	25	27	28	5	11	7	8	8	10	5	10	12	8	18	9	3	17	8	12	5	11	17	9	16	10	1	22	12
C1orf95	0	0	0	0	0	0	0	0	0	0	0	0	0	0	0	0	0	0	0	0	0	0	0	0	0	0	0	0	0	0	0	0	0	0	0	0	0	0	0	0	0	0	0	0	0	0	0	2	0
C2	83	72	78	52	64	62	33	68	76	74	78	53	67	56	76	91	40	89	135	78	110	88	98	56	47	46	63	52	52	69	62	60	60	28	53	44	50	52	23	51	55	60	59	78	62	44	35	66	61
C20orf144	0	0	0	0	0	0	0	0	0	0	0	0	0	0	0	0	0	0	0	0	0	0	0	0	0	0	0	0	0	0	0	0	0	0	0	0	0	0	0	0	0	0	0	0	0	0	0	0	0
C20orf194	0	4	3	8	0	10	5	3	0	7	3	0	3	0	0	0	0	3	0	0	0	3	3	0	2	3	3	2	0	0	1	0	0	1	5	1	0	2	0	4	0	0	0	0	0	0	0	6	0
C20orf195	0	0	0	0	0	0	0	0	0	0	0	0	0	0	0	0	0	0	0	0	0	0	0	0	0	0	0	0	0	0	1	0	0	0	0	0	0	2	0	0	0	0	0	0	0	0	0	0	0
C20orf196	14	21	16	25	21	22	25	18	31	30	14	15	37	18	35	31	9	27	27	21	23	19	37	26	27	27	32	29	32	43	45	27	38	30	36	36	30	30	29	47	37	45	30	20	24	39	31	49	25
C20orf197	38	31	17	22	18	29	46	15	30	34	33	20	34	26	24	33	21	27	39	38	25	24	35	23	54	61	52	48	79	44	62	37	50	71	70	57	55	73	43	69	67	58	74	28	52	70	15	38	46
C20orf203	0	0	0	0	0	0	0	0	0	0	0	0	0	0	0	0	0	0	0	0	1	0	1	0	3	0	0	0	0	6	1	0	0	2	0	6	0	0	0	1	0	0	0	0	0	0	0	0	0
C20orf24	16	38	36	43	39	35	24	20	30	29	37	47	70	31	62	49	30	116	66	60	49	69	84	55	48	34	41	51	41	51	47	61	41	57	97	52	48	76	51	79	75	69	48	97	81	87	90	111	117
C20orf27	373	463	315	461	312	400	409	448	410	438	453	344	459	342	328	374	282	457	451	457	383	387	438	343	407	277	393	367	445	519	457	398	443	395	520	318	295	403	314	369	398	550	429	488	419	388	261	404	365
C20orf96	3	0	1	9	0	2	5	0	0	0	0	7	1	0	0	3	0	4	0	0	0	3	0	4	7	6	11	4	1	0	4	3	3	9	7	2	8	15	1	7	4	0	4	2	3	7	0	3	7
C21orf140	0	0	0	0	0	0	0	0	0	0	0	0	0	0	0	0	0	0	0	0	0	0	0	0	0	0	0	1	0	0	0	0	0	0	0	0	0	0	0	0	0	0	0	0	0	0	0	0	0
C21orf2	80	64	76	101	83	72	106	79	78	90	116	63	114	86	81	100	49	130	85	81	102	111	100	81	40	29	60	33	54	27	38	43	38	38	49	41	26	50	36	32	56	27	29	44	36	29	52	74	66
C21orf33	234	265	244	303	178	255	313	266	319	286	278	213	360	269	253	311	273	326	355	260	426	328	311	250	226	162	209	192	296	220	271	250	223	191	269	197	174	224	164	242	299	206	227	263	249	186	153	227	201
C21orf58	193	181	160	224	146	221	243	230	237	285	231	211	275	297	213	335	193	324	357	313	317	279	274	218	157	89	129	146	200	164	162	194	130	115	210	134	107	165	108	136	192	139	127	214	156	134	126	231	175
C21orf59	185	177	155	212	139	172	174	155	147	194	174	175	182	173	175	234	167	198	225	154	206	177	215	206	161	149	171	184	200	149	198	177	182	176	190	145	140	179	114	204	193	124	165	150	156	188	140	210	126
C21orf62	0	0	0	0	0	0	0	0	2	0	0	0	0	0	0	0	0	0	0	0	0	0	0	0	0	0	0	0	0	0	0	0	0	0	0	0	0	0	0	0	0	0	0	0	0	0	0	0	0
C21orf91	10	11	5	15	8	11	17	7	11	13	18	10	4	7	3	7	8	10	18	7	4	15	6	6	14	14	21	20	23	14	11	14	27	28	23	10	14	19	10	17	12	14	12	16	19	23	18	16	9
C22orf15	0	0	0	0	0	0	0	0	0	0	0	0	0	0	0	0	0	0	0	0	0	0	0	0	0	0	0	0	1	1	0	0	0	0	0	0	0	0	0	0	5	0	0	0	0	0	0	0	0
C22orf23	0	1	2	0	0	0	0	0	0	0	0	0	0	0	0	0	0	3	0	0	0	0	1	0	1	0	0	0	0	1	0	0	0	1	5	2	0	0	0	0	0	0	0	0	0	0	1	0	0
C22orf24	0	0	0	0	0	0	0	0	0	1	0	0	0	0	0	0	0	0	0	0	0	0	0	0	0	1	0	0	0	0	0	0	0	0	0	1	0	0	0	0	0	0	0	0	0	0	0	0	0
C22orf29	0	1	0	0	0	0	0	0	0	1	0	0	0	0	0	0	0	0	0	0	0	0	0	0	0	0	0	1	0	0	1	0	0	0	0	0	0	0	0	1	0	1	1	0	4	1	2	3	0
C22orf34	28	29	17	41	31	17	32	39	37	33	37	29	59	27	43	32	33	34	64	63	54	48	46	27	18	29	42	26	28	29	19	37	30	32	38	13	30	31	20	24	34	26	21	33	44	26	27	30	44
C22orf39	0	0	0	0	0	0	0	0	0	0	0	0	0	0	0	0	0	0	0	0	0	0	0	0	0	0	0	0	0	0	0	0	0	0	0	0	0	0	0	0	0	0	0	0	1	0	0	0	0
C22orf46	0	0	0	0	0	0	1	0	0	0	0	0	0	0	0	0	0	0	0	0	0	0	0	0	0	0	0	0	2	0	0	0	0	0	0	0	0	0	0	0	1	0	0	0	0	0	0	0	0
C2CD2	1	0	0	0	0	0	0	0	2	1	0	0	0	0	0	0	0	0	1	0	0	0	0	0	0	0	1	0	0	0	0	0	0	0	0	0	0	1	0	0	1	0	0	0	0	0	0	0	0
C2CD2L	2	0	0	1	0	0	0	2	0	5	0	0	0	0	0	6	0	0	0	0	0	0	3	0	1	1	0	2	2	4	1	5	2	0	0	3	0	0	7	0	3	7	0	7	0	0	0	0	0
C2CD3	5	6	11	1	9	5	19	13	5	3	5	9	11	5	1	1	0	7	6	11	15	1	10	4	8	6	8	11	12	15	8	10	7	6	21	3	3	10	11	15	18	8	12	4	10	4	17	11	11
C2CD4C	0	0	0	0	0	0	0	0	0	0	0	0	0	0	0	0	0	0	0	0	0	0	0	0	0	0	0	0	1	1	0	0	0	0	3	0	0	0	0	0	3	0	0	0	0	0	0	0	0
C2CD5	0	6	1	0	0	9	0	0	3	0	0	5	0	0	3	0	0	1	0	1	0	0	0	0	1	1	5	5	1	0	2	1	2	0	5	3	1	1	0	3	3	0	0	0	1	0	4	0	3
C2orf15	0	3	3	1	0	7	4	0	0	0	3	0	0	0	1	0	0	1	0	0	0	7	2	4	0	0	1	0	1	0	3	0	2	3	2	0	0	0	0	0	0	0	3	1	1	3	0	0	0
C2orf27A	0	0	0	0	0	0	0	0	0	0	0	0	0	0	0	0	0	1	0	0	0	0	0	0	1	0	0	1	0	0	0	0	0	0	0	2	0	0	0	2	0	0	0	0	0	0	0	1	0
C2orf40	0	0	1	0	0	0	0	0	0	3	0	0	0	0	0	0	0	0	0	0	0	0	0	0	0	0	0	0	1	0	0	0	4	0	0	0	0	0	0	0	0	0	2	0	0	0	0	0	3
C2orf42	0	1	1	5	6	2	6	8	3	6	2	4	2	1	2	3	2	10	7	5	1	4	5	0	8	2	2	4	7	6	10	4	4	6	7	4	4	3	8	5	10	5	12	2	9	5	11	10	5
C2orf44	2	10	6	2	9	1	9	3	12	10	13	3	6	1	1	0	0	1	6	2	8	10	8	3	4	6	18	5	12	2	10	14	6	7	3	4	1	17	3	20	16	3	10	14	15	3	5	3	4
C2orf47	15	38	45	47	26	31	46	20	44	41	53	26	60	30	21	30	33	44	30	38	42	66	44	43	24	30	27	33	32	16	35	35	26	30	27	24	38	16	22	29	47	15	39	21	41	21	25	57	45
C2orf48	0	0	0	0	0	0	0	0	0	0	0	0	0	0	0	0	0	0	0	0	0	0	0	0	0	0	0	0	0	0	0	0	0	1	0	0	0	0	0	0	0	0	0	0	0	0	0	0	0
C2orf49	57	49	55	54	46	69	40	45	70	78	63	54	52	18	22	56	22	45	61	29	53	54	61	39	117	80	127	123	136	99	141	117	126	105	104	79	67	68	67	106	98	72	97	102	95	96	59	80	91
C2orf50	2	0	0	0	0	0	0	0	0	2	4	0	2	0	0	0	0	0	2	0	0	0	0	0	0	0	1	0	2	0	0	0	0	0	0	0	0	5	0	0	0	0	0	0	0	0	0	0	0
C2orf61	0	0	0	0	0	0	0	0	1	0	0	0	0	0	0	0	0	0	0	0	0	0	0	0	0	0	0	0	0	0	0	0	0	0	0	0	0	0	0	0	0	0	0	0	0	0	0	0	0
C2orf68	87	98	93	123	60	91	97	94	97	99	152	77	118	77	96	134	71	132	126	104	95	112	144	75	71	57	93	73	91	72	91	92	83	55	81	76	49	99	77	76	81	70	97	103	70	42	51	91	80
C2orf69	23	31	24	60	20	37	22	24	23	31	49	25	18	27	22	11	22	25	26	21	22	35	32	11	10	18	17	19	16	22	24	21	23	22	24	12	23	14	14	24	39	18	20	22	17	15	24	29	35
C2orf70	0	0	0	0	0	0	0	0	0	0	0	0	0	0	0	0	0	0	0	0	0	0	0	0	0	0	0	0	0	1	0	0	0	0	0	0	0	0	0	0	0	4	0	0	0	0	0	0	0
C2orf71	0	0	0	0	0	0	0	0	0	0	0	0	0	0	0	0	0	0	0	0	0	0	0	0	0	0	0	0	0	0	0	0	0	0	0	0	0	0	0	0	0	0	0	0	0	0	0	0	0
C2orf72	0	0	0	0	0	0	0	0	0	0	0	0	0	0	1	0	0	0	0	0	0	0	0	0	0	0	0	0	0	0	0	0	0	0	0	0	0	0	0	0	0	0	0	0	0	0	0	0	0
C2orf74	63	88	80	133	55	84	77	77	76	115	99	66	103	88	64	110	91	119	117	57	97	81	106	119	169	136	181	175	208	162	221	164	167	196	203	124	145	163	119	211	217	139	197	218	117	185	75	154	85
C2orf76	19	15	12	26	20	14	17	11	19	16	17	22	26	12	7	7	12	29	16	14	18	21	14	17	53	26	43	32	40	51	55	46	32	49	66	29	29	45	17	41	56	42	38	26	38	52	28	36	40
C2orf81	0	0	0	0	0	0	0	0	0	2	0	0	0	2	0	0	0	4	0	0	0	0	0	0	1	0	0	0	0	0	0	0	0	0	1	2	0	0	0	0	0	0	0	0	0	0	0	0	0
C2orf82	0	0	0	0	0	0	0	0	0	0	0	0	0	0	0	0	0	0	0	0	0	0	0	0	0	0	0	0	0	0	0	0	0	0	0	0	0	0	0	0	0	0	0	0	0	0	0	3	0
C2orf88	0	0	0	0	2	0	0	0	0	0	0	0	2	0	0	7	1	0	0	0	0	0	0	0	0	1	0	1	0	0	2	1	1	3	0	0	0	0	1	1	0	0	0	0	0	0	2	0	0
C2orf91	0	1	0	0	4	0	0	0	0	0	0	0	0	0	0	0	0	0	0	0	0	0	0	0	0	2	0	0	0	0	0	0	0	0	0	0	0	0	0	0	0	0	0	0	0	0	0	0	0
C3	0	24	35	18	1	69	30	22	21	36	32	16	15	25	42	8	8	50	17	36	20	38	21	15	25	29	12	51	18	28	14	22	20	8	88	21	31	19	12	58	17	34	20	36	31	1	14	31	37
C3AR1	1	4	6	2	3	2	0	2	0	5	0	1	4	1	1	6	1	5	10	2	4	5	9	5	4	4	1	5	3	2	4	8	7	3	8	1	5	3	0	9	0	5	1	4	7	1	0	4	4
C3orf14	54	54	57	89	82	62	74	55	68	74	81	63	86	82	46	77	65	73	50	53	60	92	78	54	116	105	113	97	124	79	131	143	115	118	167	96	105	142	116	146	103	119	130	120	125	109	89	105	118
C3orf17	21	17	29	30	18	20	24	24	20	28	33	24	31	19	15	30	24	36	19	18	19	26	28	19	40	45	44	45	60	34	49	44	49	30	53	30	23	55	39	65	70	36	45	39	49	21	28	43	43
C3orf18	0	0	0	0	0	1	0	2	0	0	5	5	0	1	1	0	3	0	0	6	0	0	1	0	1	0	0	1	0	0	1	0	0	2	0	0	0	0	0	1	0	0	0	1	0	1	1	1	0
C3orf20	0	0	0	0	0	0	0	0	0	0	0	0	0	0	0	0	0	0	0	0	0	0	0	0	0	0	0	0	1	0	0	0	0	0	0	0	0	0	0	0	2	0	1	0	0	0	0	0	0
C3orf33	2	3	0	0	7	0	3	0	11	0	3	2	7	2	0	3	0	7	6	1	4	10	2	3	5	3	3	5	2	4	3	5	1	3	0	3	3	6	2	3	6	10	1	0	5	4	4	4	1
C3orf35	0	0	0	0	0	0	0	0	0	0	1	0	0	0	0	0	0	0	3	0	0	0	0	0	1	0	1	0	0	0	2	0	0	2	1	0	0	0	0	0	0	0	0	0	0	0	0	0	0
C3orf38	31	28	37	41	22	32	35	9	42	23	50	28	34	22	2	35	9	34	28	20	8	30	41	22	10	13	22	19	46	29	16	27	14	21	17	14	17	18	22	30	35	21	22	24	18	20	23	32	32
C3orf52	0	0	0	1	1	0	3	0	0	0	0	0	0	0	0	0	0	0	0	0	0	0	0	0	1	0	0	1	0	1	1	0	0	0	0	0	0	0	0	0	0	2	0	0	0	0	0	0	0
C3orf58	5	13	3	2	6	1	7	3	2	6	5	6	0	4	2	0	3	2	0	0	7	2	0	1	7	1	2	1	1	0	2	3	2	1	2	6	0	2	1	9	2	2	7	8	6	0	7	9	4
C3orf62	0	0	1	7	2	0	0	5	0	2	1	0	3	0	3	1	2	5	1	3	4	0	0	3	4	0	3	4	12	6	3	8	3	0	3	2	1	4	1	9	8	4	6	8	1	2	2	4	2
C3orf67	0	0	0	1	0	0	0	0	0	0	0	0	0	0	0	0	0	0	0	0	0	0	0	0	0	0	0	0	0	0	0	0	0	0	0	0	0	0	0	0	0	0	0	0	1	0	0	0	0
C3orf70	0	0	0	0	1	3	0	1	3	6	0	4	0	3	0	0	0	0	0	2	0	0	1	0	1	0	0	0	0	5	0	0	0	1	0	0	0	0	0	1	0	5	1	3	1	3	0	0	0
C3orf80	0	0	0	0	0	0	0	0	0	0	0	0	0	0	0	0	0	0	0	0	0	0	0	0	0	0	0	0	0	0	0	0	0	0	0	0	0	0	0	0	0	0	0	0	0	0	0	0	0
C4BPA	0	0	0	0	0	0	0	0	0	0	0	0	0	0	0	0	0	0	0	0	0	0	0	0	0	0	0	1	0	0	0	0	2	0	0	0	0	0	0	0	0	0	0	0	1	0	0	0	0
C4orf19	0	0	0	2	0	0	0	1	2	2	0	0	0	0	0	1	0	0	0	0	0	2	0	0	0	0	0	1	0	1	0	1	0	0	0	0	0	0	0	0	0	0	0	0	0	0	0	0	0
C4orf22	0	0	0	0	0	0	0	0	0	0	0	0	0	0	2	0	0	0	0	0	2	0	0	0	0	0	2	0	0	0	0	0	0	0	0	0	0	0	0	0	0	0	0	0	0	0	0	0	0
C4orf27	66	73	60	67	53	67	48	26	44	43	49	66	42	43	58	50	44	70	92	54	63	61	53	58	92	66	92	77	96	86	92	93	100	107	105	68	76	99	78	107	113	80	94	115	97	131	92	102	99
C4orf29	18	4	7	17	10	19	16	11	15	8	5	15	19	2	7	19	8	22	16	19	20	16	17	14	22	6	10	15	12	11	13	13	13	17	10	23	10	13	14	17	14	15	7	13	13	9	5	33	13
C4orf3	286	248	234	313	247	255	322	198	294	283	350	273	383	256	264	301	222	407	336	285	225	335	348	288	380	344	441	441	479	380	462	438	478	478	534	349	353	487	372	516	487	378	416	473	500	540	250	409	333
C4orf32	0	0	0	0	0	0	0	0	0	0	0	0	0	0	0	0	0	0	0	0	0	0	0	0	0	0	0	1	1	0	1	0	0	0	0	0	0	0	1	1	2	0	2	2	1	0	0	0	0
C4orf33	14	11	2	17	9	12	14	2	22	16	13	4	3	4	4	14	1	16	7	19	5	4	10	5	16	17	37	27	36	23	33	17	26	28	42	28	21	54	22	29	38	19	35	20	18	29	12	13	10
C4orf36	0	0	0	0	0	0	0	0	0	0	0	0	0	0	0	0	3	0	0	0	0	0	0	0	0	0	0	0	0	1	0	1	0	0	0	0	0	0	0	0	0	0	0	3	0	0	0	0	0
C4orf46	22	11	14	32	15	15	23	17	12	18	22	15	32	24	26	18	23	37	31	21	14	14	35	32	19	10	18	8	27	14	18	17	17	7	34	22	13	20	20	22	29	23	23	20	15	10	19	34	21
C4orf48	114	141	125	130	70	107	137	118	110	156	142	99	94	54	50	72	51	76	99	44	78	81	103	79	153	128	185	165	210	149	204	191	184	153	309	204	205	245	190	263	351	237	286	285	294	261	122	169	153
C5AR1	0	0	4	0	2	3	2	0	3	0	3	0	2	6	4	10	0	4	0	3	3	8	0	0	2	2	0	2	0	4	4	2	2	2	1	0	0	2	0	5	1	6	4	0	3	1	0	1	0
C5AR2	0	1	0	1	2	0	0	2	0	0	0	2	0	1	1	1	0	1	3	0	4	0	2	0	1	3	3	3	4	1	0	1	2	3	0	1	0	4	3	5	0	0	2	1	0	0	0	0	1
C5orf15	68	46	77	81	76	81	68	74	79	55	72	67	123	75	48	82	76	99	115	67	67	74	88	80	79	33	52	48	68	32	62	45	61	47	82	55	45	50	49	60	67	45	50	43	71	51	59	85	77
C5orf22	7	16	12	25	17	12	17	17	18	13	3	8	20	9	15	16	9	13	11	6	6	11	11	9	9	5	3	4	12	10	9	3	7	9	18	10	8	8	22	5	10	6	14	4	6	8	8	17	5
C5orf24	206	157	141	159	129	113	237	149	158	153	166	161	228	134	113	134	130	197	143	105	160	164	176	141	101	54	97	74	103	100	134	118	109	94	168	87	65	123	86	100	126	99	171	107	118	96	146	266	180
C5orf28	14	14	11	1	8	10	7	6	3	0	6	7	7	2	4	7	1	7	4	6	3	7	4	4	8	4	8	11	18	14	4	12	13	11	16	4	10	7	7	4	15	17	8	13	7	9	5	14	16
C5orf30	4	5	11	5	6	13	1	10	9	6	4	2	8	12	4	8	12	4	10	6	9	5	11	3	8	7	5	5	10	5	7	13	6	12	8	6	9	12	4	7	10	8	15	15	5	3	3	12	5
C5orf34	13	14	1	7	2	4	16	5	16	10	2	9	10	5	8	8	7	8	11	4	16	8	7	12	6	5	10	9	5	2	3	7	5	11	12	2	6	6	5	18	8	7	11	12	5	10	8	30	11
C5orf42	3	1	3	4	1	2	4	1	2	4	0	3	0	1	0	7	3	0	3	7	3	0	4	1	0	0	1	3	6	3	4	5	3	3	10	0	0	1	3	6	9	0	3	2	0	3	3	3	5
C5orf45	2	12	8	15	8	12	26	14	16	25	16	26	12	8	7	25	14	18	17	13	23	6	16	14	14	18	15	16	11	19	9	13	14	23	16	11	10	25	13	9	19	25	12	28	13	16	10	27	12
C5orf51	3	8	4	5	3	3	4	6	0	2	7	1	7	4	5	0	1	2	2	2	8	7	0	5	9	5	2	5	1	3	8	7	11	3	3	10	4	5	6	9	2	6	4	5	8	5	2	7	16
C5orf52	0	0	0	0	0	0	0	0	0	0	0	0	0	0	0	0	0	0	0	0	0	0	0	0	0	0	0	0	0	0	0	0	0	2	0	0	0	0	0	0	0	0	0	0	0	0	0	0	0
C5orf63	12	10	11	17	17	14	26	12	13	22	17	10	8	20	21	11	19	16	15	16	19	26	15	8	21	10	33	20	21	15	27	30	28	33	23	16	21	34	22	35	20	20	30	17	30	29	24	38	20
C5orf66	0	3	0	0	0	1	0	0	1	1	0	0	2	0	0	0	0	1	0	0	0	0	0	0	0	0	0	0	0	0	0	1	0	2	0	0	0	0	0	0	3	0	0	1	0	1	0	2	0
C6orf1	254	260	264	278	220	255	270	208	269	271	275	284	379	263	311	311	205	336	331	248	287	313	288	206	254	163	213	223	250	175	209	210	231	185	281	214	161	217	215	250	258	150	197	233	254	215	176	260	230
C6orf106	18	15	19	10	17	10	16	26	13	23	18	11	16	4	2	4	6	4	16	19	13	16	6	7	15	4	12	6	20	17	13	11	12	11	13	8	5	9	3	5	18	14	18	9	5	4	13	13	5
C6orf120	12	16	14	7	12	14	24	23	15	12	16	26	21	13	16	19	14	19	10	9	16	30	17	14	16	10	13	11	13	15	12	15	15	10	15	14	4	11	8	6	21	18	15	8	6	17	29	26	11
C6orf132	0	0	0	0	0	0	0	3	0	0	3	0	0	0	0	0	0	0	0	0	0	0	0	0	0	0	0	0	0	3	0	0	0	0	3	0	0	0	0	0	0	0	0	0	0	2	0	0	0
C6orf136	9	10	7	20	5	23	16	14	22	7	31	10	18	17	25	17	4	24	28	21	26	12	40	27	16	8	13	8	3	12	15	6	14	18	11	9	8	11	16	15	6	18	9	8	17	23	18	19	14
C6orf163	0	0	0	0	0	0	0	0	0	0	0	0	2	0	0	0	0	0	0	0	0	0	0	0	0	0	0	0	0	0	0	0	0	0	0	0	0	0	0	0	0	0	0	0	0	0	0	0	0
C6orf165	0	0	0	0	0	1	3	0	0	0	0	0	0	0	0	0	0	3	0	2	0	0	0	0	0	0	1	0	0	1	1	0	0	0	0	1	0	3	0	2	0	0	1	0	0	0	0	0	0
C6orf203	112	120	104	98	94	99	134	74	86	116	140	89	99	70	99	110	78	119	118	74	105	112	144	99	171	159	215	209	216	173	216	193	196	150	251	148	137	213	196	197	234	183	246	249	195	187	115	214	191
C6orf223	0	10	0	0	0	0	0	20	3	10	0	3	1	5	3	0	0	0	3	15	1	3	0	0	4	0	2	2	0	19	0	3	1	2	15	10	1	0	5	1	0	23	1	4	0	3	3	1	0
C6orf226	52	63	34	63	39	57	61	48	85	42	55	42	80	68	29	44	38	64	55	58	64	58	55	55	28	15	34	33	35	14	39	26	29	20	35	21	24	30	16	38	37	15	28	22	37	17	34	63	34
C6orf47	39	59	34	76	26	55	57	137	46	71	44	43	79	65	59	66	65	78	88	173	54	64	85	30	47	25	39	35	30	109	49	37	37	34	56	36	15	37	30	43	51	97	32	49	21	31	47	62	61
C6orf48	1314	1329	1120	1388	1011	1484	1383	1185	1447	1418	1533	1755	1768	1388	1272	1569	1261	1984	1864	1575	1788	1611	1920	2012	1404	1066	1550	1525	1707	1422	1681	1506	1632	1607	1915	1402	1163	1814	1411	1820	1926	1518	1759	1852	1824	1600	1013	1477	1067
C6orf52	0	3	1	4	1	0	0	2	2	0	0	2	1	4	4	2	0	0	5	6	6	1	0	0	1	3	7	4	3	1	9	2	3	0	1	4	4	0	0	3	5	3	4	3	3	0	3	3	3
C6orf62	2	3	11	2	0	2	2	24	12	10	9	4	17	6	0	0	4	4	2	6	9	15	5	0	11	9	1	11	13	30	19	18	3	5	18	7	3	4	4	20	10	30	15	16	10	4	0	0	3
C6orf89	65	90	70	127	57	71	89	72	65	105	80	76	79	77	53	100	39	78	86	107	83	75	82	61	142	133	168	144	208	175	199	158	164	162	220	119	114	229	132	134	220	190	173	193	150	170	65	112	101
C6orf99	0	0	4	0	0	0	4	2	5	7	3	0	3	6	8	3	4	2	3	0	0	0	7	0	1	3	4	1	3	3	1	0	2	1	0	5	0	2	3	3	3	6	2	2	5	2	1	5	4
C7orf25	4	13	17	7	11	10	15	10	18	19	7	6	14	22	9	18	8	14	16	17	10	12	12	11	18	15	19	18	14	9	17	14	22	16	9	17	13	11	8	13	12	6	21	13	17	10	13	19	9
C7orf26	2	3	0	3	3	3	3	4	1	0	3	2	5	1	0	6	5	1	0	7	0	14	2	4	5	3	2	1	1	9	2	0	1	1	1	2	2	1	4	0	1	7	1	0	10	0	0	0	3
C7orf31	2	0	0	0	0	3	0	5	4	4	0	0	0	0	0	0	0	0	0	4	0	2	0	0	4	4	5	6	2	9	8	4	5	0	10	1	2	4	5	7	1	11	9	5	10	1	0	3	1
C7orf43	0	0	0	0	0	0	0	0	1	13	0	0	0	0	0	0	0	1	1	4	0	4	0	0	0	1	1	0	1	0	0	4	2	2	0	0	1	3	0	0	0	0	0	10	2	0	0	0	0
C7orf49	151	194	142	222	169	173	215	185	188	199	215	148	226	188	221	267	178	274	302	184	247	213	285	231	140	149	173	173	194	117	197	175	202	199	245	127	164	174	126	182	190	124	169	142	197	184	180	261	263
C7orf50	66	73	86	103	61	67	75	73	80	81	84	75	110	68	71	92	75	91	92	105	92	123	160	76	155	103	153	151	157	137	131	123	125	129	209	111	89	146	134	130	140	156	133	147	135	107	69	83	57
C7orf57	0	0	0	0	0	0	3	0	0	2	0	2	1	0	0	0	0	0	0	0	0	0	0	0	1	0	0	0	0	0	1	0	0	0	0	3	0	0	0	0	0	0	0	0	0	0	0	0	3
C7orf60	4	4	0	1	0	0	0	3	4	1	1	4	3	0	3	0	0	5	0	0	0	0	3	5	2	0	0	1	0	5	2	0	2	0	7	3	0	0	2	2	0	2	1	2	1	0	0	0	4
C7orf61	0	0	0	0	0	0	0	0	0	0	0	0	0	0	0	0	0	0	0	0	0	0	0	0	0	0	0	0	0	0	0	0	0	0	1	0	0	0	0	0	0	1	0	0	0	0	0	0	0
C7orf73	273	235	247	339	175	221	268	187	271	261	316	224	516	380	370	426	326	458	471	286	421	396	477	307	224	175	292	244	282	235	306	254	292	267	327	187	187	270	184	203	301	249	265	237	276	244	276	432	343
C7orf77	0	7	2	0	3	4	0	4	3	0	0	0	6	7	6	0	6	5	4	4	4	0	0	0	3	1	5	2	3	3	16	3	4	2	6	0	1	0	1	3	2	1	2	3	3	1	5	6	9
C8G	0	0	0	0	2	0	0	0	0	6	0	2	0	1	0	3	0	0	0	0	0	1	4	1	0	0	1	0	1	0	1	0	0	1	4	0	0	1	0	0	0	1	5	2	0	0	1	1	0
C8orf31	14	17	5	8	4	10	20	15	6	3	17	9	18	2	6	10	5	9	15	17	12	9	12	7	13	8	4	10	10	2	5	3	11	4	21	8	5	0	8	9	4	3	5	3	8	4	10	18	18
C8orf33	1752	1777	1401	1895	1286	1767	1975	1753	1759	1974	1841	1845	1863	1421	1220	1625	1273	1993	1721	1525	1663	1697	1839	1643	1622	1288	1864	1632	1939	1738	1818	1598	1648	1534	2283	1331	1114	1729	1277	1650	1743	1618	1684	1617	1600	1505	1358	1828	1493
C8orf37	9	0	3	0	0	0	0	2	3	0	0	0	2	1	2	3	0	2	3	0	3	2	5	3	2	0	4	3	0	2	3	1	0	1	5	3	0	3	3	3	1	0	0	0	3	2	3	3	0
C8orf44	0	0	0	0	0	0	0	0	0	0	0	0	0	0	0	0	0	0	0	0	0	0	0	0	0	0	0	0	0	1	0	0	0	0	0	0	0	0	0	0	0	3	0	0	0	0	0	0	0
C8orf44-SGK3	0	0	0	0	0	0	0	1	0	0	0	0	0	0	0	0	0	0	2	0	0	3	0	1	0	0	1	0	2	4	0	0	1	0	1	0	0	0	0	0	3	4	0	0	0	0	0	0	0
C8orf58	0	0	0	0	0	0	0	0	0	0	0	0	0	0	0	0	0	0	2	0	0	0	0	0	0	0	0	0	0	0	0	0	0	0	0	0	0	0	0	0	0	0	0	0	0	0	1	0	0
C8orf59	254	213	179	297	174	261	271	198	236	276	238	194	267	191	225	251	160	259	290	187	237	299	302	168	847	621	917	820	962	756	955	779	859	824	959	629	559	941	640	830	931	700	817	846	817	740	266	477	404
C8orf76	115	158	156	167	156	170	165	153	140	202	162	240	218	131	127	123	139	157	155	118	185	180	203	211	137	136	184	210	206	159	206	156	200	190	206	124	137	167	158	183	182	134	198	156	192	198	180	229	195
C8orf82	0	0	0	0	0	0	3	0	11	6	0	2	0	0	0	0	3	0	0	1	0	2	0	0	1	0	0	4	0	5	4	0	1	0	4	0	0	0	0	1	0	3	3	3	5	0	0	0	1
C8orf88	37	50	58	57	27	64	56	39	51	41	51	65	45	41	54	48	46	56	72	41	66	35	70	45	37	35	54	46	49	30	49	62	46	34	45	48	40	53	31	46	56	32	66	41	50	46	43	81	84
C9orf106	0	0	1	0	0	1	4	7	1	3	4	0	0	0	0	4	1	3	2	1	0	2	1	3	0	0	1	1	1	2	1	2	10	0	0	0	0	1	1	3	0	2	1	0	2	0	0	0	2
C9orf114	77	93	63	57	58	91	109	107	63	73	72	90	87	82	81	85	59	105	114	118	55	97	110	63	182	148	173	179	221	186	215	205	202	181	222	149	109	203	163	211	246	189	239	234	183	200	58	104	93
C9orf116	84	92	84	96	59	63	96	70	74	92	74	88	88	74	74	101	60	84	99	61	101	101	89	110	93	70	91	68	111	68	74	88	80	80	107	66	62	55	64	80	103	86	69	80	73	61	51	90	103
C9orf117	0	0	0	0	0	0	0	0	0	0	0	0	0	0	0	0	0	0	0	0	0	0	0	0	0	0	0	0	0	0	0	0	0	0	0	0	0	0	0	0	0	0	0	0	0	0	0	0	0
C9orf131	0	0	0	0	0	0	0	0	0	0	0	0	0	0	0	0	0	0	1	0	0	0	0	0	0	0	0	0	0	0	0	0	0	0	0	0	0	0	0	0	0	0	0	0	0	0	0	0	1
C9orf139	1	0	0	0	1	1	10	5	2	10	7	0	7	3	2	0	0	7	5	5	0	4	2	2	0	0	0	3	3	2	12	4	3	3	9	1	0	3	0	2	0	8	5	3	8	3	1	1	4
C9orf142	545	675	532	690	484	578	638	541	636	666	694	580	876	679	644	734	537	807	915	552	743	799	958	539	503	418	525	523	678	461	602	597	568	472	658	469	414	536	481	617	722	560	691	624	629	442	413	753	559
C9orf156	28	17	13	33	20	23	28	12	25	23	25	24	31	9	24	33	24	18	45	13	34	20	16	23	17	16	14	18	24	22	17	37	23	16	21	22	19	16	25	18	17	20	13	28	22	21	26	23	21
C9orf16	814	869	730	919	676	751	936	650	791	755	829	797	960	786	727	742	590	836	1004	803	938	777	1020	789	658	518	643	664	856	601	812	582	689	694	956	590	562	686	562	642	924	626	705	659	709	699	431	722	662
C9orf163	0	0	0	0	0	0	0	2	0	0	0	0	0	0	0	0	0	0	0	0	0	0	0	0	0	0	0	0	0	0	0	0	0	0	0	0	0	0	0	0	0	0	0	0	0	0	0	0	0
C9orf170	0	2	0	0	0	0	0	0	0	0	0	0	2	0	0	0	0	1	0	3	2	4	0	2	1	1	2	0	3	2	0	0	1	1	3	0	0	1	0	0	1	0	0	1	2	1	1	0	0
C9orf24	0	0	0	0	0	0	0	0	0	2	0	0	0	0	0	0	1	0	1	0	0	0	0	0	0	0	1	0	0	0	0	1	0	1	0	1	0	0	2	0	0	0	0	3	1	0	0	0	0
C9orf3	0	6	10	1	4	3	0	3	7	2	6	6	2	0	0	4	3	0	3	4	5	3	9	1	4	7	4	3	5	7	6	1	8	8	16	3	12	5	6	3	10	1	1	2	6	10	3	14	2
C9orf40	4	4	1	2	5	5	6	3	13	9	1	3	1	0	1	8	7	1	8	4	2	4	5	0	4	5	0	1	2	1	9	8	2	1	4	0	5	0	2	2	3	4	9	10	1	0	0	2	1
C9orf41	0	1	3	1	6	3	0	0	0	3	0	0	5	0	0	0	2	1	2	1	4	0	4	6	0	0	2	2	2	1	2	3	2	1	1	0	0	2	3	4	3	2	2	8	0	4	4	4	0
C9orf43	0	0	0	0	0	0	0	0	1	0	0	0	0	0	0	0	0	0	0	0	0	0	0	0	0	0	0	1	0	2	0	0	0	1	0	0	0	0	0	1	0	0	0	0	0	1	0	0	0
C9orf64	16	26	29	39	12	22	47	32	27	34	38	47	53	35	19	39	25	31	38	29	53	28	37	18	27	21	23	13	15	31	30	14	26	19	39	27	15	12	24	26	21	23	22	10	17	16	23	39	15
C9orf66	3	0	0	0	0	0	0	0	0	0	0	0	0	0	0	0	0	0	0	0	0	0	0	0	0	1	0	1	0	0	0	0	0	1	0	0	2	0	0	0	0	2	0	0	0	2	0	0	1
C9orf69	0	5	4	6	0	6	5	10	4	8	10	2	0	2	3	0	4	0	1	5	2	0	1	1	2	0	0	7	0	9	6	5	7	0	25	3	0	0	4	8	3	12	5	15	3	0	0	5	0
C9orf72	0	0	0	1	0	0	0	0	1	0	0	0	0	0	1	0	0	2	0	0	0	0	0	0	1	0	0	0	0	0	5	2	0	0	4	0	0	2	0	0	0	0	0	0	1	0	0	0	0
C9orf78	347	349	257	405	313	348	365	301	342	324	402	288	402	288	256	352	226	371	350	283	322	299	366	234	419	373	462	428	527	431	515	410	480	445	537	321	331	487	364	416	486	359	478	419	429	399	252	418	361
C9orf84	0	0	0	0	0	0	0	0	0	0	0	0	0	0	0	2	0	0	0	0	0	0	0	0	0	0	0	0	0	0	0	0	0	0	0	0	0	0	0	0	0	0	0	0	0	0	0	0	0
C9orf85	46	55	24	46	36	49	56	36	37	50	35	38	43	25	30	43	18	42	50	38	22	21	32	28	77	57	120	94	128	88	105	97	110	122	152	56	57	143	86	98	97	93	96	87	98	88	32	61	34
C9orf89	165	126	124	104	121	136	143	135	141	147	207	193	126	109	108	158	114	124	139	115	133	128	138	170	114	108	129	117	166	121	130	145	138	117	185	122	106	128	128	145	164	129	142	169	156	141	98	146	102
C9orf9	3	0	0	0	0	0	0	0	2	0	0	2	0	0	0	0	0	0	0	0	0	0	0	0	0	0	0	0	0	0	0	0	0	0	0	0	0	0	0	0	0	0	0	0	0	0	0	0	0
C9orf91	0	0	0	0	0	0	0	3	0	0	0	0	0	0	0	0	0	0	0	0	0	0	0	0	0	0	0	0	0	0	0	0	0	0	1	0	0	0	0	0	0	0	0	0	0	0	0	1	1
CA1	0	0	0	0	0	0	3	0	0	0	0	0	0	0	0	0	0	0	0	0	0	0	0	0	0	0	0	0	0	0	0	0	0	0	0	0	1	0	0	0	0	0	0	0	0	0	0	0	0
CA11	5	10	0	3	0	1	0	2	0	3	3	4	2	6	0	2	2	1	11	3	6	3	8	4	5	0	4	0	6	6	0	3	5	1	5	7	2	4	5	1	2	7	0	3	0	0	0	1	1
CA12	0	0	0	0	0	0	0	0	0	0	0	0	0	0	0	0	0	0	0	0	0	0	0	0	0	0	0	0	0	0	0	0	0	1	0	0	0	0	0	3	0	0	0	0	0	0	0	0	1
CA13	4	5	0	2	2	6	3	1	2	0	12	3	5	4	13	4	1	6	2	6	5	7	2	3	3	9	1	6	5	2	6	6	8	5	2	5	8	3	3	7	9	0	0	11	3	6	1	3	3
CA2	3384	3141	2678	3566	2379	3369	5751	2898	3475	3381	3400	2677	4368	2109	2351	3127	2211	3427	4927	2429	2998	2958	3657	2221	3310	2381	3309	3595	6589	3227	4110	3316	3383	3117	4028	2438	2063	3203	2594	3435	5878	2761	3524	3287	3067	2902	2455	3121	2502
CA3	6	1	6	2	2	6	2	6	3	4	2	0	5	7	7	4	5	5	3	1	9	2	3	2	5	10	7	5	11	5	9	5	6	3	6	2	12	10	0	8	11	6	18	8	5	8	2	12	4
CA5B	0	0	0	0	0	0	0	0	0	0	0	0	0	0	0	0	0	0	0	0	0	0	0	0	0	2	1	0	3	1	3	0	0	0	2	0	2	0	0	1	0	3	0	2	0	1	0	0	4
CA7	3	9	0	2	1	0	2	2	5	4	2	4	6	1	0	11	2	5	0	2	1	0	4	4	3	4	2	2	4	2	0	0	5	4	0	0	0	0	4	0	3	4	0	0	4	0	1	7	3
CA8	2	0	0	1	1	1	5	0	0	0	0	5	7	1	0	0	1	0	5	0	0	0	3	0	0	0	2	2	0	0	1	0	2	2	0	0	0	0	1	0	0	1	0	0	0	1	1	0	0
CAAP1	69	49	38	51	54	72	59	72	47	99	63	51	78	48	64	70	42	107	62	72	71	72	93	72	90	74	93	117	81	125	103	177	88	67	150	56	61	104	60	109	64	119	81	167	91	73	34	70	36
CAB39	0	0	0	0	0	3	0	0	2	0	2	0	0	0	0	0	0	4	3	0	0	0	0	2	0	0	0	9	1	0	2	2	0	1	8	0	0	0	0	0	4	1	1	4	0	2	0	0	5
CAB39L	10	10	4	0	3	13	21	15	7	7	7	9	9	18	5	12	0	7	12	9	7	14	5	8	15	13	16	11	30	20	19	19	11	12	30	10	6	14	14	8	24	14	17	25	17	10	18	15	28
CABIN1	11	5	10	15	7	17	20	26	4	18	5	10	10	10	9	6	9	8	21	12	5	17	19	6	11	13	14	13	20	5	13	10	17	16	20	10	18	12	8	21	21	5	5	15	12	23	9	27	11
CABLES1	1	0	0	0	0	0	0	0	0	0	0	0	0	0	0	0	0	0	0	0	0	0	0	0	0	0	0	0	0	0	1	0	0	1	1	0	0	0	0	0	0	0	0	0	0	0	0	0	0
CABP1	0	0	0	0	0	0	0	0	0	0	0	0	0	0	0	0	0	0	0	0	0	0	0	0	0	0	0	0	0	0	0	0	0	0	3	0	0	0	0	0	0	0	0	0	0	0	0	0	0
CABP4	0	0	0	0	0	0	0	0	0	0	0	0	0	0	0	0	0	0	1	0	0	0	0	0	0	0	0	0	0	0	0	0	0	0	0	0	0	0	0	0	0	0	0	0	0	0	0	0	0
CABYR	0	0	0	0	0	0	0	0	0	3	0	0	0	0	0	0	0	0	0	0	0	0	0	0	0	0	0	0	0	0	3	0	1	0	0	0	0	0	0	0	0	0	0	0	0	0	0	0	0
CACFD1	6	15	15	16	4	12	20	9	8	15	10	3	23	12	10	12	16	23	22	15	14	16	25	19	7	6	6	7	11	13	9	1	4	4	11	1	3	2	8	6	8	10	7	1	13	9	4	15	6
CACNA1D	0	0	0	0	0	0	0	0	0	0	0	0	0	0	0	0	0	0	0	0	0	0	0	0	0	0	0	0	0	0	0	0	0	0	0	0	0	0	0	0	0	0	0	0	0	0	0	0	0
CACNA1E	0	0	0	0	0	3	0	0	0	0	0	0	0	0	0	0	0	0	0	0	0	0	0	0	0	0	0	0	0	0	0	0	0	0	0	0	0	0	0	2	0	0	0	0	0	0	0	0	0
CACNA1F	0	0	0	0	0	0	0	0	0	0	0	0	0	0	0	0	0	0	0	0	1	0	0	0	0	0	0	0	0	0	0	0	0	0	0	0	0	0	0	0	0	0	0	0	0	0	0	0	0
CACNA2D1	3	0	0	0	0	0	1	0	0	0	0	0	0	0	0	0	0	0	0	0	0	0	0	0	0	0	0	0	0	0	0	0	0	0	0	0	0	0	0	0	0	0	0	0	0	0	0	0	2
CACNA2D4	5	15	13	3	6	5	1	0	5	2	4	4	10	2	0	4	0	7	5	12	2	3	3	10	0	0	0	2	8	0	2	2	2	3	1	1	3	1	5	3	2	1	5	1	0	1	0	4	2
CACNB1	0	0	0	0	0	0	3	1	2	0	1	0	0	0	0	2	0	0	0	0	0	0	0	0	0	0	0	0	0	1	1	1	0	0	0	0	0	0	0	0	0	0	0	0	0	0	0	0	0
CACNB2	0	0	0	0	0	0	0	0	0	0	0	0	0	0	0	0	0	0	0	0	0	0	0	3	0	0	0	0	0	0	1	2	0	0	0	0	0	0	0	0	0	0	3	0	0	0	0	0	0
CACNB3	1	0	0	4	3	0	0	0	0	3	0	0	0	2	0	2	1	1	1	2	0	0	0	0	2	0	1	2	0	1	1	2	2	0	0	1	0	1	0	0	2	2	1	3	1	1	1	1	5
CACNB4	0	0	4	4	0	1	1	0	3	0	4	1	0	3	0	0	0	2	0	4	3	0	0	8	1	1	0	2	2	0	1	1	0	1	3	0	1	0	3	1	4	3	0	1	0	2	1	2	1
CACTIN	8	0	0	0	0	0	1	3	0	0	0	1	0	0	0	3	3	0	2	0	0	0	0	0	0	0	3	0	1	0	0	2	2	0	0	0	3	6	1	0	0	1	0	3	0	0	0	2	0
CACUL1	43	15	21	25	14	28	27	10	28	24	29	12	6	7	0	3	6	4	16	5	1	10	3	4	4	4	12	15	17	11	7	16	12	7	16	9	9	22	9	12	18	12	11	13	18	15	17	30	24
CACYBP	986	1047	871	1048	943	939	1059	801	974	1150	1137	909	1035	857	786	1018	900	1235	1138	864	1074	864	1300	919	1105	942	1261	1180	1369	1079	1302	1275	1257	1154	1411	868	788	1179	1000	1148	1232	1001	1100	1256	1152	1129	1129	1609	1368
CAD	4	17	10	5	3	9	32	68	14	24	21	33	18	7	0	0	3	4	12	25	18	12	12	18	15	5	9	8	32	36	16	22	7	18	71	10	12	15	6	18	37	46	32	21	13	15	13	13	5
CADM1	11	32	21	4	17	16	17	22	27	17	19	14	10	26	12	13	8	32	11	14	20	17	22	11	24	18	41	17	33	18	31	12	29	24	43	21	13	23	23	18	32	15	27	11	10	30	12	23	22
CADM2	3	3	1	1	5	4	0	3	1	3	4	3	3	4	6	17	0	1	10	6	5	3	5	0	4	0	3	3	3	3	4	1	3	2	1	0	1	2	5	1	1	0	0	3	2	2	0	3	2
CADM4	0	0	0	0	0	2	0	0	0	0	0	0	0	0	0	0	0	0	0	0	0	0	0	0	0	0	0	0	0	0	0	0	0	0	0	0	0	0	0	0	0	0	0	0	0	0	0	0	0
CADPS2	0	0	0	0	0	0	0	0	0	0	0	0	0	0	0	0	0	0	0	0	0	0	0	0	0	0	0	0	0	0	0	0	0	0	0	0	0	0	0	0	0	0	0	0	0	0	0	0	0
CAGE1	0	0	0	0	3	0	0	0	0	0	0	0	0	3	5	0	0	0	0	0	0	0	0	0	0	0	0	1	0	0	0	0	0	0	0	0	0	0	0	0	0	0	0	0	0	0	0	2	0
CALCOCO1	2	3	3	1	0	0	7	2	5	3	3	3	9	0	5	6	0	3	8	2	4	1	9	3	3	1	3	1	3	0	3	0	3	2	6	4	2	9	0	9	10	4	6	0	0	2	0	3	5
CALCOCO2	27	56	37	33	12	30	29	32	25	35	27	39	39	30	30	22	19	40	39	13	32	25	39	23	67	63	83	91	71	50	99	45	64	68	77	42	46	68	59	94	62	42	84	62	65	71	41	48	38
CALCRL	3	0	0	0	0	0	0	0	0	0	0	0	0	0	0	0	1	3	2	0	3	0	0	0	2	0	0	0	0	0	5	1	2	0	1	2	0	0	1	2	0	0	2	1	3	0	4	0	0
CALHM2	4	4	2	0	11	2	1	4	2	7	10	3	2	4	1	1	1	15	4	7	1	10	9	9	3	1	2	6	6	10	6	11	3	2	2	2	1	3	6	4	7	2	9	10	1	0	5	5	4
CALHM3	0	0	0	0	0	0	0	0	0	0	0	0	0	0	0	0	0	3	0	0	0	0	0	0	0	0	0	0	0	0	0	0	0	0	0	0	0	0	0	0	0	0	0	0	0	0	0	0	0
CALM1	936	1205	911	1203	943	1210	1290	911	1232	1144	1298	1374	1285	1008	965	1149	852	1503	1496	1020	1163	1080	1402	1125	914	722	928	1032	1142	838	1003	960	1033	1079	1344	833	742	1058	805	1213	1216	846	1043	1088	1165	1235	940	1376	1040
CALM2	615	471	458	597	352	522	621	455	592	584	551	602	534	376	377	527	347	490	507	430	488	476	449	382	1621	1132	1673	1661	1847	1555	1966	1540	1883	1840	1907	1215	1105	1566	1199	1613	1587	1353	1713	1453	1666	1602	738	1066	800
CALM3	815	903	740	910	651	980	1062	839	1086	852	1124	975	909	727	698	882	564	946	904	894	839	721	945	742	1038	823	1064	1058	1231	1218	1379	1071	1365	1000	1420	797	776	1021	883	1083	1128	1133	1278	1077	1277	1036	785	1208	983
CALML4	50	70	44	68	39	58	69	52	75	86	76	69	48	62	53	73	56	63	70	64	69	76	88	50	69	47	100	63	104	102	110	79	90	63	109	61	46	93	48	83	79	71	86	78	58	59	66	74	73
CALN1	0	0	0	0	2	0	0	0	0	0	0	0	0	1	0	2	4	1	0	0	0	0	0	0	1	0	0	0	0	0	0	0	0	0	0	0	0	0	0	0	0	0	0	0	0	0	3	0	0
CALR	4304	4916	3346	5182	3633	5049	5803	5440	5531	5286	5078	6071	6090	4614	3604	5289	4289	6433	6043	6235	6333	5372	5925	5977	4392	2986	4478	4642	5952	5825	6060	4645	4741	5862	5181	3585	2829	4371	3552	4750	5813	5310	5381	4521	4389	5407	3475	5388	3486
CALR3	3	0	0	3	0	0	0	4	0	0	0	0	7	0	0	1	0	0	5	6	6	0	6	0	3	0	0	0	1	2	0	0	0	0	2	0	0	0	0	0	3	0	0	0	0	0	0	2	0
CALU	170	173	165	203	167	142	199	165	159	173	191	179	208	167	181	211	138	193	216	149	193	162	231	162	275	253	253	259	377	268	351	307	304	303	414	212	238	338	269	327	369	274	342	294	355	291	215	284	273
CAMK1	26	45	43	39	46	52	24	65	44	52	39	45	24	27	20	26	26	46	37	29	30	41	36	22	18	12	30	27	34	32	26	31	27	19	42	21	32	43	26	25	35	21	29	35	20	18	54	73	43
CAMK1D	8	1	3	3	2	3	3	4	6	1	11	2	6	1	2	4	0	0	3	6	2	0	0	5	5	0	4	9	12	2	8	4	1	6	6	4	2	7	4	8	9	4	8	2	0	5	6	2	1
CAMK2B	2	0	4	1	1	3	3	0	3	0	3	9	2	3	5	0	1	2	0	1	1	1	7	2	4	2	0	5	3	1	2	0	2	3	3	0	1	0	0	3	5	0	3	0	1	5	0	5	5
CAMK2D	13	13	14	8	11	14	9	11	25	17	17	28	22	6	16	11	11	28	23	28	13	28	13	26	21	17	7	15	25	12	30	10	16	22	29	18	15	4	14	24	32	15	17	13	18	19	9	25	9
CAMK2G	19	32	27	19	29	35	15	18	17	40	46	22	34	10	7	26	3	21	21	7	18	38	27	25	22	24	18	29	30	25	16	23	35	27	27	15	26	20	16	43	26	32	24	20	14	26	12	24	16
CAMK2N2	0	0	0	0	0	0	0	0	0	0	0	0	0	0	0	0	0	0	0	0	0	0	0	0	0	0	0	0	0	0	0	0	0	0	0	0	0	0	0	0	0	0	0	0	0	0	0	0	0
CAMK4	0	0	3	0	4	0	1	4	0	4	0	0	0	0	3	0	0	0	0	0	3	0	0	0	0	1	2	1	0	1	0	0	0	2	0	0	1	0	1	2	1	5	0	2	0	0	0	0	0
CAMKK1	0	1	0	0	0	0	2	3	0	1	0	7	0	0	1	0	0	0	0	4	0	0	0	0	1	0	1	0	1	4	0	0	0	1	2	1	2	0	0	1	3	4	0	0	0	1	0	1	0
CAMKK2	28	22	28	34	9	12	32	25	37	22	31	30	16	9	12	13	6	29	6	15	5	15	8	20	12	14	11	19	13	23	6	18	13	12	32	9	10	5	16	27	19	30	17	21	19	17	16	16	26
CAMKMT	23	20	8	26	11	11	21	20	14	22	19	11	22	14	2	16	12	19	17	16	24	14	9	25	9	16	22	12	16	14	19	11	14	7	14	3	14	19	12	12	12	16	11	10	19	10	13	18	25
CAMKV	1	9	9	6	0	0	4	2	5	4	5	4	6	2	1	8	7	2	9	7	2	4	5	3	2	1	2	2	4	1	3	6	1	4	12	5	4	5	3	2	8	0	1	5	0	6	0	8	0
CAMLG	35	49	30	31	35	31	25	26	42	28	38	40	43	44	33	43	25	41	56	40	57	66	56	50	31	21	28	36	45	21	33	29	32	43	39	28	18	25	13	47	44	18	36	33	39	51	30	46	24
CAMP	27	19	24	30	32	38	34	8	25	15	41	23	45	26	19	46	43	29	26	41	39	33	26	28	15	20	24	15	30	18	21	22	22	18	23	14	15	26	10	23	32	25	19	16	31	33	26	38	4
CAMSAP1	0	0	0	0	0	0	0	0	0	0	0	0	0	0	0	0	0	0	0	0	0	0	0	0	0	0	0	0	0	0	0	0	1	0	0	0	0	0	0	0	0	0	0	0	0	2	3	0	0
CAMSAP3	0	0	0	0	0	0	0	0	0	3	0	0	0	0	0	0	0	0	0	0	0	0	0	0	0	0	0	0	0	0	0	0	0	0	0	0	0	0	0	0	0	0	0	0	0	0	0	0	0
CAMTA1	245	332	242	284	189	298	300	247	297	294	348	259	308	249	201	277	206	278	305	231	305	271	339	278	346	284	472	374	429	321	426	379	411	461	569	348	346	578	375	452	471	336	462	416	548	463	348	422	392
CAMTA2	5	64	29	17	8	61	27	29	27	22	56	22	14	27	19	22	6	40	11	26	10	20	62	22	40	14	26	37	13	19	30	17	41	25	66	25	14	20	13	53	13	24	33	19	51	22	12	42	18
CAND1	3	2	2	1	4	3	7	3	5	9	7	6	3	0	0	4	2	4	8	4	2	0	0	7	5	6	3	4	8	1	8	5	4	5	6	6	1	10	4	9	8	4	9	3	5	6	7	15	19
CAND2	0	9	0	0	1	2	0	1	1	7	0	1	3	11	0	0	1	0	3	2	0	5	11	0	3	0	4	0	1	1	1	2	6	0	4	3	0	4	0	1	1	2	0	6	10	0	1	5	5
CANT1	33	52	39	36	35	50	46	80	41	69	75	39	33	35	29	45	27	49	37	70	30	79	58	34	50	21	32	53	42	103	40	83	56	33	73	49	22	26	47	52	43	103	28	65	58	33	32	70	28
CANX	241	307	255	308	218	305	323	242	259	303	265	277	273	228	212	274	188	268	314	219	230	215	244	202	343	249	329	327	390	295	346	216	287	290	436	293	256	353	258	366	392	337	328	252	317	289	276	409	322
CAP1	11551	23165	12355	13937	10077	21080	15812	20833	14498	15635	15125	12205	23050	20658	13083	15496	11198	25531	17927	22026	15912	15727	17821	12809	26305	12924	16478	24231	19682	26366	18618	17312	17318	15448	21642	19800	11662	16649	12280	24792	18605	24781	16755	17315	16708	14343	12002	30554	15858
CAP2	0	3	0	3	2	0	2	2	2	0	10	0	4	3	0	2	1	5	0	1	0	1	5	0	5	1	2	1	4	1	3	5	4	0	3	4	6	4	0	0	5	0	2	5	3	2	0	4	2
CAPG	2109	2238	1968	2422	1654	2282	2226	1636	2108	2123	2471	1866	2633	2291	2060	2517	1698	2682	3099	1900	2233	2167	2825	1958	1234	971	1330	1247	1506	1021	1399	1173	1367	1173	1673	1039	952	1460	1125	1478	1818	1112	1421	1314	1422	1234	1423	2372	1889
CAPN1	314	308	255	274	299	238	337	346	357	283	367	271	410	347	303	387	308	395	418	361	457	258	493	329	161	118	159	150	215	312	262	176	213	145	214	129	153	199	181	171	231	332	218	216	223	131	195	299	281
CAPN10	0	0	3	0	0	1	0	0	0	4	1	0	2	0	0	0	0	0	0	0	0	0	1	0	0	0	0	1	0	0	0	0	0	2	0	0	0	0	0	3	0	0	0	0	1	0	0	1	0
CAPN12	0	0	0	0	0	0	0	0	2	0	0	0	0	0	0	0	0	0	0	0	0	0	0	0	0	0	0	0	0	0	0	0	0	0	0	0	0	0	0	0	0	0	0	0	0	0	0	0	0
CAPN15	0	0	2	0	0	0	0	0	3	0	0	3	0	1	0	0	0	0	0	0	4	3	0	0	0	0	0	0	0	0	2	4	0	0	0	0	0	0	0	0	2	0	1	1	0	2	0	2	0
CAPN2	96	126	89	159	76	116	126	120	107	133	158	98	129	86	86	91	80	115	104	96	100	82	113	72	85	63	106	92	70	119	96	100	100	66	162	73	67	132	86	119	96	132	103	133	130	79	141	197	237
CAPN3	0	8	3	0	0	3	0	2	2	1	2	3	2	1	0	0	0	0	0	0	0	1	0	0	1	0	4	4	2	1	4	2	5	1	4	0	2	2	1	8	2	4	0	1	4	1	2	1	2
CAPN5	1	0	0	1	1	4	2	0	1	5	0	0	2	2	1	1	0	3	4	2	0	0	5	0	0	1	1	1	2	1	1	0	2	0	2	0	0	2	0	0	0	0	0	0	1	0	0	2	0
CAPN6	0	1	0	0	0	0	0	0	0	0	0	0	0	0	0	0	0	0	0	0	0	0	0	0	0	0	0	0	0	0	1	1	0	0	0	0	0	0	0	0	0	0	1	1	0	0	0	0	2
CAPN7	63	47	51	57	53	54	49	37	66	66	52	47	58	49	46	53	41	67	42	57	56	80	36	57	28	26	37	36	32	29	33	46	26	22	35	27	33	29	24	27	31	22	37	23	29	22	28	48	41
CAPN9	0	0	0	0	0	0	0	0	0	1	0	2	0	0	0	0	0	0	0	0	0	0	0	0	0	0	0	0	0	0	0	0	0	0	0	0	0	0	0	0	0	0	0	0	0	0	0	0	0
CAPNS1	38	82	27	57	25	39	61	70	95	89	59	45	116	86	43	60	66	64	83	67	111	82	84	47	75	36	40	84	72	72	121	66	45	87	103	58	36	61	36	80	71	90	105	85	66	68	31	96	44
CAPRIN1	47	51	46	67	43	51	80	29	48	71	53	49	81	30	45	51	41	28	49	31	65	35	46	35	49	27	58	42	62	33	31	53	46	43	45	41	34	63	34	35	58	50	34	43	44	32	50	52	40
CAPRIN2	5	11	3	6	1	5	6	3	6	8	8	2	7	9	6	2	0	4	4	1	8	5	11	0	10	0	12	6	4	6	6	4	6	12	3	1	5	8	8	11	7	1	1	4	3	7	6	9	1
CAPS	0	0	0	0	0	0	1	0	0	0	0	0	0	0	0	0	0	0	0	0	3	1	0	0	0	0	2	2	0	0	0	0	0	0	0	0	0	0	0	3	0	0	2	0	0	0	0	0	0
CAPS2	3	0	0	0	0	0	0	3	0	2	5	0	0	0	0	0	0	2	0	0	4	0	0	0	1	1	2	2	5	0	2	0	0	2	0	2	1	0	3	3	3	1	0	1	1	4	0	0	1
CAPZA1	231	201	215	293	203	266	263	229	254	283	306	237	373	247	312	293	231	332	328	224	293	256	309	277	550	451	606	549	623	443	556	506	592	580	602	355	365	545	393	516	570	481	441	536	581	458	393	544	522
CAPZA2	32	36	36	50	37	40	47	30	48	49	49	33	39	37	33	29	29	70	31	20	34	50	48	31	75	62	80	91	103	76	91	84	111	74	109	60	75	93	77	85	125	99	116	105	118	81	67	58	63
CAPZB	1457	1569	1363	1619	1206	1475	1608	1574	1544	2021	2362	1174	1306	1018	964	1045	763	1296	1072	1178	1040	1401	1642	759	1101	903	1077	991	1337	1252	1258	1311	1872	971	1461	935	815	1186	879	1107	1378	1300	1148	1329	1880	965	1320	2230	1684
CARD11	0	0	0	0	0	0	0	0	3	0	0	0	0	0	0	0	0	0	0	0	1	0	0	0	0	0	0	0	0	0	0	1	0	0	0	0	0	0	0	0	0	2	0	0	0	0	0	1	0
CARD16	84	79	95	96	63	78	84	96	86	93	109	78	134	98	85	126	100	138	140	86	107	144	161	88	144	123	158	163	195	134	158	173	167	152	173	109	115	156	127	184	158	116	128	200	181	157	92	159	122
CARD17	1	0	2	0	2	0	0	0	3	2	0	0	0	0	0	1	0	4	0	0	0	0	0	2	0	1	2	1	2	0	1	3	1	2	0	0	1	0	0	0	2	1	0	4	0	0	0	0	0
CARD6	5	6	5	8	1	6	1	1	9	9	3	6	4	3	3	3	3	12	7	3	2	4	1	3	19	21	24	34	28	23	29	25	20	19	30	21	24	26	10	32	22	15	16	23	22	14	15	4	7
CARD8	67	71	45	68	43	44	53	44	42	57	69	65	52	53	43	64	32	52	78	42	74	73	65	54	100	68	90	112	104	99	128	138	134	124	128	73	79	108	76	123	98	89	125	150	122	107	59	73	56
CARD9	416	478	522	504	329	431	465	416	457	550	503	367	379	283	336	370	220	409	387	303	352	392	456	273	269	277	292	275	352	261	290	337	324	286	331	272	269	356	254	341	351	285	337	389	380	286	320	477	513
CARF	0	1	2	6	2	0	0	2	1	4	0	2	0	0	0	2	1	0	0	0	0	5	3	0	2	6	2	2	5	2	3	5	6	2	2	0	11	0	2	0	1	0	3	0	3	0	5	1	3
CARHSP1	178	184	165	165	135	192	212	170	199	175	219	170	251	196	191	192	148	237	238	165	201	190	245	214	122	101	128	139	177	142	128	124	160	152	168	93	102	120	123	149	171	133	131	152	154	139	93	171	134
CARKD	43	35	22	34	40	29	25	23	33	27	31	23	37	36	50	40	34	52	33	33	48	43	58	38	34	34	35	24	26	35	42	47	38	34	39	23	42	39	39	35	40	18	25	39	34	34	22	37	32
CARM1	0	3	0	0	0	0	0	0	0	0	0	0	0	0	0	0	0	0	0	0	0	0	0	1	0	0	0	0	0	0	0	0	0	0	0	0	0	0	0	0	0	0	1	0	0	0	0	0	0
CARNS1	0	0	0	0	0	0	0	0	1	0	0	0	0	0	0	0	0	0	0	0	0	0	0	0	0	0	0	0	0	0	0	1	0	0	0	0	0	0	0	0	0	0	0	0	0	0	0	0	0
CARS	59	63	53	78	57	78	62	71	67	64	67	81	87	68	74	89	40	115	91	48	64	78	84	45	72	52	62	63	95	56	93	63	76	96	115	55	52	67	79	59	96	67	71	103	80	95	50	76	93
CARS2	0	1	0	0	0	3	0	0	0	0	0	0	4	0	0	0	0	0	1	0	0	0	0	0	0	4	0	0	0	0	0	0	0	1	1	0	3	0	0	0	0	0	0	0	0	4	1	0	0
CASC1	0	0	0	0	0	0	0	0	0	0	0	0	0	0	0	0	0	0	0	0	0	0	0	0	0	0	0	0	0	1	0	0	0	0	2	0	0	0	0	0	0	0	0	0	0	0	0	0	0
CASC10	0	1	2	7	0	1	1	0	0	3	0	5	6	6	0	0	0	4	2	14	0	5	0	0	4	0	0	2	1	2	4	4	2	0	0	4	0	0	0	1	2	0	7	2	0	0	0	5	1
CASC3	38	69	48	54	27	77	37	55	41	76	116	31	69	37	25	62	19	89	44	88	54	73	79	22	59	27	59	61	52	56	39	51	63	35	72	41	26	65	30	52	43	63	43	53	67	46	23	61	53
CASC4	48	47	53	57	39	52	55	26	44	37	37	57	66	26	37	57	34	35	39	25	56	40	43	20	24	28	40	21	37	35	42	23	26	22	44	18	14	31	18	29	16	30	39	20	27	17	40	33	20
CASC5	16	18	8	14	14	19	12	7	21	14	11	16	22	17	15	7	2	11	10	5	16	9	3	9	37	24	40	38	36	23	40	34	32	28	29	22	24	44	32	35	36	22	31	24	22	18	13	21	9
CASD1	0	2	1	0	0	0	0	0	0	0	2	0	0	0	0	0	0	1	0	0	0	0	0	0	2	1	0	0	0	0	0	2	0	1	1	3	0	0	0	0	0	0	0	0	0	2	0	0	2
CASKIN1	0	0	0	0	0	0	0	0	0	0	0	0	0	0	0	0	0	0	0	0	0	0	0	0	0	0	0	0	1	0	0	0	0	0	0	0	0	0	0	0	0	0	0	0	0	0	0	0	0
CASKIN2	4	6	0	0	0	3	0	10	3	5	0	3	2	0	0	4	0	0	1	3	0	3	0	0	5	1	0	1	0	2	5	2	1	0	2	2	1	3	2	1	5	2	4	3	5	1	4	8	0
CASP1	41	45	43	47	27	45	33	44	48	47	47	40	62	35	37	54	36	58	57	52	44	65	90	31	98	83	104	109	100	79	112	104	112	93	130	90	79	110	119	109	95	90	106	126	109	98	58	109	86
CASP10	8	10	12	9	7	6	7	12	6	1	3	8	22	22	9	17	2	7	4	8	3	8	14	8	13	13	5	14	17	7	8	10	5	9	14	9	8	15	9	15	17	10	13	16	11	5	5	9	16
CASP2	14	20	6	14	15	21	19	23	16	22	34	13	36	21	9	29	23	14	8	31	17	15	19	8	15	4	16	16	26	23	20	24	17	12	16	21	4	27	11	17	21	28	17	19	16	11	6	27	17
CASP3	8	16	16	7	7	10	12	17	5	12	9	12	5	4	10	3	1	8	9	8	7	6	10	15	14	9	17	10	20	15	14	20	8	11	29	12	22	13	26	18	16	15	13	35	12	15	10	34	17
CASP4	109	83	73	97	29	72	106	66	102	89	90	82	97	79	79	83	63	68	109	38	82	89	118	66	250	194	233	238	324	198	288	244	276	271	278	168	157	217	182	247	261	186	265	215	223	242	129	186	171
CASP5	0	0	0	0	0	0	0	3	0	0	0	0	0	0	0	3	0	0	0	0	0	0	0	0	0	0	2	0	0	0	0	0	0	0	0	0	0	4	0	0	0	0	0	0	0	0	0	0	0
CASP6	18	34	21	18	18	27	11	16	23	29	28	27	13	24	19	19	13	12	14	20	11	22	24	18	24	27	56	26	49	38	36	43	54	56	49	21	16	45	29	43	56	35	49	43	63	40	20	39	13
CASP7	9	13	9	12	6	13	27	10	14	13	12	9	16	11	5	11	11	9	15	11	7	14	15	7	7	12	13	16	9	9	8	15	14	8	12	9	11	16	8	11	24	1	22	16	17	12	14	20	11
CASP8	30	34	49	63	36	40	43	48	61	54	46	43	66	45	46	51	36	49	43	49	35	35	40	18	58	68	87	74	61	73	62	58	64	45	58	47	47	84	23	61	62	52	50	54	49	37	51	70	60
CASP8AP2	29	32	34	28	37	63	34	46	33	55	43	41	42	26	35	37	25	48	38	43	52	20	28	33	74	59	68	78	72	69	68	49	64	60	108	48	34	100	46	63	74	79	82	52	63	63	61	76	43
CASP9	9	14	22	17	8	19	47	17	21	23	37	11	17	12	9	19	30	14	35	20	23	9	27	6	18	17	9	9	35	12	11	9	15	18	18	8	11	13	6	10	29	14	20	8	18	11	12	26	8
CASS4	2	7	3	9	5	3	4	10	11	10	14	2	2	5	6	10	3	5	0	14	4	1	7	4	11	8	3	6	7	8	3	8	13	7	15	12	9	9	1	8	0	15	9	6	9	14	0	5	5
CAST	22	40	44	41	31	38	70	18	29	42	40	36	37	12	21	22	25	25	46	12	23	18	29	19	21	20	34	33	89	27	37	32	29	42	60	37	44	59	41	52	84	42	49	51	43	31	41	64	65
CAT	200	359	187	233	198	219	221	300	203	237	257	211	259	323	184	242	200	207	297	281	250	240	221	195	543	209	331	319	326	431	342	316	341	287	419	423	228	333	292	346	351	464	356	360	334	320	210	436	260
CATSPER2	0	0	0	0	0	0	0	0	0	0	0	0	0	0	0	0	0	0	1	0	2	0	0	0	0	0	0	0	0	1	0	0	0	0	0	0	0	0	0	0	0	0	0	0	0	0	0	0	0
CATSPER3	0	0	0	0	0	0	0	1	0	0	0	0	0	0	1	0	0	0	0	0	0	0	0	0	0	0	0	2	0	0	0	1	0	1	0	0	0	0	0	0	0	0	0	0	0	0	0	0	0
CATSPERD	0	0	0	0	0	0	0	0	0	0	0	0	0	0	0	0	0	0	0	0	0	0	0	0	2	0	0	0	0	0	0	0	0	0	0	0	0	0	0	0	0	0	0	0	0	0	0	0	0
CATSPERG	0	0	0	0	0	0	0	0	0	0	0	0	1	0	0	0	0	0	0	0	0	0	0	2	0	0	0	0	0	0	0	0	0	0	2	0	0	0	0	0	0	0	0	0	0	0	0	0	0
CAV1	49	50	43	57	51	40	49	46	36	48	41	39	75	38	39	68	42	41	60	46	46	69	71	55	53	38	38	55	63	46	66	47	55	51	62	54	55	47	22	70	66	36	57	38	53	48	32	54	41
CAV2	0	4	4	4	7	0	0	4	1	10	12	3	8	5	4	1	3	7	3	1	1	0	4	2	4	2	3	1	2	1	3	3	3	4	8	4	0	6	2	2	5	3	1	4	7	3	6	5	3
CBFA2T2	0	4	0	0	0	0	0	0	0	0	0	0	0	0	0	0	0	0	0	0	0	0	0	0	0	0	0	0	0	1	0	0	0	0	0	0	0	0	0	1	0	2	1	0	1	0	0	0	0
CBFA2T3	11	20	4	14	8	20	13	18	20	3	32	14	8	24	2	10	0	12	14	29	13	27	10	8	11	6	2	10	4	28	12	18	21	5	14	8	3	2	4	6	2	21	14	24	18	9	3	9	4
CBFB	30	62	29	14	15	23	28	19	19	26	36	24	23	32	5	22	14	22	25	16	22	21	21	12	52	14	25	25	27	19	21	23	29	32	21	48	22	14	30	28	26	19	38	23	26	44	35	43	50
CBL	17	16	20	11	3	11	12	23	16	20	19	23	12	4	14	8	3	15	5	5	5	10	8	11	9	10	10	10	12	16	12	20	26	29	22	7	12	13	0	5	7	31	9	14	21	24	11	20	22
CBLB	0	0	0	0	0	0	6	8	2	1	5	0	0	8	1	2	1	7	0	1	3	4	5	0	2	2	2	0	2	3	2	0	2	0	1	1	2	4	0	1	5	0	3	1	5	6	3	2	4
CBLL1	7	44	18	26	14	55	49	65	28	18	70	22	29	34	16	22	14	33	25	39	38	7	42	18	89	43	82	114	130	99	93	27	128	78	174	74	38	56	63	124	107	109	68	49	133	71	28	71	43
CBLN3	0	0	2	0	0	6	0	3	2	1	0	0	0	0	2	0	0	6	0	0	0	0	3	0	0	1	0	1	0	1	1	1	1	0	0	0	1	0	0	2	0	1	0	3	0	0	0	0	0
CBR1	233	257	215	266	216	251	223	210	247	332	344	248	257	216	203	236	219	260	289	186	247	202	318	194	190	160	206	207	246	168	235	238	243	193	295	157	142	217	189	182	285	169	219	214	204	190	169	256	200
CBR3	18	5	10	9	14	16	12	1	22	4	14	2	14	3	19	34	14	17	39	10	19	16	21	21	12	6	6	10	20	4	8	10	15	12	14	8	5	9	6	8	12	7	17	20	11	11	12	11	12
CBR4	7	6	4	0	3	6	2	8	2	6	5	12	7	3	1	9	0	6	1	4	3	7	1	3	5	2	2	5	6	6	6	9	4	7	8	4	8	8	4	3	10	4	15	3	6	9	1	8	5
CBS	52	70	51	56	50	49	76	49	58	69	99	69	116	62	52	69	41	78	84	67	44	79	79	38	61	43	70	56	59	58	42	70	76	59	147	64	51	57	56	53	67	54	44	90	65	54	54	77	61
CBWD1	0	2	0	3	0	0	0	0	0	0	0	0	2	0	0	1	0	2	0	0	0	0	0	0	2	0	0	0	2	0	0	5	3	0	5	0	0	0	1	0	0	0	0	0	2	0	0	0	0
CBWD2	12	21	20	10	13	13	24	21	26	24	24	25	23	8	4	40	26	27	17	18	23	7	26	20	23	9	16	24	29	26	16	22	16	25	23	25	8	28	14	16	27	20	26	28	11	18	12	28	17
CBWD5	42	25	15	40	26	56	39	27	35	42	56	31	36	34	20	28	19	44	36	25	31	19	55	20	61	35	65	57	73	42	56	50	71	67	62	33	22	50	49	56	59	62	49	37	84	32	32	50	33
CBX1	298	352	261	273	174	309	355	273	293	376	272	318	340	255	277	331	259	411	320	282	293	414	278	290	262	227	266	270	370	233	301	336	258	249	281	226	146	227	161	252	263	187	235	344	226	185	161	255	238
CBX2	3	0	2	5	0	3	0	3	2	2	2	0	2	0	1	2	2	0	0	6	7	7	3	3	1	1	6	1	0	4	1	2	0	2	1	1	3	11	2	0	0	5	1	5	0	3	1	1	2
CBX3	1586	1498	1126	1534	922	1354	1593	1178	1409	1588	1513	1377	1079	946	710	968	697	1114	1173	915	933	991	1188	846	2424	1740	2613	2513	2920	2259	2729	2694	2460	2232	3140	2105	1607	2542	1885	2584	2881	2243	2662	2735	2515	2345	1051	1543	1199
CBX4	0	0	0	0	0	0	0	1	0	0	0	0	0	0	0	0	0	0	0	0	0	0	0	0	0	0	0	0	0	1	0	0	0	0	0	0	0	0	0	0	0	0	0	0	0	1	0	0	0
CBX5	218	212	173	235	135	270	224	218	267	321	244	288	196	173	145	272	148	258	180	189	216	210	263	213	372	241	395	419	442	379	466	471	416	398	541	317	258	376	358	420	396	409	426	490	427	398	247	333	250
CBX6	5	36	11	15	13	69	66	72	40	34	19	37	10	36	11	15	15	48	54	65	44	52	18	26	51	11	5	70	77	87	28	42	17	41	88	46	13	9	14	82	71	84	35	54	11	47	2	43	13
CBX7	0	0	0	0	0	0	0	0	0	0	0	0	0	1	0	0	0	0	0	0	0	3	0	0	0	0	0	1	1	0	2	4	0	0	0	0	0	0	0	1	0	2	4	3	0	0	0	1	0
CBX8	3	1	6	5	3	8	0	10	7	14	12	13	9	18	9	3	11	8	15	9	10	10	6	6	4	1	10	8	7	8	5	10	11	6	10	5	2	5	8	6	11	11	7	11	12	15	6	0	3
CBY1	39	48	34	30	17	35	28	18	30	24	27	30	39	19	16	36	32	27	36	14	24	26	21	42	27	19	26	37	18	28	40	26	26	37	34	19	25	37	23	37	32	26	24	23	33	43	22	23	32
CC2D1A	4	5	8	0	2	7	1	9	5	14	7	11	0	3	1	0	3	5	7	6	6	6	0	6	1	3	2	6	3	8	2	2	4	0	8	2	1	8	1	3	3	8	0	3	8	1	0	4	13
CC2D1B	23	42	29	13	19	38	30	119	45	63	61	29	53	22	18	24	11	26	48	121	36	93	51	24	27	5	16	25	30	107	24	57	33	15	40	15	6	13	4	33	35	102	19	47	45	6	26	71	20
CCAR1	64	68	76	71	57	79	65	83	94	59	58	63	78	89	45	92	49	151	104	103	63	80	112	56	155	91	113	133	116	133	126	117	119	107	223	128	84	112	74	121	116	151	96	106	122	75	56	131	107
CCAR2	43	82	44	58	35	63	93	238	115	148	189	61	62	68	56	55	24	56	89	271	73	163	178	108	51	23	30	60	71	230	89	131	122	49	236	51	35	25	26	64	74	241	92	119	106	59	59	110	68
CCBL1	2	8	2	3	0	1	3	2	11	5	3	0	9	1	4	0	4	3	0	2	3	4	0	0	0	1	1	0	0	7	3	0	5	2	1	0	2	1	3	0	0	3	0	2	3	2	0	1	0
CCDC101	47	52	40	60	55	41	30	36	27	51	66	55	41	44	50	38	29	52	52	23	46	34	62	39	70	55	65	89	98	41	66	56	93	68	78	56	52	64	51	68	85	34	60	57	107	71	50	73	35
CCDC102A	1	0	0	3	0	0	0	0	1	0	0	0	1	0	0	0	0	0	0	0	1	0	0	0	0	0	0	1	0	1	1	1	0	0	0	0	0	0	0	1	0	2	0	0	2	0	0	0	0
CCDC102B	2	3	3	3	0	3	6	4	4	2	0	2	0	0	2	1	1	5	4	1	0	3	0	2	5	4	6	6	3	7	2	3	1	3	6	6	1	11	0	10	1	9	1	1	1	3	7	2	1
CCDC103	13	13	10	11	18	17	11	17	2	5	8	5	3	7	18	13	5	14	19	14	16	12	35	15	25	20	26	16	31	25	16	22	24	14	31	17	14	27	16	26	34	23	21	22	24	20	8	25	4
CCDC106	51	44	35	47	43	34	56	24	52	35	47	45	75	38	44	59	23	35	65	52	51	55	47	46	22	11	22	21	28	39	29	32	30	29	37	21	14	29	18	14	33	40	19	53	23	35	19	40	30
CCDC107	136	154	91	168	179	255	142	251	276	210	135	103	193	212	126	175	147	227	177	187	215	235	190	116	116	83	101	325	148	369	491	243	219	121	290	110	113	125	179	341	124	381	460	308	210	147	86	166	114
CCDC109B	0	0	0	0	0	0	1	1	0	1	3	0	3	0	0	6	0	0	0	0	0	0	0	0	0	0	1	0	0	0	3	0	0	2	0	0	0	0	0	0	0	0	3	0	0	0	1	2	2
CCDC112	33	23	35	23	10	34	33	21	26	31	41	32	31	11	21	20	17	20	9	11	26	21	43	11	22	18	9	19	18	21	31	32	21	19	25	27	13	13	10	17	21	15	25	41	23	18	17	30	33
CCDC113	3	4	4	3	1	1	4	1	6	10	6	4	2	5	6	7	5	9	2	6	6	0	4	4	7	1	3	1	7	6	6	4	11	8	2	2	0	9	4	6	4	1	2	5	2	8	7	8	9
CCDC114	0	0	0	0	0	0	0	7	0	0	0	1	0	0	0	0	0	4	0	0	1	2	0	0	1	0	0	0	0	19	4	6	0	4	18	1	0	0	0	0	0	15	4	5	0	3	0	0	0
CCDC115	99	116	122	117	115	102	140	108	124	157	151	89	206	126	109	157	119	144	158	161	161	161	141	133	92	65	105	87	130	96	77	98	97	88	119	81	52	96	73	95	115	107	110	135	87	73	88	121	78
CCDC116	0	0	0	0	2	3	2	0	0	3	0	0	0	0	0	1	0	3	2	0	0	3	0	3	5	0	1	1	0	1	2	0	1	3	0	5	0	0	0	3	0	0	1	0	2	0	0	2	9
CCDC117	0	2	0	1	2	0	1	0	0	2	0	3	2	0	0	0	0	2	0	0	0	4	1	0	2	0	1	2	2	2	2	1	1	1	6	5	0	1	0	2	6	1	9	1	2	1	2	4	3
CCDC12	234	295	247	257	204	248	278	240	277	288	291	310	393	260	283	313	218	373	399	242	335	292	352	292	299	256	255	294	381	249	383	283	314	322	380	259	257	270	236	337	359	247	351	325	282	307	184	269	250
CCDC120	0	0	0	0	0	0	0	1	0	0	0	0	0	0	0	0	0	0	0	0	0	0	0	0	0	0	0	0	0	0	0	0	1	0	0	0	0	0	0	0	0	0	0	0	2	0	0	0	0
CCDC121	1	0	2	0	1	2	3	3	2	0	0	1	5	3	3	1	0	1	0	0	1	9	2	0	1	2	2	3	3	7	6	6	3	6	4	4	1	0	5	1	8	11	8	0	0	2	0	6	5
CCDC122	2	5	8	9	9	6	7	0	10	10	7	2	2	1	3	2	6	8	2	3	10	2	3	0	13	9	15	5	11	11	29	6	19	8	16	11	6	8	6	10	8	4	7	3	12	4	7	2	4
CCDC124	428	487	373	476	407	469	525	339	544	505	502	426	506	381	426	449	417	580	573	372	499	464	610	365	565	469	594	591	687	528	651	557	675	569	775	454	485	639	567	710	760	528	640	707	704	582	262	506	405
CCDC125	29	24	28	45	24	33	40	19	26	24	50	28	23	28	28	28	20	33	38	21	28	32	42	14	52	47	68	52	89	65	88	78	61	60	82	53	42	69	44	62	75	65	72	82	72	70	25	46	42
CCDC126	8	10	4	12	0	2	9	5	8	5	14	3	0	5	6	8	5	2	4	6	7	5	11	7	3	6	12	5	2	3	3	3	2	3	12	0	5	2	1	2	4	7	3	6	6	0	5	12	10
CCDC127	72	55	45	80	48	72	49	41	49	74	50	53	70	49	60	84	49	92	72	51	68	71	82	47	102	64	76	95	123	104	105	70	119	68	92	45	51	62	57	86	88	70	91	65	87	90	41	97	81
CCDC13	8	4	13	4	7	4	17	11	5	13	13	7	10	5	4	15	0	17	24	5	4	5	8	3	26	27	24	26	25	12	30	33	30	33	34	16	26	22	25	18	27	14	22	26	31	21	8	7	8
CCDC130	68	83	62	57	85	71	108	61	86	62	118	81	90	79	71	94	83	131	111	46	101	95	74	85	78	60	63	74	87	60	87	52	75	92	96	57	53	59	45	82	91	60	71	67	73	114	39	88	73
CCDC132	0	4	0	4	6	3	7	5	10	7	5	0	3	2	0	3	1	0	3	1	9	8	6	5	2	2	2	7	3	3	3	3	8	5	3	4	6	5	4	2	6	0	3	3	6	1	5	11	11
CCDC134	34	26	13	34	20	28	35	34	18	21	29	22	36	25	26	27	20	35	22	17	32	20	32	17	27	18	44	23	35	29	35	34	30	27	58	19	17	27	18	21	45	34	24	39	25	22	16	34	17
CCDC136	0	0	0	2	3	0	1	1	0	0	0	2	0	0	0	0	0	4	0	0	0	0	0	0	0	0	2	1	1	1	0	1	1	1	3	1	0	0	0	1	1	0	0	0	3	0	2	0	0
CCDC137	470	527	491	523	474	528	624	458	542	620	567	484	448	263	269	377	270	362	406	320	313	365	337	262	343	259	383	341	443	331	452	376	379	332	502	289	266	410	268	384	427	388	443	351	348	360	474	594	533
CCDC138	10	8	11	15	12	15	16	15	13	17	1	9	13	9	12	11	8	13	21	12	11	10	20	8	14	7	21	21	22	18	25	16	13	19	29	7	7	19	16	22	28	23	26	15	12	19	13	16	6
CCDC14	13	27	7	24	20	36	40	25	22	42	40	22	27	5	28	11	18	23	18	21	21	4	34	21	65	31	65	66	66	39	70	73	50	83	72	63	28	60	41	66	93	39	60	101	56	62	26	38	39
CCDC141	0	0	0	0	0	0	0	0	0	0	0	0	0	0	0	0	0	0	0	0	0	0	0	0	0	0	0	0	0	0	1	0	0	0	0	0	0	0	0	0	0	0	0	0	0	0	0	0	0
CCDC142	4	15	9	16	6	26	9	13	7	22	10	3	16	4	6	13	5	7	6	12	15	13	6	16	8	2	6	5	4	7	5	6	7	3	1	3	6	9	1	2	5	7	7	9	8	2	3	10	6
CCDC144A	0	0	0	0	0	0	0	0	0	0	0	0	0	0	0	0	0	0	0	0	0	0	0	0	0	0	0	0	0	0	0	0	0	0	0	0	0	0	0	0	0	0	0	0	0	0	0	0	0
CCDC144NL	0	0	0	0	0	0	0	0	0	0	0	0	1	0	0	0	0	0	0	0	0	2	0	0	0	0	0	0	0	0	0	0	0	0	4	0	0	0	0	0	0	0	0	0	0	0	4	0	0
CCDC146	0	0	0	0	0	0	0	0	0	0	0	0	0	0	0	0	0	0	0	0	0	0	0	0	0	0	0	0	1	0	0	1	0	0	9	0	0	0	0	0	0	0	0	3	0	0	0	0	0
CCDC148	3	0	0	3	0	0	0	0	0	3	0	0	3	0	0	2	0	0	0	0	0	0	0	0	0	0	1	0	1	0	0	0	0	0	0	0	0	2	0	0	0	4	0	0	0	0	0	0	0
CCDC149	0	0	0	3	0	0	3	0	1	3	0	0	3	0	1	1	0	0	0	0	1	0	0	0	1	0	2	0	3	1	0	0	0	0	1	0	0	0	0	1	0	3	0	0	0	3	0	0	1
CCDC15	17	9	11	9	7	8	5	12	12	13	16	4	4	21	1	19	7	3	7	17	11	3	17	12	7	5	9	5	4	14	6	12	8	8	7	4	2	10	14	11	4	12	7	7	6	6	2	16	10
CCDC150	0	0	2	3	1	2	0	3	0	0	0	2	1	0	3	4	0	0	3	0	2	1	3	0	6	2	1	1	1	2	5	1	2	3	2	4	3	3	2	0	1	4	4	0	0	6	0	0	1
CCDC151	1	0	0	0	0	6	0	0	11	7	3	0	0	0	0	0	0	0	0	1	1	1	2	0	0	0	0	2	0	0	7	13	5	0	0	0	0	1	0	2	0	0	4	14	5	0	0	0	0
CCDC153	0	0	0	3	0	3	2	0	0	0	0	0	0	2	0	0	0	0	0	0	0	0	0	0	0	0	0	0	0	0	0	0	0	1	0	0	0	0	0	0	0	0	0	0	0	0	0	0	0
CCDC154	0	0	0	0	0	0	0	0	0	0	0	0	0	0	0	0	0	0	0	0	0	0	0	0	0	0	0	0	0	0	0	0	0	0	0	0	0	0	0	0	0	0	0	0	0	0	0	0	0
CCDC155	0	3	1	7	2	0	3	2	4	1	1	0	0	3	2	5	3	1	2	2	5	3	1	2	12	3	5	2	1	10	1	3	1	7	0	7	5	2	3	3	2	4	3	1	2	5	0	7	0
CCDC157	3	0	3	8	2	1	0	0	2	1	5	2	0	3	0	0	0	4	9	0	2	14	5	5	4	2	6	0	2	3	1	4	5	0	0	3	0	9	5	0	5	0	0	7	6	1	1	6	0
CCDC159	39	48	30	35	25	47	56	38	41	46	55	49	57	39	47	52	33	54	54	37	20	43	50	48	49	33	55	41	54	47	58	58	54	46	46	27	30	46	36	34	48	37	40	48	52	40	38	48	39
CCDC167	209	252	233	287	193	246	272	211	239	171	267	184	273	277	249	303	237	366	296	237	272	175	331	241	324	271	359	366	414	308	398	216	353	361	362	299	267	363	290	350	453	336	398	223	402	341	207	362	305
CCDC170	6	3	13	9	7	5	11	9	10	6	7	7	18	6	14	10	8	19	7	7	17	2	14	9	4	5	6	2	3	5	2	4	3	3	10	5	8	8	1	3	0	4	8	4	5	2	3	7	5
CCDC171	9	11	1	8	5	5	8	6	7	5	8	0	1	1	1	5	2	10	7	6	10	1	8	3	9	8	17	15	13	9	14	6	7	9	8	1	2	9	5	11	4	10	12	11	16	13	8	9	11
CCDC173	0	0	0	0	0	0	0	0	0	0	0	3	3	0	0	2	0	0	0	0	0	0	0	0	0	1	0	0	2	1	1	2	1	1	1	3	0	0	1	1	0	0	0	2	0	5	0	0	1
CCDC174	174	167	151	160	90	152	143	134	161	190	168	146	155	93	109	132	117	195	182	126	165	137	195	129	338	232	311	298	409	266	331	301	349	334	357	231	205	291	216	356	320	253	262	256	307	248	144	193	209
CCDC176	3	2	2	6	7	4	3	2	7	3	3	5	5	0	3	4	5	2	5	5	5	2	5	0	9	3	11	7	6	4	8	12	5	9	11	0	7	4	3	6	0	1	8	8	4	4	4	10	0
CCDC18	43	68	42	58	33	65	63	37	54	63	81	80	46	52	64	54	47	56	55	47	63	65	66	51	69	53	62	96	87	69	81	70	63	71	107	69	49	88	69	78	103	60	84	82	90	80	45	60	45
CCDC183	0	9	0	0	0	2	2	0	0	0	0	1	2	0	0	0	0	0	6	0	0	1	1	0	1	0	2	0	10	7	0	0	0	0	5	2	0	3	0	0	12	2	2	1	0	0	0	3	0
CCDC184	0	0	0	0	0	0	0	0	0	0	0	0	0	0	0	0	0	0	1	0	0	0	0	0	0	0	0	0	0	0	1	0	1	0	0	0	0	0	0	0	0	0	0	0	1	0	0	0	0
CCDC185	0	0	0	0	0	0	0	0	0	0	0	0	0	0	0	0	0	0	0	0	0	0	0	0	0	0	0	0	0	0	0	0	0	0	0	0	0	0	0	0	0	0	0	0	0	0	0	1	0
CCDC186	4	4	11	7	7	4	7	11	5	8	3	6	9	12	8	17	12	3	0	4	2	2	6	3	7	4	10	14	9	6	19	11	2	9	9	7	4	6	5	11	15	8	15	12	3	10	3	13	9
CCDC22	36	20	26	32	19	26	38	19	36	21	28	40	54	30	45	42	16	34	36	38	23	30	41	33	24	24	28	26	39	24	23	23	11	25	12	30	26	19	27	32	43	22	18	22	27	28	33	27	24
CCDC24	0	0	0	8	3	11	9	5	5	4	9	4	8	1	4	6	6	6	3	2	0	2	1	2	1	1	2	1	5	2	6	6	3	4	5	1	0	4	3	3	7	4	6	6	1	3	3	3	6
CCDC25	85	128	94	113	71	68	129	110	89	107	126	132	101	98	66	105	54	153	134	113	108	79	120	125	213	194	202	274	261	238	264	233	228	268	336	190	185	194	210	252	293	257	281	218	237	225	118	162	165
CCDC27	0	0	0	0	0	0	0	0	0	0	0	0	0	0	0	0	0	0	0	0	0	0	0	0	0	0	0	0	0	1	0	0	0	0	0	0	0	0	0	0	0	1	0	0	0	0	0	0	0
CCDC28A	0	2	3	1	0	0	0	0	0	0	1	0	0	0	0	0	0	0	1	0	0	0	3	0	3	1	2	2	2	4	1	1	2	1	1	0	0	0	0	1	0	0	1	3	2	0	0	0	1
CCDC28B	33	15	23	32	27	28	33	26	28	52	36	22	45	26	23	41	23	22	31	17	28	20	39	26	29	25	29	41	45	23	29	38	29	28	28	34	13	37	24	33	40	23	31	38	15	23	14	25	27
CCDC3	0	2	0	0	0	0	0	0	0	0	0	0	0	0	0	0	0	0	0	0	0	0	0	0	0	0	0	0	0	0	0	0	0	0	0	0	0	0	0	0	0	0	0	0	0	0	0	0	0
CCDC30	0	0	0	0	0	0	0	0	0	0	0	0	0	0	0	0	0	0	0	0	0	0	0	0	0	0	0	0	0	0	0	0	0	0	0	0	0	0	0	0	0	0	0	0	0	0	0	0	0
CCDC34	137	114	111	134	124	125	142	98	134	166	156	149	129	128	112	196	117	215	179	120	152	158	179	144	122	102	127	133	164	97	113	126	138	147	142	115	71	133	81	144	153	106	117	117	157	116	126	156	105
CCDC40	3	0	0	3	0	0	0	0	0	0	6	0	1	0	0	1	0	0	0	0	0	1	0	0	0	0	1	0	0	1	1	3	1	0	0	0	0	0	0	0	0	0	0	3	2	0	0	0	0
CCDC43	109	116	87	130	71	104	136	94	83	106	106	111	149	67	74	95	100	121	103	90	95	85	99	97	119	95	135	105	139	105	149	113	118	130	117	77	71	105	101	85	135	113	138	122	80	125	109	141	95
CCDC47	60	56	53	66	52	43	76	50	64	61	49	83	39	28	40	42	14	49	44	46	33	29	66	60	75	68	93	92	104	76	82	68	69	96	122	51	75	110	62	117	110	77	88	77	80	101	64	65	69
CCDC50	20	29	20	24	5	15	24	20	23	25	42	15	31	9	10	11	5	21	19	18	14	5	20	6	16	7	10	10	24	8	10	12	24	12	25	13	2	13	18	14	48	11	9	32	28	24	24	15	18
CCDC51	85	86	82	101	69	79	79	77	90	71	87	97	98	58	74	62	49	120	113	101	79	106	82	112	59	31	64	58	55	50	59	60	66	49	63	35	35	77	36	65	56	54	63	69	52	56	62	109	84
CCDC53	85	95	74	78	102	89	76	67	86	103	117	81	76	64	41	66	66	109	113	71	95	113	103	69	128	101	121	106	109	91	133	101	96	94	142	103	60	113	92	107	135	106	121	105	100	109	68	152	117
CCDC57	0	2	5	5	3	0	2	4	7	0	3	2	0	4	2	2	5	7	1	2	1	3	5	0	3	4	1	6	2	1	2	2	2	2	2	4	3	1	0	3	8	5	1	5	0	3	2	8	8
CCDC58	10	23	26	16	14	21	16	14	7	17	24	20	11	13	14	15	7	21	7	6	12	11	24	12	59	64	44	58	35	50	62	58	54	57	69	47	40	36	52	53	23	38	48	42	46	66	25	45	39
CCDC59	466	459	392	441	413	420	528	329	450	598	495	538	629	364	379	430	345	455	538	375	415	451	439	514	443	311	495	384	523	432	512	446	489	473	492	327	303	453	368	372	460	377	510	452	488	471	444	653	548
CCDC6	0	6	5	4	2	3	0	3	5	9	2	9	0	8	0	7	3	1	3	7	8	5	6	5	7	1	6	7	7	4	9	4	2	3	8	11	0	4	5	0	0	4	11	3	2	3	0	2	11
CCDC61	0	3	0	0	0	0	13	0	8	7	2	0	3	12	6	0	0	2	0	1	2	3	2	2	3	4	3	3	13	16	1	6	8	4	1	3	0	4	3	6	16	20	4	6	4	3	0	0	2
CCDC62	0	0	0	0	0	0	0	0	0	0	2	0	0	0	0	0	0	0	0	0	0	0	0	0	0	0	0	0	0	0	0	0	0	0	2	0	0	0	0	0	0	0	0	0	0	0	0	0	1
CCDC63	0	0	0	0	0	3	1	3	0	0	0	0	2	0	2	0	0	0	0	0	0	0	4	3	1	0	0	1	0	2	1	1	1	0	2	0	0	0	0	1	1	5	0	3	1	0	0	0	0
CCDC64	0	0	0	0	0	0	0	0	0	0	0	0	0	0	0	0	0	0	0	0	0	0	0	2	0	0	0	0	0	0	0	0	0	0	0	0	0	0	0	0	0	0	0	0	0	0	0	0	0
CCDC65	0	0	4	0	0	0	0	0	0	0	0	0	0	0	0	0	0	0	0	0	0	0	0	0	0	0	0	0	0	0	0	0	0	0	0	0	0	0	0	0	0	0	0	0	0	0	0	0	2
CCDC66	4	4	3	0	10	2	8	4	2	10	3	7	6	6	3	5	4	12	8	1	2	5	5	0	13	11	21	10	28	12	16	11	11	3	22	14	8	29	0	11	25	12	13	11	16	7	5	11	7
CCDC67	0	5	3	0	3	0	0	0	4	0	2	0	1	0	0	0	0	0	2	3	2	4	0	0	8	4	9	2	4	5	3	4	7	5	0	4	0	18	0	4	3	2	2	5	4	4	0	5	5
CCDC68	0	0	0	3	0	0	0	0	0	0	2	0	0	1	0	1	0	0	0	0	0	0	0	0	0	0	0	0	0	0	0	0	0	0	0	0	0	0	0	0	0	0	0	0	0	0	2	0	0
CCDC69	5	17	20	9	8	12	15	18	10	9	19	2	4	9	7	12	3	16	4	7	4	1	3	5	5	5	13	8	9	4	6	9	16	5	12	4	7	9	6	10	7	4	6	10	6	8	8	16	9
CCDC7	6	0	0	2	2	3	0	2	0	0	1	0	0	0	2	0	1	0	1	3	0	6	0	1	1	1	3	3	3	1	6	1	0	3	0	1	1	3	1	1	0	3	1	2	0	2	1	1	1
CCDC71	79	106	77	87	53	123	86	99	97	108	115	105	122	120	99	115	90	110	167	112	90	138	147	112	70	48	57	101	68	82	76	76	56	78	118	63	42	56	46	106	77	80	78	100	58	55	39	112	73
CCDC71L	0	0	0	0	0	1	0	0	0	0	0	0	0	0	0	0	0	0	0	0	2	1	0	0	1	0	2	0	2	0	3	0	0	4	4	0	0	5	3	1	0	0	3	0	0	2	0	0	0
CCDC73	0	0	0	0	0	0	0	0	0	0	0	0	0	0	0	0	0	2	0	0	0	0	0	0	0	0	0	0	0	0	0	0	0	0	7	0	0	0	0	0	0	0	0	0	0	0	0	0	0
CCDC74A	0	0	0	1	0	0	0	0	0	0	3	0	0	0	0	0	0	0	0	0	0	0	0	0	1	0	0	0	0	0	0	0	0	0	2	0	0	0	0	0	0	0	0	1	0	0	0	0	0
CCDC77	8	1	7	1	2	8	5	14	2	6	12	6	9	0	8	7	2	6	11	0	10	1	9	0	10	5	13	14	13	6	15	6	11	15	8	6	12	8	3	15	6	14	18	10	17	13	4	8	12
CCDC78	0	7	23	18	7	4	0	9	6	5	3	7	5	2	2	6	3	13	3	3	9	7	23	6	6	5	9	11	3	14	7	8	13	7	14	0	6	6	7	9	7	9	6	15	13	9	5	10	8
CCDC80	0	0	0	0	0	0	0	0	0	0	0	0	0	0	0	0	0	0	0	0	0	0	0	0	1	0	0	0	0	0	0	0	0	0	0	3	0	0	1	0	0	0	0	0	0	0	0	0	0
CCDC82	25	30	16	18	20	28	16	15	19	33	18	8	13	8	5	2	3	29	14	1	7	21	15	13	46	39	48	70	61	48	56	44	50	42	70	20	26	41	21	65	47	46	36	54	48	30	28	32	48
CCDC83	0	0	0	0	0	0	0	0	0	0	0	0	0	0	0	0	0	0	0	0	0	3	0	0	0	0	0	0	0	0	0	0	0	0	1	0	0	0	0	0	0	0	0	0	0	0	0	0	0
CCDC84	43	44	35	54	34	31	42	37	37	32	29	28	46	33	32	60	35	50	40	22	41	31	41	26	22	18	23	22	23	18	22	17	22	18	17	9	20	13	10	21	27	11	24	19	21	18	11	21	37
CCDC85B	37	39	50	49	40	44	34	24	47	45	41	43	66	39	50	41	19	59	72	26	66	53	80	57	22	9	22	24	32	20	23	19	27	16	25	21	16	21	24	21	23	21	24	31	55	24	46	92	67
CCDC85C	0	0	0	0	0	0	0	0	0	0	0	0	0	0	0	0	0	0	0	0	0	0	0	0	0	0	0	0	0	0	2	0	0	0	0	0	0	0	0	0	0	0	0	0	0	0	2	0	0
CCDC86	151	184	169	187	145	216	191	247	171	179	279	175	197	161	188	156	132	189	200	199	216	184	273	217	131	103	109	146	136	141	137	130	166	143	173	122	134	125	120	136	199	147	148	151	199	126	78	209	182
CCDC87	0	2	0	0	2	1	0	1	0	4	0	0	1	4	6	2	0	2	5	3	0	0	3	0	1	1	0	0	1	0	0	2	0	0	0	2	1	0	0	0	1	0	0	0	0	0	0	2	0
CCDC88A	0	8	3	7	1	18	15	2	2	11	15	0	1	7	4	14	7	14	15	6	7	10	17	1	8	11	6	12	13	6	10	11	11	9	18	8	12	8	5	7	3	9	13	12	10	7	7	13	10
CCDC88B	1	3	6	8	1	11	1	3	19	11	9	9	3	2	2	11	3	7	8	0	13	5	3	0	0	1	6	4	3	6	14	2	2	1	11	0	6	7	0	3	1	3	31	3	1	0	7	3	2
CCDC88C	0	0	0	0	0	0	2	0	0	0	0	0	0	0	0	2	0	0	0	1	0	0	0	0	0	0	0	0	0	0	2	0	0	0	0	0	0	0	0	0	0	1	1	0	0	0	0	0	1
CCDC9	0	0	0	0	0	1	0	0	0	0	0	0	0	0	0	0	0	0	0	2	0	0	0	0	0	0	0	0	2	0	0	0	1	0	0	0	0	0	0	0	2	1	0	0	0	0	0	0	0
CCDC90B	63	93	58	79	63	64	86	67	49	47	78	44	82	51	37	64	38	49	76	52	44	66	64	27	77	55	76	85	92	97	101	92	80	82	119	57	57	80	90	71	92	121	83	98	84	92	67	84	72
CCDC92	3	2	6	10	0	8	1	5	1	0	3	4	1	2	13	0	0	0	1	1	8	2	3	3	3	3	2	5	0	3	4	6	2	6	2	2	6	6	3	1	1	5	10	6	5	5	3	0	1
CCDC93	21	34	19	25	21	29	45	18	24	30	35	35	35	27	29	34	31	50	46	28	18	19	24	34	38	12	20	44	45	27	34	28	20	27	55	31	25	24	21	45	28	30	32	42	33	27	18	21	13
CCDC94	49	60	58	74	41	72	77	63	82	60	86	63	86	48	51	69	44	72	94	53	78	57	81	77	154	71	162	175	165	123	156	126	149	114	163	118	88	157	124	158	148	118	131	134	160	129	57	93	82
CCDC96	0	0	0	0	0	0	0	0	0	0	0	0	0	0	0	0	0	3	0	0	0	0	0	0	0	0	0	0	0	0	0	0	0	0	0	0	0	0	1	0	0	0	0	0	0	0	0	0	0
CCDC97	67	145	78	60	42	164	96	143	162	82	246	127	194	103	59	78	59	181	112	142	164	130	276	120	95	36	65	104	66	120	155	54	169	96	157	86	28	56	45	156	61	106	137	75	215	110	46	175	52
CCER2	0	0	0	0	0	0	0	0	0	0	0	0	0	0	0	0	3	0	0	0	0	0	0	0	0	0	0	0	0	0	1	0	0	0	0	0	0	0	0	0	0	0	2	0	0	0	0	0	0
CCHCR1	10	16	12	12	13	11	15	4	10	12	16	16	15	22	22	23	4	28	25	13	21	25	32	6	9	12	10	15	14	10	16	12	16	14	17	4	4	11	8	6	20	13	10	12	10	16	29	19	10
CCIN	0	0	0	0	0	0	0	0	0	0	0	0	0	0	0	0	0	0	0	0	0	0	0	0	0	0	0	0	0	0	0	0	0	1	0	0	0	0	0	0	0	0	0	0	0	0	0	0	0
CCK	0	0	0	0	0	0	0	0	0	3	0	0	0	0	0	0	0	4	0	3	0	1	0	0	0	0	0	0	0	0	0	0	1	0	0	0	0	0	0	0	0	0	0	0	0	0	0	0	0
CCKBR	0	0	0	0	0	0	0	0	0	0	0	0	0	0	0	2	0	0	0	0	0	0	0	0	0	0	0	0	0	0	0	1	0	0	0	0	0	0	0	0	0	0	0	0	0	0	0	0	2
CCL13	2	0	0	0	0	0	0	0	0	0	0	1	0	0	3	0	0	0	0	1	2	0	0	0	5	2	0	2	1	1	2	0	1	0	0	4	3	1	2	0	1	1	1	0	1	0	1	0	0
CCL15	3	3	0	0	0	0	1	1	2	5	0	0	3	0	1	0	0	0	0	0	1	2	1	1	1	3	1	2	2	0	2	0	0	3	1	0	0	1	2	0	1	0	2	0	2	0	0	6	0
CCL17	0	0	0	0	0	0	0	0	0	0	0	0	0	0	0	0	0	0	0	0	0	0	0	0	0	0	0	0	0	0	0	0	0	0	0	0	0	0	0	0	0	0	1	0	0	0	0	0	0
CCL18	0	0	0	0	0	0	0	0	0	0	0	0	0	0	0	0	0	0	0	0	0	0	0	0	0	0	0	0	0	0	0	0	0	0	0	0	0	0	0	0	0	0	0	0	0	0	0	0	0
CCL19	0	0	0	0	0	0	0	0	0	0	0	0	0	0	0	0	0	0	0	0	0	0	0	0	0	0	0	0	0	0	1	0	0	0	0	0	0	0	0	0	0	0	2	0	0	0	0	0	0
CCL2	55	46	47	51	43	61	87	75	60	44	78	56	67	52	48	50	56	43	77	34	88	54	66	53	98	84	86	114	116	98	111	76	103	61	85	65	48	93	55	128	117	67	107	70	123	83	74	133	73
CCL20	0	0	0	0	0	0	0	0	0	0	0	0	0	0	0	0	0	0	0	0	0	0	0	0	0	0	2	0	0	0	0	0	0	0	0	0	0	2	0	0	0	0	0	1	2	0	0	0	0
CCL21	5	10	8	13	4	7	4	3	1	0	5	6	6	5	14	5	6	4	6	1	14	2	13	11	9	8	9	5	10	2	7	7	4	4	15	6	5	1	7	9	6	2	4	10	5	3	5	2	8
CCL22	0	0	1	0	0	2	0	0	0	2	0	0	0	0	0	0	0	2	5	0	0	0	0	0	1	0	0	2	0	1	0	0	0	1	0	0	0	0	0	4	2	1	3	0	0	1	3	0	0
CCL23	129	93	94	125	87	98	156	59	112	146	123	101	183	111	90	137	93	126	174	126	132	127	116	134	180	133	183	182	203	166	200	191	190	179	207	179	153	175	173	220	228	187	174	218	165	161	101	169	137
CCL24	0	3	6	0	3	0	0	2	0	0	5	1	3	4	2	1	2	6	2	3	4	0	7	1	3	1	5	2	2	2	1	1	2	0	2	3	1	8	1	1	3	3	2	2	7	1	0	4	2
CCL25	0	0	0	0	0	4	1	0	2	0	1	3	3	2	0	2	0	2	5	1	6	0	3	0	0	2	0	2	0	2	0	0	2	2	0	1	0	1	3	0	1	3	0	0	2	1	3	0	1
CCL26	0	0	0	0	0	0	0	0	0	0	0	0	0	0	0	0	0	0	0	0	0	0	0	0	0	0	0	0	0	0	0	0	0	0	0	0	0	0	0	0	0	0	0	0	0	0	0	0	0
CCL28	23	18	7	17	19	5	20	30	13	10	20	21	28	12	20	29	10	11	18	23	20	12	20	14	15	13	18	20	25	19	15	29	19	17	27	15	19	29	12	16	19	24	19	20	23	26	20	33	12
CCL3	1	1	6	0	0	0	2	1	0	6	0	4	8	5	0	5	1	4	0	0	4	0	2	2	6	3	1	7	6	0	11	4	2	11	2	4	1	7	2	3	4	3	5	2	1	4	5	6	2
CCL4	1	2	0	1	0	2	2	0	0	1	0	0	7	5	0	0	3	4	0	3	1	2	0	7	1	0	4	3	8	1	1	4	4	3	4	1	0	4	1	3	6	1	7	4	5	2	1	1	3
CCL5	289	342	302	372	307	335	392	328	335	315	399	346	401	355	334	410	323	496	434	287	372	318	437	329	474	392	496	525	585	443	617	473	521	488	606	316	331	475	374	482	555	375	544	503	496	396	264	396	396
CCL7	0	0	0	0	0	0	0	0	0	0	0	0	0	0	0	0	0	0	0	0	0	0	0	0	0	0	0	0	0	0	0	0	1	0	0	0	0	0	0	0	2	0	0	0	0	0	0	0	0
CCL8	0	0	0	0	0	0	0	0	0	0	0	0	0	0	0	0	0	0	0	0	0	0	0	0	0	0	0	0	0	0	0	1	0	0	0	0	0	0	0	0	0	0	0	1	0	0	0	0	0
CCM2	11	13	22	9	4	26	14	14	11	19	11	10	11	11	8	10	21	13	14	12	12	9	34	23	14	15	17	21	20	27	21	30	28	23	12	8	15	23	14	33	25	13	18	21	28	22	14	25	11
CCNA1	3	2	2	8	1	10	11	10	5	3	7	12	17	11	2	6	11	11	2	5	6	1	6	5	12	10	5	8	8	7	16	7	12	5	13	4	4	2	10	12	2	5	13	7	13	6	6	8	8
CCNA2	116	106	94	105	141	130	97	92	146	93	110	116	172	135	120	138	141	198	149	118	164	115	168	137	56	40	79	84	69	61	67	61	79	65	82	45	54	69	72	64	89	58	57	74	74	88	115	194	159
CCNB1	329	391	322	434	359	381	358	303	418	436	463	472	395	320	322	377	324	447	475	364	413	426	500	378	401	328	543	541	481	401	477	496	479	427	549	349	339	536	448	591	453	477	459	535	567	503	452	573	546
CCNB1IP1	95	99	67	86	35	79	101	67	103	108	106	56	69	63	60	90	57	92	95	56	100	80	85	59	168	133	136	191	189	140	196	192	174	146	199	144	147	151	144	161	175	150	209	196	138	146	98	185	149
CCNB2	406	471	431	590	459	525	513	340	471	472	591	404	468	313	386	381	331	460	452	359	377	388	554	361	1012	949	1067	1116	1187	980	1149	966	1194	1036	1027	701	685	1026	792	971	959	789	841	876	939	769	629	829	706
CCNC	70	48	50	64	45	81	67	51	39	68	77	57	56	43	38	68	48	51	59	43	46	54	76	56	54	69	76	84	67	68	69	89	82	90	82	46	52	83	72	98	83	85	74	77	84	111	127	126	132
CCND1	5	14	13	12	7	8	9	15	14	9	8	1	16	7	7	15	10	25	11	7	14	7	7	4	8	4	7	2	12	15	9	11	8	7	9	7	4	17	12	7	8	16	9	5	11	15	8	6	8
CCND2	0	0	0	0	0	0	0	0	1	0	0	0	0	1	0	0	0	0	0	0	0	0	0	0	0	0	2	0	0	0	0	0	0	0	0	0	0	2	0	0	0	0	0	0	0	0	0	0	0
CCND3	511	554	420	592	490	588	634	640	581	634	610	564	729	612	613	731	573	796	844	715	695	662	805	649	469	371	538	482	596	568	494	498	552	425	827	379	373	560	449	551	655	616	523	561	546	425	435	600	489
CCNDBP1	136	120	79	147	58	85	101	76	106	108	120	129	143	93	87	112	102	146	120	86	89	126	132	142	123	83	145	121	179	118	104	111	136	103	137	119	94	183	85	147	190	125	129	133	140	133	95	100	127
CCNE1	0	0	0	0	0	0	4	2	0	0	0	0	0	0	0	0	1	0	0	0	0	0	0	0	0	0	0	1	1	0	0	0	2	1	1	0	0	0	5	1	1	0	2	0	0	0	0	0	0
CCNE2	32	37	36	20	14	37	38	35	31	44	31	33	24	19	21	17	22	19	18	7	24	3	28	9	69	74	79	102	119	65	84	70	86	76	125	34	40	47	68	98	87	63	74	79	70	65	50	52	27
CCNF	21	73	42	41	25	42	37	103	34	75	70	65	41	58	37	51	26	42	51	99	62	73	56	29	45	12	24	31	31	79	36	37	38	23	53	26	13	38	13	28	39	96	29	42	42	33	44	75	25
CCNG1	30	30	19	42	17	44	53	19	42	35	53	27	38	40	16	47	38	26	45	34	41	29	58	36	36	28	59	50	56	33	69	42	46	43	35	41	56	64	43	53	48	57	71	56	26	36	25	39	31
CCNG2	0	0	0	0	0	0	0	0	0	0	0	0	0	0	0	0	0	0	0	0	0	0	0	0	0	0	0	0	0	0	0	0	0	1	0	0	0	0	0	0	1	0	0	0	0	0	0	0	0
CCNH	36	60	46	54	33	44	59	42	30	47	51	33	70	33	43	54	37	49	51	61	49	54	61	39	54	54	43	40	59	37	71	52	66	69	76	37	40	56	44	49	68	38	57	58	65	82	49	69	68
CCNI	158	139	163	149	99	131	184	151	168	139	151	144	106	52	65	50	68	82	97	86	106	59	75	64	80	54	88	82	84	142	120	68	74	60	147	90	86	133	88	100	115	210	174	110	91	84	133	220	226
CCNI2	0	0	0	0	0	0	0	2	0	1	0	0	0	0	2	0	0	0	0	0	0	0	0	0	0	0	0	1	0	0	0	0	0	0	1	0	0	0	3	1	0	0	1	0	0	0	2	0	0
CCNJ	3	5	3	5	3	5	7	3	4	16	4	7	0	0	3	5	1	0	0	0	1	6	0	0	1	3	2	4	1	1	1	3	2	4	3	0	8	2	1	5	2	0	0	0	3	9	5	3	0
CCNJL	0	0	0	0	0	0	0	0	0	0	0	0	0	0	0	0	0	0	0	0	0	0	0	0	0	0	0	0	0	0	0	0	0	0	0	0	0	0	0	0	0	0	0	0	0	0	0	3	0
CCNK	167	295	265	226	181	292	206	256	322	228	371	161	318	241	172	187	102	357	162	193	270	198	347	156	504	285	387	464	332	409	521	307	484	293	578	360	258	300	201	403	295	321	418	305	448	284	135	557	376
CCNL1	135	118	92	94	94	102	112	76	113	130	110	113	207	128	126	106	101	103	161	109	146	138	166	104	64	43	60	90	63	57	60	68	57	64	74	36	28	45	44	90	44	51	80	54	72	67	62	74	76
CCNL2	25	26	16	16	14	19	12	5	18	11	21	32	12	8	7	20	17	9	7	13	14	5	8	13	8	3	12	7	8	2	4	2	3	4	10	14	4	14	2	12	12	4	8	3	5	8	15	35	27
CCNO	5	5	9	4	2	3	6	10	6	4	12	1	11	3	0	1	4	3	1	1	2	1	2	6	3	4	3	6	6	2	5	4	3	5	3	3	1	6	1	2	5	5	7	4	7	7	1	2	0
CCNT1	7	4	3	0	2	2	4	10	0	4	3	5	2	4	2	2	0	3	1	4	7	0	4	15	2	8	10	9	9	12	6	7	3	10	13	4	3	14	6	12	11	3	14	7	5	14	3	12	1
CCNT2	23	19	15	16	5	20	25	12	28	8	11	26	17	14	9	14	6	0	8	14	8	9	4	12	11	16	14	24	24	19	20	18	25	30	23	2	4	4	13	31	18	15	20	10	13	28	24	13	31
CCNY	2	3	0	2	0	0	0	2	6	0	1	0	0	0	0	0	0	0	0	0	0	1	6	1	1	1	3	0	5	1	2	1	3	1	6	3	1	3	1	0	1	4	2	1	0	2	0	1	0
CCNYL1	1	3	1	1	0	0	0	1	5	6	0	2	0	0	0	0	0	0	2	1	0	0	6	0	2	0	2	1	1	1	5	2	1	1	0	0	1	2	1	3	3	4	6	2	3	0	1	9	0
CCP110	5	13	1	7	12	13	16	9	10	14	25	10	11	9	9	6	8	6	1	5	8	9	9	3	34	5	2	7	2	21	18	33	18	13	27	28	5	2	7	13	0	12	8	28	14	5	4	21	11
CCPG1	53	57	39	49	59	80	47	53	34	45	43	75	46	47	35	58	59	87	63	63	43	54	51	71	57	58	69	61	57	49	81	76	59	76	99	48	55	56	59	63	72	39	74	94	80	89	66	81	82
CCR1	51	76	61	109	40	108	90	106	86	76	72	66	114	59	72	88	56	97	86	85	94	71	81	55	98	89	106	108	137	114	113	112	102	97	174	78	74	97	83	108	141	105	100	105	105	111	70	137	58
CCR10	0	0	0	0	0	0	0	0	0	1	0	0	0	0	0	0	0	0	0	0	0	0	0	0	0	0	0	0	0	0	0	0	0	0	0	0	0	0	0	0	0	0	0	0	0	0	0	0	0
CCR2	86	72	27	78	24	73	57	59	48	71	67	44	52	64	24	42	36	71	61	46	56	71	47	45	96	68	87	118	93	72	89	136	82	68	139	90	80	100	70	131	105	88	107	149	108	77	51	116	69
CCR3	0	0	0	0	0	0	0	0	1	0	0	0	0	0	0	0	0	0	0	0	0	0	0	0	0	0	0	0	0	0	0	0	0	0	0	0	0	0	0	0	0	0	0	0	0	0	0	0	0
CCR4	0	0	0	0	0	0	0	0	0	0	6	0	3	0	0	0	0	1	0	0	0	0	0	0	0	0	0	0	0	0	0	2	0	0	0	0	0	0	0	0	0	0	0	0	0	0	0	0	0
CCR6	0	0	3	0	0	0	1	0	0	0	0	0	0	0	0	0	0	0	0	0	0	1	0	0	0	0	0	0	1	0	0	0	0	0	0	0	0	0	0	1	0	0	0	0	0	0	3	0	0
CCR7	0	0	0	0	1	0	0	0	0	0	0	0	0	0	0	0	0	0	0	0	0	0	0	0	0	0	0	1	0	0	0	1	0	0	0	0	0	0	0	0	0	0	0	0	0	0	0	0	0
CCRL2	3	7	0	2	7	3	1	1	11	11	10	12	7	0	9	17	0	3	5	4	16	4	7	13	8	1	5	12	7	5	8	11	7	6	7	5	3	9	5	8	8	2	10	11	2	4	9	12	6
CCRN4L	0	0	3	0	0	0	0	3	0	3	0	0	0	1	0	0	2	3	0	7	0	2	0	0	0	0	1	2	0	6	1	3	0	0	2	0	0	6	5	0	0	12	0	5	0	3	0	4	0
CCS	55	53	57	59	37	60	61	30	47	61	62	49	88	59	49	62	45	57	65	34	59	84	79	60	43	53	48	47	82	45	61	71	45	46	74	24	39	40	50	58	57	63	76	79	59	55	18	53	61
CCSAP	0	0	0	0	0	0	0	0	0	0	0	0	5	0	0	0	2	0	0	0	1	0	0	0	0	0	0	0	0	2	0	0	0	0	0	0	0	0	0	0	0	2	0	2	0	0	0	4	0
CCSER2	0	2	0	0	0	5	4	2	5	3	6	0	1	0	1	2	0	0	1	0	1	0	0	0	2	0	1	0	0	1	1	2	0	1	0	0	0	1	0	0	0	0	0	4	0	1	0	0	0
CCT2	518	512	435	553	445	482	520	433	509	651	489	426	834	662	578	666	571	750	830	553	669	817	782	554	593	393	528	565	638	506	662	665	500	554	702	423	363	504	446	586	568	478	535	632	519	448	518	818	678
CCT3	1215	1388	1035	1348	903	1368	1467	1010	1397	1694	1423	1145	1725	1141	1125	1425	1165	1659	1660	1115	1415	1569	1632	1124	1439	1062	1451	1445	1779	1353	1629	1403	1475	1358	1696	1168	964	1403	1077	1525	1684	1278	1529	1383	1504	1353	1194	1815	1534
CCT4	725	817	667	782	604	797	863	616	820	845	773	616	1151	947	768	972	769	1059	1091	734	1147	1011	1275	816	647	498	660	631	722	527	781	724	724	598	923	542	523	779	598	759	755	563	755	807	764	665	853	1280	955
CCT5	745	777	647	797	585	812	750	634	704	772	858	705	906	608	655	779	616	888	843	746	841	848	990	647	1158	945	1223	1293	1362	1155	1317	1211	1221	1114	1401	1042	999	1283	1143	1448	1425	1089	1250	1311	1262	1140	697	1002	885
CCT6A	1772	2045	1538	2014	1531	1934	1884	1628	2105	1963	2089	1918	2392	1776	1810	1907	1543	2392	2414	1749	2163	2064	2392	1935	2073	1547	2099	2246	2484	1884	2308	2078	2192	1818	2385	1606	1365	2168	1607	2206	2384	1758	2046	2039	2097	1824	1486	2133	1923
CCT6B	0	0	0	3	2	0	0	0	2	0	2	0	0	2	1	0	0	3	2	0	5	0	5	0	1	1	0	2	0	1	2	0	1	2	1	0	0	5	3	2	0	3	0	0	0	2	0	7	0
CCT7	330	479	503	530	369	429	413	287	393	419	466	380	625	577	599	599	551	650	695	552	593	566	695	509	426	424	474	409	502	365	440	451	487	453	569	326	398	482	383	439	544	434	449	460	495	501	383	568	660
CCT8	875	1063	876	982	792	1080	989	740	954	1046	1116	862	1337	905	989	970	634	1293	1242	826	1102	1102	1348	884	1373	1201	1578	1589	1493	1401	1734	1517	1572	1385	1941	1434	1299	1802	1497	1850	1747	1509	1788	1945	1857	1549	1154	1722	1532
CCZ1B	1	0	0	0	0	0	0	3	0	3	0	3	4	0	0	0	2	0	0	0	0	0	1	2	2	0	4	0	1	2	1	0	0	2	2	1	0	5	0	0	0	0	2	0	0	4	0	0	0
CD101	0	0	0	0	0	0	4	4	2	0	0	0	6	0	0	4	4	3	0	6	0	0	0	1	0	1	1	0	0	3	0	2	3	0	4	0	0	2	0	0	3	0	0	2	2	1	1	2	2
CD109	0	1	3	10	13	8	13	7	6	5	7	7	7	3	2	13	3	7	11	4	3	13	9	5	6	8	3	5	9	7	3	4	7	10	8	1	4	6	10	6	9	12	6	10	3	9	5	4	12
CD14	15	20	11	14	23	31	22	12	17	22	33	26	5	14	41	14	13	21	40	21	35	28	40	26	26	27	29	27	29	13	26	27	30	24	39	28	16	43	20	24	35	20	29	28	37	27	17	46	29
CD151	192	191	203	213	152	191	200	201	176	188	282	222	220	129	179	253	186	271	212	152	207	198	216	182	214	180	212	236	256	193	220	210	264	190	256	181	210	272	257	260	267	203	230	273	257	198	165	204	207
CD163	0	0	0	0	0	0	0	1	0	0	0	0	0	0	0	0	0	0	0	0	0	0	2	0	1	0	0	1	2	0	0	1	0	0	0	1	0	0	0	3	0	0	0	0	0	0	0	0	0
CD164	261	245	222	281	207	289	341	254	271	314	269	227	306	256	235	253	196	285	327	225	249	299	291	245	204	189	210	231	224	213	239	189	234	204	291	213	201	230	217	271	263	237	224	215	232	188	210	325	250
CD180	0	2	0	3	0	4	13	25	18	10	5	1	15	8	0	13	1	11	11	0	8	5	6	8	14	1	11	7	14	9	5	11	9	11	27	10	6	7	7	1	3	8	8	8	11	6	4	12	5
CD1B	0	0	3	0	0	0	0	0	0	0	0	0	0	0	0	0	0	0	0	0	0	0	0	0	2	0	0	0	1	0	0	0	0	1	0	0	0	0	0	0	0	0	0	0	0	2	0	0	0
CD1C	0	0	0	7	0	1	3	1	0	6	0	0	3	3	3	0	2	0	4	1	2	0	2	3	4	2	3	3	1	0	2	1	3	0	1	1	0	1	1	0	2	0	0	10	1	3	0	1	4
CD1D	108	127	94	162	85	123	156	103	138	126	135	105	177	130	113	175	135	173	210	124	155	152	215	140	76	62	90	76	106	69	74	84	86	90	93	70	48	98	59	60	99	82	72	77	85	89	55	150	134
CD1E	0	0	0	0	0	0	0	0	0	0	0	0	0	0	0	0	0	0	0	0	0	0	1	0	0	0	0	0	0	0	3	0	0	1	1	0	0	0	0	0	0	0	0	2	0	0	1	0	0
CD2	0	0	0	0	0	0	0	0	0	0	0	0	0	0	0	0	0	0	0	0	0	0	0	0	0	0	0	0	0	2	0	0	0	0	0	0	0	0	0	0	0	0	0	0	0	0	0	0	0
CD200R1	0	0	0	0	0	0	0	0	0	3	0	0	0	0	0	0	0	0	0	0	0	0	0	0	0	0	0	0	0	0	0	0	0	0	0	0	0	0	0	1	0	0	0	0	0	0	0	0	0
CD209	8	1	0	14	0	2	30	30	8	6	15	16	8	6	2	4	2	14	23	12	2	5	9	4	8	3	5	11	22	11	5	9	8	9	18	2	3	11	3	8	13	19	5	10	10	9	6	7	5
CD22	0	0	0	0	0	0	0	0	0	0	0	0	0	0	0	0	0	2	0	0	0	0	0	0	0	0	0	0	0	0	0	0	0	0	0	0	0	0	0	0	0	0	0	0	0	0	0	0	0
CD226	0	0	2	0	0	0	0	0	0	0	0	0	0	0	0	1	0	0	0	0	0	0	0	0	0	0	1	1	0	0	1	0	2	4	0	0	1	2	0	3	0	0	0	0	0	0	0	0	0
CD24	0	0	0	0	0	0	0	0	1	0	0	0	2	0	0	0	0	0	0	0	0	0	0	1	0	0	0	0	1	0	0	0	0	0	0	0	0	0	1	2	2	0	0	0	0	0	0	1	0
CD244	62	44	77	80	28	57	93	44	58	75	71	77	85	72	73	88	54	117	93	65	88	75	89	86	80	75	108	77	106	74	116	120	107	72	85	63	76	66	64	76	88	56	94	120	90	70	67	123	87
CD248	0	0	0	0	0	0	0	0	0	0	0	0	0	0	0	0	0	0	0	0	0	0	0	0	0	0	0	0	0	0	0	0	0	0	0	0	0	0	0	0	0	0	0	0	0	0	0	0	0
CD274	1	0	0	1	0	0	0	0	0	0	0	0	3	0	0	0	0	0	3	0	2	0	0	0	0	0	0	1	0	2	2	0	0	0	1	0	0	0	0	1	1	0	0	0	0	0	0	0	0
CD276	35	117	75	44	37	71	82	115	121	92	58	38	96	83	57	46	36	66	58	120	113	54	74	25	47	29	37	34	52	60	63	44	33	28	132	40	35	36	14	37	52	68	66	52	32	24	70	105	43
CD2AP	3	0	0	3	0	7	1	1	0	0	0	0	2	2	3	3	0	1	1	0	4	0	1	0	3	4	4	4	7	7	7	3	1	2	2	4	6	9	1	6	2	4	10	4	1	7	0	7	0
CD2BP2	136	174	124	179	121	163	180	137	162	201	214	130	235	194	138	157	135	195	167	115	216	172	185	135	277	220	279	282	309	270	334	266	346	268	322	248	200	302	269	305	323	267	311	292	306	261	169	231	214
CD300A	32	31	26	39	41	40	56	46	45	33	36	13	32	29	39	26	31	33	54	20	23	53	35	37	42	34	43	32	61	29	66	28	39	40	52	35	41	33	26	36	44	34	41	41	36	62	14	50	20
CD300C	162	219	157	186	148	211	205	183	183	268	186	172	244	188	139	189	182	224	240	200	210	223	279	168	164	140	141	172	202	132	144	172	166	167	146	99	112	145	97	176	196	125	115	165	117	115	142	232	208
CD300E	0	0	0	0	0	0	0	0	0	0	0	0	0	0	0	0	0	0	0	0	0	0	0	0	0	0	0	0	0	0	0	0	0	0	0	0	0	0	0	0	0	0	0	0	0	0	0	0	0
CD300LB	4	10	10	12	3	6	13	13	3	14	25	21	10	12	10	21	10	5	10	8	13	8	28	8	31	12	15	11	20	7	12	8	26	7	7	2	6	6	5	22	11	7	8	7	16	7	7	17	2
CD300LF	82	106	76	106	91	77	120	112	133	109	106	86	109	113	98	111	104	124	147	132	145	175	118	92	154	139	142	145	144	145	182	158	142	153	178	104	100	111	90	119	143	114	139	134	92	135	84	131	192
CD300LG	0	0	1	0	0	2	0	0	1	0	0	0	2	1	0	0	0	3	5	0	0	1	3	0	1	0	0	1	3	0	0	0	0	0	2	2	0	0	0	1	0	0	0	0	0	0	0	0	0
CD302	65	59	84	71	42	63	46	58	65	56	54	72	78	82	45	65	53	77	54	29	67	69	79	49	133	91	110	117	143	104	136	128	136	109	133	101	83	111	122	140	129	109	116	124	135	131	75	117	90
CD320	410	409	292	452	314	367	475	281	361	388	392	320	488	402	375	463	386	530	483	358	461	414	617	422	240	181	237	214	251	189	213	242	240	227	263	202	202	211	199	245	315	153	248	262	256	234	189	327	270
[truncated: 11,647 more rows]
[truncated: 18 more columns]
