# Supplementary material for: Guide for library design and bias correction for large-scale transcriptome studies using highly multiplexed RNAseq methods
Source: BMC Bioinformatics. 2019 Aug 13;20:418. doi: 10.1186/s12859-019-3017-9 (PMC6693229; doi:10.1186/s12859-019-3017-9)
Supplement: Supplementary file 6 — Raw read counts of BEAS-2B libraries after the library bias correction (TXT 3574 kb) [file 12859_2019_3017_MOESM6_ESM.txt]

	BEASa.D8	BEASa.E1	BEASa.E2	BEASa.E3	BEASa.E4	BEASa.E5	BEASa.E7	BEASa.E8	BEASa.F1	BEASa.F2	BEASa.F3	BEASa.F4	BEASa.F5	BEASa.F6	BEASa.F7	BEASb.D8	BEASb.E1	BEASb.E2	BEASb.E3	BEASb.E4	BEASb.E7	BEASb.F1	BEASb.F2	BEASb.F3	BEASb.F4	BEASb.F5	BEASb.F6	BEASb.F7	BEASc.E3	BEASc.E4	BEASc.E5	BEASc.E7	BEASc.E8	BEASc.F1	BEASc.F2	BEASc.F3	BEASc.F4	BEASc.F5	BEASc.F6	BEASc.F7	BEASd.E7	BEASd.E8	BEASd.F1	BEASd.F2	BEASd.F3	BEASd.F4	BEASd.F5	BEASd.F6	BEASd.F7
A2M	0	0	0	0	0	0	0	0	0	0	0	0	0	0	0	0	0	0	0	0	0	0	0	0	0	0	0	0	0	0	0	0	0	0	0	0	0	0	0	0	0	0	0	0	0	0	0	0	0
A2ML1	0	0	0	0	0	0	0	0	0	0	0	0	0	0	0	0	0	0	0	0	0	0	0	0	0	0	0	0	0	0	0	0	0	0	0	0	0	0	0	0	0	0	0	0	0	0	0	0	0
A4GALT	38	37	51	85	63	53	32	36	55	51	78	46	54	80	43	18	8	19	47	22	13	30	18	77	19	22	59	14	73	88	30	47	32	79	47	170	62	71	129	71	34	32	55	51	118	70	81	82	39
AAAS	71	150	214	242	198	122	173	93	214	167	199	227	140	154	104	37	66	130	99	122	84	114	131	130	85	113	113	80	264	244	117	150	170	184	255	202	247	180	223	177	151	120	199	165	224	333	151	173	122
AACS	12	25	30	55	46	10	25	30	23	12	25	25	35	10	28	12	2	17	33	0	13	11	6	32	17	25	14	13	0	0	0	54	0	0	0	0	54	243	0	54	27	28	37	46	16	32	23	34	12
AADAT	8	2	2	4	7	0	8	0	0	5	8	1	3	2	4	1	0	4	10	0	9	8	0	1	8	1	4	4	7	4	0	0	3	4	2	2	3	5	3	1	9	3	1	6	0	4	10	3	1
AAED1	0	19	1	16	3	6	1	0	1	0	4	3	1	9	0	0	0	0	0	0	0	0	0	0	0	0	0	0	3	2	4	4	4	4	2	0	5	2	3	17	3	5	1	8	0	15	8	1	3
AAGAB	11	17	36	37	10	14	27	31	20	33	19	42	23	28	13	15	31	24	31	33	28	11	13	1	28	1	0	10	9	46	25	31	19	15	17	26	48	35	39	18	1	10	32	24	28	49	31	25	35
AAK1	268	254	318	344	266	181	271	189	256	294	263	249	321	261	151	96	365	155	214	128	193	268	209	177	166	177	128	246	362	283	231	314	227	283	340	257	290	354	284	258	254	237	238	306	255	398	228	282	250
AAMDC	86	91	74	129	95	86	104	69	94	91	79	96	74	77	112	97	35	93	40	62	89	111	75	26	22	57	84	66	119	107	77	102	59	151	138	68	117	103	127	97	91	54	136	88	82	132	117	82	99
AAMP	43	57	44	73	50	37	44	45	42	36	55	68	46	43	38	13	39	20	52	20	31	10	36	50	55	15	41	45	57	59	33	52	54	63	49	62	92	56	59	45	51	22	63	54	59	80	51	59	36
AANAT	0	0	0	0	0	0	0	0	0	0	1	0	0	0	0	0	0	0	0	0	0	0	0	0	0	0	0	0	0	0	0	0	0	0	0	0	0	0	0	0	0	0	0	0	0	0	0	0	0
AAR2	94	86	129	140	129	90	84	63	185	100	96	119	128	158	61	45	35	79	61	59	41	112	91	34	32	41	126	57	77	104	131	67	84	322	131	91	134	97	357	89	96	61	141	172	81	227	72	189	91
AARD	0	2	0	0	0	8	0	0	2	0	0	0	0	0	0	0	0	0	0	0	0	0	0	0	0	8	0	8	0	2	0	0	0	0	0	7	0	0	0	0	0	0	0	0	2	1	0	0	3
AARS	114	245	159	233	95	119	67	35	100	62	95	144	87	99	70	37	188	87	95	80	48	80	80	74	30	60	109	69	165	120	107	163	103	111	214	103	118	132	89	132	140	71	103	100	73	191	147	133	137
AARS2	6	3	0	8	2	1	12	2	1	12	8	2	4	3	7	0	2	7	5	2	3	6	11	0	10	10	0	0	13	9	5	3	3	0	1	3	11	3	1	5	13	5	2	7	5	6	2	3	5
AARSD1	90	135	138	133	134	88	95	70	108	142	85	84	113	79	106	60	83	116	101	54	48	90	119	38	72	78	61	60	164	119	76	99	72	133	128	93	197	163	127	140	86	73	123	140	98	169	146	125	77
AASDH	5	22	28	8	24	5	14	9	6	14	14	17	6	16	15	10	4	11	0	4	12	10	7	10	4	3	0	18	29	44	7	9	8	10	30	25	17	16	13	8	17	0	16	17	12	26	19	12	23
AASDHPPT	46	64	60	89	36	42	46	44	48	45	59	52	49	59	63	38	20	52	33	35	10	23	57	25	38	59	66	57	107	54	44	45	46	87	62	21	74	62	74	64	46	43	56	54	78	95	31	70	44
AASS	0	1	7	4	6	7	0	0	1	8	1	6	3	14	0	0	0	0	0	0	0	0	0	0	0	9	22	0	8	0	0	0	0	7	6	4	2	13	23	3	0	2	5	9	1	1	0	17	3
AATF	100	149	200	187	142	131	155	104	150	89	145	189	136	145	146	98	60	145	98	107	148	89	86	108	120	95	146	90	171	143	146	173	97	176	139	131	227	207	225	146	125	101	166	159	147	245	137	159	150
ABAT	4	25	0	5	2	5	4	0	9	0	9	12	13	12	1	0	8	0	4	17	9	0	0	5	4	3	0	1	8	14	6	9	4	4	3	5	3	12	15	3	5	3	5	7	8	5	4	0	3
ABCA1	0	0	0	0	2	0	0	0	0	0	0	0	0	1	0	0	0	0	0	0	0	0	0	0	0	0	0	0	0	0	0	0	0	0	0	0	0	0	0	0	0	0	0	0	0	0	0	3	0
ABCA12	0	0	0	0	0	0	0	0	0	0	0	0	2	0	0	0	0	0	0	0	0	0	0	0	0	0	0	0	0	1	0	0	0	0	0	0	0	3	0	0	0	0	0	0	0	0	0	0	0
ABCA13	0	0	0	0	0	0	0	0	0	0	0	0	0	0	0	0	0	0	0	0	0	0	0	0	0	0	0	0	1	0	0	0	0	0	0	0	0	0	0	0	0	0	0	0	0	0	0	0	0
ABCA2	0	0	0	0	0	2	0	0	0	8	0	0	0	0	0	0	0	0	0	0	7	0	0	0	0	0	0	0	0	0	0	0	0	0	0	0	0	0	0	0	0	0	0	5	0	0	0	0	0
ABCA3	0	0	0	0	0	0	0	0	0	0	0	0	0	0	0	0	0	0	0	0	0	0	0	0	0	0	0	0	0	0	0	0	0	0	0	0	0	0	0	0	0	0	0	0	0	0	0	0	0
ABCA5	15	16	32	20	25	16	20	9	25	20	20	27	27	16	9	29	6	15	4	29	18	18	24	24	0	11	4	9	35	19	14	23	20	19	24	19	23	14	32	29	20	21	37	12	10	17	24	22	26
ABCA7	0	0	0	0	1	0	0	1	0	0	0	4	1	0	0	0	0	0	0	0	0	0	0	0	0	0	0	0	0	2	2	0	0	0	2	0	0	0	0	0	0	0	0	0	0	0	0	0	0
ABCB10	0	0	0	0	0	0	0	0	0	0	0	0	0	0	0	0	0	0	0	0	0	0	0	0	0	0	0	0	0	0	0	0	0	0	0	0	0	0	0	0	0	0	0	0	0	0	0	0	0
ABCB4	0	0	0	0	0	0	0	0	0	0	0	0	0	0	0	0	0	0	0	0	0	0	0	0	0	0	0	0	0	0	0	0	0	0	0	0	0	0	0	0	0	0	0	0	0	0	0	0	0
ABCB6	11	12	9	11	4	14	14	7	4	3	3	3	23	11	0	2	7	0	6	5	5	3	8	3	5	6	0	4	0	0	0	0	0	0	0	0	0	151	0	0	5	1	18	4	6	33	11	15	6
ABCB7	6	29	40	18	20	19	19	8	32	13	40	18	13	35	45	17	36	0	28	0	36	0	40	12	0	8	16	6	52	35	14	19	0	23	21	9	54	26	31	54	31	5	14	34	16	41	16	33	37
ABCB8	28	65	54	75	43	41	44	51	60	49	60	41	89	65	38	56	26	54	59	18	55	14	23	18	42	57	24	46	55	84	30	45	41	47	65	63	43	121	65	90	48	36	56	92	36	60	59	62	65
ABCB9	10	0	0	10	4	0	1	0	0	4	0	5	1	0	0	1	1	0	1	0	1	1	1	1	0	0	0	1	0	5	0	20	0	0	0	0	15	0	0	0	0	1	3	1	4	9	0	1	2
ABCC1	0	0	0	0	0	0	0	0	0	0	0	0	0	0	0	0	0	0	0	0	0	0	0	0	0	0	0	0	0	0	0	0	0	0	0	0	0	0	0	0	0	0	0	0	0	0	0	0	0
ABCC10	0	0	2	4	0	0	1	0	0	0	1	0	1	0	2	0	0	0	0	0	0	0	0	0	0	0	0	0	0	8	0	0	0	0	0	12	3	8	4	1	0	0	0	0	7	7	5	0	0
ABCC3	40	25	35	35	50	36	17	21	28	32	19	32	36	32	11	14	11	27	6	22	3	32	20	10	25	27	7	11	37	47	31	25	16	53	75	40	52	40	42	20	16	15	36	46	48	59	43	43	11
ABCC4	3	0	0	3	0	0	0	0	0	1	0	0	2	0	2	0	0	0	0	0	0	0	0	0	0	0	0	0	0	0	0	0	0	0	0	0	0	0	0	0	0	0	0	0	3	0	3	0	2
ABCC5	3	12	5	4	5	1	9	3	1	6	12	6	2	3	8	5	5	0	0	0	0	5	0	0	0	0	22	33	4	10	3	1	9	9	3	3	4	11	3	7	7	2	5	5	2	3	5	7	11
ABCC6	0	0	2	0	0	0	0	0	0	0	0	0	0	1	0	0	0	0	0	0	0	0	0	0	0	0	0	0	0	0	0	0	0	0	0	1	0	0	0	0	0	0	0	0	0	0	0	0	0
ABCD1	0	0	7	14	0	0	10	0	7	0	7	0	0	0	0	1	0	3	0	4	1	0	0	2	3	0	3	1	0	0	0	0	0	0	0	0	0	0	0	0	0	2	3	5	1	6	2	5	2
ABCD2	0	0	0	0	0	0	0	0	0	0	0	0	0	0	0	0	0	0	0	0	0	0	0	0	0	0	0	0	0	0	0	0	0	0	0	0	0	0	0	0	0	0	0	0	0	0	0	0	0
ABCD3	16	19	18	28	15	21	41	10	30	18	16	13	23	27	14	0	26	0	13	0	0	0	22	0	19	0	26	110	35	10	16	15	10	32	35	15	34	29	16	21	12	7	10	31	31	27	31	22	24
ABCD4	10	36	20	34	18	10	10	8	23	16	10	3	17	4	9	7	17	17	20	1	7	7	0	17	3	0	12	14	47	15	17	6	6	11	35	6	8	27	27	17	16	16	15	20	10	20	13	13	21
ABCE1	4	12	7	37	26	9	5	3	21	24	28	11	5	10	8	0	11	0	0	0	17	2	8	0	0	50	0	20	19	20	7	18	0	28	19	8	0	26	22	41	5	21	14	9	14	23	16	20	10
ABCF1	252	319	401	434	304	221	316	274	369	348	307	365	380	357	239	161	186	218	220	146	179	248	214	274	283	220	267	206	453	440	258	333	244	424	432	379	454	480	410	379	332	211	410	363	347	510	292	447	282
ABCF2	75	37	81	88	70	52	46	36	79	21	70	64	43	64	45	42	11	70	41	35	36	66	22	21	27	34	29	10	213	61	33	15	72	41	54	41	72	156	123	20	101	36	46	81	77	75	48	59	48
ABCF3	35	48	60	68	54	38	44	17	74	59	59	44	35	76	64	28	33	60	51	30	17	42	64	24	34	11	48	23	86	62	43	55	57	36	31	60	45	72	127	52	52	23	71	46	42	87	58	78	50
ABCG1	1	0	3	0	0	0	0	0	0	0	0	0	0	0	0	0	0	0	0	0	0	0	0	0	0	0	0	0	0	0	0	0	0	0	3	2	0	0	0	0	0	0	0	0	0	0	0	0	0
ABCG2	0	3	0	0	3	3	0	0	0	0	0	0	0	0	0	0	1	0	0	0	0	0	0	0	0	0	0	0	0	0	0	0	0	0	0	0	0	0	3	0	0	0	1	0	0	6	0	0	0
ABCG4	0	0	0	0	0	0	0	0	0	0	0	0	0	0	0	0	0	0	0	0	0	0	0	0	0	0	0	0	0	0	0	0	0	0	0	0	0	0	0	0	2	0	0	0	0	0	0	0	0
ABHD1	1	0	0	2	2	0	2	0	0	0	1	0	0	0	0	0	0	0	0	0	0	0	0	0	0	0	20	0	0	0	3	0	0	0	0	0	0	0	1	1	2	0	0	0	1	1	0	0	1
ABHD10	22	9	10	26	23	9	6	9	18	10	19	21	19	21	2	5	3	8	13	9	11	3	6	9	16	8	17	18	23	21	11	18	10	20	29	10	16	15	20	23	18	6	9	11	12	30	24	25	13
ABHD11	72	94	92	149	95	72	62	55	90	127	90	97	126	102	95	50	54	80	42	41	42	46	70	66	50	74	85	77	123	97	58	44	90	64	145	121	161	161	179	151	92	46	102	121	73	207	102	103	102
ABHD12	0	4	0	10	5	0	0	0	1	0	0	3	0	2	0	0	8	0	0	0	0	0	8	0	0	0	0	8	0	0	0	4	4	3	3	1	0	4	0	3	0	0	2	0	0	2	2	0	9
ABHD12B	0	0	0	0	0	0	0	0	0	0	0	0	0	0	0	0	0	0	0	0	0	0	0	0	0	0	0	0	0	0	0	0	0	0	0	0	0	0	0	0	0	0	0	0	0	0	0	0	0
ABHD13	5	13	4	5	6	5	11	6	10	13	1	2	6	3	1	0	4	4	0	29	0	4	0	0	0	0	0	29	2	5	0	1	11	10	8	8	8	2	14	10	0	5	4	11	0	16	5	6	10
ABHD14A	17	50	50	78	51	39	35	33	42	51	67	40	57	52	27	19	1	27	46	30	43	14	12	16	85	48	50	9	75	52	24	51	49	62	69	44	77	32	37	77	37	24	56	43	35	80	34	60	79
ABHD14B	149	202	350	278	264	118	155	129	276	197	322	250	202	231	182	89	43	170	170	101	82	144	73	157	123	74	192	64	385	283	162	209	155	372	270	449	363	226	413	240	201	155	282	272	285	409	196	245	193
ABHD15	0	0	0	0	0	0	0	0	0	0	0	0	0	0	0	0	0	0	0	0	0	0	0	0	0	0	0	0	0	0	0	0	0	0	0	3	0	0	0	0	0	0	5	1	0	0	3	0	0
ABHD16A	26	33	14	34	23	15	30	26	24	27	22	18	25	26	19	2	14	19	25	12	4	16	36	16	16	19	33	8	22	28	17	29	22	36	57	27	25	28	36	17	21	23	35	32	32	31	15	27	19
ABHD16B	0	0	0	0	0	0	0	0	0	0	0	0	0	0	0	0	0	0	0	0	0	0	0	0	0	0	3	0	0	0	0	0	0	0	0	0	0	0	0	0	0	0	0	0	0	0	0	0	0
ABHD17A	2	1	0	1	1	0	5	0	0	1	3	0	5	1	0	0	0	0	0	0	0	0	0	2	0	5	0	0	3	0	0	0	0	8	0	11	1	4	3	3	0	1	2	2	2	2	2	1	2
ABHD17B	0	0	0	0	0	0	0	0	0	0	6	0	0	0	0	0	0	0	0	0	0	0	0	0	0	0	1	0	0	0	0	0	0	0	0	0	0	0	0	0	0	0	0	0	0	0	0	0	0
ABHD17C	0	0	0	2	0	3	0	0	0	0	0	0	0	0	0	0	3	0	0	0	0	0	0	0	0	0	0	0	0	0	0	0	0	0	0	0	0	0	0	0	0	0	0	0	0	0	0	0	0
ABHD2	4	11	11	12	6	4	2	0	5	32	8	5	7	10	3	0	1	3	3	1	0	5	22	2	0	1	0	0	15	4	8	4	5	10	50	11	7	10	2	1	5	1	3	48	2	3	9	0	5
ABHD3	15	14	14	10	4	6	6	4	11	12	4	0	5	11	7	22	26	0	0	0	0	0	0	4	0	0	31	0	4	3	15	6	7	18	21	1	18	6	7	6	5	4	11	8	11	5	18	5	10
ABHD4	38	15	105	55	50	23	44	17	121	21	61	50	34	42	18	16	5	21	10	26	19	53	3	19	14	8	7	4	43	94	29	82	17	231	33	71	53	63	60	36	77	38	101	24	64	43	27	27	29
ABHD5	8	23	15	20	32	10	24	8	15	9	16	28	21	15	12	46	0	23	3	23	27	3	19	3	0	0	3	3	32	10	17	26	15	5	14	14	22	19	33	28	4	5	15	5	11	50	19	39	19
ABHD6	2	0	0	0	3	0	0	0	2	0	0	0	0	0	0	0	1	1	0	0	0	0	0	0	1	0	0	0	8	0	0	0	0	0	0	0	0	0	0	0	0	0	0	1	0	0	0	0	0
ABHD8	2	0	4	3	2	0	0	0	1	2	0	0	5	0	0	0	0	0	0	0	1	0	0	0	0	0	0	0	0	0	0	0	0	0	0	0	0	0	0	0	0	1	1	1	1	1	1	2	2
ABI1	15	19	40	56	25	29	22	16	25	23	50	27	12	18	13	14	4	37	22	6	1	5	8	14	6	6	12	9	82	55	21	36	5	35	50	31	29	48	62	18	33	4	14	35	28	47	41	41	38
ABI2	55	73	72	119	80	51	82	35	69	38	104	82	55	65	42	24	29	47	94	54	28	45	32	56	26	67	38	44	127	84	50	67	84	95	69	95	75	77	75	67	69	58	62	76	71	108	63	69	79
ABI3BP	0	1	1	1	2	2	1	0	7	0	1	4	0	0	5	0	3	5	0	0	0	3	2	0	0	0	3	0	1	2	3	3	1	2	1	2	1	0	0	0	0	0	1	0	3	3	2	2	2
ABL1	0	0	0	0	0	0	0	0	0	0	0	0	0	0	0	0	0	0	2	0	0	0	0	0	0	0	0	0	0	0	0	0	0	0	0	0	0	0	3	0	0	0	0	0	2	1	0	0	0
ABL2	1	0	0	0	1	0	0	0	0	0	0	0	1	0	0	0	0	0	0	0	0	0	0	0	0	0	0	0	0	0	0	0	0	1	0	0	7	0	0	0	0	0	0	1	0	1	0	0	0
ABLIM1	19	15	34	47	35	13	14	7	28	16	32	10	53	26	23	3	4	6	11	10	9	21	8	16	3	12	2	26	76	33	7	6	7	64	9	47	24	79	38	55	31	17	29	8	31	26	29	44	28
ABLIM2	0	0	0	4	0	0	4	0	0	0	0	7	1	1	0	0	0	0	0	3	0	0	1	0	0	0	0	0	3	10	1	2	0	0	0	0	2	1	1	0	0	1	1	0	1	2	0	1	1
ABLIM3	47	10	20	39	10	9	6	23	13	40	44	38	20	32	16	15	5	9	7	5	11	16	23	28	9	20	15	18	15	37	13	12	19	43	82	69	29	31	24	12	15	17	19	49	41	21	32	25	25
ABR	18	1	9	32	21	4	13	4	22	19	24	17	28	12	3	5	1	1	0	6	1	4	4	4	2	7	3	5	44	28	0	12	9	45	25	48	5	34	35	44	7	0	28	10	29	18	32	21	26
ABRACL	103	134	172	232	134	98	140	61	119	132	100	157	145	124	67	78	76	65	108	54	111	62	82	38	71	106	80	104	219	189	99	148	92	141	171	130	194	149	165	149	119	105	158	144	96	228	163	108	124
ABT1	39	55	55	60	48	26	37	38	44	35	25	59	13	25	28	5	40	27	49	49	47	13	5	23	25	59	22	47	48	33	34	29	50	45	44	59	44	41	35	41	44	28	42	38	49	50	24	39	47
ABTB1	41	31	32	41	29	15	15	15	20	32	36	17	35	15	5	6	6	18	18	17	6	8	11	21	19	11	17	18	37	25	7	30	27	41	28	53	51	25	25	38	19	10	28	25	44	54	30	28	21
ABTB2	0	0	0	0	2	0	0	1	0	0	2	3	0	0	0	0	0	0	0	0	0	1	0	0	0	0	0	0	0	0	0	0	0	0	0	0	0	0	0	0	0	2	0	2	0	0	0	0	0
ACAA1	7	31	35	50	23	23	35	11	35	39	27	39	31	19	11	30	10	28	7	11	15	15	24	4	29	3	24	47	23	35	47	35	0	59	47	0	70	35	35	0	27	23	18	29	21	46	14	40	45
ACAA2	56	95	101	61	60	52	52	68	49	68	67	58	67	82	57	41	52	67	58	43	41	82	55	34	31	55	52	49	83	72	58	67	53	98	95	64	64	71	110	62	85	69	46	74	35	103	69	80	66
ACACA	17	7	20	18	12	11	23	7	17	25	13	42	18	10	17	11	0	17	11	0	8	8	20	6	8	24	8	0	34	16	12	17	10	33	34	24	25	11	28	17	12	6	19	22	16	29	21	20	22
ACAD10	2	3	11	3	6	2	0	0	7	0	0	3	5	7	3	0	0	3	0	1	0	0	0	0	3	3	0	8	6	4	1	0	1	9	36	4	0	0	0	0	6	1	1	15	0	0	14	0	0
ACAD11	8	24	33	7	8	7	1	10	10	7	10	0	3	1	12	5	6	8	10	4	13	2	8	12	4	9	7	11	0	15	5	17	3	15	13	1	11	0	15	23	2	19	17	8	8	11	0	22	0
ACAD8	29	36	31	34	19	17	29	15	18	29	22	30	33	31	22	44	7	10	44	17	17	3	26	1	8	7	12	35	26	47	22	15	12	26	39	34	42	49	20	40	26	24	33	28	21	44	16	34	27
ACAD9	49	71	95	139	61	59	94	58	98	72	80	91	62	65	51	39	27	18	52	95	115	88	57	30	54	21	65	37	96	107	59	100	66	105	73	86	100	80	101	80	58	50	123	97	93	107	61	88	58
ACADL	0	0	0	0	0	2	0	0	0	0	0	4	0	0	0	3	0	0	0	0	0	0	0	0	0	0	0	0	1	1	0	0	0	0	1	0	0	0	2	0	0	0	0	0	0	0	0	0	4
ACADM	35	32	41	34	29	20	17	9	8	55	15	28	17	27	29	17	0	36	0	7	19	13	38	11	24	11	13	32	39	36	4	22	27	40	32	29	39	47	40	34	53	5	36	39	27	33	8	22	34
ACADS	15	20	23	5	15	2	2	10	12	2	5	5	25	7	2	7	2	3	14	4	4	4	3	4	15	7	4	4	5	16	0	0	0	0	44	16	11	11	33	16	6	8	15	13	9	16	7	11	12
ACADSB	0	3	0	0	0	0	0	0	1	0	0	0	0	2	0	0	0	0	0	0	0	0	1	0	0	0	0	0	3	0	1	0	0	0	1	0	1	2	0	0	0	0	7	0	0	0	0	0	0
ACADVL	53	49	100	39	49	25	19	13	59	41	17	49	76	49	33	12	16	24	23	25	16	47	15	29	21	30	14	36	122	22	40	18	58	68	77	36	81	27	72	58	38	22	68	47	55	75	45	43	55
ACAP1	0	0	0	0	0	0	0	0	0	0	0	0	0	0	0	0	0	0	0	0	0	0	0	0	0	0	0	0	0	0	0	0	0	0	0	3	0	0	0	0	2	0	0	0	0	0	0	0	0
ACAP2	34	43	43	53	54	54	29	30	42	56	43	41	48	20	78	18	75	5	64	10	24	56	0	53	26	26	32	91	51	41	28	49	26	78	38	52	57	37	37	87	41	41	37	57	31	44	18	64	79
ACAP3	0	0	0	1	1	0	0	0	0	0	0	1	0	0	0	0	0	0	0	0	0	0	0	0	0	0	0	0	0	0	0	0	0	10	1	0	0	0	0	0	0	0	2	0	0	2	0	0	0
ACAT1	107	140	116	176	112	84	138	88	131	85	116	133	124	105	99	70	77	63	118	56	93	82	104	86	61	95	93	107	165	111	116	105	95	113	149	122	145	156	204	127	102	90	147	134	92	219	127	123	93
ACAT2	219	263	339	339	248	201	279	172	265	241	243	271	287	260	247	134	192	233	280	140	195	221	58	154	215	213	207	186	370	278	232	245	208	325	303	247	297	330	347	378	284	177	306	318	249	341	240	284	273
ACBD3	0	0	0	0	0	0	0	0	0	0	3	0	0	0	0	0	0	0	0	0	0	0	0	0	0	0	0	0	0	0	0	0	0	0	0	0	0	0	0	0	1	0	0	0	0	0	0	0	0
ACBD4	19	21	35	31	29	23	15	19	37	39	41	37	37	17	11	9	4	14	19	3	11	14	12	38	31	30	12	8	28	48	12	28	6	6	57	61	73	32	70	0	22	23	16	41	35	47	25	31	31
ACBD5	32	60	53	45	47	35	54	6	59	35	35	60	43	29	13	26	20	8	20	50	29	11	17	0	59	32	50	32	68	53	23	38	20	53	56	34	42	61	46	75	51	22	54	37	28	75	43	45	35
ACBD6	91	106	136	161	81	71	78	58	117	53	94	134	81	90	64	67	34	64	41	60	88	50	87	15	52	41	49	73	147	123	47	62	100	134	137	106	198	102	124	121	87	68	94	114	75	219	97	92	95
ACBD7	0	9	1	12	4	8	14	4	11	3	6	9	1	6	0	19	0	0	9	0	14	0	12	0	0	9	0	0	8	0	7	4	5	5	14	4	9	10	3	13	0	10	13	0	6	18	1	4	4
ACCS	12	1	1	2	8	3	0	0	3	0	6	0	5	2	2	4	10	0	6	0	0	12	0	0	0	12	0	0	6	1	0	0	2	3	2	3	1	6	0	0	0	0	2	10	1	2	1	3	5
ACD	1	0	0	0	0	0	0	0	0	0	3	0	0	0	2	1	0	0	0	0	0	0	0	0	0	0	0	0	0	0	0	0	0	0	0	0	0	0	3	0	0	1	0	0	0	0	0	0	0
ACE	0	0	0	0	0	0	0	0	0	0	0	0	0	0	0	0	0	0	0	0	0	0	0	0	0	0	0	0	0	0	0	0	0	0	0	0	0	0	0	0	0	0	0	4	0	0	0	0	0
ACE2	0	0	0	0	0	0	0	0	0	0	0	0	0	0	0	0	0	0	0	0	0	0	0	0	0	0	0	0	0	3	0	0	0	0	0	0	0	0	0	0	0	0	0	0	0	0	0	0	0
ACER2	0	0	0	2	0	0	0	0	0	0	1	0	3	0	1	0	0	0	0	5	0	0	0	0	3	0	1	0	0	0	0	5	0	0	0	0	0	0	2	0	0	1	0	0	2	0	3	0	0
ACER3	5	6	10	1	0	5	6	2	14	2	8	8	8	5	14	0	0	3	0	9	0	3	3	0	9	3	32	0	6	8	7	5	5	5	0	3	16	7	18	7	1	9	5	7	9	9	3	11	5
ACHE	0	0	0	0	0	0	0	0	0	0	0	0	0	0	0	0	0	0	0	0	0	0	0	0	0	0	0	0	0	0	0	0	0	0	0	0	0	0	0	0	0	0	0	0	0	0	0	0	0
ACIN1	18	16	42	13	13	8	11	4	14	10	11	7	44	22	7	8	2	8	1	3	2	8	8	15	4	19	4	2	6	16	24	28	14	14	13	28	16	48	33	20	16	7	18	18	34	7	27	22	12
ACKR1	0	0	1	0	4	2	0	0	0	0	3	4	3	0	0	0	0	0	0	0	0	0	0	2	0	0	0	0	1	7	0	7	0	2	0	2	6	0	0	0	0	0	0	0	12	0	0	0	2
ACKR2	0	0	0	0	0	0	0	0	0	0	0	0	0	0	0	0	0	0	0	0	0	0	0	0	0	0	0	0	0	0	0	0	0	0	0	0	0	0	0	0	0	0	0	0	0	0	0	0	0
ACKR3	0	0	0	0	0	0	0	0	0	0	0	4	0	0	0	0	0	0	0	0	0	0	0	0	0	0	0	0	0	2	0	0	0	0	0	0	0	0	0	0	0	0	0	0	0	0	0	0	0
ACLY	38	59	82	72	18	28	50	8	39	22	59	34	142	28	22	10	5	21	29	9	48	2	10	38	3	54	25	15	52	34	58	62	12	38	30	68	40	286	56	22	67	11	20	11	62	36	186	33	36
ACO1	9	10	41	30	22	9	20	12	26	19	35	39	10	19	5	0	11	3	15	0	0	15	11	34	0	6	10	15	19	9	19	26	11	34	35	32	64	35	22	27	29	7	12	18	50	19	25	22	22
ACO2	81	141	172	123	84	52	114	70	89	95	101	137	119	112	86	50	49	102	74	55	40	50	146	59	36	41	84	98	117	138	115	96	77	136	270	56	131	131	152	80	120	48	161	97	93	167	132	111	106
ACOT1	4	2	0	3	10	3	3	2	8	6	7	3	3	3	0	0	1	1	0	1	1	2	1	4	0	1	2	2	0	0	0	0	0	0	0	0	0	0	0	0	4	0	4	5	4	8	4	6	4
ACOT13	282	405	393	484	379	213	295	235	342	290	351	275	334	318	254	188	268	197	204	199	240	257	232	195	227	238	247	193	475	317	288	337	233	452	388	428	408	448	395	375	255	231	366	360	379	481	355	376	323
ACOT2	10	15	9	32	2	8	4	3	14	5	13	18	13	2	9	7	0	4	4	2	8	7	6	9	6	9	2	6	0	16	0	11	33	11	0	16	5	8	30	22	10	5	21	19	9	19	5	9	8
ACOT4	5	0	6	6	6	5	5	8	3	5	11	5	3	0	6	2	4	7	5	4	2	4	0	10	0	6	0	0	9	0	0	27	0	0	0	0	0	0	0	37	2	0	0	17	6	9	2	6	4
ACOT7	63	66	99	99	68	49	92	41	118	68	101	91	76	73	41	25	37	45	51	42	31	25	51	71	42	39	31	35	111	116	57	73	46	86	77	185	113	124	115	102	85	57	96	85	107	123	69	88	57
ACOT8	212	391	381	313	280	250	275	249	306	228	321	312	321	268	194	143	201	203	123	201	201	275	247	256	198	145	256	253	334	352	254	309	223	338	317	383	420	320	368	333	296	218	336	295	263	459	263	327	296
ACOT9	63	90	65	85	75	55	69	44	95	76	58	64	67	61	65	34	11	26	26	99	80	49	22	45	72	7	118	80	109	87	56	56	60	78	90	79	77	92	83	69	77	48	88	78	77	88	54	94	51
ACOX1	3	6	6	5	12	3	2	2	1	2	12	3	12	6	0	7	3	0	3	8	0	0	0	0	12	3	0	1	5	19	9	0	5	5	2	5	11	6	0	5	5	2	1	6	4	3	21	5	0
ACOX3	4	0	1	2	0	7	0	0	3	3	1	0	1	0	1	20	0	0	0	0	0	0	0	0	0	0	0	0	0	11	0	0	0	0	0	2	0	0	2	2	0	0	6	0	2	6	0	0	0
ACOXL	4	0	4	0	3	3	5	0	1	1	5	1	0	0	3	0	0	11	0	0	11	0	0	0	0	0	0	6	0	0	0	0	0	18	0	0	0	0	0	9	0	0	0	5	3	5	7	0	0
ACP1	226	288	298	394	268	198	220	200	258	232	270	242	272	327	171	221	217	128	192	104	160	219	153	128	298	212	178	239	350	258	218	288	232	312	261	244	308	397	407	245	293	194	239	277	211	418	233	357	235
ACP2	23	44	50	50	39	17	42	15	36	31	62	41	31	14	29	13	17	18	10	12	16	10	32	29	19	34	16	18	57	62	24	51	24	54	46	72	38	49	42	19	26	26	42	38	58	60	40	36	26
ACP5	14	32	32	27	29	22	27	24	13	25	10	26	17	32	36	28	8	2	52	0	19	26	39	8	37	13	11	0	32	29	22	29	18	29	33	12	37	34	34	34	23	12	21	27	13	69	23	38	24
ACP6	64	65	89	68	84	53	77	42	88	65	44	64	51	79	27	38	33	34	50	145	17	9	77	34	60	25	23	28	69	81	66	66	55	84	83	73	72	104	62	80	80	37	51	86	65	72	93	91	43
ACPP	0	0	0	0	0	0	0	0	0	0	0	0	0	0	0	0	0	0	4	0	0	0	0	0	0	0	0	0	0	0	0	0	0	0	0	0	0	0	0	0	0	1	0	0	0	0	0	0	0
ACRBP	0	0	0	0	0	0	0	0	0	0	0	0	0	0	0	0	0	0	0	0	0	0	0	0	0	0	2	0	0	0	0	0	0	0	3	0	0	0	0	0	0	0	0	0	0	0	0	0	0
ACRV1	0	0	0	0	0	0	0	0	0	0	0	0	0	0	0	0	0	0	0	0	0	0	0	0	0	0	0	0	0	0	0	0	0	0	3	0	0	0	0	0	0	0	0	0	0	0	0	0	0
ACSF2	46	38	68	64	62	46	59	27	55	34	48	69	55	46	48	28	15	19	44	43	31	46	26	58	29	29	48	45	44	56	20	26	29	69	62	62	107	91	85	78	31	49	73	49	41	61	67	57	62
ACSF3	5	22	19	29	23	15	20	16	22	15	19	19	10	21	10	13	3	18	5	2	1	10	20	6	16	11	8	0	14	28	0	21	0	49	10	70	28	38	56	0	25	7	28	26	26	38	13	11	17
ACSL1	14	0	5	0	13	7	13	7	0	7	4	5	2	0	0	1	5	3	3	10	6	0	14	1	6	6	3	1	0	10	0	30	0	0	0	0	10	7	0	12	16	0	6	7	0	11	1	1	3
ACSL3	28	40	40	18	47	25	53	6	69	103	72	50	37	75	44	14	23	14	21	24	8	41	133	16	22	41	41	21	49	0	39	99	29	39	128	29	0	79	89	79	25	23	42	166	40	36	40	26	52
ACSL4	16	24	28	19	25	13	11	14	22	19	25	14	24	20	11	8	1	33	26	8	11	7	7	7	12	6	17	9	23	27	7	24	34	12	21	33	31	22	22	21	9	15	13	37	30	27	23	25	9
ACSL5	0	1	2	2	5	4	5	0	4	1	3	0	0	0	0	0	4	0	0	0	5	0	0	0	0	0	0	1	2	4	0	1	0	0	0	0	0	0	1	0	7	1	0	2	0	4	0	7	0
ACSM2A	0	0	0	0	0	0	0	0	0	0	0	0	0	0	0	0	0	0	0	0	0	0	0	0	0	0	0	0	0	0	0	0	0	0	0	0	0	0	0	0	0	0	0	0	0	0	0	0	0
ACSM3	0	0	0	0	0	0	1	1	1	0	0	0	0	0	0	0	0	0	0	0	0	0	1	0	0	0	0	0	0	0	0	0	0	0	0	0	0	0	0	0	0	0	0	0	0	0	0	4	0
ACSM5	0	0	0	0	0	0	0	0	0	0	0	0	0	0	0	0	0	0	0	0	0	0	0	0	0	0	0	0	0	0	0	0	0	0	0	0	0	0	0	0	0	0	0	0	0	0	0	0	0
ACSS1	0	0	0	0	0	0	0	0	0	0	0	0	0	0	0	0	0	0	0	0	0	0	0	0	0	0	0	0	0	0	0	0	0	0	0	0	0	0	0	0	0	0	3	0	0	0	0	0	1
ACSS2	13	4	41	23	37	18	18	13	50	0	37	23	4	41	9	5	21	11	12	23	16	31	4	9	6	1	20	15	162	29	44	0	29	0	0	14	0	0	44	0	15	8	33	7	22	28	16	32	55
ACSS3	0	0	0	0	0	0	0	0	0	0	0	0	0	0	0	3	0	0	6	0	3	0	0	0	1	0	0	0	0	0	0	0	0	0	0	0	0	0	0	0	0	3	0	1	0	5	1	0	1
ACTA1	0	0	0	0	0	0	0	0	0	0	0	0	0	0	0	0	0	0	0	0	0	0	0	0	0	0	0	0	0	0	0	0	0	0	0	0	0	0	0	0	0	0	0	0	0	0	0	0	0
ACTA2	17	19	23	23	20	24	29	27	10	3	18	27	11	22	20	12	23	12	8	14	7	7	23	7	16	12	16	3	25	14	26	20	3	7	22	9	7	19	4	28	14	6	11	31	26	20	26	11	38
ACTB	3316	4619	5039	4381	5481	2484	3455	3152	3994	4023	6079	4863	3882	3449	3216	1549	1723	2815	3113	3424	1697	1987	2437	5799	2391	2356	1948	1737	4728	6849	3041	3936	3317	4329	5786	7845	6499	5062	4828	4843	3365	3227	3921	4725	6319	6973	3853	3914	4333
ACTG1	2826	3452	4086	4273	3798	2450	3018	2194	3656	2872	3980	3679	3593	3713	2736	1528	1246	1878	2079	2089	1699	1646	1909	2781	2152	3247	2423	2082	4630	4231	2660	3358	2525	4255	4064	4950	4723	5991	5111	3900	3239	2123	3740	3217	4112	5582	3940	4308	3334
ACTG2	0	0	0	1	0	0	0	0	0	0	0	0	0	0	0	0	0	0	0	0	0	0	0	0	0	0	0	0	0	0	0	0	0	0	1	0	0	0	0	0	0	0	0	0	0	0	0	0	0
ACTL10	0	0	0	0	0	0	0	0	0	0	0	0	0	0	0	0	2	0	0	0	1	3	0	0	10	0	1	4	0	0	0	0	0	0	0	0	0	0	0	0	0	4	1	3	4	12	0	3	5
ACTL6A	77	77	63	84	83	46	87	39	70	80	68	65	113	67	45	36	83	13	28	70	70	73	41	44	39	23	52	47	88	105	67	71	68	86	78	91	105	83	84	70	72	39	82	63	72	131	84	81	70
ACTN1	135	70	131	152	82	78	82	20	20	65	53	37	41	65	20	89	32	26	66	36	35	41	51	35	31	44	40	54	83	66	49	16	33	149	33	33	166	83	49	249	73	33	65	121	50	95	69	87	87
ACTN3	0	0	0	0	0	0	0	0	0	0	0	0	0	0	0	0	0	0	0	0	0	0	0	0	0	0	0	0	0	0	0	0	0	0	0	0	0	0	0	0	0	0	0	0	0	0	0	0	0
ACTN4	9	44	37	39	29	18	14	11	14	25	20	15	25	12	22	17	16	16	19	11	7	18	11	8	18	4	19	9	33	0	16	27	11	27	55	5	38	55	49	16	12	21	23	30	19	18	39	22	29
ACTR10	62	60	61	52	83	52	50	30	76	51	48	60	74	68	43	42	32	32	44	34	36	3	42	46	59	44	55	107	85	55	29	79	41	74	85	56	51	68	66	87	70	35	59	61	26	83	71	66	75
ACTR1A	156	230	236	297	189	138	306	160	262	355	221	172	214	216	112	117	184	135	135	157	305	133	506	115	128	106	173	129	255	179	137	313	148	234	494	201	206	221	246	188	316	157	199	337	214	245	211	166	169
ACTR1B	16	32	31	38	6	13	13	22	36	19	17	20	27	25	21	0	20	2	17	11	43	0	49	5	20	26	23	14	51	31	36	17	24	10	15	38	8	38	13	13	20	15	23	33	25	32	26	26	11
ACTR2	28	13	43	35	23	10	18	13	29	21	17	30	18	17	25	20	1	3	5	9	23	25	6	3	13	22	31	14	68	30	11	28	9	30	51	29	39	18	16	9	33	16	25	25	26	34	16	8	33
ACTR3	34	38	55	73	41	45	43	26	43	8	33	64	40	52	30	33	20	45	43	65	15	28	35	3	18	58	1	28	58	31	16	71	59	58	46	37	56	34	35	65	42	33	33	20	38	64	80	35	54
ACTR3B	0	0	0	0	1	3	0	0	0	0	0	0	0	0	0	0	0	0	3	0	0	0	0	0	0	0	1	0	2	0	0	1	0	0	0	1	0	0	0	0	0	2	2	0	0	3	0	0	5
ACTR3C	2	0	4	2	0	0	4	3	1	0	0	0	0	3	1	0	0	4	0	9	0	0	0	0	0	0	0	0	0	0	0	0	2	0	0	8	5	2	0	0	0	4	0	0	2	3	0	2	0
ACTR5	0	0	0	0	0	0	12	12	0	0	0	12	0	0	0	7	0	5	6	2	0	0	0	0	0	0	0	6	33	0	0	0	0	0	0	0	0	0	0	0	1	0	0	1	4	7	3	2	1
ACTR6	18	23	24	25	9	12	6	0	15	34	21	14	13	12	1	0	14	0	16	0	8	0	35	2	27	0	0	18	20	16	23	14	4	21	18	3	25	32	17	20	5	8	19	2	26	18	39	9	18
ACTR8	28	44	37	40	26	11	24	20	29	39	19	25	12	44	19	0	11	26	22	0	51	24	9	15	42	24	28	36	36	23	21	26	32	51	30	22	30	47	23	23	27	27	30	33	10	47	31	33	22
ACTRT3	0	0	0	1	0	0	1	1	0	0	0	4	3	0	0	3	0	0	0	0	0	4	1	0	0	0	10	0	2	0	0	0	0	0	0	0	2	0	1	0	1	3	0	0	0	0	0	0	0
ACVR1	0	0	0	4	0	0	0	0	2	0	0	0	0	1	5	0	0	0	0	0	0	0	2	2	0	0	2	0	0	9	0	0	0	0	2	4	0	0	4	0	0	0	0	0	4	4	0	4	0
ACVR1B	2	1	0	2	0	2	2	0	5	0	0	7	3	0	12	0	2	5	0	0	0	4	0	0	3	0	4	2	16	8	0	0	0	5	5	0	2	10	5	0	2	1	5	4	0	13	1	4	3
ACVR2A	0	0	0	0	0	0	0	0	0	0	0	0	0	3	0	0	0	0	0	0	3	0	0	2	0	0	0	0	0	1	0	0	0	0	0	0	0	0	0	0	0	0	0	0	0	0	0	0	0
ACVR2B	3	0	0	0	0	0	0	0	0	0	2	0	0	0	3	0	0	0	0	0	0	0	0	0	0	0	0	0	0	0	0	0	0	0	0	0	0	0	0	0	0	0	0	0	0	0	0	0	0
ACY1	85	127	137	174	111	99	120	78	134	86	124	103	121	182	80	61	67	76	69	63	49	76	73	124	57	96	171	122	156	145	114	127	114	157	145	101	139	119	167	127	136	83	161	135	115	171	117	99	109
ACYP1	148	149	199	246	213	158	177	174	166	186	167	142	178	148	155	119	161	82	87	92	117	117	132	111	124	116	166	140	252	208	139	181	125	240	211	164	218	269	250	220	181	138	169	194	132	325	182	191	187
ACYP2	13	18	8	25	15	10	15	6	13	17	10	13	20	13	7	12	21	0	10	10	17	7	4	7	11	9	0	12	24	20	5	23	2	5	17	11	33	30	10	8	17	8	17	15	11	22	19	10	12
ADA	11	19	31	9	29	19	11	5	13	25	7	15	15	3	13	13	8	9	12	19	10	12	17	11	9	7	19	22	9	21	18	0	12	24	42	9	21	6	9	27	14	9	19	16	14	15	12	17	24
ADAL	30	54	61	66	53	36	25	19	41	70	49	84	55	50	21	2	33	46	37	0	55	17	15	11	45	13	27	23	79	63	36	50	23	39	83	53	60	65	105	79	61	24	53	57	64	77	55	61	26
ADAM10	3	9	14	8	0	7	3	3	3	0	11	5	6	5	3	0	1	0	0	3	10	0	7	0	6	5	0	7	10	3	7	1	5	6	3	10	6	6	6	8	14	0	2	2	7	1	7	5	4
ADAM11	0	0	0	0	0	0	0	0	0	0	0	0	0	0	0	0	0	0	0	0	0	0	0	0	0	0	0	0	0	0	0	0	0	0	0	0	0	0	0	0	0	0	0	0	0	3	0	0	0
ADAM15	321	332	615	505	634	296	334	246	421	436	460	315	373	315	244	208	123	268	181	352	168	206	284	286	158	221	185	175	399	1109	200	505	178	519	1025	454	382	488	401	379	433	232	433	575	417	603	403	433	373
ADAM17	17	15	37	28	18	27	26	7	10	10	20	11	2	20	11	10	0	0	0	0	31	21	84	26	0	0	21	0	21	14	15	46	9	11	24	15	14	21	15	19	36	5	21	8	9	38	12	14	18
ADAM19	0	0	0	0	0	0	0	0	0	0	1	0	0	0	0	0	0	0	0	0	0	0	0	0	0	0	0	0	0	0	0	0	0	0	0	0	0	0	0	0	0	0	0	0	0	0	0	0	0
ADAM22	0	0	0	0	0	0	0	0	0	0	0	0	0	0	0	0	0	0	0	0	0	0	0	0	0	0	0	0	0	0	0	0	0	0	0	0	0	0	0	0	0	0	0	0	0	0	0	0	1
ADAM28	0	0	0	0	0	0	0	0	0	0	0	0	0	0	0	0	0	0	0	0	0	0	0	0	0	0	0	0	0	0	0	0	0	0	0	0	0	0	0	0	0	0	0	0	0	0	0	0	0
ADAM8	10	12	9	9	9	4	0	0	6	1	0	13	18	21	0	0	2	0	0	3	0	1	2	4	4	11	8	2	0	3	7	45	3	0	0	7	0	11	45	0	16	0	19	3	15	15	9	3	2
ADAM9	8	8	12	9	6	4	1	8	9	8	1	12	19	8	7	5	8	14	0	14	0	14	11	0	0	11	0	0	12	14	6	6	11	9	10	6	18	4	10	14	17	3	19	5	7	12	2	10	7
ADAMTS1	0	0	0	0	0	0	3	0	0	0	0	4	0	3	0	0	0	0	0	0	0	0	0	0	0	0	0	0	0	0	0	0	0	0	0	0	0	0	0	0	0	0	0	0	0	0	0	0	0
ADAMTS10	0	0	0	0	0	0	0	0	0	0	0	0	0	0	0	0	0	0	0	0	0	0	0	0	0	0	0	0	0	0	0	0	0	0	0	0	0	0	0	0	0	0	0	0	0	0	0	1	1
ADAMTS12	0	4	2	2	0	2	0	1	2	0	0	4	4	2	4	0	0	0	0	0	0	0	0	0	10	21	0	0	1	4	2	2	2	0	2	0	2	0	2	4	0	1	0	0	0	0	9	0	7
ADAMTS15	0	0	3	0	0	0	0	0	0	0	0	0	0	0	0	0	0	0	0	0	0	0	0	0	0	0	0	0	0	0	0	0	0	0	0	0	2	0	0	0	0	0	3	0	0	0	0	0	0
ADAMTS17	0	0	0	0	0	0	0	0	0	0	0	0	0	0	0	0	0	0	0	0	0	0	0	0	0	0	0	0	0	0	0	0	0	0	0	0	0	0	0	0	0	0	0	0	0	0	0	0	0
ADAMTS3	0	0	0	0	0	0	0	0	0	0	0	0	0	0	0	0	0	0	0	0	0	0	0	0	0	0	0	3	0	5	0	0	0	0	0	0	0	0	0	0	0	0	0	0	0	0	0	0	0
ADAMTS6	0	0	0	0	3	2	3	0	0	0	0	0	0	0	0	0	0	0	0	0	0	0	0	0	0	0	0	0	0	0	0	0	0	0	0	0	1	0	0	0	0	0	0	0	0	3	0	0	0
ADAMTS7	0	0	0	0	0	0	0	0	0	0	3	0	0	0	0	0	0	0	0	0	0	0	0	0	0	0	0	0	0	0	0	0	0	0	0	0	0	0	0	0	0	0	0	0	0	0	0	0	0
ADAMTS9	0	0	0	0	1	0	0	0	0	0	0	0	0	0	0	0	0	0	0	0	0	0	0	0	0	0	0	0	0	0	0	0	0	0	0	0	0	0	0	0	0	0	0	0	0	0	0	0	0
ADAMTSL1	0	0	0	0	0	0	0	0	1	0	0	0	0	0	0	0	0	0	0	0	0	0	0	0	0	0	0	0	0	0	0	0	0	0	0	0	0	0	0	0	0	0	0	0	0	0	0	0	0
ADAMTSL2	0	0	0	0	0	0	0	0	0	0	0	0	0	0	0	0	0	0	0	0	0	0	0	0	0	0	0	0	0	0	0	0	0	0	0	0	0	0	0	0	0	0	0	0	0	0	0	0	0
ADAMTSL4	9	0	16	26	26	11	1	2	17	6	24	16	15	5	6	1	0	5	4	7	1	6	1	4	1	6	2	2	16	31	12	4	2	51	8	55	23	20	20	7	7	3	19	11	37	32	11	12	7
ADAMTSL5	36	12	30	31	15	12	22	3	11	8	19	5	17	40	18	16	3	9	12	16	0	4	7	17	6	7	13	0	101	71	0	0	23	59	23	5	11	23	23	0	4	14	24	8	24	29	27	71	3
ADAP1	4	4	0	3	0	0	7	4	10	3	0	3	0	4	3	0	4	8	0	0	0	1	0	7	8	0	0	0	0	30	0	0	0	20	0	0	0	0	0	0	1	2	4	4	3	6	3	4	4
ADAP2	0	0	0	0	0	0	0	0	4	0	0	0	0	2	1	0	0	0	0	0	10	0	0	0	0	0	0	0	0	0	0	0	0	0	0	0	0	0	0	0	0	0	0	0	0	4	0	0	0
ADAR	19	12	86	26	33	10	39	12	52	35	19	33	43	22	16	13	4	11	4	14	4	13	6	16	11	12	15	4	43	56	46	39	12	39	62	35	52	85	52	37	22	11	35	20	61	47	65	66	13
ADARB1	0	0	0	0	0	0	0	0	0	0	0	0	0	0	0	0	0	0	0	0	0	0	0	0	0	0	0	0	0	0	0	0	0	0	0	0	0	0	0	0	0	0	0	0	0	0	0	0	0
ADAT1	28	31	25	31	32	27	23	21	48	41	37	47	29	29	28	13	17	3	26	33	11	17	31	41	41	31	13	34	31	35	23	45	25	31	52	26	30	23	47	63	37	26	23	41	28	57	28	28	34
ADAT2	20	4	13	7	6	4	4	5	7	9	5	6	6	10	5	8	0	0	26	0	0	0	26	0	0	0	0	0	5	10	11	8	0	17	0	9	14	7	11	17	3	1	15	7	16	22	7	4	5
ADCK1	5	10	7	16	3	8	2	2	9	9	15	18	9	10	3	0	1	16	2	2	6	1	5	3	3	5	19	0	12	0	10	10	24	6	12	22	6	16	2	0	5	11	9	0	13	16	11	8	7
ADCK2	0	0	0	0	0	0	0	0	0	0	0	3	0	0	0	0	0	0	0	0	0	0	0	0	0	0	0	0	0	0	0	0	0	0	5	0	0	3	0	0	0	0	1	0	0	0	0	0	0
ADCK3	3	4	11	8	13	3	2	4	6	3	6	7	33	9	4	10	8	0	0	6	0	1	0	7	0	3	1	2	2	10	4	2	0	18	0	30	2	48	10	6	1	3	6	9	8	10	13	18	8
ADCK4	22	10	30	22	22	6	5	5	2	25	21	27	21	13	1	6	2	3	12	6	5	3	4	15	2	8	11	12	44	7	17	11	19	21	26	32	17	15	15	19	19	14	9	9	28	19	29	8	14
ADCK5	4	5	17	9	18	3	8	14	18	11	27	25	17	15	17	6	7	6	11	0	4	3	12	2	4	14	16	21	5	26	0	5	18	10	7	21	23	26	29	39	11	11	25	13	19	25	1	24	11
ADCY3	0	0	0	0	0	0	0	0	0	0	0	0	0	0	0	0	0	0	0	0	0	0	0	0	0	0	0	0	0	0	0	0	0	0	0	0	0	0	0	0	0	0	0	0	0	0	0	0	0
ADCY4	0	0	0	0	0	0	0	0	0	0	0	0	0	0	0	0	0	0	0	0	0	0	0	0	0	0	0	0	0	0	0	0	0	0	0	0	0	0	0	0	0	0	0	0	0	0	0	0	0
ADCY6	0	0	0	0	0	0	0	0	0	0	0	0	0	0	0	0	0	0	0	0	0	0	0	0	0	0	0	0	0	0	0	0	0	0	0	0	0	0	0	0	0	0	0	0	0	0	2	0	0
ADCY7	0	0	0	0	0	0	0	0	0	0	0	0	0	0	0	0	0	0	0	0	0	0	0	0	0	0	0	0	0	0	0	0	0	0	0	0	0	0	0	0	0	0	0	0	0	0	0	0	0
ADCY9	0	0	0	0	0	0	0	0	0	0	0	0	0	0	0	0	0	0	0	0	0	0	0	0	0	0	0	0	0	0	0	0	0	0	0	0	0	0	0	0	0	0	0	0	0	0	0	0	0
ADD1	2	14	8	21	4	4	6	2	14	6	12	10	10	0	2	4	0	6	0	1	3	6	4	4	3	2	0	8	9	0	9	4	7	11	4	7	7	14	18	33	8	0	11	6	11	15	11	8	10
ADD2	0	0	0	0	0	0	0	0	0	0	0	0	0	0	0	0	0	0	0	0	0	0	0	0	0	0	0	0	0	3	0	0	0	0	0	0	0	0	0	0	0	0	0	0	0	0	0	0	0
ADD3	17	11	19	22	13	9	4	7	16	9	14	15	6	13	8	17	0	17	6	6	7	0	14	3	5	8	11	10	11	16	14	20	11	8	8	14	26	19	8	11	19	16	12	9	15	15	16	11	1
ADGB	0	0	0	0	0	0	0	0	0	0	0	0	0	0	0	0	0	0	0	0	0	0	0	0	0	0	0	0	0	1	0	0	0	4	0	0	0	0	2	0	0	0	0	0	0	0	0	0	0
ADGRA2	0	0	0	0	0	0	0	0	0	0	0	0	0	0	0	0	0	0	0	0	0	0	0	0	0	0	0	0	0	0	0	0	0	0	0	0	0	0	0	0	0	0	0	0	0	0	2	0	0
ADGRB2	0	0	0	0	0	0	0	0	0	0	0	0	0	0	0	0	0	0	0	0	0	0	0	2	0	0	0	0	0	0	0	0	0	0	0	0	0	0	0	0	0	0	0	0	0	1	0	0	0
ADGRB3	0	0	0	0	0	0	0	0	0	0	0	0	0	0	0	0	0	0	0	0	0	0	0	0	0	0	0	0	0	0	0	0	0	0	0	0	0	0	0	0	0	0	0	0	0	0	0	0	0
ADGRD1	0	0	0	0	0	0	0	0	0	0	0	0	0	0	0	0	0	0	0	0	0	0	0	0	0	0	0	0	0	0	0	0	0	0	0	0	0	0	0	0	0	0	0	0	0	0	0	0	0
ADGRE2	0	0	5	3	4	0	6	0	3	0	0	0	0	1	0	0	0	10	0	1	0	0	0	11	0	0	0	0	0	0	0	1	0	0	0	0	3	0	0	3	1	1	0	2	3	0	0	0	1
ADGRE5	7	8	2	12	14	4	7	7	7	12	19	8	4	7	8	3	0	0	5	6	0	3	7	5	0	8	1	3	18	26	8	6	0	29	9	25	10	9	4	20	7	0	21	17	16	4	12	8	6
ADGRF1	1	0	0	0	0	5	0	3	0	0	0	3	0	5	0	0	4	0	0	0	0	11	0	0	0	0	0	0	1	2	0	0	2	0	4	0	0	3	3	0	3	0	0	0	0	0	0	10	0
ADGRF2	0	0	0	0	0	0	0	0	0	0	0	0	0	0	0	0	0	0	0	0	0	0	0	0	0	0	0	0	0	0	0	0	0	0	0	0	0	0	0	0	0	0	0	0	0	0	0	0	0
ADGRF3	0	0	0	0	1	0	0	0	0	0	0	0	0	0	0	0	0	0	0	0	0	0	0	0	0	0	0	0	0	0	0	0	0	0	0	0	0	0	4	0	0	0	0	0	0	0	0	0	0
ADGRF4	0	0	5	0	0	0	4	0	0	0	0	1	0	0	0	0	0	1	0	0	0	0	0	0	0	0	3	0	0	1	1	0	0	0	0	3	0	0	0	0	0	0	1	0	0	2	3	0	0
ADGRG1	128	43	187	56	98	16	52	11	88	69	178	112	165	170	181	26	8	24	19	23	8	25	21	40	22	56	84	58	97	266	41	66	46	160	128	273	66	334	371	379	37	30	79	75	182	86	187	271	215
ADGRG2	0	0	0	0	0	0	0	0	0	0	0	0	0	0	0	0	0	0	0	0	0	0	0	0	0	0	0	0	0	0	0	0	0	0	0	0	0	0	3	0	3	0	0	0	0	0	0	0	0
ADGRG3	0	0	0	0	0	0	0	0	0	0	0	0	0	0	0	0	0	0	0	0	0	0	0	0	0	0	0	0	0	0	0	0	0	0	0	0	0	0	0	0	0	0	0	0	0	0	0	0	0
ADGRG6	12	4	13	3	4	0	6	2	4	2	7	3	7	0	1	3	0	1	3	0	0	0	0	2	0	4	5	0	14	2	9	5	0	5	5	10	14	15	11	8	0	3	7	10	4	3	1	14	7
ADGRL1	0	0	0	0	0	0	0	0	0	0	0	0	1	0	0	0	0	0	0	0	0	0	0	0	0	0	0	0	0	0	0	0	0	0	0	0	0	0	0	0	0	0	0	0	0	0	0	0	0
ADGRL2	4	0	2	0	0	0	1	0	0	0	0	0	3	0	0	0	0	0	0	0	0	0	0	0	0	0	0	0	1	2	0	0	2	0	0	0	0	0	0	1	1	0	0	0	0	1	0	0	7
ADGRL4	0	0	0	0	0	0	2	0	0	0	0	0	0	0	0	0	0	0	0	0	0	0	0	0	0	0	0	0	0	0	0	0	0	0	0	0	0	0	0	0	0	0	0	0	0	0	0	0	0
ADGRV1	0	0	0	0	0	0	0	0	0	1	0	0	0	0	0	0	0	0	0	0	0	0	0	0	0	0	0	0	0	0	0	0	0	0	0	0	2	0	0	0	0	0	0	0	0	0	0	0	0
ADH1B	0	0	0	0	0	0	0	0	0	0	0	0	0	0	0	0	0	0	0	0	0	0	0	0	0	0	0	0	0	0	0	0	0	0	0	0	0	0	0	0	0	0	0	0	0	0	0	0	0
ADH5	49	64	108	80	51	46	53	54	74	76	65	83	70	51	65	44	49	33	63	88	56	56	25	8	67	44	57	56	109	74	43	71	58	95	75	49	91	63	92	72	64	74	87	85	50	86	56	63	54
ADHFE1	0	0	7	5	0	0	0	0	3	0	0	0	1	0	0	2	0	0	0	0	0	0	0	0	0	3	0	0	0	9	0	0	1	0	0	1	0	0	3	3	0	0	2	0	1	0	0	4	2
ADI1	59	112	112	111	105	98	86	58	105	79	85	124	91	83	123	55	14	62	139	58	95	55	91	36	62	44	58	161	124	133	74	74	44	98	178	112	115	109	80	166	120	75	79	79	91	127	94	102	139
ADIPOR1	181	186	407	296	244	179	183	153	260	161	224	286	383	228	159	135	48	116	106	108	88	158	107	119	172	286	213	77	256	299	93	213	162	401	170	264	418	914	316	196	197	198	233	242	192	376	369	310	208
ADIPOR2	16	28	27	34	20	11	22	15	17	10	23	41	22	20	14	19	16	15	12	12	14	10	17	6	24	12	12	4	33	15	18	12	15	40	30	24	30	15	67	12	27	23	12	28	13	37	16	41	9
ADIRF	404	419	485	585	320	305	348	261	457	417	338	495	509	380	295	249	256	244	352	326	269	212	246	195	323	303	260	307	601	485	344	417	314	510	576	374	554	515	471	477	470	303	431	412	350	657	424	429	394
ADK	102	122	132	145	120	72	94	62	105	125	94	138	100	96	105	33	43	95	72	76	132	89	22	121	72	28	46	121	135	118	79	129	63	165	121	122	152	128	134	178	137	69	92	115	94	178	104	118	134
ADM	3	6	12	14	15	2	9	11	15	4	5	7	3	12	9	14	3	0	0	3	7	0	22	7	22	3	0	3	5	9	4	8	4	16	13	8	11	16	9	9	1	9	2	22	3	18	17	5	3
ADM2	0	0	0	1	2	0	3	0	0	4	0	1	1	0	1	0	0	0	0	3	0	0	0	0	4	0	0	0	0	0	0	15	0	0	0	0	0	0	0	0	0	0	4	3	3	1	0	0	0
ADM5	5	2	12	3	12	0	0	0	17	1	23	0	24	0	3	1	0	0	0	0	0	0	0	4	0	0	0	0	4	34	0	0	6	34	0	77	18	71	16	12	0	0	12	5	25	3	43	0	5
ADNP	0	0	0	0	0	0	3	5	3	7	3	0	0	0	0	0	0	0	0	0	0	0	0	9	0	0	0	0	3	0	0	10	0	0	0	3	0	0	0	14	2	1	0	3	4	4	4	0	0
ADNP2	0	0	0	0	0	0	0	0	0	0	0	0	0	0	0	0	0	0	0	0	0	0	0	0	0	0	0	0	0	0	0	0	0	0	0	0	0	0	0	0	0	0	0	1	0	0	0	0	0
ADO	0	0	0	0	0	0	0	0	0	0	0	0	0	0	0	0	0	0	0	0	0	0	0	0	0	0	0	0	0	0	0	0	0	0	0	0	0	0	4	0	0	3	0	3	3	2	4	0	1
ADORA1	4	0	1	0	1	0	0	0	9	0	2	7	2	1	0	0	0	0	0	0	0	0	0	0	0	0	0	0	7	7	0	3	1	21	0	1	3	14	24	0	0	0	10	0	0	2	5	3	5
ADORA2B	43	37	27	45	31	38	42	28	36	57	25	54	62	61	16	21	25	41	14	43	41	33	34	19	31	17	67	39	34	41	27	43	22	40	50	50	66	22	78	54	53	28	42	40	32	60	46	42	34
ADPGK	18	23	39	29	26	16	23	15	31	23	8	19	17	15	23	2	14	18	24	8	2	18	12	14	0	50	11	22	33	4	4	85	14	9	33	18	23	28	14	42	21	21	18	31	24	32	19	24	19
ADPRH	0	2	0	4	9	0	0	0	0	0	7	2	7	0	0	0	0	0	0	2	0	4	0	4	0	2	0	1	0	14	0	0	0	0	0	0	0	21	0	0	12	0	0	0	0	0	0	0	8
ADPRHL2	73	81	85	75	75	58	55	56	59	54	83	60	60	62	70	27	31	0	74	49	43	24	83	52	12	34	130	130	87	59	56	95	64	56	116	49	67	59	77	100	51	37	97	66	44	72	42	106	115
ADPRM	18	13	17	41	18	11	18	11	29	33	20	20	36	29	9	0	2	6	34	0	12	2	2	16	14	54	8	14	32	20	26	31	13	26	39	16	38	48	20	16	5	17	26	18	15	42	46	23	23
ADRA1B	0	0	0	0	11	0	0	0	0	0	0	0	0	0	0	0	0	0	0	0	0	0	0	0	0	0	1	1	0	0	3	0	0	4	0	0	0	3	0	0	0	0	1	1	0	0	0	0	3
ADRA2B	0	0	0	0	0	0	0	0	0	0	0	0	0	0	0	0	0	0	0	0	0	0	0	0	0	0	0	0	0	0	0	0	0	0	0	0	0	0	0	0	0	0	0	0	0	0	0	0	0
ADRB2	5	17	20	18	10	5	16	3	16	27	4	10	4	17	15	9	2	10	4	14	11	7	9	4	9	8	10	13	8	5	18	23	10	11	8	36	5	15	20	23	12	2	21	17	12	27	13	15	11
ADRBK1	0	0	0	0	0	0	0	0	11	0	0	7	0	0	0	0	0	0	3	0	0	0	0	6	0	0	1	0	0	0	0	0	0	0	0	0	0	0	0	0	1	3	3	1	0	0	0	0	0
ADRBK2	0	0	0	0	0	0	0	0	1	0	0	0	0	0	0	0	0	0	0	0	0	0	0	0	0	0	0	0	0	0	0	0	0	0	0	0	0	0	0	0	0	0	0	0	0	0	0	0	0
ADRM1	1976	3083	3186	3401	2888	2280	2739	1854	3316	2637	2755	2608	2464	2736	2001	1663	1981	1942	2033	1739	1762	2890	1996	2092	1802	1707	1843	2164	3410	2968	2511	2740	1999	3754	3416	2705	3128	3073	3437	3099	2844	2048	3170	2828	2624	3865	2349	2901	2717
ADSL	250	243	277	284	258	203	244	157	355	212	210	268	246	300	230	128	186	195	234	159	162	209	189	126	175	198	173	252	349	261	214	278	194	294	299	223	351	327	335	293	272	182	272	281	205	428	227	302	223
ADSS	9	14	9	22	2	10	14	1	8	22	4	1	11	4	8	1	0	0	12	20	15	9	1	3	0	6	6	12	19	19	7	13	14	7	9	10	10	4	7	11	3	2	17	16	5	21	14	5	11
ADSSL1	4	0	2	0	0	0	0	0	3	1	0	7	0	3	0	6	0	0	0	3	5	3	5	2	6	0	0	2	7	0	7	0	0	0	0	0	3	0	0	0	1	0	1	2	1	1	1	2	1
AEBP1	0	0	0	0	0	0	0	0	0	0	0	0	0	0	0	0	0	0	0	0	0	0	0	0	0	0	0	0	0	4	0	0	0	0	5	19	2	0	0	0	0	0	2	0	1	4	1	1	1
AEBP2	2	0	3	0	5	0	0	0	5	0	1	1	3	0	0	0	0	0	0	0	0	0	0	0	0	0	0	0	4	1	3	0	0	11	0	9	1	1	0	3	1	0	3	1	1	4	1	1	1
AEN	47	54	123	55	33	17	28	29	38	11	50	35	39	16	13	47	9	41	18	4	17	15	6	12	12	49	4	25	57	54	30	24	15	102	63	45	96	54	30	39	10	23	50	32	36	92	54	54	45
AES	51	52	64	81	71	25	40	36	56	39	52	85	28	41	21	24	5	26	46	32	3	56	8	35	43	41	28	26	51	83	56	84	40	77	39	35	72	71	77	45	40	41	57	52	49	97	61	42	50
AFAP1	18	18	10	7	7	2	2	10	0	10	10	5	5	5	20	0	22	14	0	10	0	9	0	18	2	0	1	4	0	4	12	0	0	0	38	4	12	25	30	0	10	14	17	10	7	10	1	6	9
AFAP1L1	0	2	1	0	1	0	0	0	3	0	0	0	0	0	0	0	4	0	0	0	0	1	0	0	3	0	0	0	0	0	0	0	0	0	0	0	0	0	0	0	2	2	4	2	2	0	1	2	1
AFAP1L2	3	0	2	2	0	0	3	1	0	0	3	0	3	4	0	6	0	0	0	0	0	0	0	6	0	4	0	0	0	0	1	0	4	0	3	2	1	2	0	0	5	2	5	1	0	1	1	4	4
AFF1	4	6	14	8	14	6	11	1	18	17	13	7	9	14	21	2	19	5	8	18	13	9	16	6	6	0	13	2	8	8	15	13	3	10	17	14	8	3	19	16	15	4	19	10	9	5	2	7	5
AFF4	43	31	70	63	46	35	48	47	33	39	39	35	38	37	33	37	20	35	16	62	41	44	40	6	23	37	17	46	34	64	23	43	43	43	64	69	53	50	60	23	53	32	43	30	43	79	31	54	40
AFG3L2	31	76	51	35	20	26	31	7	36	43	22	58	26	18	12	30	50	12	12	3	18	50	37	12	30	14	9	29	71	27	41	24	29	4	54	34	78	7	27	41	22	25	46	28	49	52	29	33	27
AFMID	31	32	50	43	39	29	25	36	37	23	58	39	51	28	35	26	31	14	48	4	8	14	7	14	4	45	31	25	65	35	23	54	31	34	41	73	54	70	52	49	17	23	54	32	54	78	32	40	54
AFTPH	10	10	20	5	9	13	6	8	8	13	18	4	24	8	0	7	17	0	0	7	7	5	18	0	4	12	14	7	14	33	0	8	4	30	5	5	13	11	8	11	16	8	19	7	9	13	4	12	9
AGA	43	36	30	38	42	42	32	16	47	29	32	28	37	14	19	2	27	54	25	18	8	6	14	33	8	6	37	37	39	54	30	42	17	40	30	22	35	65	47	49	48	22	25	33	17	59	37	46	30
AGAP1	0	0	0	0	0	0	0	0	0	0	0	0	0	0	0	0	0	0	0	0	0	0	0	0	0	0	0	0	0	0	0	0	0	0	0	0	0	0	1	0	0	0	0	0	0	0	0	0	0
AGAP11	0	40	4	2	0	11	0	19	0	28	19	14	2	0	66	0	0	0	0	0	0	0	0	0	0	0	0	289	10	3	2	6	0	4	5	12	15	9	8	35	13	6	10	9	0	8	10	12	33
AGAP2	4	2	1	2	1	3	0	0	4	0	1	0	0	0	0	0	0	0	0	0	0	0	5	0	0	0	0	0	3	0	0	0	0	1	0	4	0	0	3	0	0	0	2	0	0	0	3	0	0
AGAP3	3	4	1	1	6	0	2	0	3	1	53	1	40	4	1	0	0	0	0	0	0	0	0	2	0	3	0	0	3	13	6	0	0	18	0	120	1	97	14	8	0	2	4	2	17	1	36	7	3
AGAP4	0	0	1	0	0	0	0	0	0	0	0	0	0	0	0	0	0	0	0	0	0	0	0	0	0	0	0	0	0	0	0	0	0	0	0	0	0	0	0	0	0	0	0	0	0	0	0	0	0
AGAP6	0	0	0	0	0	0	0	0	0	0	0	0	0	0	0	0	0	0	0	0	0	0	0	0	0	0	0	0	0	0	0	0	0	0	0	0	0	0	0	0	0	0	0	0	3	0	0	0	0
AGBL2	1	0	3	0	0	2	0	0	5	0	0	0	0	4	3	0	0	0	0	0	0	0	0	0	0	0	0	0	0	3	0	0	2	0	4	2	0	0	3	4	2	0	4	2	0	0	5	0	0
AGBL3	2	0	0	8	2	0	4	0	1	0	5	8	4	1	2	0	0	11	0	0	0	2	4	0	0	0	0	0	6	0	0	6	0	5	2	7	12	6	0	6	3	0	5	0	12	4	0	4	3
AGBL4	1	0	0	0	0	0	0	0	0	0	0	0	0	0	0	0	0	0	0	0	0	0	0	0	0	0	0	0	0	0	0	0	0	0	0	0	0	0	0	0	2	0	0	0	0	0	0	0	0
AGBL5	9	0	26	29	13	13	9	0	3	3	26	23	6	3	3	1	1	10	3	5	3	4	1	7	4	3	1	5	0	31	0	31	0	73	10	0	52	0	0	0	13	6	9	9	24	20	11	8	12
AGER	0	0	0	0	0	0	0	0	0	0	0	0	0	0	0	0	0	3	0	0	0	0	0	0	0	0	0	0	0	0	0	0	0	0	0	0	0	0	0	0	3	0	0	0	0	0	0	0	0
AGFG1	0	7	4	0	0	3	0	0	0	0	0	0	0	0	0	0	0	0	0	0	0	0	0	0	0	0	0	0	2	0	0	2	3	0	4	0	0	0	3	0	0	0	0	0	0	0	0	0	0
AGFG2	0	1	0	1	0	0	0	0	0	0	10	1	1	1	0	0	0	0	0	0	0	0	0	1	0	0	0	0	0	1	0	5	0	0	0	17	1	7	0	0	1	0	1	0	4	1	3	0	0
AGGF1	44	61	83	80	72	63	66	40	75	60	87	83	87	68	49	43	40	40	54	29	48	36	75	55	49	37	66	52	85	44	35	91	59	94	130	103	88	59	71	77	64	51	66	70	58	103	74	85	78
AGK	13	10	9	9	2	20	8	5	13	21	11	5	2	14	7	4	12	5	13	7	5	0	4	6	0	6	8	2	10	3	8	12	0	8	12	3	12	17	9	11	5	7	9	7	3	7	13	14	4
AGL	5	16	15	9	9	12	7	6	7	4	9	5	5	7	6	0	0	0	9	0	0	6	11	13	25	2	25	0	9	13	10	9	6	9	19	0	15	4	11	0	16	7	5	7	9	12	10	5	5
AGMAT	0	0	0	0	0	3	0	0	0	0	0	0	0	2	0	0	0	0	0	0	0	0	0	0	0	1	0	1	0	0	0	0	0	0	0	0	0	0	0	0	0	0	0	0	0	0	0	0	0
AGMO	0	0	0	0	0	0	0	0	0	0	0	0	0	0	0	0	0	0	0	0	0	0	0	0	0	0	0	0	0	0	0	0	0	0	0	0	0	0	0	0	0	0	0	0	0	0	0	0	0
AGO1	0	0	0	0	1	0	0	0	0	0	0	0	1	2	0	0	0	0	0	0	0	0	0	0	0	0	0	0	0	0	0	0	0	0	0	0	0	0	0	0	0	0	0	0	0	0	0	1	0
AGO2	0	0	0	0	0	0	0	0	0	0	0	0	0	0	0	0	0	0	0	0	0	0	0	0	0	0	0	0	0	0	0	0	0	0	0	0	0	0	1	0	0	0	0	0	0	0	0	1	0
AGO3	2	10	1	6	5	20	1	2	11	1	1	0	7	0	3	0	0	13	0	0	6	0	47	0	0	0	0	0	3	0	5	3	0	8	7	10	3	7	7	5	0	4	0	17	4	7	0	9	2
AGO4	0	0	0	0	0	0	0	0	0	0	0	0	0	0	0	0	0	0	0	0	0	0	0	0	0	0	0	0	0	0	0	0	0	0	0	0	0	0	0	0	0	0	0	0	0	0	0	0	0
AGPAT1	55	47	158	138	159	52	32	26	172	53	186	174	63	78	68	12	5	35	20	33	5	43	5	37	42	18	24	11	206	251	58	56	33	376	107	354	424	185	204	119	64	38	216	81	201	318	93	133	83
AGPAT2	29	88	55	91	100	52	34	54	68	55	74	47	65	51	60	43	16	34	41	49	26	41	21	98	16	40	21	51	91	39	0	26	52	78	39	169	104	209	91	39	64	44	48	69	82	117	64	66	64
AGPAT3	0	0	0	0	0	3	0	0	0	0	7	0	0	4	0	0	0	0	0	0	0	1	2	0	0	0	2	0	0	3	0	0	0	0	0	0	0	3	10	0	0	0	1	0	4	1	1	0	1
AGPAT4	9	6	8	9	15	5	3	6	0	12	10	4	0	3	5	12	0	0	0	0	0	13	0	10	3	3	9	6	7	12	0	5	14	3	3	12	12	17	3	5	4	11	4	3	15	11	4	9	1
AGPAT5	12	5	7	7	0	10	5	4	9	8	17	15	12	5	10	0	18	2	0	10	0	18	5	15	28	0	0	2	6	7	10	8	13	8	21	0	12	12	4	7	13	3	6	9	6	5	5	15	15
AGPAT6	24	38	15	40	4	11	18	18	58	9	11	42	29	33	11	11	14	0	8	12	28	9	31	22	9	14	41	11	28	41	5	39	2	44	18	33	36	36	39	23	18	17	39	31	30	33	15	17	31
AGPAT9	0	0	0	0	0	0	1	1	0	0	0	4	0	0	0	0	0	14	0	0	3	0	0	0	6	0	0	0	3	0	0	0	0	0	0	0	0	0	0	0	5	1	0	0	0	0	0	0	0
AGPS	0	0	0	0	0	0	0	0	0	0	0	0	0	0	0	0	0	5	0	7	0	14	15	0	8	5	9	7	0	0	0	0	0	0	0	0	5	0	0	0	6	3	13	11	5	18	8	13	3
AGR2	31	52	42	54	54	12	33	17	31	28	44	34	32	15	21	24	10	29	22	35	6	21	18	19	9	27	16	4	73	29	18	25	40	29	57	29	56	63	49	38	35	28	28	48	15	58	24	44	44
AGRN	0	0	0	0	0	0	1	0	0	0	0	0	0	0	0	0	0	0	0	0	0	0	0	0	0	0	0	0	0	0	0	0	0	0	0	0	0	0	0	0	0	0	0	0	0	0	0	0	0
AGRP	0	0	0	0	0	0	0	0	0	0	0	0	0	0	0	0	0	0	0	0	0	0	0	0	0	0	0	0	0	0	0	0	0	0	0	0	0	0	0	0	0	0	0	0	0	0	0	0	0
AGT	0	0	1	3	7	0	0	3	4	7	1	7	1	0	0	0	0	1	0	4	0	2	0	0	0	0	6	0	0	0	9	7	0	0	1	3	12	0	0	3	3	0	1	1	4	13	1	3	0
AGTPBP1	23	21	44	37	20	13	25	17	46	26	16	23	50	34	20	0	24	7	18	29	16	22	22	0	44	29	1	24	50	30	31	26	22	7	38	42	27	26	51	37	22	19	15	45	10	31	44	44	35
AGTRAP	193	251	257	285	191	150	215	149	189	196	191	269	196	182	145	120	125	161	98	123	188	118	127	183	212	156	77	221	287	211	194	229	176	272	243	200	241	246	275	221	224	137	258	219	185	322	184	216	210
AHCTF1	3	0	0	4	1	0	0	1	0	0	0	0	0	0	0	0	2	1	0	0	0	0	0	0	2	0	0	0	0	0	0	0	0	0	0	0	10	0	0	0	1	0	1	1	0	1	0	0	0
AHCY	345	390	411	472	384	261	273	217	474	298	324	416	367	293	248	321	255	147	219	206	131	386	177	157	193	197	211	238	501	520	248	291	202	693	407	353	508	483	526	327	352	229	479	372	307	551	349	376	361
AHCYL1	17	8	11	15	8	0	0	2	8	7	8	2	29	2	7	7	0	7	1	0	5	2	2	8	0	16	9	0	8	2	0	8	30	0	11	5	16	41	2	0	5	6	10	6	7	14	8	14	9
AHCYL2	0	0	0	0	4	0	0	0	0	0	0	0	0	0	0	0	0	0	0	0	0	0	0	0	0	0	0	0	0	0	0	0	0	0	0	0	0	0	0	0	0	0	0	0	0	0	0	0	0
AHDC1	0	0	5	0	0	0	0	0	1	0	0	0	0	0	0	0	0	0	0	0	0	0	0	0	0	0	0	0	0	0	0	0	0	0	0	0	0	13	4	0	0	0	0	0	2	0	0	0	0
AHI1	82	79	129	75	94	46	61	42	107	107	99	68	111	68	51	43	32	60	18	60	37	18	71	23	25	99	60	27	109	125	78	98	62	139	95	111	108	146	90	84	66	57	77	103	108	140	118	88	62
AHNAK	50	59	95	81	86	66	58	64	54	44	42	72	42	66	64	38	45	48	22	40	35	81	35	63	53	86	68	50	86	66	55	63	64	57	58	51	104	68	99	58	79	47	58	63	33	97	58	75	82
AHR	0	0	0	0	0	0	2	0	0	0	0	2	0	0	0	0	0	0	0	0	0	0	0	0	0	0	0	0	0	8	0	0	0	0	0	0	0	0	2	0	0	0	0	0	2	1	0	0	0
AHSA1	81	75	99	93	88	72	68	68	80	68	72	134	113	75	106	55	12	70	84	67	30	59	24	35	80	90	59	146	155	86	66	105	61	86	74	84	80	124	113	165	94	31	110	104	56	85	108	122	120
AHSA2	2	0	5	0	2	0	0	0	0	0	2	4	0	3	0	2	0	0	0	0	0	0	0	0	1	0	0	0	1	9	0	0	0	1	0	1	3	5	0	0	2	1	0	0	0	1	1	0	1
AIDA	3	1	1	0	5	0	7	3	0	5	10	0	8	0	12	0	6	4	4	2	1	8	1	1	3	4	2	7	0	0	7	0	7	11	0	3	3	0	11	3	6	6	3	6	5	4	0	2	4
AIF1	0	0	0	0	0	0	0	0	0	0	0	0	0	0	0	0	0	0	0	0	0	0	0	0	0	0	4	0	0	0	0	0	0	0	0	0	0	0	0	0	0	0	0	0	0	0	0	0	0
AIF1L	15	9	7	6	17	13	0	1	4	4	6	8	6	3	3	1	0	1	7	3	3	0	3	1	1	0	0	23	0	15	4	6	0	5	2	7	8	2	8	18	0	0	17	5	1	13	13	4	10
AIFM1	28	40	47	69	50	37	22	21	54	33	59	40	35	38	33	25	45	22	17	40	55	17	0	37	7	20	45	27	46	46	16	36	33	56	64	46	57	64	53	62	38	17	85	32	35	60	37	57	35
AIFM2	30	33	35	39	37	34	33	24	31	13	39	31	39	44	28	17	40	40	74	0	5	37	5	8	0	14	34	68	54	41	17	19	35	31	23	43	54	37	39	39	29	32	17	41	43	46	29	32	36
AIFM3	0	0	0	0	0	0	0	0	0	0	0	0	0	0	0	0	0	0	0	0	0	0	0	0	0	0	0	0	0	0	0	0	0	0	0	0	0	0	0	0	1	0	0	0	0	0	0	0	0
AIG1	121	175	263	285	180	150	172	144	241	131	187	157	159	154	116	61	96	105	133	126	133	187	109	133	101	192	101	111	248	228	127	151	173	238	230	197	197	234	245	189	186	145	159	203	167	241	192	210	179
AIM1	0	5	1	2	3	0	2	0	2	3	1	0	5	0	3	0	0	0	4	0	0	0	0	1	1	0	0	0	0	0	0	0	0	0	0	0	0	61	0	0	0	4	4	0	0	0	6	3	0
AIM1L	3	0	14	0	13	0	0	0	0	1	7	3	1	0	0	0	0	1	0	0	0	0	0	0	0	0	0	0	7	14	0	0	3	1	0	9	10	0	10	3	1	0	0	3	9	5	3	2	3
AIM2	0	0	0	0	0	0	0	0	0	0	3	0	0	0	0	0	0	0	0	0	0	0	0	0	0	0	0	0	0	0	0	2	0	0	0	0	0	0	0	1	1	0	0	0	0	0	0	0	0
AIMP1	50	71	51	63	63	57	48	63	51	62	57	71	93	51	26	34	104	44	74	65	25	27	34	58	32	38	14	22	80	77	69	66	40	52	90	61	59	77	65	55	51	24	89	59	43	92	72	80	54
AIMP2	268	378	307	281	319	246	299	222	408	273	340	314	332	301	212	171	98	201	258	222	150	142	285	216	213	253	297	164	391	391	253	294	244	357	401	328	422	359	400	424	351	227	331	337	290	476	276	350	281
AIP	84	131	146	141	110	87	119	64	120	98	71	112	73	95	59	49	42	58	51	13	104	29	96	185	46	73	49	73	125	118	82	123	65	136	99	153	140	127	156	128	112	89	98	112	87	160	103	135	82
AJUBA	27	40	21	52	23	43	24	5	39	18	44	44	59	31	7	18	16	18	11	23	15	10	17	25	18	20	2	19	13	22	41	15	15	41	43	86	24	116	56	31	23	17	38	37	73	40	49	20	25
AK1	130	184	199	226	176	84	123	95	170	112	172	128	119	113	74	126	78	126	72	39	90	126	117	78	66	15	150	114	211	167	117	163	121	165	170	152	195	159	174	181	123	73	154	148	145	224	182	164	150
AK2	263	329	413	406	276	260	320	215	348	307	261	269	319	333	291	174	126	221	253	223	205	295	246	141	248	317	169	180	481	315	252	352	258	336	402	283	375	423	451	402	273	251	336	276	261	499	319	363	399
AK3	22	37	26	33	26	17	33	6	22	42	40	33	44	26	35	14	23	12	23	11	32	19	22	31	35	16	10	11	21	68	34	0	25	8	55	55	51	55	34	12	39	11	32	29	32	53	24	30	41
AK4	64	46	96	100	98	51	66	50	106	53	68	43	74	79	38	37	6	37	64	65	12	32	21	42	13	58	40	38	141	119	29	69	46	172	83	74	56	142	132	79	67	42	103	89	61	95	103	83	62
AK7	0	0	0	0	2	2	2	2	4	3	0	2	0	1	2	0	0	14	0	0	0	0	0	0	0	0	0	0	0	1	2	0	0	0	1	6	6	3	1	1	3	0	3	0	1	3	0	6	0
AK8	0	1	1	6	1	2	7	0	3	1	2	1	2	0	0	0	0	6	0	0	0	5	0	0	0	0	0	0	4	0	0	1	0	0	8	0	6	4	2	4	0	0	0	0	0	0	9	0	9
AK9	0	3	0	3	0	0	0	0	6	4	0	0	3	3	2	0	0	9	0	0	0	0	0	0	0	0	0	0	3	0	0	6	0	3	3	2	8	0	5	0	0	1	5	0	1	0	3	3	3
AKAP1	0	0	2	0	3	0	2	5	0	2	0	0	5	0	3	6	0	0	0	0	0	0	0	0	6	9	17	0	0	0	0	3	3	0	0	3	3	4	0	0	2	1	2	7	8	2	11	2	2
AKAP10	2	0	8	5	6	1	4	0	0	5	10	1	5	4	2	0	0	0	1	0	1	0	0	4	0	4	0	1	8	1	0	1	6	16	2	0	6	12	17	3	7	0	0	1	5	6	10	8	2
AKAP11	0	0	1	0	0	0	2	0	2	1	3	1	0	0	0	0	0	0	0	0	0	0	0	0	0	0	0	0	0	0	7	0	0	0	0	3	0	0	0	0	0	0	0	6	0	1	0	0	0
AKAP12	21	33	42	43	33	22	23	19	28	33	27	28	19	23	10	17	24	18	17	14	35	15	9	12	20	8	2	19	63	32	17	24	20	36	27	25	63	40	25	25	40	15	28	10	26	55	47	29	18
AKAP13	5	6	4	10	2	6	4	0	6	7	7	5	2	3	2	14	0	0	0	4	9	0	6	0	0	1	9	1	6	0	1	7	0	14	3	3	4	6	10	9	8	0	0	23	4	6	1	2	2
AKAP2	23	0	0	7	31	15	55	0	0	39	39	31	0	0	0	4	3	18	6	6	13	15	18	10	5	13	2	4	0	7	0	23	0	23	0	94	0	86	0	31	17	7	15	8	48	11	34	11	13
AKAP3	0	1	0	0	3	4	1	0	3	1	1	3	0	0	0	0	0	0	0	0	0	0	0	0	0	0	2	0	4	0	0	0	4	4	0	0	0	1	2	2	0	3	3	7	0	0	0	0	0
AKAP5	0	0	0	0	0	20	0	0	0	0	0	0	0	0	0	0	0	0	0	0	0	0	0	0	0	0	0	0	0	9	0	0	0	0	0	0	0	0	0	0	4	0	0	0	0	0	4	0	0
AKAP7	0	18	13	17	0	7	2	9	18	9	2	5	13	13	7	0	0	0	0	0	0	0	13	20	33	20	0	0	16	9	6	8	12	6	16	6	20	11	3	12	5	4	15	6	17	7	8	4	15
AKAP8	18	46	24	26	11	7	19	17	25	47	29	22	113	9	22	6	3	15	5	13	9	11	19	7	8	16	6	5	28	53	25	31	14	24	74	40	54	163	44	28	13	7	46	61	28	50	100	32	7
AKAP8L	0	5	0	5	7	5	7	6	3	0	8	14	6	2	0	3	5	4	0	4	3	4	2	1	2	0	0	0	8	11	0	6	1	6	0	9	1	21	8	0	10	3	4	5	3	8	1	6	4
AKAP9	141	128	149	164	123	76	148	89	141	175	100	139	138	125	87	40	44	76	132	63	109	90	126	69	119	111	46	88	194	112	136	181	74	182	164	158	189	155	138	145	159	107	124	137	125	209	148	124	114
AKIP1	127	122	145	156	141	88	146	88	146	153	129	145	130	149	134	70	61	159	80	65	78	106	80	106	61	59	108	172	150	143	103	157	123	171	165	136	155	188	178	203	106	74	162	132	100	236	138	130	224
AKIRIN1	7	11	41	13	26	28	13	22	32	17	5	13	20	28	9	9	6	12	19	13	13	17	21	11	10	5	7	12	19	0	19	6	25	25	0	70	70	25	6	19	19	13	21	21	19	38	18	23	20
AKIRIN2	70	52	72	68	64	27	50	27	60	57	116	64	57	42	49	23	15	25	16	34	9	87	24	57	29	30	18	30	96	101	25	106	25	116	60	136	65	101	40	55	31	43	107	56	49	121	89	38	63
AKNA	0	0	2	0	0	0	0	0	1	0	0	0	0	0	0	0	0	0	3	0	0	0	0	0	0	0	0	0	0	3	0	0	0	0	0	0	0	0	0	0	0	0	0	0	6	0	0	0	0
AKR1A1	117	191	235	223	177	161	168	132	224	174	169	231	197	154	121	75	82	183	167	144	175	142	192	107	69	104	144	79	235	204	135	170	175	238	227	137	206	250	243	237	137	108	202	204	192	310	192	161	217
AKR1B1	337	453	480	527	412	304	370	295	392	308	315	452	453	377	313	281	273	249	347	313	263	307	293	249	295	299	217	361	513	433	321	449	310	505	439	355	499	471	457	488	364	347	458	410	304	581	417	358	423
AKR1B10	8	0	3	8	0	1	4	1	0	0	0	2	1	0	1	0	0	0	4	0	0	0	3	0	0	0	0	0	3	2	0	2	2	5	1	2	0	0	1	0	3	0	3	0	1	3	0	0	2
AKR1B15	0	0	0	0	0	0	0	0	0	0	0	0	0	0	0	0	0	0	0	0	0	0	0	0	0	0	0	0	0	0	0	0	0	0	0	0	0	0	0	0	0	0	0	0	0	0	0	0	0
AKR1C1	0	4	3	5	1	4	3	6	0	7	3	4	7	0	6	0	0	0	0	10	0	0	3	0	5	0	0	5	1	3	0	4	0	4	0	3	3	0	7	9	1	0	5	5	3	1	1	3	10
AKR1C2	4	7	3	13	3	2	4	3	3	8	2	2	2	0	14	4	9	2	13	0	0	6	0	0	2	0	0	0	1	6	5	9	2	7	14	4	3	13	8	2	10	0	2	1	1	14	2	5	13
AKR1C3	0	1	0	1	0	0	0	1	0	0	3	3	1	0	2	0	0	0	0	1	0	0	0	0	0	5	0	0	9	1	0	0	0	0	3	0	0	1	0	1	0	0	2	3	0	0	0	5	0
AKR1E2	0	0	0	0	0	0	0	0	0	0	0	0	0	0	3	0	0	0	0	0	0	0	0	0	0	0	0	0	2	0	0	0	0	0	0	0	0	0	0	3	0	0	0	1	0	0	0	0	0
AKR7A2	6	5	2	0	1	2	4	1	2	0	8	4	8	6	6	0	3	4	0	16	5	1	3	5	3	0	2	1	0	0	0	0	0	0	0	0	0	0	0	0	4	1	2	3	5	5	2	5	6
AKR7A3	0	0	0	0	0	0	0	0	0	0	0	0	0	0	0	0	0	0	0	0	0	0	0	0	0	0	0	0	0	0	0	0	0	0	0	0	0	0	0	0	0	0	0	0	0	0	0	0	0
AKT1	0	0	7	0	0	0	2	0	0	0	0	0	1	0	0	0	0	0	0	0	0	0	0	0	0	0	0	0	0	0	0	0	0	0	0	0	0	16	0	0	0	0	0	0	0	0	0	0	0
AKT1S1	10	34	54	21	24	0	1	8	13	6	41	32	8	33	11	7	3	8	5	6	4	15	4	10	4	6	20	6	27	30	20	27	12	54	3	22	22	37	41	30	12	7	31	15	40	31	19	40	13
AKT2	105	41	229	144	227	49	104	18	107	61	322	106	77	164	73	25	9	51	31	49	46	29	19	90	15	14	43	19	249	380	46	265	0	280	107	545	115	172	257	65	169	34	100	75	439	125	133	167	70
AKT3	0	0	0	0	0	0	0	0	0	0	0	0	0	0	0	0	0	0	0	0	0	0	0	0	0	0	0	0	0	0	0	0	0	0	0	0	0	0	0	0	0	0	0	0	0	0	0	0	0
AKTIP	31	22	45	21	35	41	22	37	23	34	32	42	46	35	31	19	13	28	22	22	34	3	47	20	24	19	55	36	33	38	30	38	27	35	37	43	56	39	35	35	35	10	34	21	51	52	40	44	30
ALAD	14	21	29	36	22	19	38	10	39	20	17	44	17	32	21	20	1	37	18	16	20	12	8	14	17	10	20	5	37	29	27	17	22	44	44	40	29	25	40	30	27	8	23	41	18	49	27	39	22
ALAS1	53	41	48	62	44	42	51	26	59	40	59	49	61	32	28	23	8	21	13	23	39	33	18	43	58	43	29	8	69	46	33	34	51	36	119	59	65	76	59	55	38	50	67	28	33	98	70	47	35
ALCAM	19	31	18	17	9	17	20	9	16	22	30	12	29	25	7	25	16	21	8	12	8	14	10	10	9	13	12	8	35	13	16	16	24	5	8	30	38	46	13	24	13	18	31	33	21	34	13	4	19
ALDH16A1	1	0	0	5	5	0	2	0	0	20	23	0	0	0	0	0	0	0	0	0	0	0	1	1	0	1	0	1	0	0	0	2	0	5	54	10	0	0	0	10	2	2	2	7	6	5	3	3	2
ALDH18A1	7	38	7	17	19	5	22	0	5	2	22	35	22	13	0	10	18	1	2	0	4	6	2	9	1	17	9	5	24	9	5	7	7	9	19	61	26	26	28	13	2	10	16	11	38	30	13	10	16
ALDH1A1	0	0	0	0	0	0	0	0	0	0	1	0	0	0	0	0	0	0	0	0	0	0	0	0	0	0	0	0	0	0	0	0	0	0	0	0	0	0	0	0	0	0	0	0	0	0	0	0	0
ALDH1A3	2	22	29	48	16	6	6	0	11	22	32	13	29	20	20	16	4	1	16	6	3	6	5	7	8	27	20	19	23	69	0	0	11	0	34	34	23	57	0	23	12	12	22	25	6	34	37	18	13
ALDH1B1	21	17	53	20	30	27	26	19	15	28	57	27	42	30	19	7	8	13	18	10	9	7	12	33	14	8	17	5	50	28	14	47	14	38	28	93	74	59	62	7	32	19	29	34	43	64	27	27	30
ALDH1L1	6	0	2	12	4	0	12	6	0	6	0	0	0	2	0	12	0	0	0	9	11	0	16	0	0	0	0	0	4	2	6	14	2	6	2	2	0	0	0	2	2	0	3	4	2	0	6	3	5
ALDH1L2	3	20	5	0	22	4	7	6	32	22	5	7	9	10	12	0	20	2	0	11	0	42	6	4	1	4	0	6	16	0	16	14	0	36	24	7	2	19	21	4	11	4	36	21	1	12	8	11	3
ALDH2	95	118	138	187	174	123	134	97	105	125	121	140	150	113	103	87	93	48	110	131	83	49	166	96	121	96	115	87	149	206	101	103	127	111	143	125	186	186	174	109	156	105	104	105	84	203	171	131	153
ALDH3A1	4	14	28	17	18	4	14	11	15	14	12	17	18	23	17	0	7	23	1	22	7	19	7	14	19	7	0	0	26	11	26	6	11	7	11	27	45	15	27	10	9	14	21	25	17	23	7	20	13
ALDH3A2	54	61	68	87	75	65	55	38	69	52	38	52	61	51	60	50	11	43	31	41	38	22	59	79	29	15	68	36	86	77	59	54	50	101	47	43	98	93	35	101	71	41	63	62	64	98	40	86	53
ALDH3B1	74	111	170	128	189	75	96	83	81	159	161	128	150	83	49	69	31	61	26	61	45	41	101	99	76	82	49	57	157	251	46	92	59	136	326	189	209	163	86	136	84	94	96	188	161	223	108	108	103
ALDH3B2	9	9	15	6	8	10	6	9	15	27	20	10	0	4	10	8	0	10	8	3	0	13	11	6	2	5	2	9	4	22	1	8	4	16	35	14	38	19	14	0	5	8	9	32	10	9	14	19	3
ALDH4A1	29	2	17	35	11	7	21	4	18	9	34	21	17	7	13	0	3	0	31	0	0	31	13	19	0	0	0	3	68	19	7	28	0	20	0	45	18	48	18	16	10	4	15	21	28	29	24	21	18
ALDH5A1	0	0	0	0	0	0	0	0	0	0	0	0	0	0	0	0	0	0	0	0	0	0	0	0	0	0	0	0	0	0	0	0	0	0	0	0	0	0	0	0	0	0	0	0	0	0	0	0	0
ALDH6A1	35	45	76	70	76	49	50	27	60	56	88	42	49	48	38	24	25	24	60	23	33	14	39	41	48	24	32	69	109	84	25	50	38	53	63	89	76	71	52	69	41	60	50	59	38	124	56	53	44
ALDH7A1	237	257	358	328	306	186	301	217	286	249	333	263	287	259	242	94	168	210	348	133	181	158	156	269	170	127	203	263	414	273	192	255	243	287	382	314	400	293	355	440	314	176	298	358	266	352	291	261	321
ALDH9A1	20	18	26	34	22	15	17	19	26	8	30	14	26	32	16	16	17	13	22	20	12	6	12	5	17	9	18	17	28	36	18	23	15	31	6	23	16	26	47	45	30	18	27	22	17	48	10	21	24
ALDOA	1078	1456	1491	2458	1443	1127	1287	907	1481	1079	1578	1374	1324	1241	836	556	470	772	1749	781	575	738	667	1227	1109	801	762	513	2682	1693	1321	1418	1029	1595	1609	1800	1848	1836	1838	1292	1397	951	1526	1340	1665	2265	1569	1484	1168
ALDOC	34	57	76	42	50	44	40	25	53	60	42	94	46	43	38	19	49	41	21	12	14	11	37	76	51	14	30	36	62	73	35	34	33	82	76	61	87	69	65	59	51	34	55	52	36	98	29	39	92
ALG1	54	33	67	51	58	46	43	28	51	45	45	43	48	35	59	21	26	36	29	33	43	21	24	43	40	23	45	93	55	39	52	58	56	39	52	49	61	50	38	73	42	32	41	37	36	63	57	49	87
ALG10	3	5	8	13	19	4	8	8	15	3	6	14	4	5	6	10	0	8	1	10	3	9	1	0	0	5	0	6	2	15	6	5	7	15	13	7	12	9	6	7	14	0	6	7	0	0	6	11	3
ALG10B	5	3	5	1	0	6	4	3	0	0	8	4	5	7	0	9	0	14	0	0	0	3	0	0	6	0	0	0	3	9	0	0	4	5	0	5	6	13	0	3	6	0	5	0	4	6	3	3	4
ALG11	9	23	8	14	3	8	1	14	5	8	19	7	9	17	12	0	6	29	11	2	0	0	13	0	0	13	20	2	26	10	3	17	9	16	18	10	17	6	11	11	13	1	25	3	7	27	2	22	6
ALG12	45	58	68	70	66	24	67	52	54	40	109	53	63	72	41	19	14	49	23	38	22	19	29	99	30	19	36	10	62	97	27	68	44	99	78	206	107	54	79	41	46	46	44	52	82	120	73	63	81
ALG13	14	4	14	5	2	4	0	13	6	7	6	10	8	4	11	0	7	9	1	0	7	4	1	4	0	5	9	3	21	5	7	6	2	4	12	18	18	13	13	3	6	3	13	13	6	6	10	8	6
ALG14	24	15	38	59	24	34	11	40	17	26	31	19	18	18	19	6	35	12	22	64	51	19	19	9	0	9	9	25	30	23	24	34	24	30	25	24	34	24	35	32	24	15	35	18	27	52	10	21	45
ALG1L	0	0	0	0	0	0	0	0	0	0	0	0	0	0	0	0	0	0	0	0	0	0	0	0	0	0	0	0	0	0	2	0	0	0	0	0	0	0	0	0	0	0	0	0	0	3	0	0	0
ALG1L2	0	0	0	0	0	0	0	0	0	0	0	0	0	0	0	0	0	0	0	0	0	0	0	0	0	0	0	0	0	0	0	0	0	0	0	0	0	0	0	0	0	0	0	0	0	0	3	0	0
ALG2	27	34	30	25	40	17	30	24	25	20	25	27	32	33	30	3	5	24	11	1	3	15	15	7	11	28	32	69	136	102	17	17	0	0	0	34	0	34	85	0	16	12	31	43	19	53	17	36	54
ALG3	126	195	200	249	229	125	206	111	190	163	185	191	125	177	197	141	83	135	178	73	81	116	89	141	110	52	135	285	260	213	138	150	136	272	231	159	253	202	229	265	148	130	170	227	94	314	162	225	253
ALG5	96	97	118	108	72	63	91	54	93	89	104	100	115	89	54	52	65	65	48	79	3	121	90	72	41	142	52	31	127	101	65	105	79	116	101	80	131	109	94	109	108	80	113	104	71	127	83	90	69
ALG6	2	4	10	0	2	0	0	0	0	10	0	2	2	4	0	0	0	6	0	0	6	0	0	0	8	0	0	0	7	0	0	3	11	7	0	0	0	0	0	3	6	0	2	0	10	2	0	1	3
ALG8	24	27	26	28	17	17	36	19	19	38	20	20	28	28	21	46	14	11	66	14	17	8	8	0	5	0	0	63	37	30	18	19	14	35	21	28	30	35	30	30	26	5	39	37	19	36	27	26	19
ALG9	31	53	43	25	62	15	50	28	40	9	12	34	50	31	28	18	61	19	35	34	17	24	28	11	21	35	17	32	12	112	37	6	6	62	43	43	18	62	37	12	42	29	41	33	17	53	31	27	45
ALK	0	0	0	0	0	0	0	0	0	0	0	0	0	0	0	0	0	0	0	0	0	0	0	0	0	0	0	0	0	0	0	0	0	0	0	0	0	0	0	0	0	0	0	0	0	0	0	0	0
ALKBH1	6	5	12	13	5	11	5	8	10	11	8	5	7	0	4	4	0	15	10	10	0	0	3	3	4	2	3	0	4	5	2	10	8	16	25	9	15	6	15	6	6	0	0	7	3	23	13	11	18
ALKBH2	24	33	24	33	25	23	18	28	16	27	37	20	31	23	12	3	14	8	37	19	31	14	10	29	10	3	14	7	28	28	9	31	22	27	41	30	39	39	51	34	23	10	29	41	39	48	19	27	19
ALKBH3	106	141	118	168	114	90	112	82	151	102	114	152	102	112	90	61	19	107	90	88	73	40	92	35	64	116	135	52	179	162	117	147	98	120	195	87	168	153	133	131	107	57	146	112	70	246	121	170	144
ALKBH4	44	46	68	64	50	42	51	50	46	56	40	79	68	45	48	43	42	23	73	10	21	34	67	45	17	78	25	43	72	50	53	60	33	45	109	48	39	67	76	70	71	55	59	46	59	104	27	39	45
ALKBH5	3	4	11	0	4	0	0	0	13	1	9	0	8	1	6	0	3	1	0	0	0	1	2	2	1	1	1	0	0	0	28	0	0	0	0	0	0	47	0	0	1	0	6	5	6	10	5	4	5
ALKBH6	16	11	16	6	2	0	13	4	13	9	9	4	16	25	4	3	11	0	4	0	1	7	4	13	6	4	7	5	12	12	4	4	12	0	4	20	0	57	36	0	5	13	15	10	8	15	13	13	4
ALKBH7	909	1286	1312	1515	1306	863	1178	884	1416	1207	1222	1251	1182	1103	885	642	707	996	1018	876	893	830	1038	725	867	695	913	874	1655	1310	1051	1124	1030	1374	1512	1262	1549	1415	1491	1210	1199	962	1347	1346	1072	1824	1099	1224	1077
ALKBH8	4	3	0	2	4	0	3	2	2	6	6	7	3	7	0	2	0	2	0	0	31	0	8	0	14	0	0	0	4	1	0	4	2	4	3	0	7	4	0	7	17	10	0	0	2	2	0	0	0
ALMS1	0	0	0	0	0	0	0	0	0	0	0	1	0	0	0	0	0	0	0	0	0	0	0	0	2	0	0	0	0	0	0	0	0	0	0	0	0	0	0	0	0	0	0	0	0	3	0	1	1
ALOX12	0	0	0	0	1	0	1	3	0	0	0	0	0	0	1	0	0	0	1	0	0	0	0	0	0	0	0	0	0	0	0	0	0	0	0	0	0	0	0	0	0	0	1	0	0	0	0	3	0
ALOX12B	0	0	0	0	0	0	0	0	0	0	0	0	0	0	0	0	0	0	0	0	0	2	0	0	0	0	0	0	0	0	0	0	0	0	0	0	0	0	0	0	0	0	0	0	0	0	0	0	0
ALOX15B	0	0	0	0	0	2	2	0	0	5	0	0	0	0	0	4	0	0	0	0	0	0	0	11	0	0	0	0	0	0	3	0	0	0	0	0	0	3	0	2	0	4	0	1	1	3	0	0	5
ALOX5	0	0	0	0	0	0	0	0	1	0	0	0	0	0	0	0	0	0	0	0	0	0	0	0	0	0	0	0	0	0	0	0	0	0	0	0	0	0	2	0	0	0	0	0	0	0	0	0	0
ALOX5AP	0	0	0	4	0	0	0	0	0	0	1	1	0	0	0	0	0	0	0	0	0	0	0	0	0	0	0	0	0	0	1	0	0	0	0	0	0	0	0	1	0	1	0	0	0	1	1	0	0
ALOXE3	0	0	6	1	0	0	4	0	5	0	1	2	0	4	0	0	0	2	3	1	0	7	4	2	0	0	6	0	0	7	0	0	3	0	0	1	1	0	3	3	0	1	3	1	0	0	4	4	1
ALPK1	0	0	2	6	2	0	3	0	4	2	5	4	1	1	0	2	0	0	0	0	0	0	0	3	5	0	0	0	7	4	0	7	0	0	3	12	0	1	0	7	3	2	3	3	0	7	4	0	2
ALPL	0	0	0	0	0	0	0	0	0	0	0	0	0	0	0	0	0	0	0	0	0	0	0	0	0	0	0	7	0	0	0	0	0	0	0	0	0	0	0	0	0	0	0	0	0	0	0	0	0
ALPP	2	3	0	7	0	0	0	0	0	2	3	0	0	0	0	1	2	0	3	0	0	0	0	0	2	5	1	0	2	5	0	0	1	0	0	0	1	0	0	2	0	3	0	1	1	1	0	1	0
ALS2	6	1	1	1	2	6	3	0	7	3	3	0	4	1	1	1	0	0	0	13	0	0	0	0	0	1	3	2	0	7	0	4	0	1	7	0	6	4	0	3	3	0	0	8	2	0	6	0	0
ALS2CL	7	5	13	11	0	3	10	6	1	13	3	6	9	1	0	4	0	5	0	0	0	0	8	6	10	0	4	0	11	20	0	0	8	11	14	8	14	0	8	0	1	0	7	0	11	2	17	12	11
ALX1	1	11	2	11	6	8	0	3	1	3	1	1	5	1	0	0	0	0	12	0	0	14	2	0	0	0	4	12	6	5	12	3	4	5	3	3	2	0	0	6	5	3	7	0	0	12	2	7	0
ALYREF	0	0	0	0	0	0	0	0	0	0	0	0	0	0	0	0	0	2	0	0	0	0	0	0	0	0	0	0	0	0	0	0	0	0	0	0	3	0	0	0	0	0	0	0	0	0	0	1	0
AMACR	20	28	21	20	18	15	18	19	21	28	16	41	16	20	9	21	1	22	16	14	1	14	19	22	6	27	21	25	30	19	36	17	21	34	13	30	30	7	24	17	6	25	13	19	27	29	18	13	46
AMBRA1	3	11	17	6	17	1	3	0	8	0	13	12	5	25	0	0	3	2	2	1	0	2	0	2	1	1	2	0	14	28	2	0	7	5	3	13	28	15	56	6	2	1	1	0	22	20	12	36	3
AMD1	20	12	21	23	17	5	12	1	10	7	9	13	9	9	8	3	0	4	3	6	1	35	6	16	0	17	1	6	6	17	7	6	15	14	12	18	12	37	14	11	18	11	13	13	13	6	4	12	19
AMDHD1	0	3	5	7	0	1	2	2	2	2	1	0	0	0	0	0	0	0	0	6	10	0	0	0	0	0	0	6	10	1	0	2	3	0	0	1	0	5	0	4	0	3	0	2	1	1	0	6	1
AMDHD2	87	18	52	25	195	17	24	85	121	10	16	29	77	204	12	45	11	37	37	121	11	110	15	30	11	26	117	3	20	254	11	18	106	158	12	33	11	122	175	19	16	92	143	8	27	21	118	175	17
AMER1	0	0	0	0	0	0	0	0	0	0	0	0	0	0	0	0	0	0	0	0	0	0	0	0	5	0	0	0	0	0	2	0	0	0	0	0	0	0	0	0	3	0	0	0	3	0	0	0	0
AMFR	1	0	0	0	0	0	0	0	0	0	0	0	0	0	0	0	0	0	0	0	0	0	0	0	0	0	0	0	0	0	0	0	0	0	0	0	0	0	0	0	0	0	0	0	0	0	0	0	0
AMH	0	0	0	0	0	0	0	0	0	0	0	0	0	0	0	0	0	0	0	0	0	0	0	0	0	0	0	0	0	0	0	0	0	3	0	0	0	0	0	0	0	0	0	0	0	0	0	0	0
AMIGO1	0	0	0	0	0	0	0	0	0	1	0	0	3	4	0	0	0	0	0	0	0	0	0	0	0	0	0	0	2	0	0	0	0	0	0	0	0	0	0	0	6	0	0	3	5	1	10	8	1
AMIGO2	3	3	0	0	0	1	0	1	0	0	12	1	1	0	0	5	0	0	0	0	7	0	0	0	0	0	7	0	0	0	0	0	0	4	0	0	1	5	0	0	0	4	1	1	0	0	0	3	4
AMIGO3	0	0	2	0	2	0	0	0	0	0	2	0	0	0	0	0	0	0	0	0	0	0	0	0	0	0	0	0	0	0	0	2	0	0	0	2	0	0	6	0	0	0	0	0	1	0	0	0	3
AMMECR1	1	11	8	15	12	8	9	3	8	3	9	8	6	11	7	3	2	4	0	2	2	2	2	11	5	4	3	13	3	0	0	3	3	6	6	51	0	16	29	19	6	1	14	5	22	7	14	7	7
AMMECR1L	0	0	0	0	0	0	0	0	0	0	0	0	0	0	0	0	0	0	0	0	0	0	0	0	0	0	0	0	0	0	0	0	0	3	0	0	0	0	0	0	0	0	0	1	0	0	0	0	0
AMN1	0	10	12	9	1	3	0	1	9	3	4	8	9	7	7	16	0	11	2	0	16	0	0	11	0	0	0	0	5	4	8	7	5	0	10	3	13	7	3	8	7	9	3	6	13	11	0	0	3
AMOT	6	4	2	0	3	6	0	0	0	0	1	3	3	2	0	2	3	0	0	0	0	1	0	0	0	0	0	0	0	14	0	0	0	8	0	3	1	13	5	3	0	0	0	1	7	13	6	6	0
AMOTL1	7	10	26	17	5	4	2	1	10	2	2	0	5	10	0	0	0	6	3	2	0	2	0	0	0	4	0	1	45	1	11	1	0	17	7	21	1	5	13	13	3	3	22	8	9	6	12	0	7
AMOTL2	53	4	14	34	19	0	17	7	0	9	61	0	43	7	12	6	0	3	2	2	1	2	2	11	2	8	3	1	43	26	34	34	0	8	60	78	0	78	60	26	5	0	16	19	63	25	78	40	8
AMPD2	10	7	0	7	4	1	1	0	7	4	8	11	0	4	19	6	0	1	7	1	0	2	0	0	2	0	18	24	0	6	2	4	6	11	0	4	0	9	4	25	4	4	9	4	7	1	0	0	21
AMPD3	7	3	1	2	0	0	0	0	1	0	6	0	6	0	0	0	0	0	0	0	0	0	0	3	0	0	0	1	0	6	0	0	0	6	0	13	0	3	3	6	2	0	1	2	2	5	2	4	2
AMPH	0	0	0	0	0	0	0	0	0	0	0	0	0	0	0	1	0	0	0	0	0	0	0	0	0	0	0	0	0	0	0	0	0	0	0	0	0	0	0	0	0	0	0	0	0	0	0	0	0
AMT	0	0	0	0	0	0	0	0	0	0	0	0	0	0	0	0	0	0	0	0	0	0	0	0	0	0	0	0	0	0	0	0	0	0	0	1	0	1	0	0	0	0	0	0	0	0	0	0	0
AMTN	0	0	0	0	0	0	0	0	0	0	0	0	0	0	0	0	0	0	0	0	0	0	0	0	0	0	0	0	0	0	0	0	0	0	0	0	0	0	0	0	0	0	0	0	0	0	0	0	0
AMY2B	0	0	0	0	0	0	0	0	0	0	0	0	0	0	0	0	0	0	0	0	0	0	0	0	0	0	0	0	0	0	0	0	0	0	0	0	0	1	0	0	0	0	0	0	0	0	0	0	0
AMZ1	0	0	0	0	0	0	0	0	0	0	0	0	0	0	0	0	0	0	0	0	0	0	0	0	0	0	0	0	0	0	0	0	0	0	0	0	0	0	0	0	0	0	0	3	0	0	0	0	0
AMZ2	115	182	174	228	198	118	166	138	161	188	147	184	177	204	123	89	72	127	87	78	79	133	128	108	178	97	147	103	235	198	129	184	164	201	144	189	221	283	228	240	169	87	184	179	155	386	189	164	168
ANAPC1	7	2	7	4	4	1	4	1	0	7	2	11	12	2	2	7	0	1	0	0	0	0	0	0	0	0	6	0	2	10	0	10	0	7	13	10	17	8	22	8	1	4	3	0	7	16	13	9	2
ANAPC10	70	52	80	94	89	31	80	57	63	72	65	65	80	58	47	16	94	29	35	48	50	46	39	27	48	52	92	48	88	56	39	46	64	79	101	55	100	101	118	79	55	56	52	85	73	90	56	88	81
ANAPC11	1092	1277	1553	1463	1367	934	1155	879	1372	1223	1241	1483	1307	1212	1261	644	508	816	1007	760	793	778	921	725	909	853	1163	1542	1597	1400	971	1281	1085	1625	1531	1207	1634	1514	1621	2079	1187	890	1296	1256	1120	2065	1285	1404	1651
ANAPC13	24	60	75	61	21	63	67	49	60	56	49	47	29	59	34	13	27	25	64	44	36	39	86	36	41	25	39	61	81	60	60	50	34	62	41	46	50	61	51	63	44	43	83	67	52	58	43	55	28
ANAPC15	211	339	396	332	238	376	318	193	410	230	199	155	235	259	218	146	213	362	342	218	280	275	298	153	137	309	185	213	340	276	320	284	224	353	291	170	193	340	383	302	320	216	318	252	158	315	321	365	265
ANAPC16	847	1009	1098	1186	946	683	878	625	991	889	943	991	980	959	741	568	472	673	535	396	587	673	383	647	865	531	468	1235	1320	973	718	993	768	1147	1157	1017	1246	1276	1204	1222	904	629	1015	986	898	1468	943	1042	1051
ANAPC2	1	9	20	4	9	10	8	9	6	5	11	15	5	5	9	6	6	3	0	3	0	8	5	5	14	2	2	7	0	12	5	10	2	20	0	0	63	0	15	12	3	3	20	19	0	32	2	11	7
ANAPC4	6	5	4	23	6	6	3	7	8	20	1	12	11	9	9	7	0	6	6	5	1	10	6	0	15	5	5	0	21	3	0	3	9	10	23	5	9	14	16	21	8	6	16	13	9	9	4	14	6
ANAPC5	75	80	79	83	82	74	108	53	87	55	98	84	75	98	78	38	91	125	59	54	59	52	55	69	37	47	50	57	127	86	54	83	65	115	90	65	79	119	134	86	52	61	70	90	68	148	83	116	88
ANAPC7	5	0	1	0	3	4	0	1	0	1	1	0	0	0	0	0	0	0	0	5	0	0	0	0	0	0	0	0	0	0	0	0	0	0	0	0	0	3	0	0	0	0	0	0	0	0	0	0	0
ANGEL1	3	0	8	4	0	3	0	3	4	5	9	4	1	0	0	1	0	1	1	0	0	0	0	0	3	1	1	0	6	21	6	3	0	3	0	3	9	18	3	0	6	0	4	6	0	15	6	2	0
ANGEL2	17	18	38	24	15	10	21	5	17	15	21	15	18	7	14	10	10	10	14	36	4	0	0	2	0	21	17	10	23	11	13	22	15	29	31	19	24	22	18	19	19	7	32	10	14	15	16	24	24
ANGPT1	0	0	0	0	0	0	3	0	0	0	0	0	0	0	0	29	0	0	0	0	0	0	0	0	0	0	0	0	0	0	2	0	0	0	0	0	0	0	0	0	0	0	0	0	0	0	0	0	0
ANGPT2	0	0	0	0	0	0	0	0	0	0	0	0	0	0	0	0	0	0	0	0	0	7	0	0	0	0	0	0	0	0	0	0	0	0	0	1	0	0	0	0	0	0	0	0	1	0	0	0	0
ANGPTL2	0	0	0	0	0	0	0	6	0	0	0	0	1	1	0	0	0	0	0	0	0	0	1	0	3	0	0	0	2	0	0	0	0	0	0	0	0	0	0	0	0	0	0	0	0	1	0	0	0
ANGPTL4	2	0	3	9	3	0	3	0	0	3	3	3	3	0	2	0	0	3	2	4	0	0	0	0	0	0	1	0	5	11	0	5	0	0	0	14	0	0	0	8	1	0	3	0	3	4	8	3	3
ANK1	0	0	0	0	0	0	0	0	0	0	0	0	0	0	0	0	0	0	0	0	0	0	0	0	0	0	0	0	0	0	0	0	0	0	0	0	0	0	0	0	0	0	0	1	0	0	0	0	0
ANK2	0	0	0	7	0	2	3	0	0	0	1	7	0	0	1	0	0	0	0	0	0	0	0	0	0	0	0	0	0	0	0	0	0	0	0	4	4	5	0	0	0	0	0	2	0	0	0	7	0
ANK3	0	0	2	0	0	0	1	0	4	4	6	1	0	1	0	0	0	0	3	0	0	0	0	1	3	0	0	0	5	7	0	0	3	0	1	0	8	0	0	0	0	0	1	0	4	4	0	1	4
ANKAR	0	0	0	0	0	0	0	0	4	0	0	0	3	0	0	0	0	0	0	0	0	0	0	0	0	0	0	0	0	0	0	0	0	0	0	8	0	3	0	0	0	0	0	0	3	0	6	0	0
ANKDD1A	0	0	0	0	0	0	0	0	0	0	2	2	0	0	0	0	0	0	0	0	0	0	0	0	0	0	0	0	0	0	0	0	0	2	0	0	2	0	6	1	0	0	0	0	0	0	0	0	0
ANKEF1	11	14	33	27	30	9	27	18	13	14	24	20	19	11	18	5	35	19	26	17	9	5	22	17	18	1	6	0	25	12	30	25	12	21	21	4	60	12	4	34	22	15	13	24	18	38	11	25	17
ANKFY1	12	9	0	7	0	12	1	9	4	7	7	14	7	0	16	1	0	4	2	0	0	12	5	19	7	3	0	15	13	15	17	11	3	5	9	1	20	0	0	3	9	0	0	0	19	14	13	3	13
ANKH	0	0	0	0	0	0	0	0	0	0	0	0	0	4	0	0	0	0	0	0	0	0	0	0	0	0	0	0	0	0	0	0	0	0	0	0	0	2	0	0	0	0	0	0	0	0	0	0	0
ANKIB1	23	6	10	11	5	4	10	3	1	5	9	12	10	5	2	8	3	5	3	3	0	1	1	3	0	7	0	17	1	15	7	8	5	3	1	22	29	28	5	7	12	1	7	7	9	23	7	7	11
ANKK1	0	0	0	0	0	0	0	0	0	0	0	0	0	0	0	0	0	0	0	0	0	0	0	0	0	0	0	0	0	0	0	0	0	0	0	0	0	0	0	0	0	0	0	0	3	0	0	0	0
ANKLE2	0	0	0	0	0	0	0	2	0	0	0	0	0	0	0	0	0	0	0	0	0	0	0	0	0	1	0	2	0	0	0	0	0	0	0	0	0	0	0	0	0	0	0	0	0	0	0	0	0
ANKMY1	8	0	0	0	0	0	0	0	0	0	7	0	3	0	0	0	0	5	0	7	0	4	0	0	0	0	5	2	0	1	0	2	3	0	0	0	0	3	0	0	4	0	3	0	1	6	0	0	0
ANKMY2	2	1	3	6	7	0	7	0	0	1	7	4	6	3	0	0	0	0	1	13	0	13	0	1	0	0	0	0	0	8	0	0	2	10	0	10	5	2	2	2	2	0	4	2	0	6	4	1	9
ANKRA2	12	32	24	35	28	22	24	16	28	9	18	37	28	19	21	4	30	14	18	30	12	24	12	2	26	0	16	8	35	25	11	14	28	36	28	39	33	17	43	33	25	19	27	18	32	51	14	28	17
ANKRD1	5	5	21	5	9	10	0	0	11	9	2	18	4	0	3	0	3	0	10	0	0	0	6	0	0	15	0	0	19	6	3	6	9	11	6	14	15	15	11	2	10	0	7	5	15	15	11	12	0
ANKRD10	25	35	31	30	42	36	56	23	60	35	41	53	38	52	39	32	54	34	34	17	47	39	34	27	29	22	7	29	84	52	30	33	16	47	69	24	43	43	47	43	49	30	54	41	21	58	48	36	40
ANKRD11	2	7	2	19	2	5	4	0	0	23	8	13	5	11	98	76	0	0	43	0	0	0	0	43	0	0	10	186	0	0	2	2	1	2	5	1	2	2	1	87	10	7	0	4	1	2	0	0	84
ANKRD12	13	27	17	38	41	23	13	11	53	23	13	18	51	13	20	5	30	0	27	30	33	11	22	2	33	0	16	33	33	18	18	26	20	39	28	14	37	29	27	46	25	14	29	26	24	51	39	7	23
ANKRD13A	0	0	0	0	0	0	0	0	0	0	7	0	0	0	3	0	0	3	0	0	0	0	0	0	0	0	0	0	0	2	0	0	0	0	0	0	0	2	8	2	0	0	0	0	0	0	8	0	0
ANKRD13B	0	0	0	0	0	0	0	0	0	0	0	0	0	0	0	0	0	0	0	0	0	0	0	0	0	0	1	0	0	0	0	0	0	0	0	0	0	0	0	0	1	0	0	0	0	0	0	0	0
ANKRD13C	10	7	15	14	5	6	1	0	13	5	12	9	7	10	3	2	4	3	2	7	14	0	0	11	5	0	2	0	2	11	11	14	0	17	21	16	10	5	6	6	11	6	6	6	19	13	8	4	3
ANKRD13D	10	7	5	3	0	0	0	2	6	1	3	3	8	2	12	3	0	6	0	0	7	2	3	0	0	8	3	1	5	0	3	15	3	15	0	3	0	0	17	0	7	5	5	5	0	9	2	3	5
ANKRD16	0	0	0	0	4	0	0	0	0	0	8	0	0	0	0	0	0	0	0	0	0	0	5	0	0	0	3	0	0	0	5	0	0	5	0	0	0	0	0	0	0	0	1	3	0	0	0	1	0
ANKRD17	0	0	0	0	6	0	11	2	0	2	2	0	0	0	0	0	1	1	0	0	1	0	0	2	0	2	0	0	0	0	0	0	0	6	0	10	0	0	10	2	2	0	1	1	3	2	1	2	1
ANKRD18A	0	0	0	1	1	2	0	0	4	0	1	0	1	1	0	0	0	0	4	0	0	0	2	0	0	0	0	0	9	0	0	0	0	0	0	0	1	0	1	0	0	0	0	0	0	3	0	3	0
ANKRD18B	0	0	0	0	0	0	0	0	0	0	1	0	0	0	0	0	0	0	0	0	0	0	0	0	0	0	0	0	0	0	0	0	0	0	0	2	2	0	0	0	0	0	0	0	0	2	0	0	0
ANKRD2	9	24	16	26	22	14	23	10	10	11	6	17	4	7	7	2	27	19	0	22	33	5	11	8	8	8	0	0	16	20	4	21	8	24	11	11	11	24	10	22	17	10	11	18	9	20	8	21	15
ANKRD22	0	0	0	0	0	0	0	1	0	0	4	0	0	1	0	0	0	0	0	0	0	0	0	0	0	0	0	0	0	0	0	0	0	3	0	0	4	0	0	6	1	0	1	3	0	2	0	0	0
ANKRD26	7	5	6	7	2	7	2	2	1	4	3	5	2	0	0	2	2	2	3	1	2	4	0	3	6	0	1	1	4	0	11	0	1	7	10	5	1	8	0	8	5	2	4	2	6	7	5	3	2
ANKRD27	30	10	8	6	3	7	7	15	24	7	0	9	42	7	9	13	4	0	1	1	2	4	9	0	16	21	0	0	12	14	6	18	8	37	14	0	24	99	8	4	7	0	54	0	5	22	54	7	5
ANKRD28	0	0	4	0	2	3	0	0	0	4	4	0	5	0	0	0	0	0	0	0	0	0	0	9	0	4	0	0	0	6	0	3	0	0	1	1	3	1	2	8	0	2	1	0	7	0	0	6	0
ANKRD29	8	4	9	10	9	9	3	1	12	0	0	2	2	5	4	0	0	0	38	0	6	0	0	0	0	0	0	0	0	21	4	4	7	4	5	9	5	8	1	9	6	3	5	6	5	7	4	4	10
ANKRD31	0	0	0	0	0	0	0	0	0	1	0	0	0	0	1	0	0	0	0	0	0	0	0	0	0	0	0	0	0	0	0	0	0	0	0	0	0	0	0	0	0	0	0	0	0	1	0	0	0
ANKRD32	27	22	23	32	25	10	25	32	15	21	24	34	32	21	29	23	10	18	35	20	6	0	23	39	37	14	12	16	23	47	21	14	33	26	16	30	31	36	21	20	4	15	15	46	26	46	20	33	26
ANKRD33B	0	0	0	0	0	0	0	0	0	0	3	0	0	0	3	0	0	0	0	0	0	0	0	0	0	0	0	0	0	0	0	0	0	0	0	0	0	0	0	0	0	0	0	0	0	0	0	0	0
ANKRD34A	0	3	12	0	0	4	0	0	0	1	2	0	4	1	0	2	0	0	0	0	0	3	0	6	0	0	0	0	2	0	0	0	0	6	4	0	0	0	2	15	2	0	9	0	0	0	2	2	0
ANKRD34B	1	0	3	1	0	2	0	0	0	0	4	3	0	0	0	0	0	0	2	0	0	0	0	0	0	0	0	0	0	1	0	0	0	0	0	3	3	3	0	0	1	0	0	0	0	0	0	0	0
ANKRD36	4	6	10	8	6	4	2	1	7	3	10	8	5	4	2	0	0	5	0	5	10	0	11	0	0	0	5	0	4	11	5	5	4	6	12	8	8	1	13	2	0	5	6	10	0	25	2	3	7
ANKRD36B	0	5	7	7	2	5	4	2	2	3	1	2	6	3	1	3	0	0	1	12	0	12	4	4	0	4	0	0	7	0	3	7	0	3	1	1	1	14	2	7	0	6	4	0	0	2	4	3	12
ANKRD37	0	8	11	4	3	4	0	8	13	8	0	1	4	13	4	0	0	0	0	0	0	0	0	0	0	15	33	0	8	8	2	5	5	8	14	8	3	2	8	8	8	5	1	6	1	13	6	2	10
ANKRD39	16	31	35	33	21	31	29	29	38	8	24	16	19	19	24	8	39	44	39	8	4	17	4	22	22	22	17	4	45	20	15	15	32	31	34	23	31	34	21	39	20	23	22	27	18	34	45	32	16
ANKRD40	0	5	0	1	2	0	0	3	0	0	0	6	5	0	0	0	1	0	0	1	0	11	0	5	0	2	0	0	4	0	0	0	0	0	2	0	2	4	0	0	0	0	1	0	1	0	1	0	0
ANKRD42	8	6	11	7	9	5	3	1	4	9	24	17	6	7	4	0	1	14	8	2	0	10	0	4	9	0	5	10	2	13	6	3	14	15	10	11	9	15	11	0	2	5	10	3	9	7	10	20	9
ANKRD44	0	0	0	0	1	0	1	2	0	0	1	3	0	0	0	0	0	0	0	0	0	0	0	0	0	1	0	0	0	0	2	0	0	0	0	0	1	4	0	0	0	0	0	0	0	4	0	0	0
ANKRD45	0	0	0	0	0	0	0	1	0	0	4	0	0	0	0	0	0	0	0	0	0	0	0	0	0	0	0	0	0	0	0	0	0	0	0	0	0	0	1	0	3	0	0	0	0	0	0	2	0
ANKRD46	4	2	4	11	0	3	2	0	5	0	7	6	5	0	0	0	4	0	2	0	4	4	0	4	2	0	0	4	2	9	0	9	6	6	8	4	0	0	2	8	1	2	3	2	1	17	3	2	8
ANKRD49	3	18	3	9	9	4	15	5	7	8	12	4	9	9	8	10	2	20	3	14	5	0	2	5	1	2	0	3	4	16	3	6	8	15	14	17	5	14	5	12	3	11	8	5	10	23	1	0	20
ANKRD50	1	0	3	0	0	0	3	0	2	4	0	4	0	0	0	0	0	0	0	7	0	2	0	0	0	0	0	0	0	0	0	0	0	0	4	0	0	0	0	0	3	2	1	0	5	3	1	1	3
ANKRD52	4	0	0	0	4	13	0	0	0	4	0	13	0	0	0	0	0	3	0	5	0	0	1	2	0	1	0	0	0	30	0	0	0	0	0	0	20	0	0	0	7	2	4	1	2	4	2	3	0
ANKRD53	0	0	0	0	3	0	0	0	0	0	0	4	1	0	0	0	0	0	0	0	0	0	0	0	0	0	0	0	0	5	0	0	0	0	0	0	0	1	3	0	0	0	0	0	0	3	3	0	0
ANKRD54	0	0	0	0	0	0	0	5	0	0	0	5	5	5	0	1	0	0	0	0	0	1	0	1	0	0	0	0	0	0	0	0	0	0	0	0	0	0	0	0	1	1	1	1	1	3	2	0	1
ANKRD6	0	0	0	0	0	0	0	0	0	0	0	0	0	0	0	0	0	0	0	0	0	0	0	0	0	0	0	0	0	0	0	0	0	0	3	0	0	0	0	0	0	0	0	0	0	2	0	0	0
ANKRD60	0	0	0	0	0	0	0	0	4	0	0	0	0	0	0	0	0	0	0	0	0	0	0	0	0	0	0	0	0	0	0	0	0	0	0	0	0	2	0	0	0	0	0	0	0	0	0	1	0
ANKRD65	1	23	8	5	10	12	7	6	7	4	6	13	3	8	14	0	12	24	9	0	7	0	7	0	4	12	0	2	24	0	0	4	8	0	24	32	8	0	4	24	4	4	0	12	11	5	19	11	19
ANKRD9	0	0	0	0	0	0	0	0	0	0	0	0	0	0	0	5	0	0	0	0	0	0	0	2	0	0	0	0	0	0	0	0	0	0	0	0	0	0	0	0	0	0	0	0	0	0	0	0	0
ANKS1A	1	0	0	0	0	0	0	0	0	0	0	0	0	0	0	0	0	0	0	0	0	0	0	0	0	0	0	0	0	0	0	0	0	0	0	5	0	0	0	0	3	1	0	0	3	0	0	0	1
ANKS3	0	0	5	0	23	1	3	0	14	18	25	9	0	1	10	5	0	2	9	0	2	2	4	6	3	6	1	3	21	10	0	0	0	0	14	0	10	32	21	14	4	12	8	8	4	5	12	6	6
ANKS6	0	0	0	0	0	0	0	0	0	0	0	0	0	0	0	0	0	0	0	0	0	0	0	0	0	0	0	0	0	0	0	0	0	0	0	0	0	0	0	0	0	0	0	0	0	0	0	0	0
ANKUB1	0	0	4	0	0	0	0	0	0	0	0	0	0	0	0	0	0	0	0	0	0	0	0	0	0	0	0	0	0	0	0	0	0	2	0	4	0	0	0	0	0	0	0	0	0	0	2	0	0
ANKZF1	29	29	11	38	24	8	11	21	26	42	38	25	66	39	2	24	14	6	18	13	18	13	21	33	11	9	11	9	44	41	9	39	13	11	23	53	39	65	44	32	58	11	18	24	38	39	28	38	14
ANLN	30	14	43	28	36	16	24	12	28	16	28	19	31	11	6	5	8	0	11	27	5	20	7	6	13	20	7	6	27	54	21	15	13	26	15	53	40	53	44	17	10	21	20	20	31	50	48	30	8
ANO10	8	1	22	16	5	1	4	8	0	5	1	13	16	8	4	2	3	0	3	14	1	3	6	17	6	9	3	1	14	0	14	14	7	9	14	4	12	2	0	9	13	5	6	8	2	16	3	11	8
ANO2	0	0	0	0	0	0	0	0	0	0	0	0	0	0	0	0	0	0	0	0	0	0	0	0	0	0	0	0	0	0	0	0	0	0	0	0	0	0	0	0	0	0	0	0	0	0	0	0	0
ANO6	19	14	27	30	17	14	10	17	10	13	12	20	21	14	14	17	2	13	16	23	14	13	4	0	5	8	13	15	31	22	5	40	5	11	29	20	7	22	32	19	30	7	22	8	19	24	25	14	18
ANO8	0	0	0	0	0	0	0	0	0	0	0	0	0	0	0	0	0	0	0	0	0	0	0	0	0	0	0	0	5	0	0	0	0	0	0	0	0	0	0	0	0	0	0	0	0	0	0	0	0
ANO9	14	11	20	15	19	2	1	0	6	15	23	6	3	4	8	12	7	0	9	0	0	9	0	5	11	0	2	4	5	1	15	4	0	16	14	14	11	14	28	30	17	0	15	17	5	12	8	14	9
ANOS1	0	0	0	0	0	0	0	0	0	0	0	0	0	0	0	0	0	0	0	0	0	0	0	0	0	0	0	0	0	0	0	0	0	0	0	0	0	0	0	0	0	4	0	0	0	0	0	0	0
ANP32A	190	310	238	307	250	182	238	118	305	232	218	243	253	271	207	179	157	208	191	57	154	119	122	162	179	254	188	214	277	237	234	266	202	244	232	271	268	323	304	422	233	181	222	226	229	371	261	259	299
ANP32B	964	1421	1287	1616	1309	882	1089	663	1349	1121	1226	1300	1192	1182	861	687	668	816	874	901	717	690	1048	833	834	635	808	831	1840	1281	917	1323	1006	1602	1351	1200	1482	1556	1339	1418	1273	823	1462	1197	1099	1876	1206	1284	1036
ANP32E	26	34	48	34	22	19	19	20	32	31	41	43	47	27	25	18	39	13	20	3	14	4	1	41	24	14	38	13	44	54	28	17	24	57	28	33	27	42	59	48	54	26	27	32	25	34	24	34	41
ANPEP	27	8	38	64	12	17	12	0	36	0	26	13	31	31	6	1	0	4	11	8	3	12	0	8	0	6	4	12	48	19	28	9	9	134	33	52	0	48	33	4	10	1	70	9	54	23	37	17	23
ANTXR1	6	5	10	21	28	4	4	8	11	1	15	18	18	11	4	4	4	4	6	7	2	10	5	14	3	5	4	16	12	13	10	6	13	5	26	17	12	13	15	15	7	12	8	22	10	6	17	14	5
ANTXR2	0	0	0	0	6	0	0	0	0	1	4	4	3	0	0	0	0	6	0	0	0	0	2	0	0	7	0	6	0	0	3	0	0	0	3	0	0	0	0	0	1	0	3	5	6	4	0	3	4
ANXA1	1238	2271	1524	1687	1413	996	1433	1060	1446	1335	1299	1318	1465	1516	1003	943	1410	1039	1123	1041	1065	752	1139	933	997	1097	1590	1117	1782	1588	1160	1575	1275	1454	1685	1129	1568	1620	2215	1522	1526	1181	1518	1477	1131	1968	1317	1822	1233
ANXA11	27	12	24	50	57	25	5	12	27	35	90	31	40	33	11	10	9	13	14	13	9	15	21	24	10	13	20	9	41	65	17	24	13	51	20	68	68	116	44	20	28	24	29	33	56	54	33	44	21
ANXA2	2056	2443	2847	3104	2530	1590	2145	1587	2571	2295	2227	2517	2558	2259	1683	1240	1350	1775	2001	1278	1531	1578	1596	1475	1538	1607	1491	1589	3334	2737	1761	2467	2082	2865	2904	2392	3164	3132	3024	2599	2201	1654	2531	2511	2088	3748	2631	2685	2243
ANXA2R	0	1	3	4	0	0	3	4	4	8	3	2	4	7	7	2	0	0	0	0	17	0	2	0	8	2	0	0	10	0	0	2	2	7	3	3	5	0	4	6	4	1	11	0	1	9	0	2	4
ANXA3	135	164	175	182	141	134	136	106	214	144	144	176	149	156	108	95	108	108	95	92	100	240	163	26	97	145	113	81	220	175	129	151	133	202	170	160	195	155	196	172	163	115	162	136	120	244	184	186	134
ANXA4	64	62	86	83	56	39	74	58	69	69	107	101	102	52	62	28	59	118	54	36	33	45	43	40	53	42	49	45	104	84	54	72	55	108	89	78	114	79	93	81	71	35	87	100	64	138	53	82	70
ANXA5	494	584	753	717	403	461	518	370	705	396	442	557	422	515	378	344	436	517	359	390	284	413	316	370	479	433	402	399	669	628	402	497	443	604	597	409	788	625	679	564	531	476	561	516	378	798	521	544	521
ANXA6	89	97	64	94	101	67	83	70	74	78	82	63	110	60	49	50	64	69	70	50	55	56	52	39	62	51	109	13	89	80	43	133	78	144	111	96	124	76	65	52	46	54	60	95	67	208	79	94	72
ANXA7	40	63	63	47	49	57	72	57	69	53	44	65	34	45	30	66	43	44	15	52	27	31	74	35	50	52	23	66	56	55	52	62	64	31	86	40	59	48	62	60	55	40	73	36	37	73	53	57	67
ANXA8	0	0	0	0	0	0	0	0	0	0	0	0	0	0	0	0	0	0	0	0	0	0	0	0	0	0	0	0	0	0	0	0	0	0	0	0	0	0	0	0	0	0	0	0	0	0	0	0	0
ANXA8L1	109	135	188	170	203	115	142	103	155	118	106	135	181	114	121	99	98	86	128	128	117	156	124	62	49	95	115	133	194	143	165	166	117	146	132	97	142	220	166	172	124	101	147	152	166	200	118	175	140
ANXA9	0	1	3	0	0	1	0	1	4	1	2	0	0	0	2	0	1	0	0	0	8	0	8	0	0	8	0	0	3	5	0	2	2	1	1	0	0	3	3	0	0	0	1	0	0	1	1	0	1
AOC2	0	0	0	0	0	0	0	0	0	0	0	0	0	0	0	0	0	0	0	0	0	0	0	0	0	0	0	0	0	0	0	0	0	0	0	0	0	0	0	0	0	0	0	0	0	0	0	0	0
AOX1	0	0	0	0	0	0	0	0	0	0	0	0	0	5	0	0	0	0	0	3	0	0	0	5	0	0	0	0	0	0	0	0	0	8	1	0	0	0	0	0	0	0	0	0	0	0	0	0	0
AP1AR	9	7	9	9	6	3	12	3	7	11	13	14	10	9	2	19	0	23	0	0	8	1	0	7	17	0	1	0	9	9	8	7	5	9	15	12	7	10	13	7	10	14	4	8	5	10	0	16	3
AP1B1	53	22	147	127	61	180	80	38	26	19	102	46	131	79	34	47	24	90	103	71	55	36	36	33	34	70	104	62	175	58	143	97	10	58	40	80	46	120	152	47	98	30	47	54	85	95	122	144	56
AP1G1	9	24	33	33	22	10	12	9	18	34	29	22	11	18	18	6	0	12	21	20	3	7	9	24	2	3	28	20	23	28	16	30	11	20	28	30	27	27	34	18	12	25	25	26	23	37	17	9	20
AP1G2	28	12	46	23	29	19	23	16	25	29	35	27	43	29	22	40	4	8	0	21	11	20	14	33	0	11	12	11	50	57	19	32	2	30	39	24	54	63	24	41	29	16	30	25	36	32	37	40	28
AP1M1	24	21	36	22	58	17	31	17	34	18	33	16	24	24	18	14	0	26	8	12	22	7	7	10	13	26	22	32	27	16	34	18	14	40	25	47	53	38	40	44	32	21	29	23	18	37	28	42	32
AP1M2	87	115	109	182	158	86	87	82	119	109	133	97	129	152	72	64	64	91	59	120	99	101	79	99	78	65	83	90	148	119	132	103	108	121	120	125	150	181	130	112	129	81	128	143	100	215	104	125	69
AP1S1	158	186	221	248	170	143	183	146	203	180	227	184	189	161	144	99	102	176	126	95	125	59	164	126	150	119	125	111	205	213	110	195	153	199	259	229	308	286	263	223	204	184	168	151	177	340	149	222	183
AP1S2	0	2	6	2	7	0	7	5	4	0	2	3	0	4	9	0	0	9	0	0	0	5	0	0	0	0	3	0	4	0	0	6	0	2	4	0	0	0	5	2	0	0	7	7	6	3	0	1	13
AP1S3	5	12	20	22	20	6	13	5	17	3	5	12	22	1	3	3	3	0	0	0	13	0	16	35	0	0	0	22	14	20	0	20	6	8	20	6	26	12	10	16	17	4	13	16	2	10	15	10	18
AP2A1	383	87	132	102	317	120	134	99	141	47	524	102	320	168	57	168	51	56	60	132	70	79	53	204	41	147	80	60	219	435	129	171	148	154	41	711	161	410	230	90	176	116	167	93	412	199	370	174	121
AP2A2	224	174	257	207	234	133	168	95	217	227	237	182	187	164	135	189	113	84	156	88	117	141	56	209	112	73	99	194	328	172	167	179	139	177	264	252	290	262	200	255	224	145	117	216	229	262	230	155	234
AP2B1	75	79	56	102	80	28	43	13	61	97	50	49	63	32	32	29	11	54	60	41	59	29	34	14	17	19	7	38	128	69	38	47	42	48	79	69	109	94	84	60	64	37	47	82	37	88	48	68	81
AP2M1	204	311	342	427	390	279	277	275	359	291	343	364	258	306	236	214	108	221	199	229	200	265	245	289	265	280	179	189	459	356	266	300	269	373	384	331	437	429	391	364	269	242	344	322	273	519	343	363	341
AP2S1	1000	1348	1414	1571	1275	1031	1239	862	1459	1132	1166	1213	1231	1205	855	697	708	1100	934	732	740	867	850	760	1033	717	1113	893	1676	1386	1002	1259	1006	1556	1468	1067	1483	1620	1581	1545	1200	896	1447	1210	1132	1884	1244	1248	1294
AP3B1	20	22	27	52	28	25	20	20	39	14	15	17	30	9	18	5	15	8	10	9	50	34	20	22	8	20	8	13	45	29	15	39	10	34	23	19	30	22	22	38	28	14	28	44	8	17	26	37	21
AP3B2	3	8	0	0	3	0	0	0	0	3	0	0	1	0	0	0	0	0	0	0	0	0	0	5	0	0	0	4	0	0	0	0	0	0	0	0	0	0	0	0	0	0	3	4	0	0	4	2	0
AP3D1	0	0	0	0	0	0	0	0	0	0	0	0	7	0	0	1	0	0	0	0	0	0	0	0	0	0	6	0	0	0	1	0	4	0	0	0	0	1	0	0	0	0	0	0	0	1	0	1	0
AP3M1	1	3	7	9	10	5	1	0	12	7	7	12	16	31	3	5	0	7	0	5	0	1	7	5	10	0	7	1	11	3	4	9	6	3	6	5	12	8	49	8	6	0	9	0	14	8	11	28	6
AP3M2	0	1	8	7	13	10	4	5	1	7	0	7	4	7	5	0	6	2	10	0	0	14	0	12	12	0	0	4	10	0	9	10	2	8	7	4	4	6	5	8	3	0	1	5	3	10	9	10	13
AP3S1	55	147	155	108	111	96	140	75	100	113	103	110	93	118	96	80	106	104	45	100	112	55	126	39	96	82	102	143	161	103	95	138	52	90	85	93	100	187	131	158	123	102	101	99	66	137	146	141	86
AP3S2	67	70	63	81	55	40	50	64	47	64	58	65	59	80	43	85	59	40	28	20	24	64	8	33	56	44	52	34	89	49	49	116	19	80	80	74	84	57	97	64	64	39	56	79	63	114	41	72	65
AP4B1	15	3	3	7	5	0	2	4	7	5	9	1	4	2	2	12	0	0	0	5	10	0	0	0	0	0	0	0	7	27	5	1	0	16	2	6	0	7	1	1	2	2	6	1	4	5	21	2	0
AP4E1	18	33	29	34	27	19	28	11	28	44	36	37	34	19	26	15	15	2	15	12	15	0	10	2	42	40	25	2	48	22	30	40	17	44	58	37	26	45	51	26	25	17	11	47	43	57	16	41	30
AP4M1	17	35	27	50	32	34	31	6	31	28	23	34	27	26	17	1	12	4	30	12	11	28	16	30	3	25	14	25	42	42	25	35	19	36	31	42	42	32	49	25	23	16	32	37	32	45	29	35	26
AP4S1	8	1	2	14	2	2	0	0	4	3	6	9	5	5	0	0	0	2	0	0	0	0	8	10	8	0	0	0	7	2	3	4	2	6	4	12	7	4	8	3	4	8	14	2	1	7	0	0	4
AP5B1	0	3	0	0	0	0	0	0	0	0	0	0	0	0	0	0	0	0	0	0	0	0	0	0	0	0	0	0	0	0	0	0	0	0	0	0	0	0	0	0	0	0	0	0	0	0	0	0	0
AP5M1	3	11	2	1	5	2	5	2	4	4	5	2	2	1	5	0	0	4	4	0	12	0	11	0	1	0	0	0	7	0	3	2	6	2	3	6	5	4	7	3	2	0	1	2	8	11	2	0	2
AP5S1	69	97	108	116	122	73	108	56	109	77	114	85	71	65	43	42	57	88	45	54	91	49	45	86	86	45	66	56	100	110	54	117	81	107	131	116	124	63	107	87	159	59	89	71	67	153	50	72	110
AP5Z1	8	27	17	41	33	4	7	14	22	10	32	25	23	26	8	5	12	4	11	2	0	9	6	18	10	7	11	5	27	27	0	37	9	51	20	29	20	51	70	11	10	8	10	29	35	21	30	46	16
APAF1	0	0	0	0	1	0	0	0	3	5	1	8	6	0	0	6	0	0	0	0	0	0	0	0	0	0	0	0	0	0	0	1	0	2	2	8	5	11	0	5	0	0	2	3	5	7	2	0	0
APBA3	26	26	67	47	57	37	20	6	37	26	57	33	80	30	13	17	12	28	23	11	12	21	15	22	12	41	25	8	0	156	31	0	0	0	0	125	0	0	188	94	42	15	45	47	47	65	46	34	39
APBB1	89	81	102	78	78	71	52	55	39	54	75	49	63	47	86	45	32	38	69	54	23	48	46	62	50	54	67	54	143	75	68	88	48	97	65	71	65	94	78	55	72	49	65	81	77	145	55	82	39
APBB2	14	12	47	7	19	4	9	7	17	4	20	15	19	27	13	2	2	5	6	3	3	7	0	3	6	9	13	8	14	16	9	18	8	43	4	45	9	43	48	38	10	9	7	5	14	15	43	30	27
APBB3	1	4	1	7	8	5	10	5	7	7	7	11	5	5	5	3	8	13	0	2	0	2	2	4	9	2	0	0	24	0	0	14	0	10	10	7	17	0	10	7	2	6	8	6	4	16	6	5	12
APC	11	0	12	9	11	10	9	6	6	9	3	6	6	12	3	1	1	17	5	1	0	12	12	0	0	10	12	0	9	17	10	13	5	8	12	9	7	5	5	5	6	4	5	4	16	13	7	13	8
APCDD1	0	0	0	0	0	0	0	0	0	0	0	0	0	0	0	0	0	0	0	1	2	0	0	0	0	0	0	0	0	0	0	0	0	0	0	0	0	0	0	0	0	0	0	0	2	0	0	0	0
APEH	67	123	183	175	146	91	148	85	142	171	105	132	161	147	124	37	48	64	87	186	123	52	173	50	104	110	117	96	153	207	115	101	90	88	221	153	161	167	250	132	129	113	147	180	138	169	121	157	114
APELA	0	0	0	0	0	0	0	0	0	0	0	0	0	0	0	0	0	0	0	0	0	0	0	0	0	0	0	0	0	0	0	0	0	0	0	0	0	0	0	0	0	0	0	2	0	0	0	0	0
APEX1	386	450	456	596	505	241	285	228	488	396	491	460	355	360	258	179	120	182	430	330	180	193	187	300	273	186	178	255	780	506	295	347	339	525	415	506	673	518	524	536	405	298	469	379	388	756	397	444	397
APEX2	157	121	175	121	183	97	84	54	108	59	138	127	85	86	62	125	17	60	55	128	37	85	46	76	79	30	14	47	167	285	78	86	87	121	114	184	157	136	167	117	76	82	127	120	119	231	111	105	144
APH1A	153	125	177	226	157	90	118	69	181	156	239	164	145	131	107	62	40	48	70	71	68	43	100	120	58	108	82	40	184	256	92	137	81	223	312	324	214	259	257	165	132	77	174	211	212	262	162	180	141
APH1B	14	20	14	26	18	10	5	27	29	22	10	17	21	17	18	22	0	0	9	9	31	63	0	4	0	22	0	27	26	28	7	20	11	22	22	13	24	31	26	14	25	28	8	24	13	22	29	13	6
API5	5	14	13	6	9	5	7	9	16	5	5	10	11	11	19	1	9	1	1	25	21	3	5	1	21	5	0	1	8	13	9	9	8	10	9	13	14	14	19	5	6	12	5	5	14	25	9	1	15
APIP	33	27	58	58	44	34	34	31	25	35	30	50	49	56	27	59	53	32	0	0	0	0	53	37	0	16	101	32	65	25	29	53	50	48	50	38	51	44	46	39	60	20	39	39	41	58	41	44	36
APLF	4	6	0	5	9	4	3	0	13	0	0	1	2	0	0	0	0	14	0	0	3	0	0	3	1	0	0	0	0	0	0	0	0	27	0	0	0	0	0	27	0	1	5	2	1	9	4	4	6
APLN	0	0	0	0	0	0	0	0	0	0	1	0	0	0	0	0	0	0	0	0	0	0	0	0	0	0	0	0	0	0	0	0	0	0	0	0	0	0	0	0	0	0	0	0	0	0	0	0	0
APLP1	0	0	0	0	0	0	0	0	0	0	0	0	0	0	0	0	0	0	0	0	0	0	0	0	0	0	6	0	0	0	0	0	0	0	0	0	0	0	0	0	3	0	0	0	1	0	0	1	0
APLP2	79	67	91	91	78	61	83	28	73	67	122	102	73	86	57	85	31	41	37	31	93	54	18	39	75	45	47	41	79	71	64	93	50	79	79	133	152	92	75	140	64	46	75	64	118	120	90	86	93
APMAP	164	262	274	264	273	166	249	185	264	482	223	239	230	241	185	93	76	122	198	106	99	112	763	96	131	96	174	249	235	163	160	203	210	253	960	226	216	230	261	296	243	133	201	662	182	288	164	200	284
APOA1BP	314	451	438	436	341	311	412	275	421	382	364	379	339	412	413	268	355	330	363	284	326	268	292	338	259	270	263	297	402	349	298	489	336	434	483	310	498	397	518	519	416	306	399	386	335	518	395	453	373
APOA5	0	0	3	0	0	0	0	0	0	0	0	0	0	0	0	0	0	0	0	0	0	0	0	0	0	0	0	0	0	0	0	0	0	0	0	0	0	0	0	0	0	0	0	0	0	0	0	0	0
APOBEC3B	36	24	56	62	39	23	48	24	42	24	42	39	53	46	48	12	9	5	30	61	27	28	50	17	30	24	29	28	49	52	41	36	36	55	30	59	69	49	64	33	46	24	36	38	40	66	46	69	30
APOBEC3C	226	364	351	431	272	203	320	169	298	328	312	278	214	337	213	135	179	212	121	169	131	256	219	207	191	173	247	146	394	320	264	348	202	385	441	357	468	219	445	332	267	196	320	369	348	542	149	370	290
APOBEC3D	0	0	0	0	0	0	0	0	0	0	0	0	0	0	0	0	0	1	3	0	0	0	0	0	0	0	2	0	0	0	0	0	0	0	0	0	0	0	0	1	0	0	0	0	0	1	0	0	0
APOBEC3F	2	0	7	9	7	5	0	0	0	1	3	3	1	3	4	0	1	0	1	0	0	3	0	1	1	1	0	0	6	8	0	9	1	7	8	9	8	8	7	3	9	0	9	0	6	5	4	4	0
APOBEC3G	12	8	15	23	19	3	4	2	42	6	10	9	10	2	5	3	3	5	3	3	0	23	0	5	3	0	0	0	13	8	5	18	5	72	20	5	21	11	10	8	6	2	28	18	4	18	9	15	14
APOBEC3H	0	0	0	0	3	0	0	0	0	0	0	0	0	0	0	0	0	0	0	0	0	0	0	0	0	0	0	0	0	0	0	0	0	0	0	0	0	0	0	0	0	0	0	0	0	0	0	0	0
APOC1	35	16	58	93	37	30	56	27	39	39	26	38	74	38	29	19	17	35	12	17	33	56	40	7	24	23	15	40	101	40	36	36	37	57	64	30	44	70	54	50	34	23	67	59	44	64	38	51	34
APOC2	0	0	0	0	0	0	0	0	0	0	0	0	0	0	0	0	0	0	0	0	0	0	0	0	0	0	0	0	0	0	0	0	0	0	0	0	0	0	0	0	0	0	0	0	0	0	0	0	1
APOD	0	1	2	0	0	0	0	0	4	0	0	4	0	0	0	0	0	0	0	0	2	0	0	0	0	0	0	0	0	0	6	0	0	7	0	0	0	7	0	0	1	0	0	4	0	1	0	0	0
APOE	36	113	14	19	25	5	17	0	22	25	2	0	51	31	2	0	54	38	11	20	6	6	29	18	10	11	23	7	35	55	15	27	0	23	51	0	62	15	15	27	21	23	33	23	20	33	28	20	25
APOL1	21	5	11	9	9	3	10	4	3	4	13	3	7	11	2	11	4	1	0	1	1	2	5	2	1	0	0	29	7	4	2	4	13	20	3	7	17	14	19	7	11	7	3	13	2	17	7	11	5
APOL2	6	13	1	5	3	12	4	4	3	3	5	13	16	6	4	0	32	0	0	0	18	7	0	0	7	3	0	10	4	8	8	2	6	20	1	8	8	9	0	2	5	2	6	4	4	14	12	3	7
APOL3	4	0	8	11	8	4	1	1	4	1	14	6	0	3	0	0	3	2	0	0	0	6	0	5	7	2	0	0	0	15	3	0	0	0	18	3	9	6	18	3	1	3	0	12	3	9	2	8	5
APOL5	0	0	0	0	0	0	0	0	0	0	0	0	0	0	0	0	0	0	0	0	0	0	0	0	0	0	0	0	0	0	0	0	0	0	0	0	0	0	0	0	0	0	0	0	0	0	0	0	0
APOL6	46	87	71	84	62	39	46	42	45	42	34	79	72	56	25	33	33	39	30	49	19	35	65	33	26	31	80	45	70	58	58	52	46	61	94	58	46	50	96	63	38	41	70	52	82	62	66	77	41
APOLD1	12	4	14	7	19	6	6	9	19	17	14	7	14	20	0	46	0	13	0	1	13	5	0	0	0	0	0	3	13	14	0	9	14	20	23	10	13	15	23	18	14	5	19	13	13	13	15	9	11
APOM	5	9	3	20	10	4	15	2	11	3	3	13	3	6	3	3	2	27	12	0	9	1	0	0	4	0	0	4	8	8	6	5	0	9	25	7	12	5	12	14	11	3	11	7	9	14	5	5	9
APOO	54	76	57	91	65	53	38	51	59	52	52	63	76	52	47	20	117	3	13	0	23	47	137	37	63	57	33	47	77	65	38	75	48	64	67	57	66	90	81	64	46	55	57	81	80	87	52	51	50
APOOL	9	7	17	18	10	13	6	4	8	8	14	12	17	13	8	20	16	0	18	1	4	2	2	5	3	0	11	13	26	12	10	13	4	16	12	10	17	17	10	8	11	14	13	12	18	15	11	5	5
APOPT1	20	36	38	65	31	21	19	19	26	31	36	32	34	22	25	10	27	28	15	32	3	10	35	8	45	5	15	33	51	23	17	31	17	43	42	35	55	26	46	46	23	32	35	22	33	37	29	25	51
APP	11	2	13	31	15	11	13	2	24	15	6	6	13	13	0	9	5	6	2	8	5	11	3	5	3	7	4	9	18	32	0	18	0	28	4	28	0	32	18	4	13	5	17	12	11	16	15	14	12
APPBP2	5	0	3	5	2	15	4	2	4	5	5	3	1	10	0	1	1	3	4	6	3	3	2	0	2	2	2	3	15	4	6	0	2	0	0	8	11	13	4	8	6	3	1	3	9	9	6	5	4
APPL1	20	26	53	57	34	38	25	18	48	42	44	62	58	35	22	51	39	8	17	11	8	14	39	25	28	5	14	14	62	48	14	33	41	56	44	48	67	65	55	65	34	17	27	54	56	78	48	33	46
APPL2	27	14	17	21	14	13	11	23	24	21	17	16	24	19	9	0	0	17	0	34	0	34	4	25	30	0	12	25	26	23	2	13	11	19	12	30	23	27	32	22	16	26	20	21	16	18	14	26	10
APRT	788	1434	1521	1649	1440	977	1198	878	1558	1491	1285	1432	1241	1194	789	586	852	707	1087	702	839	831	1202	727	989	872	927	804	1819	1484	1118	1274	1076	1490	1696	1282	1898	1415	1680	1400	1192	846	1429	1687	1178	2072	1284	1346	1177
APTX	35	35	72	54	65	40	27	31	55	55	62	56	64	54	39	38	59	17	51	30	21	7	34	9	24	13	65	15	95	65	38	55	49	44	73	55	67	62	63	60	53	33	76	53	28	86	67	69	28
AQP10	0	0	0	0	0	0	0	0	0	0	0	0	0	0	0	0	0	0	0	0	0	0	0	0	0	0	0	0	0	0	0	0	0	0	0	0	0	0	0	0	0	0	0	0	0	0	0	0	0
AQP11	0	0	0	0	0	1	1	0	0	5	4	2	3	0	5	3	0	0	0	0	0	5	0	0	14	4	0	0	0	0	0	0	1	4	5	3	0	0	1	1	0	5	3	4	0	1	0	5	3
AQP3	12	3	15	8	14	6	9	5	28	14	31	10	12	8	10	4	0	0	2	7	0	10	2	12	10	8	2	1	5	28	10	20	2	48	13	28	23	22	20	16	9	6	32	5	30	32	13	6	8
AQR	18	3	10	17	11	4	0	6	2	18	9	10	7	7	6	0	4	7	8	12	0	13	5	3	0	0	11	7	14	9	9	13	9	8	15	8	13	14	3	3	4	5	7	2	12	23	8	7	19
AR	0	0	0	0	8	0	0	0	0	0	16	0	8	0	0	0	1	0	0	4	5	0	3	3	0	0	0	0	8	0	0	4	0	0	8	12	0	0	0	0	3	3	0	0	2	3	3	0	4
ARAF	35	24	57	53	47	15	19	15	40	51	64	23	54	23	12	7	4	6	16	11	1	16	6	21	10	17	9	1	108	89	11	6	8	97	97	176	32	92	68	25	15	11	47	49	115	42	77	39	13
ARAP1	33	19	10	9	31	13	4	0	17	26	45	16	22	10	4	5	2	0	1	2	1	2	7	12	7	5	3	0	10	26	11	26	11	26	24	120	53	53	41	10	3	2	23	36	84	44	31	9	6
ARAP2	0	0	2	0	4	3	3	0	0	1	0	3	6	2	0	8	0	0	8	0	1	1	0	0	0	0	0	0	0	3	0	0	0	0	0	0	0	2	0	6	0	5	0	0	1	4	0	4	0
ARAP3	6	0	0	3	9	0	0	2	4	7	12	2	10	7	0	1	0	1	0	1	1	0	2	2	0	2	1	0	5	13	2	0	0	4	10	23	1	23	12	0	0	2	2	11	15	3	11	1	1
ARCN1	18	25	61	32	26	15	61	27	76	71	34	44	65	25	18	15	5	20	3	20	26	95	59	23	8	0	3	0	35	35	23	73	17	192	105	26	26	39	29	23	59	13	127	93	31	47	11	4	17
AREG	0	0	0	0	0	0	0	0	0	0	0	0	0	0	0	0	0	0	0	0	0	0	0	0	0	0	0	0	0	0	0	0	0	0	0	0	0	0	0	0	0	0	0	0	0	0	0	0	0
AREL1	2	0	1	6	2	3	0	0	19	0	0	1	0	0	0	0	0	4	0	0	0	0	0	1	0	2	1	0	3	0	10	0	0	18	0	0	0	1	5	3	2	0	11	0	4	0	8	2	0
ARF1	500	589	690	1024	635	475	606	369	626	510	892	696	584	592	364	289	152	279	634	321	243	297	242	673	531	350	378	225	1144	630	587	599	522	744	626	1185	1037	811	779	587	552	446	630	600	869	1157	658	721	511
ARF3	40	18	58	60	46	32	49	32	41	37	41	53	40	54	33	25	6	37	10	16	10	28	14	24	25	26	17	17	36	64	27	36	12	86	73	71	88	101	66	79	35	23	55	42	57	96	57	57	39
ARF4	248	408	366	455	259	280	318	278	400	326	259	321	338	279	294	213	266	211	282	218	247	344	290	231	189	197	333	347	375	338	287	355	271	352	460	232	373	378	424	394	343	173	419	353	257	477	303	336	382
ARF5	862	1213	1259	1319	1110	845	1043	855	1125	925	1216	1257	1035	1007	855	592	561	686	714	859	788	727	704	1057	779	810	731	797	1470	1235	945	1092	921	1237	1273	1082	1348	1470	1452	1260	995	864	1180	1118	1009	1722	1087	1150	1118
ARF6	2	1	5	5	2	11	3	10	7	0	8	5	11	3	6	6	0	2	10	4	2	2	6	3	6	2	0	0	6	10	3	0	4	1	20	7	3	13	6	13	5	4	6	8	6	10	4	6	6
ARFGAP1	62	36	36	27	31	52	48	13	34	34	48	31	25	56	40	35	47	44	14	22	39	76	56	34	16	36	70	24	42	16	78	61	39	45	36	22	19	45	39	11	11	35	15	68	38	31	63	36	45
ARFGAP2	55	30	50	148	86	32	67	19	69	32	102	33	117	88	26	26	4	13	65	16	44	7	17	45	6	59	40	7	243	136	39	57	53	51	51	100	26	224	62	46	58	43	41	45	58	74	160	111	45
ARFGAP3	14	31	37	44	36	34	22	36	48	26	26	16	26	35	29	53	18	24	10	24	24	18	26	8	40	5	18	24	36	33	25	36	14	48	64	36	36	38	32	29	29	24	28	28	45	35	29	47	29
ARFGEF1	4	0	5	1	4	0	0	0	0	3	2	0	0	0	0	0	0	1	0	0	0	0	0	0	0	2	0	0	2	0	0	0	0	0	11	0	0	8	2	11	2	0	2	1	2	1	2	1	2
ARFGEF2	3	0	0	0	0	2	0	3	0	0	0	0	0	2	0	0	6	5	0	0	1	0	0	0	0	0	5	0	0	0	0	0	0	0	0	0	2	0	0	0	3	2	6	0	2	0	1	0	3
ARFGEF3	0	0	0	0	0	0	0	0	0	0	0	0	0	0	0	0	0	0	0	0	1	0	0	0	0	0	0	0	0	0	0	0	0	0	0	0	0	0	0	0	2	0	0	0	0	0	0	0	0
ARFIP1	14	23	19	18	16	8	14	6	9	14	17	7	12	9	9	18	7	5	3	6	19	8	11	2	6	15	0	10	15	27	14	13	12	21	10	12	22	14	12	14	22	13	15	1	15	26	6	20	6
ARFIP2	65	100	110	98	97	59	90	63	74	79	53	93	109	78	58	42	50	56	32	96	58	40	117	46	40	61	42	52	144	98	46	80	51	109	196	63	121	40	69	138	89	64	83	117	65	145	112	78	43
ARFRP1	203	286	276	339	275	236	319	185	294	248	230	317	240	220	212	97	128	261	179	170	179	209	215	132	355	172	204	240	279	286	166	248	266	336	350	251	327	286	354	365	273	200	279	274	226	465	225	263	274
ARG2	5	6	4	37	11	17	11	1	9	12	6	15	6	2	8	13	1	0	14	13	9	6	1	4	8	8	4	4	10	9	9	12	13	17	19	12	9	9	13	12	11	7	25	7	5	10	7	11	17
ARGLU1	270	364	438	385	300	278	320	185	384	313	356	367	382	282	213	191	200	194	243	214	302	141	275	185	222	208	245	301	361	387	275	378	196	375	453	328	451	432	455	380	369	264	273	369	317	523	325	337	302
ARHGAP1	82	18	188	94	141	27	32	27	85	31	184	85	131	111	20	8	4	29	15	20	3	16	9	39	25	21	20	3	199	236	21	35	24	186	97	473	222	333	344	50	29	30	98	64	271	168	209	129	24
ARHGAP10	20	16	27	25	24	6	22	13	24	33	21	25	19	17	17	4	5	31	17	17	27	7	4	9	26	16	13	23	53	32	8	34	8	24	26	8	29	26	5	32	18	13	26	19	26	29	26	18	22
ARHGAP11A	8	1	10	7	8	7	2	9	11	5	10	9	14	0	2	10	0	0	4	2	20	5	5	3	8	0	4	1	4	6	6	1	3	7	7	12	5	5	12	14	4	7	7	0	16	10	11	4	2
ARHGAP11B	1	0	0	0	0	0	0	0	0	0	0	0	0	0	0	0	0	0	0	0	0	0	0	0	0	0	0	0	0	0	0	0	0	0	0	0	0	0	0	0	0	0	0	0	0	0	0	0	0
ARHGAP12	2	0	4	4	2	0	6	0	1	4	0	4	4	1	1	0	0	0	0	0	0	0	0	15	0	0	0	0	2	5	0	6	0	0	3	5	3	4	6	1	0	5	0	5	2	6	3	0	0
ARHGAP17	6	16	44	30	56	18	5	2	36	13	23	35	13	30	16	6	6	9	15	9	2	12	3	15	6	3	10	4	15	44	34	41	3	79	19	25	66	53	22	12	12	5	42	7	37	47	36	44	26
ARHGAP18	5	13	8	10	4	16	7	4	10	26	12	13	5	5	6	4	19	2	0	12	2	12	4	0	2	2	2	51	16	4	6	7	8	8	14	7	21	6	15	8	23	2	2	12	20	6	12	12	0
ARHGAP19	11	9	16	13	4	3	6	6	14	6	16	2	11	11	9	18	0	18	4	4	0	4	13	0	0	0	4	0	26	14	2	14	8	11	12	12	13	16	10	9	1	12	9	0	16	20	20	12	5
ARHGAP20	0	0	0	0	0	0	0	4	0	0	0	0	0	0	0	0	0	0	0	0	0	0	0	0	0	0	0	0	0	0	0	0	0	0	0	0	0	0	0	0	0	0	0	0	0	0	0	0	0
ARHGAP21	0	0	0	1	0	0	0	4	0	1	0	0	0	0	0	0	0	0	0	0	4	0	0	0	0	0	0	0	2	0	0	0	0	2	0	0	0	1	0	0	0	0	0	2	0	0	0	0	0
ARHGAP23	8	10	3	9	1	0	2	4	2	2	11	2	2	14	2	9	0	1	0	0	0	8	0	6	0	0	1	7	1	5	1	6	1	1	0	27	1	10	22	2	7	1	6	0	7	3	2	15	5
ARHGAP24	2	0	2	0	8	4	0	3	2	1	3	3	0	3	0	0	0	0	4	0	0	0	0	0	0	7	4	0	0	0	0	0	0	0	5	0	16	21	0	0	2	3	7	1	0	4	0	3	0
ARHGAP26	0	0	0	0	0	1	0	0	0	0	0	0	0	0	0	0	0	0	0	0	0	0	0	0	0	0	0	0	0	0	0	0	0	0	3	0	0	0	0	0	0	0	4	0	0	0	0	0	0
ARHGAP27	9	2	9	10	4	2	9	4	1	0	24	0	7	0	9	5	4	1	0	0	0	1	0	5	4	4	0	4	0	0	3	0	3	0	0	53	0	39	13	13	2	0	1	7	11	10	27	7	6
ARHGAP29	40	16	25	27	36	5	14	9	31	32	35	12	73	34	16	13	5	26	9	3	0	14	3	6	13	6	3	0	47	83	13	20	11	96	49	46	40	50	67	31	38	15	16	14	34	31	52	34	41
ARHGAP31	0	0	0	0	0	0	0	0	0	0	0	0	0	0	0	0	0	0	0	0	0	0	0	0	0	0	0	0	0	0	0	0	0	0	0	0	0	0	0	0	0	0	0	0	0	0	0	0	0
ARHGAP32	2	0	0	0	0	0	0	0	0	0	0	0	0	0	0	0	0	0	0	0	0	0	0	0	0	0	0	0	0	0	0	0	0	0	0	0	0	0	0	0	0	0	0	0	0	0	0	0	0
ARHGAP33	0	0	6	0	2	0	1	0	1	9	1	2	2	3	0	0	0	0	1	0	0	0	1	0	0	0	0	0	0	0	0	0	0	0	23	0	23	0	0	0	0	0	1	9	2	1	1	4	2
ARHGAP35	0	0	0	0	0	0	0	0	0	0	0	0	0	0	0	0	0	0	0	0	0	0	0	0	0	0	0	0	0	0	0	0	0	0	0	0	0	0	0	0	1	0	0	0	0	0	0	0	0
ARHGAP39	0	0	0	0	0	0	0	0	0	0	0	0	0	0	0	0	0	0	0	0	0	0	0	0	0	0	0	0	0	0	0	0	0	0	0	2	0	0	0	0	0	0	0	3	1	0	0	0	2
ARHGAP40	1	1	5	15	6	2	7	1	15	3	5	2	5	7	3	6	19	1	0	0	6	0	0	15	0	5	0	2	6	0	12	0	0	0	0	37	0	0	18	0	0	5	1	5	9	5	9	0	14
ARHGAP42	0	0	0	0	4	0	0	0	0	0	0	0	0	0	0	0	0	0	0	0	0	0	0	0	0	0	0	0	0	0	0	0	0	0	0	0	0	0	0	0	0	0	0	0	0	0	0	0	0
ARHGAP5	1	3	5	3	0	0	0	2	0	5	4	3	1	0	0	0	0	1	0	0	0	6	3	0	0	0	1	1	0	3	0	1	0	6	1	1	11	4	3	7	2	0	3	5	0	3	3	6	1
ARHGAP6	0	0	0	0	0	0	0	0	0	4	0	0	0	1	0	0	0	0	0	0	0	0	0	0	0	0	0	0	0	0	0	0	0	0	0	0	0	0	0	0	0	0	0	0	3	0	0	0	0
ARHGAP8	69	73	85	115	91	84	60	76	138	70	79	84	85	127	78	84	23	29	33	30	36	90	32	90	33	66	167	43	115	73	90	83	78	160	113	132	100	108	177	59	107	46	131	81	80	120	84	118	104
ARHGAP9	0	0	0	0	0	0	0	0	0	0	0	0	0	0	0	0	0	0	0	0	0	0	0	0	0	0	0	0	0	0	0	0	0	0	0	0	0	0	0	0	0	0	0	0	0	0	0	0	0
ARHGDIA	288	472	562	697	604	376	417	306	518	446	675	592	469	454	301	187	217	241	224	375	147	225	233	520	257	248	324	131	693	1177	265	360	294	648	578	1161	666	967	589	393	484	288	596	470	704	860	575	499	448
ARHGDIB	20	11	28	24	20	16	9	19	25	20	19	29	21	13	18	5	16	23	17	15	9	0	9	32	4	18	0	4	22	34	17	22	24	17	25	22	19	31	17	35	17	6	25	30	21	35	26	28	8
ARHGEF1	16	0	3	13	3	1	0	7	3	6	19	4	13	4	9	12	4	6	9	0	0	0	0	11	0	2	0	0	8	0	2	23	0	0	11	14	14	26	2	11	1	7	11	8	11	6	5	11	5
ARHGEF10	2	1	2	1	0	0	0	0	0	0	2	0	2	0	0	0	0	0	0	0	0	0	0	0	0	0	0	0	9	0	0	0	0	9	0	6	3	0	0	0	0	0	0	0	2	0	3	5	0
ARHGEF10L	0	0	0	0	0	0	0	0	0	0	0	0	0	0	0	0	0	0	0	0	0	0	0	0	0	0	0	0	0	0	0	0	0	0	0	0	0	0	0	0	0	0	0	0	0	0	0	0	0
ARHGEF11	0	0	0	0	0	0	0	0	0	0	0	0	0	0	0	0	0	0	0	0	0	0	0	0	0	0	0	0	0	0	0	0	0	0	5	0	0	0	0	0	0	0	0	0	0	6	0	0	0
ARHGEF12	1	0	0	0	2	0	0	0	0	0	3	0	3	0	0	0	0	0	0	0	0	0	0	0	0	0	0	0	0	2	0	0	0	0	0	0	0	12	0	0	0	0	1	0	0	1	1	0	0
ARHGEF16	0	5	12	1	0	1	0	1	4	6	2	0	0	5	3	0	5	0	1	1	1	0	2	2	1	4	2	0	0	0	4	9	14	0	4	4	0	0	0	0	3	2	3	1	3	3	8	0	1
ARHGEF17	0	0	0	0	0	0	0	0	0	0	0	0	0	0	0	0	0	0	0	0	0	0	0	0	0	0	0	0	0	0	0	0	0	0	0	0	0	0	0	0	0	0	0	0	0	0	0	0	0
ARHGEF18	25	18	23	45	31	17	8	12	55	8	43	17	33	40	6	9	2	4	4	7	3	9	3	13	2	10	9	1	103	41	12	58	8	62	12	83	78	41	66	41	19	11	52	28	60	12	55	53	3
ARHGEF19	0	0	2	1	2	0	0	0	0	0	2	0	1	0	1	0	0	0	1	0	0	0	0	0	0	0	0	0	0	0	3	1	0	0	0	0	5	9	0	0	0	0	0	0	0	4	3	1	1
ARHGEF2	24	2	2	0	0	1	0	0	5	9	9	7	13	4	5	4	0	0	2	0	0	0	0	1	0	3	0	0	8	19	6	10	0	4	0	36	59	42	0	0	2	2	6	5	11	18	22	12	7
ARHGEF25	1	1	6	1	7	0	0	0	4	9	7	3	3	0	2	1	0	1	0	0	0	0	1	1	0	0	0	0	0	7	0	0	14	0	19	2	7	2	7	0	0	0	5	2	14	8	5	1	4
ARHGEF26	0	0	0	0	2	0	3	1	0	0	1	1	0	0	0	0	0	1	0	0	0	0	0	0	0	0	2	4	1	9	0	2	0	0	0	0	0	1	0	0	2	1	2	0	1	0	1	0	1
ARHGEF28	0	0	0	0	6	0	0	4	6	0	6	9	11	0	16	3	0	0	4	9	4	6	9	3	0	1	1	0	15	0	0	0	0	0	15	0	0	0	20	5	0	4	1	8	4	4	6	1	8
ARHGEF3	4	0	2	4	5	9	9	0	4	0	19	8	5	8	2	6	0	0	0	4	1	0	1	16	3	6	0	0	6	29	1	4	2	2	5	17	7	5	9	3	16	3	0	0	10	2	6	7	7
ARHGEF33	0	0	0	0	0	0	0	0	0	0	0	0	0	0	0	0	0	0	0	0	0	0	0	0	0	0	0	0	0	0	0	0	0	0	0	0	0	0	0	0	0	0	0	0	0	0	0	0	0
ARHGEF35	0	0	0	0	0	0	0	0	0	0	0	0	0	0	0	0	0	0	0	0	0	0	0	0	0	0	0	0	0	0	0	0	0	0	0	0	0	0	0	0	0	0	0	0	0	0	0	0	0
ARHGEF37	0	1	0	3	0	2	0	0	0	0	0	6	3	0	0	0	0	0	0	0	0	1	0	0	0	0	0	0	0	0	0	0	0	0	0	0	0	22	0	0	0	0	0	0	0	5	0	3	2
ARHGEF39	8	17	20	21	15	16	17	6	15	18	16	16	19	20	15	7	9	1	12	14	17	1	7	9	14	6	16	17	30	12	5	5	16	35	13	30	27	14	22	25	23	7	19	18	19	25	14	11	20
ARHGEF4	0	0	0	0	0	0	0	0	0	0	0	0	0	0	0	0	0	0	0	0	0	0	0	0	0	0	0	8	0	0	0	0	0	0	0	0	0	0	0	0	0	0	1	0	0	0	0	0	0
ARHGEF40	0	0	0	0	0	0	0	0	2	0	0	0	0	0	0	0	0	0	0	0	0	0	0	0	0	0	0	0	0	0	0	0	0	0	0	9	2	0	0	0	0	0	0	0	0	0	1	0	0
ARHGEF5	3	0	0	0	4	0	0	0	0	0	0	0	0	0	0	0	0	0	0	0	0	0	0	0	0	0	0	0	0	0	0	0	0	0	0	0	0	0	0	0	0	0	0	0	0	0	0	0	0
ARHGEF6	0	0	0	0	0	0	0	0	0	1	0	0	0	3	0	1	0	0	0	0	0	0	1	0	0	0	0	0	0	0	0	0	0	0	0	0	0	0	0	0	0	0	0	0	0	0	0	0	0
ARHGEF7	12	7	21	21	16	1	14	4	28	18	32	10	19	20	4	4	3	3	1	3	3	4	14	1	5	4	5	1	20	30	5	17	5	55	27	7	25	25	75	5	1	3	22	19	39	23	21	32	10
ARHGEF9	7	1	14	11	9	10	3	0	23	10	4	18	6	0	7	6	2	1	0	5	0	7	4	2	0	2	0	1	8	14	8	12	1	29	14	17	10	19	3	22	4	0	16	8	29	21	0	6	14
ARID1A	0	0	7	5	2	2	0	0	6	1	3	5	3	3	1	0	2	0	1	0	0	1	0	1	0	1	0	4	4	5	4	0	0	4	0	0	1	2	6	13	0	0	5	0	6	8	1	5	3
ARID1B	0	1	0	0	0	3	0	0	0	0	0	0	4	0	0	0	0	4	0	0	2	0	0	0	0	0	0	0	0	0	0	0	0	0	0	0	0	0	0	0	0	0	5	0	0	0	0	0	0
ARID2	0	1	14	2	0	0	0	4	10	0	6	0	3	0	5	0	0	0	0	0	0	2	0	0	0	3	3	3	6	0	2	2	0	12	0	0	12	8	8	8	4	0	0	2	8	4	3	10	1
ARID3A	0	0	0	0	0	0	0	0	0	0	0	0	0	0	0	0	0	0	0	0	0	0	0	0	0	0	0	0	0	0	0	0	0	0	0	0	0	0	0	0	0	0	0	0	0	0	0	0	0
ARID3B	11	3	23	10	12	13	1	5	21	1	13	7	10	11	0	6	5	5	7	5	0	2	0	6	10	9	0	3	14	3	20	3	3	23	12	16	3	28	14	2	0	0	45	0	7	24	4	14	7
ARID4A	11	5	11	24	9	1	11	12	4	5	12	11	6	5	15	1	8	8	0	27	0	10	1	17	10	0	0	8	13	14	14	11	0	8	9	6	11	14	10	21	12	1	7	17	13	11	8	15	9
ARID4B	31	35	50	36	30	41	40	39	39	27	47	43	27	34	33	14	16	19	13	56	30	13	52	50	11	12	19	18	73	49	21	69	18	38	64	68	59	38	33	9	51	28	30	53	35	72	35	36	25
ARID5A	6	0	27	22	17	8	10	6	13	7	7	17	12	8	6	2	7	11	8	0	1	7	7	10	10	12	1	6	0	19	39	0	9	0	59	0	0	9	9	19	8	3	19	16	12	13	14	15	10
ARID5B	8	32	27	30	22	13	20	14	33	36	13	26	22	29	17	4	2	23	32	20	13	36	0	11	18	20	0	0	23	27	13	18	11	41	31	31	39	15	36	58	23	14	27	26	22	29	33	19	31
ARIH1	0	0	0	0	0	0	0	0	1	2	2	0	0	2	0	0	0	0	0	0	0	0	1	0	0	0	0	0	4	0	0	0	0	4	0	0	0	0	0	6	0	0	0	4	0	0	0	0	0
ARIH2	118	180	226	207	161	115	158	146	175	153	148	183	152	153	116	98	97	105	103	76	56	97	165	166	132	85	187	113	197	208	116	177	144	201	225	169	204	172	238	166	156	122	148	205	106	315	162	191	140
ARL1	28	39	30	56	36	34	37	34	37	42	36	38	46	38	13	16	12	35	32	10	16	40	49	26	28	10	16	30	49	45	25	47	37	47	43	41	45	72	32	36	29	25	51	52	34	42	49	43	28
ARL10	0	0	0	0	0	0	0	0	0	0	0	0	0	0	0	0	4	10	0	0	0	0	2	2	5	0	0	0	0	0	0	0	0	0	0	0	0	0	0	0	1	3	7	0	0	3	0	3	0
ARL11	0	0	0	0	0	0	0	0	0	0	0	0	0	0	0	0	0	0	0	0	0	0	0	0	0	0	0	0	0	0	0	0	0	0	0	2	0	0	0	0	0	0	0	0	0	0	0	3	0
ARL13B	123	142	134	161	139	97	104	76	137	131	134	155	120	119	98	83	78	72	90	85	79	96	84	119	92	54	78	85	163	145	118	94	111	191	175	153	180	145	152	136	111	85	136	129	133	286	96	124	128
ARL14	0	0	0	0	0	0	0	0	0	0	0	3	3	0	0	0	0	0	0	0	0	0	0	0	0	0	0	0	1	0	0	0	0	0	0	0	0	0	0	0	0	2	3	0	0	0	0	0	0
ARL14EP	29	20	29	44	27	25	13	19	30	41	33	35	31	33	29	12	8	47	10	8	26	7	1	17	3	28	22	21	23	47	15	23	31	43	27	21	66	47	62	55	27	8	33	35	20	73	24	52	33
ARL15	0	0	0	0	0	0	0	2	0	0	0	5	0	8	0	0	0	0	0	0	0	0	0	0	0	0	0	0	0	0	0	0	0	4	2	0	1	3	0	4	0	0	0	3	0	6	0	0	3
ARL16	0	0	0	0	0	0	0	0	0	0	0	0	0	0	0	0	0	0	0	0	0	0	0	0	0	0	0	0	0	0	0	0	0	0	0	0	0	0	0	0	0	0	0	0	0	0	0	0	0
ARL2	461	586	586	697	470	381	375	332	496	412	414	559	468	418	285	255	290	341	332	309	274	339	334	304	422	259	371	274	656	491	423	456	338	559	631	407	762	519	668	598	512	354	481	465	392	855	508	501	422
ARL2BP	87	79	81	127	100	36	108	83	123	55	72	87	112	76	74	55	20	53	71	36	43	86	79	83	34	72	57	84	135	45	48	84	48	86	74	160	127	122	127	181	67	65	88	81	113	141	84	88	113
ARL3	132	187	129	191	151	107	136	103	146	146	119	126	143	131	117	83	86	77	60	89	115	77	126	60	135	115	112	164	180	185	130	166	101	186	152	120	184	152	185	152	165	88	175	131	125	193	120	167	158
ARL4A	22	31	30	43	35	15	25	24	27	28	42	41	38	28	26	8	43	0	0	38	17	0	56	4	4	30	60	64	36	24	36	36	14	33	47	24	38	34	35	35	47	33	23	32	13	29	26	32	44
ARL4C	0	0	3	7	5	2	3	0	0	1	1	3	0	0	0	0	0	0	0	0	32	0	0	0	0	0	0	0	0	1	4	0	1	3	3	1	0	1	2	3	2	8	0	0	4	0	0	0	2
ARL4D	67	127	152	113	99	102	140	65	118	95	110	90	93	122	111	16	84	122	57	68	43	65	101	155	122	46	141	60	121	135	103	110	95	115	128	100	136	127	139	125	118	94	114	116	84	174	73	131	113
ARL5A	5	10	11	15	16	22	16	7	8	10	13	16	10	18	5	6	12	7	11	5	13	12	11	9	8	8	17	22	19	5	9	7	18	20	18	3	9	20	13	7	13	10	11	14	7	20	9	16	10
ARL5B	0	0	1	0	0	0	0	0	0	0	0	0	0	4	0	0	0	0	0	0	0	0	0	0	2	0	0	0	0	0	0	0	0	0	0	0	0	0	7	0	0	0	0	0	0	0	0	1	0
ARL6	2	0	0	3	2	3	0	0	5	0	0	3	1	0	0	0	0	0	0	0	0	4	0	0	0	6	0	0	4	1	2	0	3	6	5	3	3	2	2	0	5	0	2	0	0	10	2	0	0
ARL6IP1	107	79	244	239	177	84	130	112	107	171	224	105	200	141	90	102	31	142	97	129	51	106	66	40	111	24	153	133	271	193	115	160	100	202	175	145	187	191	208	186	168	111	132	174	107	217	189	162	156
ARL6IP4	785	1096	1131	1282	1116	770	929	727	972	1050	913	1067	948	970	699	582	564	703	756	718	659	640	839	619	672	584	903	598	1376	1174	853	925	808	1022	1152	998	1409	1156	1421	1146	1000	685	976	1084	881	1675	907	1144	989
ARL6IP5	75	97	121	110	99	90	97	86	122	92	74	93	114	75	73	64	65	92	69	40	39	68	91	65	72	61	64	48	173	100	79	90	60	129	126	109	151	130	106	110	86	68	137	98	105	132	87	95	115
ARL6IP6	40	22	23	23	23	33	22	22	27	13	26	33	26	13	22	0	30	0	13	17	0	17	0	48	21	0	43	39	31	34	12	27	31	12	19	21	46	22	43	48	21	9	32	31	33	54	13	32	21
ARL8A	2	0	5	0	0	0	0	0	0	0	0	0	4	0	0	0	0	0	0	0	0	0	0	0	0	0	0	0	0	0	0	0	0	0	0	1	5	0	0	5	0	0	0	1	0	0	0	1	0
ARL8B	18	21	55	31	25	23	39	20	18	28	37	31	25	24	48	25	37	2	2	40	0	43	2	31	34	2	17	20	65	47	15	13	8	47	31	33	42	16	38	82	31	10	25	33	43	29	39	24	55
ARL9	0	0	2	1	0	0	2	0	0	0	1	2	0	0	0	0	0	0	0	0	0	0	0	0	1	0	0	0	4	0	0	0	0	2	1	2	2	3	1	4	0	0	0	0	1	7	0	1	0
ARMC1	27	32	54	54	63	24	32	31	24	51	18	24	30	27	26	14	15	38	13	22	19	17	39	24	39	37	21	50	20	51	31	47	36	20	54	9	58	27	36	69	38	13	42	37	34	57	28	42	41
ARMC10	0	1	0	0	0	0	0	4	0	0	0	0	0	0	0	0	0	0	0	0	5	0	0	0	0	0	2	0	0	0	0	0	0	0	0	1	0	0	0	0	0	0	0	3	1	0	0	0	0
ARMC2	9	4	5	12	4	6	4	6	10	2	4	10	2	6	8	0	2	0	5	0	0	16	0	0	0	0	10	26	14	3	9	3	1	7	5	3	10	15	9	7	8	9	20	7	1	5	4	5	1
ARMC3	0	0	0	0	0	0	1	0	0	0	0	0	0	0	0	0	0	0	0	0	0	0	0	0	0	0	0	0	0	0	0	0	0	0	0	1	0	0	0	0	0	0	0	0	0	0	0	0	1
ARMC4	0	6	2	0	0	0	0	4	0	8	2	0	0	0	0	0	0	1	0	0	0	0	14	0	0	3	0	9	0	0	5	5	0	3	0	1	0	1	0	0	4	1	1	0	0	2	2	0	2
ARMC5	5	0	0	0	13	8	0	0	8	16	0	0	2	0	0	1	0	1	0	0	0	0	0	1	1	4	0	0	0	12	0	0	0	0	12	0	0	0	12	49	6	0	7	12	6	4	3	4	0
ARMC6	40	50	49	65	66	39	52	29	55	43	41	78	48	59	54	36	13	35	43	38	45	25	36	34	18	50	39	50	56	73	47	61	35	37	71	40	54	106	83	59	69	39	54	62	40	66	32	62	64
ARMC7	22	32	22	54	25	13	21	27	33	15	26	30	30	20	13	12	11	11	21	6	25	19	9	26	24	14	28	13	64	19	31	32	17	47	16	44	35	22	25	14	9	39	30	11	30	33	39	33	19
ARMC8	34	48	33	34	16	19	15	25	19	16	27	28	12	34	28	13	24	4	8	29	49	11	11	18	44	24	26	24	34	21	21	27	14	20	21	29	36	32	49	25	19	15	15	32	24	25	17	35	57
ARMC9	10	10	9	14	11	11	15	2	4	15	9	9	6	4	4	0	1	0	12	1	4	0	19	21	2	0	10	2	13	14	1	18	4	26	15	4	11	14	4	5	3	4	14	8	17	17	10	5	7
ARMCX1	3	13	9	6	5	3	8	4	8	22	3	12	6	7	9	1	0	16	14	0	16	19	6	13	2	0	3	5	9	18	6	6	3	9	1	7	1	16	3	15	3	7	8	9	7	2	9	7	11
ARMCX2	0	4	4	12	1	0	0	1	0	4	6	0	1	0	3	4	0	0	4	0	0	0	0	0	0	0	0	19	0	1	0	3	5	3	7	7	5	0	1	0	3	0	3	3	6	1	0	4	1
ARMCX3	9	14	8	14	5	5	16	4	9	17	12	9	10	5	4	4	0	7	0	6	5	6	3	4	6	7	2	10	19	16	1	9	3	8	19	27	1	21	17	16	7	7	11	7	8	19	10	10	19
ARMCX5	0	0	0	0	0	0	0	0	0	0	0	0	0	0	0	0	0	0	0	0	0	0	0	0	0	0	0	0	0	0	0	0	0	0	0	0	0	0	0	0	0	0	1	0	0	3	0	0	0
ARMCX5-GPRASP2	0	0	0	0	0	0	0	0	0	0	0	0	0	0	0	0	0	0	0	0	0	0	0	0	0	0	0	0	0	0	0	0	0	0	0	0	0	0	0	0	0	0	0	0	0	0	0	0	0
ARMCX6	42	77	84	84	75	68	63	42	65	53	56	94	95	50	45	45	34	53	59	47	33	31	29	28	75	88	36	12	116	51	52	68	45	78	93	79	88	109	94	83	59	57	66	78	60	138	55	61	75
ARMS2	0	0	0	0	0	0	0	2	0	0	0	0	0	0	0	0	0	0	0	0	0	0	0	0	0	0	0	0	0	0	0	0	0	0	0	0	0	0	0	0	0	0	0	0	0	0	0	4	0
ARMT1	1	1	1	4	4	6	12	4	12	6	16	10	9	8	0	0	0	0	3	5	13	2	0	0	1	15	1	5	13	9	6	13	4	4	0	10	15	7	7	6	0	0	0	4	19	24	11	8	3
ARNT	17	5	12	7	6	6	11	2	13	6	18	17	12	17	1	2	2	1	12	4	0	2	0	0	3	8	2	2	10	20	8	26	6	14	2	40	18	40	14	2	16	0	7	7	15	3	46	14	2
ARNT2	0	0	0	0	0	0	0	0	0	0	0	0	0	0	0	0	0	0	0	0	0	0	0	0	0	0	0	0	0	0	0	0	0	0	0	0	0	0	0	0	0	0	0	0	0	0	0	0	0
ARNTL	52	12	45	52	23	21	24	8	32	25	32	50	26	24	51	39	17	8	20	30	19	15	6	5	13	29	23	17	53	43	20	49	16	55	78	45	28	41	45	10	43	13	36	33	34	37	35	45	40
ARNTL2	0	0	0	0	0	0	0	0	0	3	0	0	0	0	0	0	0	0	0	0	0	0	0	0	0	1	0	0	0	0	0	0	0	0	0	0	0	0	0	0	1	0	0	0	0	0	0	0	0
ARPC1A	86	92	99	122	67	67	77	58	79	70	131	88	86	93	37	27	21	49	80	54	16	40	62	84	40	34	60	54	164	74	76	82	69	76	123	230	108	123	94	57	104	44	68	81	200	131	54	96	64
ARPC1B	462	566	595	645	543	463	554	426	603	459	575	589	566	547	510	362	290	392	608	292	296	382	407	366	327	482	458	586	801	600	422	549	446	724	643	594	703	629	630	667	462	426	619	531	523	834	531	601	649
ARPC2	90	126	172	144	99	62	99	77	162	130	106	97	87	94	149	54	80	74	93	77	74	76	71	76	130	73	92	118	164	164	85	101	110	94	135	85	135	90	153	212	141	78	128	91	68	202	93	104	172
ARPC3	460	480	571	632	506	362	396	314	505	458	472	581	444	437	312	321	223	299	305	229	360	397	354	235	287	296	364	394	706	504	391	474	327	612	570	491	643	642	686	507	472	350	512	437	430	704	531	581	451
ARPC4	0	0	0	0	0	0	0	0	0	0	0	0	0	0	0	0	0	0	0	0	0	0	0	0	1	0	1	0	8	2	0	0	0	0	0	0	0	0	0	4	0	0	10	0	0	0	0	0	0
ARPC5	80	105	132	162	126	52	96	83	121	95	91	145	82	110	76	54	87	47	59	57	77	62	123	74	69	64	47	85	162	141	82	95	100	114	142	129	135	112	134	112	83	59	119	87	90	186	105	132	149
ARPC5L	139	227	257	234	212	134	165	122	189	176	181	198	145	132	143	98	106	137	170	114	90	120	128	90	136	106	151	146	202	265	176	179	99	205	196	216	262	228	279	174	194	143	180	199	130	291	185	193	188
ARPIN	0	0	0	0	4	0	0	0	0	0	7	1	0	0	0	0	0	0	0	0	0	0	0	1	0	16	0	0	0	3	0	0	5	0	0	5	0	2	0	0	0	3	3	0	5	1	1	0	0
ARPP19	71	57	75	89	106	78	75	67	85	79	123	105	67	71	55	28	27	59	61	37	51	38	59	70	52	41	91	59	125	102	47	82	57	80	108	142	161	92	117	80	86	66	97	64	79	129	73	129	71
ARRB1	0	0	4	2	9	0	2	0	0	0	2	0	0	2	0	0	0	0	0	0	0	0	0	0	0	0	0	0	0	2	1	0	0	0	0	0	1	0	0	6	0	1	0	1	0	0	0	5	2
ARRB2	48	47	74	56	59	37	38	15	73	46	46	64	32	35	26	34	17	23	25	20	4	29	46	56	17	36	7	12	44	80	31	63	41	61	85	66	61	73	71	44	31	35	60	55	65	78	54	42	48
ARRDC1	101	82	159	144	156	112	126	93	132	126	145	169	164	115	78	46	26	50	50	91	59	112	134	125	46	74	101	157	234	234	93	125	76	149	64	202	137	194	105	226	109	86	129	124	125	230	140	183	127
ARRDC2	0	0	0	0	0	0	0	0	0	0	0	3	0	0	0	0	0	0	0	0	0	0	0	0	0	0	0	0	0	0	0	0	0	0	0	0	0	0	0	0	0	0	0	0	0	1	0	0	0
ARRDC3	0	0	2	0	5	0	0	0	0	0	0	4	0	2	0	0	0	0	0	0	1	0	0	0	0	0	1	0	1	3	0	0	0	4	3	3	4	0	4	1	0	0	2	0	2	7	4	0	0
ARRDC4	0	0	0	0	0	0	0	0	0	0	0	0	0	0	0	0	0	0	0	0	2	2	0	0	0	0	0	0	0	0	0	0	0	0	0	0	0	0	0	0	0	0	2	0	0	0	0	0	0
ARRDC5	0	0	0	0	0	0	0	0	1	0	0	0	0	0	1	0	0	0	0	0	0	0	0	0	3	0	0	0	0	0	0	0	0	0	0	0	0	0	0	0	0	0	0	0	0	0	0	0	0
ARSA	34	10	31	22	15	33	13	8	28	21	16	16	13	7	17	19	11	12	12	6	2	17	10	16	3	18	32	6	15	35	23	0	9	72	21	15	27	21	23	17	15	12	31	30	23	27	12	11	23
ARSB	0	0	1	0	2	0	3	0	0	0	0	0	0	0	0	0	0	0	0	1	0	0	0	0	0	0	0	0	0	7	0	0	0	0	0	0	0	0	0	0	0	1	0	0	0	1	0	0	0
ARSD	2	3	6	11	1	2	5	13	3	13	6	3	1	14	11	7	0	3	20	4	0	3	3	9	0	2	0	7	18	3	6	6	15	0	4	3	15	4	7	15	8	0	0	12	10	13	7	4	10
ARSE	0	1	0	0	0	0	1	0	0	0	0	0	2	0	0	0	0	0	0	0	0	0	0	0	1	0	0	0	0	2	0	1	1	0	2	0	0	0	0	0	0	0	0	0	0	1	0	0	1
ARSG	2	1	1	18	16	3	7	6	1	7	2	5	9	1	0	0	0	9	0	2	0	0	0	7	0	0	0	12	18	11	0	11	4	6	1	1	13	4	8	9	3	1	7	2	2	12	9	2	15
ARSI	2	0	0	0	0	0	0	0	0	1	0	0	2	0	0	0	0	0	0	0	0	0	0	0	0	0	1	0	0	0	0	0	0	0	0	0	0	0	0	0	0	0	0	0	0	0	0	1	0
ARSJ	1	4	5	21	9	7	5	3	10	5	1	3	17	1	6	0	1	0	1	4	5	16	0	6	0	0	7	0	31	7	5	0	0	23	1	7	5	17	9	0	6	6	10	10	0	6	10	6	8
ARSK	10	28	16	9	6	5	17	2	9	4	22	14	5	10	7	0	8	0	12	10	0	0	2	2	10	6	39	20	4	20	9	12	10	11	11	17	18	7	11	25	18	1	14	8	14	21	22	7	9
ART5	0	0	0	0	0	0	1	0	0	0	0	0	2	0	0	0	0	0	0	0	0	0	0	0	0	0	0	0	0	0	0	0	1	0	0	0	0	0	0	0	0	0	0	0	0	0	1	0	0
ARTN	3	0	0	0	0	0	1	0	0	1	19	1	6	0	3	3	0	0	0	0	0	0	0	0	0	2	0	0	2	3	5	0	0	0	0	17	0	5	4	0	1	1	1	2	7	0	3	2	0
ARV1	0	0	5	3	0	0	2	0	0	0	0	1	0	0	0	4	0	0	0	0	2	0	0	0	0	0	4	0	0	1	3	1	0	0	0	0	1	0	2	0	2	1	0	1	2	3	0	0	1
ARVCF	0	0	0	0	0	0	0	0	0	0	0	0	0	0	0	0	0	0	0	0	0	0	0	0	0	0	0	2	0	0	0	0	0	0	0	0	0	0	0	0	0	0	0	0	0	0	0	0	0
AS3MT	5	5	6	9	17	12	9	7	9	9	14	16	16	6	1	7	0	1	8	2	3	7	11	0	3	9	15	0	19	17	4	6	17	16	5	8	13	25	14	10	29	0	14	4	1	6	9	26	6
ASAH1	55	56	43	115	72	47	24	34	60	61	53	30	68	60	41	23	8	39	34	23	39	93	124	13	28	29	9	51	74	80	55	57	38	59	70	42	67	66	65	69	54	46	57	85	47	88	46	25	68
ASAH2B	7	3	7	2	12	6	0	7	13	3	1	9	0	7	3	20	13	13	0	0	0	0	0	0	10	7	0	0	12	4	2	6	1	7	5	11	5	9	5	9	4	0	4	13	4	2	22	4	2
ASAP1	0	3	7	6	0	1	1	12	3	0	2	5	8	4	4	1	4	3	2	0	0	5	0	10	1	7	14	6	1	2	11	4	1	3	6	0	0	0	3	3	0	3	0	9	0	10	0	7	3
ASAP2	0	0	3	0	1	3	0	0	0	0	0	0	0	0	0	0	0	0	0	0	0	0	0	0	0	0	2	0	0	0	0	0	0	0	0	0	0	0	0	0	0	0	0	0	0	2	0	0	0
ASAP3	3	4	3	1	1	4	3	0	3	6	29	9	6	15	0	1	0	0	0	3	1	6	4	3	0	6	1	0	5	2	2	0	11	0	46	13	0	0	8	11	2	0	2	8	14	5	10	14	6
ASB1	2	3	6	13	9	1	14	1	4	7	2	1	1	7	11	2	1	2	11	4	1	7	0	4	2	4	2	1	3	5	3	7	3	7	16	7	1	19	3	10	5	3	7	3	6	9	6	5	10
ASB13	3	9	18	17	22	13	17	1	13	2	26	26	7	9	14	14	0	3	6	10	0	6	15	15	28	0	14	0	17	2	6	0	21	15	8	17	43	25	28	12	16	11	7	19	6	25	14	14	15
ASB16	0	0	0	0	0	0	0	0	0	0	0	0	0	0	0	0	0	0	0	0	0	0	0	0	0	0	0	0	0	0	0	0	0	0	0	0	0	0	0	0	0	0	0	0	0	0	0	0	0
ASB3	15	23	10	26	14	19	2	9	10	16	15	14	16	6	10	27	1	16	7	0	8	24	17	0	30	0	0	17	9	21	11	13	7	29	22	13	5	1	18	25	15	7	22	6	8	23	15	17	19
ASB6	11	15	0	15	7	11	0	31	7	11	3	19	3	7	23	8	13	4	7	23	1	13	4	3	12	8	4	3	0	0	0	0	0	33	22	0	88	22	0	0	17	4	10	6	11	17	12	10	23
ASB7	7	9	3	5	7	1	7	0	4	1	3	3	11	4	2	2	0	0	5	1	0	0	0	1	1	2	2	0	17	2	0	8	0	1	14	14	14	21	20	4	1	1	0	10	10	2	15	15	0
ASB8	31	41	45	58	51	28	44	23	30	33	41	35	41	32	21	7	0	13	25	29	10	30	42	65	16	17	21	30	30	49	40	39	26	46	31	61	23	94	67	36	15	45	45	41	47	52	21	43	47
ASB9	4	8	0	1	1	2	0	0	3	2	0	0	1	4	0	0	0	0	0	0	1	2	0	0	0	0	10	0	0	0	0	0	12	0	0	0	0	12	0	0	3	0	3	1	5	0	3	0	0
ASCC1	20	20	13	31	8	10	11	11	10	17	10	11	11	12	5	1	9	1	14	11	11	5	5	0	9	1	11	42	27	14	6	7	17	32	13	17	17	6	20	11	22	15	7	0	13	29	3	27	9
ASCC2	24	76	68	93	76	58	51	57	63	85	111	66	82	69	42	35	11	51	33	72	48	53	55	74	37	82	35	23	61	76	58	43	104	71	130	130	89	99	40	53	52	51	77	89	95	106	88	63	44
ASCC3	44	35	44	46	28	20	32	21	28	39	24	40	31	32	24	18	29	18	47	14	25	7	3	47	0	7	18	21	40	25	18	47	14	76	42	34	40	45	46	64	53	20	22	39	34	47	45	26	34
ASCL2	0	0	0	0	0	0	0	0	1	0	0	0	0	0	0	0	0	0	0	0	0	0	0	0	0	0	0	0	0	0	0	0	0	0	0	0	0	0	0	0	0	0	0	0	0	0	0	0	0
ASF1A	18	12	19	40	17	9	8	20	25	17	15	22	18	13	19	9	0	42	0	3	25	6	16	19	0	3	12	42	16	13	16	23	14	32	30	17	28	12	32	17	12	13	19	12	9	54	16	19	24
ASF1B	142	161	194	168	142	118	135	105	117	106	103	146	98	157	112	116	51	85	101	51	85	124	106	139	134	98	98	69	172	162	87	135	99	151	176	126	202	231	135	196	106	110	124	191	129	223	108	157	143
ASH1L	11	12	6	7	6	4	6	7	7	5	11	0	6	9	7	5	0	0	7	8	5	3	2	5	5	0	7	4	13	9	0	23	0	7	12	15	7	15	8	2	4	5	15	6	4	19	7	3	9
ASH2L	17	28	25	16	36	17	28	18	25	29	24	13	12	8	21	12	10	45	25	0	15	52	12	7	7	25	10	20	19	32	46	3	23	23	23	36	36	13	0	19	33	20	4	19	10	39	20	19	33
ASIC1	0	0	0	0	0	0	0	0	0	0	0	0	0	0	0	0	0	0	0	0	0	0	0	0	0	0	0	0	0	0	0	0	0	1	0	0	0	0	0	0	0	0	0	0	0	0	0	0	0
ASIC3	0	0	0	0	0	0	0	0	0	0	0	0	1	0	0	0	0	0	0	0	0	0	0	0	0	0	0	0	0	0	0	0	0	0	0	0	0	0	0	0	0	0	0	0	0	3	0	0	0
ASIP	3	0	0	0	0	0	0	0	0	0	0	0	0	0	0	0	0	0	0	0	0	0	0	0	0	0	0	0	0	0	0	0	0	0	0	0	0	0	0	0	0	0	0	0	0	0	0	0	0
ASL	84	75	64	57	77	32	51	39	73	64	47	74	49	49	74	19	31	31	53	59	61	47	73	25	71	57	53	43	82	31	67	89	52	64	73	54	76	69	66	72	38	53	39	92	47	123	57	51	72
ASNA1	331	448	519	525	529	333	420	367	386	413	310	443	410	314	325	294	198	315	361	327	321	172	320	404	341	250	211	306	671	439	304	429	295	416	526	394	610	502	543	521	332	365	377	436	287	708	487	378	526
ASNS	135	216	262	243	216	119	166	150	221	191	153	204	178	167	166	122	88	124	120	138	176	126	104	167	131	120	113	167	233	194	196	187	127	188	202	238	307	228	255	234	168	127	198	231	154	339	159	190	233
ASNSD1	26	92	50	52	58	33	38	44	47	52	29	89	47	41	36	13	15	33	50	37	22	55	0	44	50	26	26	33	83	73	43	40	53	60	73	42	75	71	53	57	36	41	36	56	42	80	57	62	75
ASPH	56	51	76	99	51	51	70	52	85	89	56	63	68	86	50	30	58	50	65	12	73	15	124	20	37	22	70	75	92	52	53	62	62	58	159	68	107	46	63	81	60	28	58	132	39	106	72	76	72
ASPHD1	6	15	9	6	12	10	6	6	10	7	6	2	6	8	11	3	11	5	3	2	1	7	15	2	7	3	3	1	11	16	5	8	3	15	5	1	17	12	10	15	8	6	9	9	9	11	18	6	5
ASPHD2	7	0	0	0	0	3	0	0	0	0	0	0	0	0	0	2	0	0	0	0	0	0	0	0	0	0	0	0	0	0	0	0	0	0	0	0	0	2	0	0	0	0	0	0	0	0	0	0	3
ASPM	0	14	7	8	8	4	4	7	1	8	13	5	7	0	7	5	0	5	12	1	4	1	2	2	4	0	9	1	16	2	2	13	1	7	19	10	0	2	5	20	6	3	4	11	5	13	9	6	7
ASPSCR1	48	37	62	32	42	30	34	23	34	41	35	28	23	19	17	20	33	14	4	37	9	18	39	22	31	29	29	19	30	36	25	67	3	61	29	29	40	36	81	34	49	18	41	33	31	50	16	44	42
ASRGL1	76	104	141	116	123	65	63	64	89	93	81	104	101	99	82	35	41	77	27	42	48	63	49	82	66	48	86	41	153	137	50	113	83	111	134	127	154	115	130	120	97	59	115	98	93	152	119	104	102
ASS1	404	543	548	760	569	415	519	368	526	393	515	460	463	485	412	242	234	270	710	451	320	269	340	534	303	270	319	406	883	550	419	598	365	533	484	614	508	581	649	603	574	365	548	475	544	673	439	507	574
ASTE1	6	3	15	12	7	3	1	6	3	3	9	1	16	6	0	0	10	0	6	6	0	9	9	0	7	0	0	0	13	9	0	0	0	17	15	15	9	0	13	5	8	3	9	11	8	9	4	4	4
ASTN2	4	4	6	0	1	0	0	5	8	2	0	4	0	6	6	0	9	0	0	0	0	0	0	0	0	0	0	27	0	0	3	3	5	2	1	3	9	9	0	0	6	0	2	4	0	6	3	1	0
ASUN	1	9	19	3	9	2	15	6	3	9	3	6	14	1	6	0	0	0	24	4	0	0	0	0	20	0	0	36	5	21	3	3	20	0	3	11	5	5	6	8	1	14	11	12	5	11	1	4	7
ASXL1	0	6	6	4	0	3	5	3	3	5	2	6	6	2	0	1	0	0	2	0	0	1	0	3	0	2	0	0	17	3	5	0	0	14	0	15	10	22	0	8	5	1	3	0	13	3	7	10	0
ASXL2	4	6	11	13	7	8	20	7	1	5	6	14	10	2	6	7	0	5	10	2	0	0	9	3	11	4	10	7	10	14	2	16	1	13	10	8	8	10	13	5	10	5	15	7	6	12	7	13	7
ATAD1	21	25	35	26	23	15	27	18	27	7	30	34	17	26	4	2	16	2	25	4	20	13	41	13	23	9	20	2	36	25	39	7	20	32	30	18	21	34	29	22	17	16	32	20	18	39	27	23	25
ATAD2	301	495	445	422	389	291	330	233	416	411	317	434	363	238	259	216	182	241	257	282	300	261	295	203	239	196	239	227	508	404	279	384	331	424	464	358	567	436	427	446	387	214	369	381	339	562	416	372	426
ATAD2B	0	0	0	4	0	0	0	0	0	3	0	0	0	7	0	0	4	0	7	0	0	0	0	0	0	0	0	4	0	4	0	0	0	0	0	0	1	0	0	0	0	0	1	0	0	3	2	0	1
ATAD3A	0	2	0	2	2	2	2	0	2	0	0	0	0	0	0	1	0	1	0	0	0	0	0	0	0	2	0	0	0	0	0	0	0	0	0	14	3	0	0	0	1	1	0	2	0	1	1	0	0
ATAD3B	0	0	0	0	0	0	0	0	0	0	0	0	0	0	0	7	0	0	0	0	0	0	0	0	0	0	0	0	0	0	0	0	0	0	0	0	0	0	0	0	1	0	0	0	0	0	6	2	0
ATAD3C	0	0	0	0	0	0	0	0	0	0	0	0	0	0	0	0	0	0	0	0	0	0	0	0	0	0	0	0	0	0	0	0	0	0	0	0	0	0	0	0	0	0	0	0	0	0	0	0	0
ATAD5	20	19	16	22	22	6	21	10	19	31	14	19	15	8	8	12	0	9	27	5	0	20	3	11	10	0	21	5	49	19	26	22	5	23	21	12	18	17	21	21	29	12	21	20	21	20	28	12	6
ATAT1	26	35	29	29	18	5	16	9	29	20	32	29	23	23	5	9	0	7	2	16	5	8	7	26	11	10	12	10	34	34	16	29	15	17	20	63	24	39	51	25	33	10	7	22	45	39	6	46	21
ATE1	9	2	10	3	0	10	11	8	7	5	2	0	0	12	5	8	6	6	0	0	4	8	4	4	6	0	9	16	0	0	0	6	11	2	6	6	9	0	11	20	4	6	8	8	2	9	5	5	8
ATF1	27	50	57	42	40	21	31	23	34	30	52	34	40	40	23	11	13	22	13	40	13	22	28	22	19	28	43	16	53	30	32	48	28	55	33	64	60	56	44	28	57	18	25	47	61	51	25	43	26
ATF2	2	2	9	11	6	0	4	2	0	4	8	2	1	4	2	0	1	3	1	2	0	0	0	5	2	0	0	0	14	4	2	0	0	6	7	31	13	6	9	3	1	4	2	5	20	11	5	2	0
ATF3	94	123	74	88	90	82	66	75	103	60	87	93	110	95	50	80	73	47	56	99	49	50	54	22	88	92	61	49	125	122	66	50	48	93	101	90	146	130	141	82	72	64	107	86	69	116	118	128	68
ATF4	601	815	825	835	696	469	518	375	751	586	969	698	685	568	440	276	172	318	306	344	194	377	320	1191	265	397	293	272	887	909	564	607	530	916	909	1289	965	940	907	838	559	382	802	681	1197	1060	641	717	664
ATF5	25	18	6	37	31	10	14	24	31	12	21	25	27	13	3	5	3	11	9	7	4	6	1	11	19	10	14	4	74	22	13	6	2	47	6	74	58	17	62	11	4	17	31	29	30	57	14	31	11
ATF6	15	22	5	11	17	13	11	1	6	8	10	24	13	11	5	13	0	13	16	6	0	13	10	10	16	0	26	0	7	2	12	15	21	13	13	8	15	6	24	12	14	27	11	9	11	19	3	4	8
ATF6B	81	101	119	47	80	20	13	19	96	28	35	47	38	89	37	16	11	19	12	17	2	28	9	12	19	9	29	9	142	125	37	35	17	242	59	47	137	149	272	66	26	7	152	46	42	125	101	188	39
ATF7	33	11	18	33	21	18	11	8	33	9	18	21	23	49	22	19	5	16	18	9	3	19	4	7	8	2	22	10	41	20	14	15	19	35	15	40	56	46	38	24	18	4	47	12	42	47	16	48	6
ATF7IP	10	4	5	7	3	5	9	6	6	3	10	5	3	0	12	1	8	0	3	15	0	0	2	9	0	9	4	0	1	14	4	6	4	18	12	0	7	15	3	9	5	0	6	18	10	10	6	3	6
ATF7IP2	4	6	1	1	5	2	0	1	1	1	0	1	1	0	0	0	0	0	0	0	0	0	0	0	0	0	0	0	7	2	0	2	0	5	4	3	3	5	0	3	1	5	6	4	0	0	0	0	0
ATG10	56	125	100	80	98	62	70	41	90	69	113	86	114	52	52	77	91	59	32	70	89	35	35	64	91	61	62	53	60	121	111	60	65	23	111	93	121	107	74	107	88	46	84	90	52	120	85	105	82
ATG101	135	153	167	180	150	89	150	89	153	125	165	167	178	149	105	71	78	130	78	61	138	87	138	75	124	55	99	115	222	193	112	149	112	145	161	179	208	173	157	215	163	119	149	117	154	256	131	148	149
ATG12	206	260	286	254	241	234	208	207	273	247	255	265	225	189	191	121	121	192	262	137	69	192	136	202	214	250	204	176	341	203	235	249	164	319	333	204	246	315	383	273	247	189	286	281	167	465	255	247	154
ATG13	19	16	23	25	41	12	19	12	14	7	32	23	11	3	4	18	9	2	24	13	13	27	18	18	13	2	0	0	10	22	3	37	10	40	16	30	18	15	15	28	26	19	26	10	23	16	17	9	17
ATG14	20	75	30	21	14	26	13	12	25	16	21	13	15	22	16	5	92	5	30	21	5	7	1	5	21	21	11	27	31	24	1	16	14	40	21	24	17	40	27	34	36	19	17	21	11	28	22	27	26
ATG16L1	4	4	2	8	4	3	0	2	2	10	4	1	0	4	3	12	7	7	0	0	0	0	3	2	0	4	0	0	3	4	5	6	0	4	14	4	2	1	6	6	0	4	3	5	5	1	6	8	10
ATG16L2	0	5	0	2	0	0	0	0	0	2	6	5	0	3	0	0	0	0	0	0	0	0	9	0	3	0	0	0	0	2	3	0	0	0	0	0	2	0	1	1	7	4	4	1	0	13	2	15	1
ATG2A	23	1	4	6	9	0	0	1	14	2	7	20	8	5	1	1	0	0	1	1	0	1	0	1	3	1	0	0	7	22	0	0	0	7	18	25	25	14	11	36	3	3	6	12	10	16	12	10	2
ATG2B	2	0	0	0	0	0	0	0	0	5	0	0	0	0	0	3	0	0	4	0	0	0	0	0	0	0	0	0	0	0	0	0	0	0	0	0	0	0	0	0	0	3	0	0	1	0	0	0	0
ATG3	123	161	174	226	176	118	154	96	136	161	155	177	136	165	153	125	115	115	120	113	87	134	130	44	120	167	134	122	236	171	131	155	129	160	206	156	181	172	209	170	123	143	164	196	109	231	132	195	165
ATG4A	3	6	8	5	8	5	10	0	6	15	1	4	13	10	2	5	14	6	0	10	0	0	0	6	1	0	0	25	4	11	5	9	3	4	4	9	9	5	9	0	10	5	4	5	0	3	4	4	1
ATG4B	34	37	34	25	20	24	25	8	36	33	28	6	27	14	16	29	37	18	18	7	22	11	0	31	24	7	1	0	46	19	16	11	10	50	42	20	40	44	38	28	32	21	19	35	11	31	28	34	25
ATG4C	7	0	6	1	4	4	1	7	0	1	1	10	0	0	3	0	0	0	0	0	0	9	0	0	0	0	3	26	0	3	2	0	4	4	9	1	1	3	11	3	1	0	0	4	0	17	1	6	5
ATG4D	0	0	0	0	1	0	0	1	0	5	0	0	0	1	0	0	1	0	1	0	0	0	0	0	0	2	2	0	3	0	0	0	0	0	0	0	0	3	0	2	0	0	1	0	1	0	0	0	0
ATG5	28	70	74	66	59	55	48	49	44	38	55	51	71	59	53	11	121	30	15	26	38	3	57	15	60	45	53	95	81	37	48	59	50	38	42	41	99	50	86	88	65	47	72	73	34	80	55	39	45
ATG7	12	7	20	37	15	20	27	7	14	15	18	18	14	18	5	7	13	14	10	10	9	4	25	8	19	8	10	12	33	19	8	28	18	26	38	8	3	11	24	13	20	7	15	22	19	39	10	16	13
ATG9A	46	19	29	11	45	9	11	13	35	9	36	67	18	12	18	13	7	4	6	12	2	22	2	15	14	2	8	4	18	61	8	1	10	99	12	111	125	34	17	22	12	24	46	19	28	120	19	12	20
ATG9B	0	3	0	0	0	0	0	0	0	0	0	0	0	0	0	0	0	0	0	0	0	0	0	0	0	0	0	0	0	0	0	0	0	0	0	0	0	0	0	0	0	0	0	0	0	0	0	0	0
ATHL1	0	0	7	4	5	0	1	0	0	0	0	0	5	0	0	0	1	0	0	0	0	0	1	0	0	0	0	0	16	0	0	0	0	0	0	0	16	0	0	0	0	0	3	1	0	6	8	0	0
ATIC	63	80	89	92	79	56	57	44	53	111	60	70	69	81	54	34	44	56	69	37	15	47	59	56	31	47	59	40	64	113	49	82	49	82	103	86	89	89	125	93	67	45	64	91	63	136	90	78	65
ATL1	6	0	6	2	7	2	6	0	4	0	1	2	2	1	2	0	0	0	0	0	0	0	0	15	0	11	0	0	5	3	8	0	4	5	5	0	2	2	0	2	1	1	5	2	4	10	2	1	0
ATL2	0	12	3	7	7	3	4	2	4	2	1	2	11	1	6	0	0	2	2	10	0	17	0	0	5	0	4	0	1	3	5	0	6	17	3	5	2	13	5	6	4	0	7	2	7	5	9	2	6
ATL3	60	26	26	44	26	19	33	17	58	31	20	34	45	41	17	17	39	23	15	30	8	12	26	7	12	30	28	28	51	71	41	35	15	33	53	41	28	30	51	28	54	16	20	28	25	87	21	33	46
ATM	9	1	12	5	3	2	3	7	6	4	0	5	3	0	8	0	0	0	0	0	0	15	8	0	17	12	0	0	12	2	8	8	2	5	0	5	6	6	6	5	2	0	0	0	6	12	2	14	12
ATMIN	0	0	0	0	0	0	0	0	0	0	0	0	0	0	0	0	0	0	0	0	0	0	0	0	0	0	0	3	0	0	0	0	0	2	0	0	0	0	0	0	0	0	0	0	0	0	0	3	0
ATN1	2	1	5	3	3	2	7	0	7	0	7	3	21	6	2	0	0	0	1	0	0	0	1	0	0	4	0	0	7	2	4	7	0	17	0	9	7	73	12	0	3	1	2	3	10	1	23	8	3
ATOH8	0	0	0	0	0	0	0	0	0	0	0	1	0	0	0	0	0	0	0	0	0	0	0	0	0	0	0	0	0	0	0	4	0	0	0	0	0	0	0	0	0	0	0	0	0	0	0	0	0
ATOX1	478	688	668	744	633	468	584	405	693	600	567	516	563	411	372	279	363	300	480	392	356	325	522	423	445	385	568	484	833	556	506	616	477	731	767	471	679	661	653	681	525	508	690	635	461	790	521	549	624
ATP10D	0	0	4	2	2	4	0	3	1	3	4	4	0	2	1	0	0	0	0	0	0	0	0	0	0	0	13	0	3	2	0	6	0	1	1	7	2	0	2	1	1	0	1	1	10	0	0	1	4
ATP11A	0	0	0	0	0	0	0	0	0	0	0	0	0	0	0	0	0	0	0	0	0	0	0	0	0	0	0	0	0	0	0	0	0	0	0	0	0	0	0	0	0	0	0	0	0	0	0	0	0
ATP11B	0	0	0	0	0	0	0	0	3	0	0	0	0	0	0	0	0	0	0	0	1	0	0	0	0	0	0	2	0	0	0	0	0	2	0	0	0	0	0	0	4	0	0	0	0	0	1	0	0
ATP11C	0	0	0	0	0	0	0	0	0	0	0	0	0	0	0	0	0	0	0	0	0	0	0	0	0	0	0	0	0	0	0	0	0	0	0	0	0	0	0	0	0	0	0	0	0	0	0	0	0
ATP12A	0	2	0	0	0	0	0	0	0	0	0	0	0	0	0	0	0	0	0	0	0	0	0	0	0	0	0	0	0	0	0	0	0	0	0	0	0	0	0	0	0	0	0	0	0	0	0	0	0
ATP13A1	0	0	0	0	0	0	0	0	0	0	0	0	0	0	0	1	0	0	0	0	0	0	0	0	0	0	0	2	0	0	0	0	0	0	0	0	0	0	0	0	0	0	1	0	0	0	0	0	0
ATP13A2	0	0	0	0	0	0	0	0	0	0	0	0	0	0	0	0	0	0	0	0	0	0	0	0	2	2	0	0	0	0	0	0	0	0	0	0	0	4	0	0	0	0	0	0	0	1	0	0	4
ATP1A1	4	1	6	5	5	2	0	1	4	0	5	21	9	0	5	2	0	1	2	3	0	1	2	2	2	2	1	2	39	0	0	4	0	9	0	0	0	0	14	9	2	3	4	6	5	6	5	5	7
ATP1A3	1	0	0	2	0	0	0	3	0	0	0	2	0	0	0	3	0	0	6	0	0	3	0	0	6	0	0	0	0	0	0	0	2	0	0	0	0	0	0	0	0	0	6	0	0	0	0	0	0
ATP1B1	41	28	43	68	54	20	32	17	28	44	49	40	30	25	48	32	4	26	34	6	34	21	43	23	26	71	13	28	10	10	20	81	50	20	10	10	61	40	91	112	48	26	29	43	24	64	30	62	34
ATP1B2	0	0	0	0	0	0	0	0	0	0	0	1	0	0	0	0	0	0	0	0	0	0	0	0	0	0	0	0	0	0	0	0	0	0	0	0	0	0	0	0	0	0	0	0	0	2	0	3	0
ATP1B3	48	88	80	73	63	46	66	59	57	54	76	57	61	59	35	50	10	50	29	96	53	80	24	37	50	16	64	34	85	53	62	42	63	79	97	50	51	68	100	83	51	55	69	58	55	97	89	63	50
ATP2A1	0	0	0	0	3	0	0	0	0	0	0	0	3	10	3	0	0	0	0	0	0	0	0	0	0	0	14	0	0	0	0	0	0	0	0	0	0	3	17	2	0	0	0	0	3	0	3	3	0
ATP2A2	0	4	0	0	0	0	0	0	0	0	0	0	0	0	0	0	0	0	0	0	0	0	0	0	0	0	0	0	0	8	0	0	0	0	0	0	0	0	0	0	0	0	0	0	0	1	1	0	0
ATP2B1	0	0	0	0	0	0	0	0	0	0	0	0	0	2	0	0	0	0	0	0	0	0	0	0	0	0	0	0	0	1	0	1	0	0	0	0	0	0	0	0	0	0	0	0	1	0	0	0	0
ATP2B4	9	4	5	6	3	6	2	0	9	22	13	10	14	3	2	0	0	0	0	1	0	19	16	7	3	3	0	0	0	17	15	0	2	4	24	21	20	4	2	4	0	0	17	30	10	14	0	0	9
ATP2C1	0	0	0	3	4	6	4	1	4	3	3	0	1	1	0	0	0	5	0	5	0	0	0	1	0	6	0	1	0	0	3	0	2	0	0	0	0	1	3	3	1	1	6	2	0	6	0	1	1
ATP2C2	8	15	12	13	4	8	9	12	0	13	6	1	15	8	0	23	2	0	0	35	21	0	0	0	0	0	0	21	17	4	9	9	2	7	8	3	8	14	11	9	5	10	0	5	20	13	8	0	14
ATP5A1	755	1090	1041	1231	938	726	884	661	1037	770	862	965	962	1021	711	763	974	757	674	551	674	653	940	498	653	492	707	613	1349	910	677	911	812	1186	1035	804	1157	1100	1383	963	902	729	969	1000	824	1425	958	1091	750
ATP5B	1536	1723	2088	2232	1634	1223	1978	1167	1769	1647	1355	1382	1749	1590	1095	1085	1112	1243	1220	1076	1879	1234	1455	607	1155	1417	1326	1275	2092	1823	1239	1948	1420	1999	2065	1396	1752	1890	2085	1771	1988	1209	1681	1991	1209	2243	1576	1819	1459
ATP5C1	160	228	217	299	221	150	154	144	255	190	210	181	211	209	142	136	64	129	233	154	118	100	222	89	176	107	154	168	330	218	160	205	180	222	229	210	228	247	259	232	221	175	185	247	159	249	218	238	185
ATP5D	36	36	49	83	56	31	54	15	41	53	48	43	70	44	43	30	30	37	21	28	38	33	40	14	41	29	35	42	79	42	49	42	22	76	44	62	57	69	67	47	58	38	44	60	36	86	35	42	50
ATP5E	13158	16043	18284	20118	16055	10516	14045	9797	16789	15691	14068	15985	16132	14035	10359	8821	9244	12024	10725	9026	10095	9911	10792	8786	9979	8706	10494	9294	22589	17271	11594	15871	12532	18628	18861	14768	19123	20160	20576	16932	14872	10805	17229	16054	13717	24050	15855	17054	13494
ATP5F1	590	816	858	886	608	563	706	471	694	622	594	585	744	630	461	341	401	620	531	455	541	420	539	440	508	481	572	436	971	746	551	693	560	899	836	579	742	754	978	641	751	487	684	698	623	949	698	780	582
ATP5G1	575	624	703	815	698	423	615	481	698	705	514	638	676	599	475	394	370	450	517	430	363	368	587	317	435	365	500	623	951	645	522	617	526	711	832	561	770	785	762	841	596	452	731	685	440	1012	607	731	678
ATP5G2	0	0	0	0	0	0	0	0	0	6	0	0	0	0	0	0	0	0	0	0	0	0	0	0	0	0	0	0	0	3	0	0	0	0	0	0	0	0	0	0	0	0	0	0	0	0	0	0	1
ATP5G3	724	866	1047	1241	849	520	788	501	780	782	808	687	1010	825	498	547	489	727	577	408	516	531	499	474	562	570	476	316	1353	937	622	859	692	1096	932	827	923	1199	1078	866	812	646	839	823	867	1216	858	877	745
ATP5H	685	1016	1061	1046	835	689	656	455	983	854	824	835	959	683	519	410	518	604	605	553	512	614	432	430	576	542	512	407	1070	966	698	845	667	1121	964	904	1200	1240	953	964	809	585	1003	790	726	1376	922	877	792
ATP5I	1679	2139	2227	2573	1995	1337	1787	1325	2136	2051	1890	1806	2013	1790	1389	1002	1119	1701	1586	1166	1422	1175	1400	1117	1072	905	1470	1180	2837	2247	1552	2106	1443	2447	2315	1978	2439	2512	2570	2236	1899	1357	2088	2003	1777	3171	1973	2006	1993
ATP5J	951	1080	1420	1288	1170	812	971	513	1176	1109	1191	1053	1173	1070	984	667	481	828	682	670	618	594	623	583	603	358	658	860	1548	1433	833	1111	732	1408	1334	1344	1466	1361	1567	1777	1050	628	1275	1194	1203	1646	1065	1236	1287
ATP5L	961	1175	1272	1545	1192	870	1014	671	1277	1157	1232	1043	1322	1182	829	924	430	633	930	493	808	721	771	758	911	808	752	649	1843	1257	950	1151	874	1319	1403	1083	1460	1620	1612	1398	1131	824	1283	1274	1109	1652	1204	1265	1089
ATP5L2	0	0	0	0	0	0	0	0	0	0	0	0	0	0	0	0	0	0	0	0	0	0	0	0	0	0	0	0	0	0	0	0	0	0	0	0	0	0	0	0	0	0	0	0	0	0	0	0	0
ATP5O	1746	2453	2194	2665	2170	1516	1984	1388	2100	2094	1919	2003	2103	1798	1382	1112	1043	1482	1492	1163	1710	1513	1658	1565	1472	1271	1325	1406	3005	2262	1626	1952	1737	2433	2421	1803	2483	2676	2783	2103	2091	1453	2190	2190	1813	3117	1881	2365	1827
ATP5S	61	88	77	111	80	72	51	36	69	107	61	98	84	90	60	54	36	50	43	93	36	65	70	20	45	29	63	79	107	76	66	95	54	82	116	84	101	103	100	90	69	53	80	78	81	177	101	44	68
ATP5SL	200	268	282	315	237	171	214	128	289	163	271	249	274	218	225	136	111	93	213	243	76	162	121	110	189	178	235	190	290	307	207	247	204	230	215	279	321	241	385	341	196	187	292	180	242	391	218	303	250
ATP6AP1	469	444	615	639	432	356	414	287	560	377	563	589	443	494	452	304	180	253	437	234	187	324	245	252	290	292	344	326	895	583	359	481	299	719	598	700	639	671	778	541	487	303	604	532	527	801	440	567	506
ATP6AP1L	0	0	4	0	0	0	0	0	0	0	0	0	2	0	0	0	0	0	0	0	0	0	0	0	0	0	0	0	0	3	0	0	0	0	0	3	2	0	0	0	0	0	2	0	0	0	1	0	0
ATP6AP2	44	62	50	92	54	62	56	39	60	27	74	46	79	31	32	16	69	44	31	59	9	29	74	35	54	24	58	26	40	59	78	53	48	57	59	59	70	64	76	57	74	28	45	63	52	66	70	54	57
ATP6V0A1	2	2	4	22	8	3	13	0	8	14	19	12	11	1	1	0	0	3	0	0	0	9	2	13	2	1	6	3	19	16	5	10	1	8	9	24	15	10	8	16	5	6	5	17	18	14	6	6	5
ATP6V0A2	0	0	2	0	0	0	0	1	0	0	0	2	0	0	0	0	0	0	0	0	0	0	0	0	0	0	0	0	3	0	0	0	0	0	0	0	0	0	4	0	0	0	0	0	1	0	0	0	0
ATP6V0A4	0	0	0	0	0	0	0	0	0	0	0	0	0	0	0	0	0	0	0	0	0	0	0	0	0	0	6	0	0	0	0	0	0	0	0	0	0	0	0	0	2	0	0	0	0	0	0	0	0
ATP6V0B	770	1260	1139	1154	949	743	839	648	976	816	830	923	1027	744	816	548	541	863	726	615	691	625	593	546	817	664	610	881	1218	1025	673	1040	813	1009	1100	794	1227	1167	1158	1183	934	785	1029	922	763	1516	876	809	1029
ATP6V0C	519	705	711	768	752	516	650	460	826	744	754	775	578	778	642	289	264	349	381	438	353	574	548	484	541	387	539	429	838	784	541	680	376	1061	1061	868	1230	738	1005	979	675	398	861	890	626	1218	559	812	778
ATP6V0D1	168	110	121	178	155	136	166	76	139	157	196	199	101	125	177	74	82	57	164	87	101	86	154	139	193	65	114	97	205	162	107	146	120	171	153	157	255	127	179	247	123	80	163	185	115	258	109	154	235
ATP6V0E1	232	309	316	290	270	172	210	196	311	281	235	237	289	294	226	109	75	203	172	125	156	209	234	146	222	200	178	359	384	262	210	239	218	345	340	234	254	334	406	365	230	175	355	272	246	383	257	272	298
ATP6V0E2	0	0	0	0	0	0	0	0	0	0	0	0	0	0	0	0	0	0	0	0	0	0	0	0	0	0	0	0	0	0	0	0	0	0	0	0	0	0	0	0	0	0	0	0	0	0	0	0	0
ATP6V1A	2	2	5	4	1	0	0	3	2	3	5	3	11	1	2	12	0	0	0	4	0	0	0	0	0	0	0	0	12	6	0	7	0	4	3	5	2	2	5	7	3	0	0	3	5	3	7	11	1
ATP6V1B1	0	0	0	0	0	0	0	0	8	0	0	0	1	0	0	7	0	0	0	0	0	0	0	0	0	0	0	7	0	0	0	0	0	3	0	0	0	0	0	2	0	0	0	0	1	0	0	1	1
ATP6V1B2	53	35	36	47	60	15	33	27	35	37	35	41	48	20	33	100	28	26	30	20	34	30	32	12	18	16	6	24	34	35	27	45	22	71	31	39	46	36	61	42	51	26	53	22	52	48	22	30	42
ATP6V1C1	16	7	6	9	6	6	6	4	12	18	5	8	4	12	5	0	0	0	7	0	14	14	0	0	39	0	0	21	22	10	9	8	7	5	7	7	8	5	8	9	8	7	18	6	10	3	17	4	3
ATP6V1C2	0	0	0	0	0	0	0	0	0	0	0	0	0	0	0	0	0	0	0	0	0	0	0	0	0	0	0	0	0	0	0	0	0	0	0	0	0	0	0	0	0	0	0	0	0	0	0	0	0
ATP6V1D	22	48	52	74	24	16	29	30	60	37	37	26	33	30	20	5	30	17	17	7	89	33	20	15	10	25	30	43	48	32	11	20	32	39	50	44	50	48	37	72	33	26	36	35	27	48	32	49	50
ATP6V1E1	92	120	128	162	132	125	87	96	123	129	87	131	185	122	106	76	65	117	63	55	106	78	107	93	77	146	65	81	185	145	104	107	94	154	170	96	182	165	137	162	132	59	141	192	88	204	124	132	113
ATP6V1E2	3	0	0	0	0	0	1	0	0	0	0	2	3	0	0	0	0	0	0	0	0	0	0	0	0	0	0	0	0	0	0	0	0	0	0	3	5	0	0	0	3	0	0	2	0	2	0	0	0
ATP6V1F	801	1241	1460	1462	1036	827	1162	769	1251	1103	1083	1264	1102	1046	857	609	501	882	897	725	937	611	874	679	1030	677	1079	819	1428	1244	921	1226	981	1303	1425	1068	1331	1337	1467	1296	1039	841	1272	1301	984	1693	1029	1267	1072
ATP6V1G1	569	663	686	852	602	477	547	433	667	590	629	694	547	658	479	328	398	461	457	450	696	424	590	323	487	382	440	501	836	692	517	617	481	757	744	563	751	796	737	693	562	468	591	723	597	856	564	688	691
ATP6V1G2	0	0	5	2	1	2	0	3	1	3	0	4	4	1	0	0	0	12	0	0	0	0	0	0	0	0	0	0	0	3	0	6	4	0	2	0	1	0	10	5	1	0	0	5	2	10	3	0	3
ATP6V1H	43	44	54	42	32	29	43	25	42	39	19	52	44	43	16	23	49	29	46	23	43	2	58	8	34	17	0	8	71	39	17	27	25	51	37	59	65	37	45	57	47	19	47	46	48	44	54	31	28
ATP7A	0	0	1	0	0	0	0	1	0	0	0	1	0	0	0	0	0	0	0	0	0	0	0	0	0	0	0	0	0	0	0	0	0	0	0	5	0	4	0	0	0	1	0	0	0	1	0	0	0
ATP7B	0	0	0	0	0	0	0	0	0	0	0	0	0	0	0	0	0	0	0	0	0	0	0	0	0	0	0	0	0	0	0	0	0	0	0	0	0	0	0	0	0	0	0	0	0	0	0	0	0
ATP8A1	2	0	0	0	0	0	0	0	0	0	0	0	0	0	0	0	0	0	0	0	0	0	0	0	0	0	0	0	0	0	0	4	0	0	0	0	0	0	0	0	0	0	0	0	0	0	0	0	0
ATP8B1	0	0	3	0	0	0	0	0	0	0	1	1	3	0	0	0	0	0	0	0	0	0	0	0	0	0	0	0	0	0	0	2	0	0	0	0	0	0	0	3	0	0	0	0	2	2	4	0	0
ATP8B2	0	0	0	0	0	0	0	0	0	0	0	0	0	0	0	0	0	0	0	0	0	0	0	0	0	0	0	0	0	0	0	0	0	0	0	0	0	0	0	0	0	0	0	0	0	0	0	0	0
ATP8B3	0	0	0	0	2	0	0	0	0	0	0	0	0	0	0	0	0	0	0	1	0	0	19	0	0	0	0	0	0	0	0	0	0	0	0	0	0	0	0	0	0	0	0	0	0	0	2	0	0
ATP9A	0	0	0	0	3	0	1	0	0	1	0	0	0	0	0	0	0	0	0	0	0	0	0	0	0	0	0	0	4	13	0	0	0	0	0	0	0	3	9	0	1	0	1	1	2	0	1	0	0
ATP9B	0	0	7	4	4	1	0	2	8	0	5	6	5	1	0	0	0	0	0	0	0	0	0	0	0	0	0	0	7	12	0	2	0	1	8	0	0	0	7	9	0	2	0	0	1	15	2	2	5
ATPAF1	6	0	2	0	0	0	0	0	0	0	2	0	5	0	0	0	0	0	0	0	0	0	1	0	0	0	0	0	0	7	0	0	0	0	7	5	7	2	0	0	0	0	0	4	0	0	8	0	0
ATPAF2	42	67	51	67	72	57	91	46	46	49	42	71	73	50	66	2	74	53	86	13	30	23	48	62	60	67	48	18	99	56	38	46	52	67	90	58	85	64	89	73	69	46	81	56	32	104	61	53	68
ATPIF1	1442	1904	2353	2403	2058	1303	1536	1301	2043	2029	1733	2000	1805	1758	3301	1004	954	1225	1604	1129	1075	1129	1000	925	1321	1229	1233	6919	2610	1955	1455	1827	1443	2029	2097	1507	2106	2103	2257	3770	1680	1242	1780	1807	1337	2634	1640	1831	4067
ATR	0	1	2	1	0	0	0	0	3	0	0	3	4	0	3	0	0	2	0	0	0	3	9	0	0	0	0	5	3	1	0	0	0	1	2	0	4	3	0	0	0	0	4	0	0	6	0	0	3
ATRAID	352	467	519	598	483	361	445	284	500	405	436	480	447	431	276	259	199	259	353	315	296	261	268	444	393	218	307	300	646	534	393	428	361	582	468	408	610	463	612	550	479	302	563	476	424	617	430	460	417
ATRIP	0	0	1	0	3	0	0	0	9	1	4	0	0	0	0	0	0	0	0	0	0	0	0	0	0	0	0	0	0	0	6	3	0	0	6	0	0	0	0	0	1	1	0	1	1	1	2	0	0
ATRN	0	0	0	1	0	0	0	0	0	0	0	0	0	0	0	0	0	0	0	0	0	0	0	0	0	0	0	0	0	0	0	0	0	0	0	0	0	0	0	0	0	0	0	0	0	0	0	0	0
ATRNL1	0	0	0	0	0	0	0	0	0	0	0	0	0	0	0	0	0	0	0	0	0	0	0	0	0	0	0	0	0	0	0	0	0	0	0	0	0	0	0	0	0	0	0	1	0	5	0	0	0
ATRX	45	27	45	71	45	29	39	24	29	33	45	45	56	52	9	10	0	29	30	9	24	21	35	46	21	23	50	9	70	39	46	61	16	46	52	54	61	57	45	39	50	33	31	40	46	53	31	70	31
ATXN1	0	0	3	2	2	5	0	2	6	5	6	0	1	3	0	0	0	0	2	1	0	0	1	4	0	1	3	0	4	12	1	2	1	12	8	4	0	4	2	4	4	0	1	0	10	2	4	2	3
ATXN10	197	251	262	327	244	194	257	169	252	193	212	235	240	281	206	143	140	219	207	201	206	179	331	90	112	153	95	207	337	324	136	255	162	309	287	201	307	306	317	274	238	172	258	235	226	370	245	276	227
ATXN1L	6	0	12	1	6	5	1	4	4	0	1	6	2	0	0	0	0	0	1	2	0	1	0	0	0	0	1	3	1	1	13	1	0	10	10	12	6	6	0	3	3	1	3	0	7	17	4	5	3
ATXN2	0	0	0	0	0	0	0	0	0	0	0	0	0	0	0	0	0	0	0	0	0	0	0	0	0	0	0	0	0	0	0	0	0	0	0	0	0	0	0	0	0	0	0	0	0	0	0	0	0
ATXN2L	0	0	9	0	3	2	2	0	0	0	4	9	6	1	6	1	0	0	0	0	0	0	0	1	0	0	0	0	11	14	5	20	0	5	0	11	8	8	0	11	0	0	3	1	16	9	15	11	3
ATXN3	3	14	9	14	16	8	14	5	10	5	6	6	1	4	14	0	13	28	5	5	22	5	0	0	9	0	5	0	7	3	9	8	1	14	11	13	3	9	8	21	9	2	6	3	14	20	4	12	13
ATXN7	0	0	3	0	0	2	0	0	0	0	1	0	0	0	0	0	0	0	0	1	0	0	0	0	0	0	0	0	0	0	0	0	0	0	2	0	0	0	3	0	3	0	0	1	0	3	4	0	0
ATXN7L1	0	0	0	3	4	2	0	3	5	6	0	0	0	0	0	0	0	0	0	0	0	0	0	3	0	0	0	0	0	3	0	0	2	3	0	0	1	0	0	0	0	0	3	0	2	0	0	0	0
ATXN7L2	0	0	6	2	1	0	0	0	0	2	7	7	2	0	0	0	0	0	2	1	0	0	0	2	1	0	0	0	6	0	8	0	0	6	3	9	1	0	0	1	0	0	1	2	2	2	6	0	6
ATXN7L3	0	1	0	0	0	0	3	0	0	0	0	0	0	0	0	0	0	0	0	7	0	0	0	0	0	0	0	0	1	0	0	0	0	0	0	0	0	0	0	0	0	0	0	0	0	1	0	0	0
ATXN7L3B	45	45	74	58	52	43	39	38	38	34	58	56	51	28	23	29	27	58	15	15	14	6	39	67	57	10	3	14	45	62	41	58	35	62	56	81	67	43	52	71	57	19	61	62	71	71	41	45	30
AUH	0	0	0	26	43	0	8	0	0	0	0	0	8	0	17	8	5	4	2	3	5	0	8	5	4	1	8	2	50	0	0	0	0	0	0	50	0	0	0	0	12	3	10	5	6	10	9	4	5
AUNIP	31	40	66	65	62	37	44	44	68	69	94	46	57	41	37	10	65	22	20	30	10	37	10	22	53	95	55	2	76	97	41	65	34	61	79	60	62	67	62	77	40	36	76	58	59	79	76	37	65
AUP1	284	315	305	388	346	247	298	227	329	314	322	320	376	334	237	276	155	224	155	184	215	230	210	276	138	391	172	238	448	347	246	327	244	372	385	341	386	385	448	392	323	258	282	373	298	482	339	320	303
AURKA	307	280	339	307	251	176	252	158	324	252	282	229	261	214	137	113	100	196	145	140	130	189	178	167	193	130	179	135	354	293	191	245	210	388	315	350	370	354	336	312	196	191	297	291	308	427	254	268	253
AURKAIP1	524	715	801	873	613	460	538	429	730	611	643	630	622	609	471	464	441	516	274	421	346	464	435	383	407	421	502	516	811	674	555	703	495	789	689	650	816	765	844	800	702	433	639	602	644	971	580	670	703
AURKB	103	151	197	163	118	118	118	103	102	138	122	128	172	103	83	125	36	90	82	97	41	84	184	90	71	95	49	101	180	124	129	138	94	167	196	154	159	157	149	159	137	98	142	164	83	224	151	113	132
AURKC	0	0	0	0	0	0	0	0	0	0	0	0	0	0	0	0	0	0	0	0	0	0	0	0	0	0	0	0	0	0	0	0	0	0	0	0	0	0	0	0	0	0	0	0	0	0	0	0	0
AVEN	0	0	0	0	0	3	0	0	0	0	0	3	2	0	0	0	0	0	0	0	0	0	0	0	0	0	0	0	0	0	0	0	0	0	0	0	0	0	0	0	0	0	0	0	0	0	0	0	0
AVIL	0	0	0	0	0	0	0	0	0	0	0	0	0	0	0	0	0	0	0	0	0	0	0	0	0	0	0	0	0	0	0	0	0	0	0	0	0	0	0	0	0	0	0	0	0	0	0	0	0
AVL9	1	6	52	13	13	5	17	3	13	6	20	24	0	27	8	6	12	40	8	5	8	0	6	8	14	2	0	12	0	0	0	0	0	40	0	101	0	0	60	0	34	8	6	18	3	13	9	24	13
AVPI1	71	111	132	80	96	58	84	55	92	80	66	117	76	100	72	48	31	83	131	66	52	37	83	35	43	102	48	37	92	84	107	81	69	81	77	107	119	101	161	108	75	83	95	87	92	117	78	95	98
AVPR1B	0	0	0	0	0	0	0	0	0	0	0	0	0	0	0	0	0	0	0	0	0	0	0	0	0	0	0	0	0	0	0	0	0	0	0	0	0	0	0	0	0	0	0	0	0	0	0	0	0
AWAT2	0	0	0	0	0	0	0	0	0	0	0	4	0	0	2	0	0	0	0	0	0	0	0	0	0	0	0	0	0	0	0	0	0	0	0	0	0	0	3	0	0	0	0	0	0	0	0	0	0
AXDND1	0	0	0	1	0	3	0	0	0	0	0	0	2	0	0	0	0	0	0	14	0	0	0	0	0	0	0	7	0	2	0	0	6	0	7	0	6	0	0	0	0	1	0	0	0	0	0	2	0
AXIN1	0	0	0	0	0	0	0	0	0	0	0	0	0	0	0	0	0	0	0	0	0	1	0	0	0	0	0	0	0	0	0	0	0	0	0	0	0	0	0	0	0	0	0	0	1	0	0	0	0
AXIN2	0	0	0	0	0	0	0	0	0	4	0	0	0	0	0	0	0	0	0	0	0	0	0	2	0	0	0	0	0	0	0	0	0	0	2	0	0	0	0	0	0	0	0	3	0	0	0	0	0
AXL	16	10	50	32	62	4	23	15	25	13	88	16	56	38	9	4	1	5	3	8	3	6	3	16	4	8	12	3	28	65	11	32	9	58	51	157	49	101	117	39	22	12	24	18	117	27	45	52	19
AZGP1	0	0	0	2	0	0	0	0	0	0	0	0	0	0	0	0	0	0	0	0	0	0	0	0	0	0	0	0	0	0	0	0	0	6	0	1	0	0	0	0	0	0	0	1	0	0	0	0	0
AZI2	43	60	68	39	44	80	76	55	101	57	66	48	38	31	42	79	21	45	29	14	133	60	14	41	7	43	36	50	69	75	35	74	36	69	55	38	69	75	80	86	39	47	67	67	60	89	45	60	64
AZIN1	2	17	13	13	11	21	20	10	34	13	22	13	26	11	3	15	12	10	26	7	12	16	11	12	10	0	16	5	15	19	12	29	13	5	3	13	41	19	13	20	13	9	14	25	26	21	14	6	14
AZIN2	2	3	9	7	5	3	0	0	18	1	5	3	2	1	3	1	0	0	2	8	0	5	8	1	2	1	0	0	0	0	0	0	0	0	0	0	0	0	62	0	8	4	2	0	3	4	2	8	3
AZU1	0	0	0	0	0	0	0	0	0	0	0	0	0	0	0	0	0	0	0	0	0	0	0	4	0	0	0	0	0	0	0	0	0	0	0	0	0	0	0	0	0	1	0	0	0	0	0	0	0
B2M	779	1120	1032	1336	1025	690	1034	743	1098	962	994	991	1006	888	633	498	824	688	769	683	769	649	664	697	753	542	861	795	1353	1052	765	1060	755	1195	1176	920	1095	1120	1400	1095	877	693	1170	974	877	1475	925	1195	933
B3GALNT1	6	2	2	7	0	6	7	0	6	4	5	0	0	0	0	6	2	0	0	0	0	0	0	3	5	0	1	0	7	3	0	3	0	2	3	9	1	0	0	0	2	0	8	5	2	8	3	16	12
B3GALNT2	0	4	1	5	0	1	0	0	5	0	0	0	1	0	0	0	0	0	2	0	1	0	0	0	0	0	0	0	0	0	0	0	0	26	0	0	0	0	0	0	2	0	1	0	1	1	4	1	0
B3GALT2	0	0	0	0	0	0	0	0	0	0	0	0	0	0	0	0	0	0	0	0	0	0	0	0	0	0	0	0	0	0	0	0	0	0	0	0	0	0	0	0	0	0	0	0	0	0	0	0	0
B3GALT4	2	14	7	16	4	5	12	0	22	2	5	11	11	8	7	8	0	0	1	15	0	0	5	19	0	10	0	8	9	7	9	9	7	4	24	0	7	4	24	7	14	6	15	0	0	8	12	12	8
B3GAT3	52	97	79	77	117	57	71	65	82	79	98	78	106	75	57	97	29	36	50	93	69	33	67	16	65	25	72	61	120	90	71	82	67	97	74	104	79	98	128	100	71	36	108	109	77	102	63	120	82
B3GLCT	0	0	2	0	0	4	7	0	0	0	1	3	6	1	0	0	0	0	9	0	0	0	0	0	0	0	0	0	0	0	0	0	0	0	3	0	4	0	1	1	9	4	3	2	0	1	0	0	0
B3GNT2	0	0	0	2	1	0	0	0	0	1	0	5	0	0	0	0	5	0	0	0	0	0	1	0	0	0	1	0	0	0	0	2	0	0	2	0	2	0	0	0	1	0	0	0	0	0	0	0	1
B3GNT3	7	2	11	3	3	1	4	0	8	10	14	7	16	15	1	1	0	0	0	1	0	1	1	1	1	2	1	0	14	20	5	7	1	28	17	44	17	11	12	6	6	0	14	13	20	4	13	11	2
B3GNT4	0	9	8	18	1	2	4	8	10	2	11	5	11	13	2	0	0	0	6	6	0	14	14	0	6	0	0	12	16	9	6	9	3	7	14	5	8	11	17	5	10	3	8	14	0	11	14	5	3
B3GNT5	4	7	1	0	1	0	1	0	7	0	0	0	0	3	3	9	0	4	0	0	0	1	0	0	4	0	0	0	1	5	0	0	1	1	2	3	7	1	0	0	0	4	0	2	1	0	7	1	0
B3GNT7	0	0	0	0	0	0	0	0	0	0	0	0	0	0	0	0	0	0	0	0	0	0	0	0	0	0	0	0	0	0	0	0	0	0	0	0	0	0	0	0	0	0	0	0	0	0	0	0	0
B3GNT8	0	1	2	0	2	0	1	0	1	0	4	7	1	1	2	0	0	0	0	0	0	1	1	4	0	0	0	0	0	3	0	0	0	1	0	0	0	1	0	3	0	0	2	0	4	0	3	11	0
B3GNT9	0	0	0	0	3	0	0	0	0	0	0	0	0	0	0	0	0	0	0	0	0	0	0	0	0	0	0	0	0	0	0	0	0	0	0	0	0	0	0	0	0	0	0	0	0	1	1	0	0
B3GNTL1	1	0	1	2	3	0	0	1	3	0	0	0	0	5	1	1	0	0	4	0	0	0	1	0	0	0	0	0	0	1	0	2	0	0	3	0	6	7	5	1	3	3	1	5	0	6	0	0	6
B4GALNT1	14	0	5	18	8	0	18	0	17	10	25	17	14	18	8	2	16	0	2	6	3	12	4	10	8	8	7	4	6	0	0	25	0	50	0	18	6	18	31	18	4	4	14	5	23	18	16	19	11
B4GALNT2	2	0	0	0	0	3	1	0	2	3	0	6	2	0	1	0	0	13	0	0	0	0	0	0	0	0	0	0	1	0	1	3	0	0	5	2	6	1	0	1	7	1	0	0	0	1	5	0	0
B4GALNT4	0	0	0	0	0	0	0	0	0	0	0	0	0	0	0	0	0	0	0	0	0	0	0	0	0	0	0	0	0	0	0	0	0	0	0	0	0	1	0	0	0	0	0	0	0	0	0	0	3
B4GALT1	72	89	68	71	91	44	27	15	28	39	73	43	120	120	13	18	13	17	27	23	6	11	10	37	25	24	45	7	0	146	24	0	48	73	0	194	97	194	462	0	29	24	41	58	133	109	105	182	26
B4GALT2	28	15	19	17	21	3	13	4	17	20	19	15	22	15	2	6	2	6	2	12	1	6	2	8	1	6	9	2	38	5	0	32	8	20	23	29	17	53	44	23	25	3	21	18	14	32	20	25	10
B4GALT3	70	94	118	94	82	88	75	63	82	70	83	103	86	93	26	63	36	84	58	49	61	49	25	51	94	58	37	39	117	64	66	99	34	87	133	103	122	131	133	94	66	71	69	90	51	149	83	136	84
B4GALT4	8	20	10	31	8	2	12	16	34	9	12	15	10	12	8	24	0	2	4	14	0	36	4	7	0	2	14	31	16	19	20	10	15	18	2	19	9	18	18	19	8	21	24	1	14	16	19	14	14
B4GALT5	0	0	0	0	0	0	0	0	0	0	0	0	0	0	0	0	0	0	0	0	0	0	0	0	0	0	0	0	0	0	0	0	0	0	0	0	0	0	3	0	3	0	0	0	0	0	0	0	0
B4GALT6	0	0	0	0	0	0	0	0	0	0	0	0	0	0	0	0	0	0	0	0	0	0	0	0	0	0	0	0	0	0	0	0	0	2	0	0	0	0	0	0	0	0	0	0	0	0	0	0	0
B4GALT7	47	105	76	82	56	59	60	33	86	68	78	142	77	67	52	33	29	14	22	44	33	30	27	45	153	39	23	42	58	58	66	38	55	113	91	61	227	147	88	111	66	44	66	72	77	260	64	61	59
B4GAT1	7	19	9	23	6	14	10	0	9	21	7	17	17	2	7	12	0	0	17	1	10	12	6	0	6	7	14	6	17	0	11	0	0	14	29	0	23	17	35	23	6	23	0	14	1	29	12	17	6
B9D1	106	116	90	119	100	80	96	76	130	97	74	108	95	103	91	70	57	105	110	46	24	56	69	60	65	69	72	72	121	111	70	117	75	139	127	113	136	159	144	114	81	51	117	87	89	167	118	164	107
B9D2	12	9	9	3	21	14	18	7	6	18	20	15	25	7	10	30	0	12	4	0	0	15	15	0	15	2	19	19	15	10	17	17	8	17	11	17	10	7	25	18	14	5	7	31	11	12	11	15	17
BAAT	0	0	0	0	0	0	0	0	0	0	0	0	0	0	0	0	0	0	0	0	0	0	0	0	0	0	0	0	0	0	0	0	0	0	0	0	0	0	0	0	0	0	0	0	1	0	0	0	0
BABAM1	306	322	394	432	357	255	297	205	337	313	269	396	297	316	270	184	138	206	240	262	206	145	257	231	211	233	267	248	444	358	291	319	240	468	354	373	476	405	386	384	299	199	307	380	300	535	249	370	451
BACE1	0	0	0	0	0	0	0	0	0	0	0	0	0	0	0	0	0	0	0	0	0	0	0	0	0	0	0	0	0	0	0	0	0	0	5	0	3	1	0	0	0	0	1	0	0	0	0	0	0
BACE2	0	0	0	0	0	0	0	0	0	0	0	0	0	0	3	0	0	0	0	0	0	0	0	0	0	4	0	0	0	0	0	0	0	0	0	0	0	0	0	0	0	0	0	0	0	2	0	0	0
BACH1	10	0	9	4	6	9	5	10	15	9	4	5	2	1	3	1	1	11	1	11	10	10	0	8	17	1	0	1	6	6	6	4	10	6	6	3	7	7	3	13	5	0	7	3	3	18	6	10	9
BACH2	0	0	0	0	0	0	0	0	0	0	0	0	0	0	0	0	0	0	0	0	0	0	0	0	0	0	0	0	0	0	0	0	0	0	0	0	0	0	0	0	2	0	0	0	0	0	1	0	0
BAD	486	704	629	747	506	402	564	362	617	624	553	634	509	484	388	282	308	413	394	402	261	350	504	293	305	421	381	463	820	641	373	483	367	604	793	525	919	720	751	830	554	358	688	560	601	855	546	576	598
BAG1	11	8	28	7	23	8	0	7	5	4	4	20	16	7	8	5	1	4	5	7	2	13	1	14	0	12	4	11	8	8	11	0	14	26	26	0	26	17	11	14	9	8	11	10	11	21	10	11	13
BAG2	0	8	7	8	12	8	4	1	7	2	6	3	9	9	6	0	5	4	5	12	1	4	4	3	0	6	3	9	9	6	7	10	4	0	13	6	6	6	6	10	4	5	10	5	7	15	0	2	8
BAG3	9	4	9	43	4	1	15	0	1	4	17	8	17	2	0	1	1	2	2	0	0	2	0	1	1	1	2	0	33	35	8	15	8	6	2	13	13	11	19	0	11	2	10	6	14	11	15	13	2
BAG4	6	9	11	17	16	16	7	2	7	13	32	9	19	7	7	0	2	4	0	15	2	10	3	17	1	0	2	0	13	37	10	6	0	10	10	84	40	13	10	0	6	5	5	6	41	29	21	14	7
BAG5	15	11	19	21	16	22	9	16	39	10	20	16	28	15	13	7	2	16	0	11	24	9	14	5	17	20	28	16	19	30	16	16	13	13	18	9	20	33	34	26	10	11	22	21	15	29	13	24	28
BAG6	41	22	24	71	45	2	40	3	22	9	48	18	59	49	3	11	2	3	8	1	15	7	1	16	9	16	10	2	105	46	1	107	6	37	8	101	17	107	54	22	62	4	16	3	77	21	45	79	9
BAHD1	5	4	0	0	2	0	0	0	2	0	4	1	0	0	1	0	0	0	0	0	0	0	0	0	0	0	0	0	0	0	0	0	0	11	0	6	11	15	26	0	2	0	2	0	6	2	2	5	0
BAIAP2	168	223	301	238	229	160	213	131	188	154	311	222	227	198	118	108	93	108	130	96	87	92	71	241	111	109	91	104	308	322	151	271	79	292	173	629	194	360	294	203	223	133	213	186	317	321	214	280	192
BAIAP2L1	1	13	0	0	18	3	1	0	9	15	5	7	18	7	5	0	6	0	3	6	3	7	3	13	2	2	2	1	17	11	5	0	0	5	0	0	23	11	11	23	7	6	1	8	14	9	5	8	8
BAK1	60	57	61	40	35	65	46	33	61	60	54	67	51	35	40	166	34	4	23	25	32	25	43	49	13	41	17	38	54	51	45	62	45	62	77	47	83	88	43	32	50	36	34	65	48	68	75	51	59
BANF1	948	1257	1546	1479	1173	711	781	680	1437	918	1199	1284	944	1186	708	551	256	646	688	553	238	950	319	620	821	500	763	377	1839	1515	906	1108	800	1922	1406	1411	1931	1313	1860	1395	799	708	1715	1114	1161	2218	1098	1514	970
BANK1	0	0	2	0	2	0	1	0	0	0	0	0	0	0	0	0	0	0	0	0	0	0	0	2	0	0	0	0	0	0	0	0	0	6	2	0	0	2	6	0	0	0	1	0	2	1	2	1	0
BANP	9	4	10	14	12	1	13	6	8	11	9	10	4	6	8	0	8	2	8	0	0	4	9	8	3	2	20	0	7	9	5	9	0	12	18	16	9	5	36	5	17	7	5	22	7	17	1	7	1
BAP1	0	0	0	0	0	3	5	0	3	0	0	4	0	0	0	5	0	0	0	0	0	0	0	0	4	11	2	2	0	3	2	3	0	1	0	0	0	0	0	0	0	2	5	8	0	1	3	9	1
BARD1	64	69	108	105	74	57	87	41	94	65	82	63	92	108	47	49	82	52	70	48	55	62	57	14	44	68	75	65	116	93	78	83	60	75	81	68	107	97	80	99	79	66	68	90	61	113	59	104	87
BARX2	3	0	0	1	0	0	0	0	0	0	0	0	3	0	0	0	0	5	0	0	0	0	0	0	0	0	4	0	0	0	0	0	0	0	4	5	0	0	0	0	5	3	4	0	0	1	2	1	0
BASP1	20	31	42	32	16	8	21	11	45	24	20	45	22	9	25	4	15	25	9	4	19	7	13	5	37	21	0	14	25	21	14	21	18	50	56	18	47	25	27	50	26	14	25	21	27	42	37	21	32
BATF2	4	4	2	3	4	8	4	0	4	0	9	6	4	2	1	4	0	0	3	2	0	0	0	0	3	6	0	4	12	0	0	0	3	10	0	4	7	30	7	0	3	3	3	8	5	14	3	5	0
BATF3	0	0	0	0	0	0	0	0	0	0	0	0	0	0	3	0	0	0	0	0	0	0	1	0	0	0	0	0	9	0	0	1	0	0	0	0	2	0	0	0	0	0	0	1	0	2	0	0	0
BAX	67	115	59	99	71	85	71	62	71	74	120	82	61	39	46	38	37	78	58	76	27	39	51	64	51	50	49	69	134	120	52	89	50	108	101	69	57	55	96	117	76	56	78	93	72	109	62	90	85
BAZ1A	22	23	19	11	11	3	15	3	17	16	22	11	15	9	17	7	7	10	6	3	2	15	10	4	3	10	6	18	16	22	16	2	14	20	19	16	41	16	11	27	15	8	20	18	15	25	15	14	13
BAZ1B	12	24	13	40	23	15	9	6	21	11	21	29	32	20	23	12	18	16	4	12	18	6	3	7	13	6	45	6	42	24	15	27	9	27	3	39	21	18	21	39	22	19	10	28	22	27	7	34	21
BAZ2A	10	2	15	28	12	0	4	2	6	1	14	11	14	20	3	3	0	3	5	5	2	2	1	3	3	3	3	3	44	11	0	14	2	15	18	28	18	20	17	5	6	3	11	9	21	20	8	15	17
BAZ2B	2	0	0	0	0	1	0	1	4	0	0	0	0	2	0	0	1	0	1	0	0	0	0	0	1	1	0	0	0	1	1	7	0	2	0	0	0	4	0	0	0	0	1	0	2	3	2	0	0
BBC3	0	1	0	0	0	0	0	1	0	0	0	0	2	0	0	0	0	0	0	0	0	0	0	1	0	0	0	0	0	0	0	0	0	0	0	0	0	0	0	0	0	0	0	0	0	0	0	0	0
BBIP1	32	32	52	18	12	3	19	7	13	38	18	19	35	21	19	3	0	3	0	14	14	11	44	0	7	18	7	70	34	23	23	30	12	30	37	37	20	30	22	19	27	7	33	34	8	40	34	25	13
BBOX1	8	9	3	6	5	4	5	6	3	3	4	1	1	12	3	0	0	4	15	0	1	0	6	0	6	1	2	0	4	6	5	5	4	2	13	6	2	1	3	0	5	0	8	3	2	16	0	11	5
BBS1	34	17	23	39	23	14	12	7	38	17	49	34	34	21	7	19	4	20	11	13	5	18	10	14	18	13	16	0	35	57	22	22	10	43	32	24	36	32	42	22	33	13	13	21	23	47	44	30	20
BBS10	0	0	0	1	0	0	2	0	0	0	0	4	2	0	1	0	0	5	0	0	0	0	0	0	0	0	0	0	1	0	1	0	1	2	0	0	1	1	0	2	0	0	0	1	0	2	3	3	1
BBS12	11	5	0	0	0	8	0	0	0	5	0	0	0	14	0	0	28	0	0	0	0	0	0	0	0	5	0	0	5	3	0	3	0	10	4	0	5	0	2	4	0	3	6	2	0	8	3	2	0
BBS2	19	39	27	19	47	19	46	24	26	13	6	39	26	26	10	13	25	25	15	15	45	15	15	13	11	33	35	11	26	47	19	13	24	24	39	11	67	16	32	21	36	20	7	33	20	49	29	21	29
BBS4	7	8	8	10	23	12	23	10	10	20	5	4	9	19	6	0	0	11	17	1	13	3	15	3	17	13	5	9	18	1	9	9	6	26	9	21	28	18	14	6	11	5	6	10	16	24	12	20	10
BBS5	0	4	0	0	0	0	0	0	0	0	3	0	0	0	5	0	0	0	0	0	0	0	2	2	0	0	2	0	0	5	0	3	0	4	0	0	4	1	0	0	0	0	4	1	0	0	0	0	3
BBS7	57	75	92	110	114	61	104	38	77	112	64	90	68	112	55	69	63	30	89	48	66	38	7	7	63	150	74	17	135	110	69	96	56	109	116	77	109	87	96	103	108	58	92	57	71	125	61	115	105
BBS9	1	1	0	1	0	0	0	7	0	0	1	0	1	3	3	0	18	0	0	0	0	4	0	0	9	0	0	0	0	0	0	0	0	0	0	0	10	0	2	4	0	0	0	4	0	2	4	0	0
BBX	33	62	58	82	42	43	52	33	50	55	45	54	66	63	29	33	25	33	51	36	7	99	18	33	55	14	14	25	88	47	34	60	47	58	57	66	71	71	88	43	43	30	69	69	62	78	61	48	38
BCAM	284	249	380	515	332	505	253	74	249	242	330	271	363	440	212	185	247	243	236	188	271	268	239	183	218	218	317	208	520	308	685	340	66	366	302	312	192	497	389	218	404	130	306	326	346	496	347	407	257
BCAN	0	0	0	0	0	0	0	0	0	0	0	0	0	0	0	0	0	0	0	0	0	0	0	0	0	0	0	0	0	0	0	0	0	0	0	0	0	0	0	0	0	0	0	0	1	0	0	0	0
BCAP29	88	114	133	87	81	70	66	44	73	115	117	117	100	72	63	56	22	62	56	36	95	97	46	56	87	58	44	89	130	93	74	119	79	111	107	77	89	125	113	116	124	50	89	97	84	162	104	78	74
BCAP31	433	659	550	683	507	409	490	378	574	496	452	524	487	532	449	268	396	431	458	402	397	371	450	368	323	362	406	456	722	554	435	545	462	575	593	437	612	584	729	569	516	370	583	583	477	742	427	560	562
BCAR1	4	0	3	6	1	0	0	0	2	0	2	1	4	0	0	0	0	0	0	0	0	1	0	0	0	0	0	0	5	3	0	2	0	12	0	6	11	1	0	0	0	0	5	0	5	3	3	1	0
BCAR3	2	6	2	2	6	3	0	2	2	5	10	5	3	5	0	1	0	0	0	6	1	0	2	3	6	2	0	0	12	12	0	3	0	1	10	6	15	6	8	0	0	0	2	15	2	3	10	8	3
BCAS2	7	6	9	9	1	9	8	7	11	18	9	10	15	8	5	5	8	0	0	2	0	0	0	35	2	11	26	0	28	20	3	8	1	14	14	11	2	7	3	11	10	15	11	11	6	21	5	3	4
BCAS3	8	8	4	1	1	1	0	1	5	4	2	7	0	4	1	4	0	0	1	0	0	0	1	0	20	0	2	0	0	5	5	0	0	0	10	10	10	10	0	0	2	3	11	2	2	3	1	5	3
BCAS4	0	0	0	0	0	0	0	0	4	14	0	4	0	0	4	3	0	1	0	8	0	0	0	3	0	1	1	0	0	0	0	0	0	0	0	0	0	0	0	0	1	2	1	1	0	1	1	5	1
BCAT1	9	0	6	9	9	0	9	5	11	6	14	2	18	7	6	0	0	0	11	0	16	1	0	8	1	8	1	11	10	3	1	17	8	10	10	16	2	17	10	9	6	5	15	8	7	12	16	6	3
BCAT2	91	111	146	132	87	78	93	76	122	64	86	121	84	92	79	84	71	75	37	84	41	106	72	61	43	71	63	129	159	136	90	86	69	97	108	85	129	132	110	130	115	91	119	101	82	133	118	72	94
BCCIP	55	61	63	67	79	45	63	29	73	60	68	45	97	58	43	45	28	36	56	25	33	26	33	36	75	20	31	55	118	82	53	89	34	86	66	66	61	75	64	79	58	30	85	54	51	89	74	68	83
BCDIN3D	50	81	51	95	37	39	59	36	50	65	54	58	69	65	36	26	14	48	29	39	14	41	70	43	116	12	48	22	118	46	68	50	35	95	118	31	80	23	66	51	73	17	26	114	68	95	40	51	64
BCHE	0	0	0	0	0	0	0	0	0	0	0	0	0	0	0	0	0	0	0	0	0	0	0	0	0	0	0	0	0	0	0	0	0	0	0	0	0	1	0	0	0	0	0	0	0	0	0	0	0
BCKDHA	90	115	139	133	115	75	116	67	181	102	151	107	97	92	103	34	58	99	112	64	80	109	137	69	88	60	69	77	153	93	108	103	77	162	168	105	111	94	178	181	107	85	159	153	84	187	92	93	111
BCKDHB	3	6	26	4	8	6	21	3	13	10	6	15	13	8	15	23	6	9	9	3	1	7	1	22	3	0	0	15	11	11	2	14	0	0	17	0	8	17	40	28	5	5	8	18	21	7	8	8	19
BCKDK	71	94	131	134	101	71	87	98	87	59	73	89	70	94	80	76	79	64	47	54	39	79	43	52	31	124	115	63	75	92	44	64	81	123	148	75	128	104	151	145	111	70	98	66	68	130	88	144	79
BCL10	27	45	16	30	25	33	25	17	26	18	31	31	49	36	18	7	52	33	22	7	29	29	33	29	14	0	22	14	35	30	35	38	34	22	22	27	33	14	42	41	14	15	26	32	18	52	14	73	28
BCL11A	0	0	10	0	0	0	0	0	0	0	0	0	0	0	0	2	0	0	0	0	0	0	0	0	0	3	0	0	0	0	0	0	0	4	0	3	0	3	0	0	0	1	1	0	0	0	0	0	0
BCL11B	0	0	1	0	0	0	0	0	0	0	0	0	0	0	0	0	0	0	0	0	0	0	0	0	0	0	0	0	0	0	0	0	0	0	0	0	0	0	0	0	0	0	0	0	0	0	0	0	0
BCL2	0	0	0	0	0	0	0	0	0	0	2	0	1	0	0	0	0	0	0	0	0	0	0	0	0	0	0	0	0	0	0	0	0	4	1	4	0	0	0	0	0	0	0	0	3	0	0	0	0
BCL2A1	0	0	0	0	0	0	1	0	0	0	0	0	0	0	0	0	0	0	0	0	0	0	0	0	0	0	0	0	2	0	0	0	0	1	0	0	1	0	0	0	0	0	0	3	0	0	0	0	0
BCL2L1	199	142	357	317	268	93	142	89	232	106	395	306	254	560	114	69	33	107	62	115	24	64	37	178	101	97	187	44	402	535	88	204	123	358	150	785	509	509	937	139	203	93	268	164	438	537	279	523	177
BCL2L10	0	0	3	0	0	0	0	0	0	0	0	3	0	0	0	0	0	0	0	0	0	0	0	1	0	0	0	0	0	0	0	0	0	0	0	0	0	0	0	0	0	0	1	0	2	0	0	0	0
BCL2L11	1	4	4	2	3	0	2	3	2	2	1	0	5	3	2	0	0	0	0	2	9	0	0	0	0	0	2	2	15	0	0	5	1	6	0	10	1	2	0	2	2	3	0	2	1	4	3	3	4
BCL2L12	0	0	0	0	3	0	0	0	0	0	0	0	0	0	0	0	0	0	0	0	0	0	0	0	0	0	0	0	0	0	0	0	0	0	0	0	0	0	0	0	0	0	0	1	0	3	1	0	0
BCL2L13	34	35	58	59	54	22	32	10	29	262	67	35	50	41	27	19	17	7	19	10	7	19	260	17	9	32	2	18	51	29	16	31	35	46	382	17	43	55	43	45	12	29	49	244	33	53	41	46	16
BCL2L14	0	0	0	0	0	0	0	0	0	0	0	0	0	0	0	0	0	0	0	0	0	0	0	0	0	0	0	0	0	0	0	0	0	0	0	0	0	0	0	0	0	0	0	0	0	0	0	0	0
BCL3	0	0	2	0	0	0	0	0	0	0	0	0	0	0	0	0	0	0	0	0	0	0	0	0	0	0	0	0	0	0	0	0	0	0	0	0	4	0	0	0	0	0	0	0	0	0	0	0	0
BCL6	0	0	2	4	5	0	0	0	5	0	3	1	0	5	0	0	0	0	0	0	0	0	0	0	0	0	1	0	2	3	0	2	2	7	0	11	0	5	5	1	2	0	0	4	3	0	6	3	0
BCL7A	67	40	64	33	24	16	25	18	34	30	75	45	22	25	53	20	9	19	21	15	19	8	16	24	13	36	12	27	43	48	14	33	14	75	41	85	94	54	83	62	36	19	25	52	45	55	52	55	53
BCL7B	2	4	2	14	9	5	6	8	7	1	14	3	3	7	2	5	0	2	6	1	5	0	0	12	0	1	4	0	24	0	0	7	0	2	12	12	9	24	12	14	4	3	1	10	6	14	13	11	6
BCL7C	7	4	0	7	0	4	4	4	17	2	2	4	2	4	0	6	0	4	3	6	2	2	1	2	2	1	1	2	5	5	2	0	5	5	0	2	18	10	10	5	6	1	4	4	5	9	4	6	4
BCL9	0	0	6	0	0	0	0	0	0	1	3	0	0	1	0	0	0	0	0	0	0	0	0	0	0	0	0	0	5	0	0	0	0	6	0	0	0	4	0	1	0	0	0	0	2	0	0	3	1
BCL9L	0	0	0	0	3	0	0	0	0	0	0	0	0	0	0	0	0	0	0	0	0	0	0	0	0	0	0	0	0	0	0	0	0	0	3	0	0	0	0	0	0	0	0	0	0	0	0	0	0
BCLAF1	4	15	40	19	23	23	39	17	11	32	22	15	13	18	15	15	3	60	13	12	2	12	12	0	12	3	14	9	42	16	34	28	1	31	24	12	30	25	33	37	32	9	21	23	27	31	37	18	14
BCO1	0	0	3	0	0	0	0	0	0	0	0	0	0	0	0	0	0	0	0	0	0	0	0	0	0	0	0	0	0	0	0	0	0	0	0	0	0	0	0	0	0	0	0	0	0	0	0	0	0
BCO2	0	0	0	0	0	0	0	0	0	0	0	0	0	0	0	0	0	0	0	0	0	0	0	0	0	0	0	0	0	0	0	0	0	0	0	0	0	0	0	0	0	0	0	0	0	0	0	0	0
BCOR	0	0	3	0	0	0	0	0	4	2	0	0	4	0	0	0	0	0	0	0	0	0	0	0	0	2	0	0	2	0	0	0	3	9	1	3	0	1	0	0	0	0	3	3	0	1	1	0	1
BCORL1	0	0	0	0	0	0	0	0	0	0	0	0	0	0	0	0	0	0	0	0	0	0	0	0	0	0	0	0	0	0	0	0	0	0	0	3	0	0	0	0	0	0	2	0	0	0	0	0	0
BCR	0	0	0	0	0	0	0	0	0	0	0	0	0	0	0	0	0	0	0	0	0	0	0	0	0	0	0	0	0	2	0	0	0	0	0	0	0	0	0	0	0	0	0	0	0	0	0	0	3
BCS1L	48	52	68	83	43	65	44	30	57	80	57	75	54	66	64	35	36	55	42	28	32	47	71	60	40	20	37	43	95	57	58	56	37	88	63	77	77	57	75	84	42	42	83	62	44	89	62	76	75
BDH1	22	41	41	33	51	33	10	15	33	54	42	24	77	22	50	7	45	55	45	2	35	10	12	20	0	17	17	40	21	21	21	15	10	84	47	10	116	26	68	95	51	24	37	41	36	65	29	39	40
BDH2	4	13	22	17	8	8	13	4	18	19	8	8	11	7	19	15	0	15	30	15	30	0	0	0	0	0	15	0	14	18	7	6	9	9	23	10	21	22	10	16	20	13	13	15	7	27	9	3	7
BDKRB1	0	0	0	0	0	0	0	0	0	0	0	0	0	0	0	0	0	0	0	0	0	0	0	6	0	0	0	0	0	0	0	0	0	0	1	2	0	0	0	0	0	0	0	0	0	6	0	0	0
BDKRB2	9	16	26	15	5	4	10	5	9	6	18	21	18	4	10	0	6	2	7	2	0	7	5	24	6	6	19	6	16	8	8	9	8	3	13	19	26	26	26	13	5	18	7	6	17	19	8	13	18
BDNF	0	0	0	0	0	0	0	0	0	0	0	3	0	0	0	0	0	0	0	0	0	0	0	0	0	0	0	0	0	0	0	0	1	0	0	3	0	0	1	0	0	0	0	0	1	0	0	0	0
BDP1	36	31	34	51	32	36	30	19	40	34	56	48	33	41	53	40	0	66	46	16	28	46	18	24	30	14	16	12	42	37	42	23	39	38	39	71	45	59	57	44	43	12	27	37	33	53	36	50	81
BEAN1	0	0	0	1	0	0	0	2	0	0	0	0	0	3	0	0	0	0	0	0	0	0	0	8	0	0	0	0	0	0	0	0	0	0	0	0	0	0	0	0	0	0	0	0	0	0	0	0	0
BECN1	108	130	164	154	139	86	104	134	123	108	165	171	152	145	106	77	66	81	53	101	116	37	96	139	83	114	63	79	206	116	125	131	134	103	147	216	192	231	192	143	124	102	111	166	160	213	165	114	151
BEND5	0	0	0	0	2	0	0	0	0	0	0	0	0	0	0	0	0	0	0	0	0	0	0	0	0	0	0	0	0	0	0	0	0	0	0	0	0	0	0	0	0	0	0	0	0	0	0	0	0
BEND6	0	2	2	0	0	0	0	1	6	0	1	3	0	0	0	0	0	0	0	0	0	0	0	0	0	0	0	0	2	0	0	0	0	4	3	1	0	0	4	0	0	6	0	0	0	0	0	2	1
BEND7	0	0	0	0	0	0	0	0	0	0	0	0	0	3	0	0	0	0	0	0	0	0	0	0	0	0	0	0	0	0	0	0	0	0	0	0	0	0	3	0	0	0	0	0	0	0	0	3	0
BEST1	0	0	0	0	0	0	0	0	0	0	0	0	0	0	0	0	0	0	0	0	0	0	0	0	0	0	0	0	0	1	0	0	0	0	0	5	0	0	0	0	0	0	0	0	0	0	0	1	0
BEST3	0	0	0	0	0	0	0	0	0	0	0	0	0	0	0	0	0	0	0	0	0	0	0	0	0	0	0	0	0	0	0	0	0	0	0	0	0	0	0	3	0	0	0	0	0	0	0	0	0
BEST4	0	0	0	0	0	0	0	0	0	0	0	0	0	0	0	0	0	0	0	0	0	0	0	0	0	0	0	0	0	0	1	0	0	0	0	0	0	0	0	0	0	0	0	0	0	0	0	0	0
BET1	60	48	74	40	49	41	44	32	69	31	51	37	53	50	43	34	13	17	26	6	19	17	52	60	50	43	26	39	62	77	42	43	42	61	80	57	51	57	69	76	49	15	69	57	29	75	66	42	81
BET1L	25	10	42	12	19	1	25	14	35	15	39	21	16	40	20	5	5	7	16	10	9	6	6	19	17	7	25	3	26	26	33	11	22	22	17	49	35	40	54	24	23	20	20	13	30	35	20	50	14
BEX1	109	135	143	162	108	71	71	96	139	131	144	114	83	89	115	100	60	95	97	51	74	93	60	37	114	81	86	100	188	124	61	115	87	118	133	100	173	130	174	194	115	109	115	124	86	156	118	104	158
BEX2	140	168	212	240	161	85	144	132	190	188	156	199	174	172	186	40	103	121	121	48	56	115	119	174	156	44	144	202	247	174	145	201	121	214	232	245	203	217	198	254	134	121	187	139	265	265	178	216	169
BEX4	8	15	6	17	19	8	17	11	17	11	28	12	19	8	5	20	1	1	11	22	18	0	11	10	53	8	5	2	16	15	11	19	9	10	8	7	21	11	15	21	8	11	17	19	12	14	11	19	12
BEX5	3	0	0	2	0	1	0	0	0	0	0	0	0	0	0	0	0	0	0	0	0	0	0	0	0	0	0	0	0	0	0	0	0	0	0	5	0	3	0	0	0	0	0	0	0	0	0	0	0
BFAR	32	45	56	74	44	38	47	22	49	49	52	54	60	29	32	22	41	48	19	22	57	4	97	20	34	38	24	30	68	56	19	45	58	54	46	42	55	57	60	47	50	26	43	52	29	47	47	64	67
BFSP1	1	3	7	0	3	2	0	2	3	4	4	1	0	4	3	0	0	0	0	0	0	0	13	0	5	8	0	0	2	4	0	3	0	2	0	7	2	0	1	0	0	0	5	0	1	4	6	0	1
BGLAP	0	0	0	0	0	0	0	0	0	0	0	0	0	0	0	0	0	0	0	0	0	0	0	0	0	1	0	0	0	0	0	0	0	0	0	0	0	0	0	0	0	0	0	0	0	0	0	0	0
BGN	62	52	109	83	91	47	75	38	76	107	110	65	55	49	49	31	12	34	27	37	23	47	45	56	68	20	45	34	97	107	72	31	17	169	175	157	128	73	93	42	36	53	124	98	93	122	59	82	60
BHLHB9	4	1	2	5	0	1	0	1	4	1	0	0	5	0	0	0	0	0	0	0	0	0	0	0	0	0	0	0	5	0	0	0	2	5	2	0	0	0	6	5	6	0	0	3	0	0	2	1	2
BHLHE40	22	7	8	20	13	2	7	5	17	2	30	25	23	26	7	4	3	0	0	2	0	3	0	7	6	5	4	1	31	20	9	20	1	25	15	62	66	68	60	15	8	3	13	3	41	42	51	28	10
BHLHE41	0	0	2	3	1	1	3	5	0	0	7	0	0	0	3	0	0	0	22	0	0	0	0	0	0	0	0	0	5	3	0	2	3	4	0	4	1	5	8	3	0	0	3	0	10	2	0	0	0
BHMT	0	0	0	0	0	0	0	0	0	0	0	0	0	0	0	0	0	0	0	0	0	0	0	0	0	0	0	0	0	0	0	0	0	0	0	0	0	0	0	0	0	0	0	0	0	0	0	0	0
BHMT2	0	0	0	0	0	0	0	0	0	0	0	0	0	0	0	0	0	0	0	0	0	0	0	0	0	0	0	0	0	0	0	0	0	0	0	0	0	0	0	0	2	0	0	0	0	0	0	2	0
BICC1	0	0	0	0	0	0	0	0	0	0	3	0	0	0	0	0	0	0	0	0	0	0	0	0	0	0	0	0	0	0	0	0	0	0	0	0	5	0	0	0	0	0	0	0	0	0	0	0	0
BICD1	13	15	13	13	2	2	5	0	18	0	5	0	2	23	2	6	0	0	15	3	0	9	4	0	10	2	3	0	29	89	0	0	0	0	0	0	0	0	0	0	5	2	13	11	4	4	10	15	10
BICD2	0	0	0	0	0	0	0	0	5	3	0	0	0	0	0	0	0	0	0	0	2	0	0	0	0	0	0	1	0	0	0	0	0	0	4	0	0	3	0	0	0	0	0	1	0	0	0	0	0
BID	68	119	110	147	97	62	73	75	112	106	108	91	134	117	115	40	85	66	70	77	70	62	166	40	44	51	99	122	135	113	78	109	97	116	125	83	123	139	121	143	100	78	110	118	99	171	88	79	129
BIK	6	14	12	10	14	10	11	1	7	6	23	13	11	11	13	4	34	16	0	13	0	0	0	13	2	9	4	0	19	5	2	15	21	13	10	8	5	16	16	16	16	6	9	8	14	20	4	12	16
BIN1	0	8	10	13	5	8	5	19	5	2	35	0	16	8	13	2	6	10	6	9	5	26	5	8	8	7	1	9	20	0	0	10	40	30	0	0	30	0	0	0	5	8	14	10	10	17	11	7	11
BIN3	11	20	18	41	14	12	19	9	24	13	15	33	18	30	7	2	10	6	1	9	20	7	6	4	20	27	6	17	34	19	12	27	8	33	5	13	34	32	45	27	20	4	14	23	30	28	22	28	22
BIRC2	21	10	23	50	30	24	13	8	25	19	17	20	9	26	14	95	0	8	0	13	30	21	0	0	0	4	13	4	25	15	22	13	18	34	26	21	12	53	21	29	28	20	29	27	12	20	19	18	24
BIRC3	7	9	4	11	4	4	6	7	11	13	7	12	11	13	1	0	5	7	5	2	0	0	0	7	10	1	14	9	11	5	1	12	15	16	8	8	7	15	12	12	3	1	18	7	10	12	10	9	12
BIRC5	390	643	683	635	528	417	528	384	596	462	543	557	463	518	413	338	412	369	399	302	367	380	363	369	486	316	431	355	701	540	441	540	473	681	641	555	742	543	656	580	532	387	502	634	477	841	406	567	606
BIRC6	0	0	1	0	2	0	1	0	0	0	0	1	0	0	0	0	0	0	0	0	0	0	0	0	0	0	0	0	0	0	0	0	0	0	0	0	0	0	0	0	0	0	0	6	4	1	4	1	1
BIVM	0	3	4	2	0	0	7	3	1	0	0	6	6	2	0	0	0	0	0	6	0	0	0	0	0	9	0	3	5	0	0	10	2	0	7	2	7	0	2	0	2	0	0	3	9	1	1	2	6
BLCAP	67	113	165	122	176	68	150	49	152	93	126	113	76	84	99	14	27	96	89	137	25	103	54	58	57	44	61	30	128	275	52	117	75	257	139	109	157	138	127	154	115	73	140	125	112	220	79	123	129
BLM	7	5	14	12	4	4	6	1	6	12	4	1	2	5	6	11	10	0	11	0	6	0	0	0	2	0	5	0	9	8	5	7	1	3	7	3	3	9	8	16	0	4	3	7	7	0	5	13	10
BLMH	71	75	66	109	93	68	73	44	61	53	61	75	62	63	47	44	32	41	38	60	47	68	85	77	34	28	41	45	90	86	51	51	29	86	63	80	97	72	134	108	70	60	64	58	67	105	65	82	82
BLNK	4	4	1	2	2	0	0	1	0	5	1	0	3	0	0	0	2	0	0	2	1	4	0	0	0	0	1	0	0	1	0	0	6	0	1	5	0	3	3	0	2	0	0	1	0	4	0	4	2
BLOC1S1	138	136	164	121	164	76	125	78	156	125	121	136	170	128	100	111	172	114	83	120	60	34	63	71	65	91	34	134	168	179	112	102	113	129	172	119	144	196	219	150	128	121	113	136	93	252	176	117	108
BLOC1S2	46	78	87	85	92	64	64	53	62	67	82	66	87	70	56	59	89	96	56	37	19	19	22	22	51	54	64	74	98	68	66	91	72	66	75	61	127	76	102	68	74	46	53	80	73	138	66	70	84
BLOC1S3	5	0	0	0	0	3	0	0	0	0	0	0	0	0	0	3	0	0	0	3	0	0	0	3	0	0	0	12	0	0	0	0	0	0	0	0	0	0	0	0	0	0	2	0	2	1	0	0	3
BLOC1S4	0	0	0	0	0	2	3	0	0	0	0	0	0	0	0	0	6	0	7	0	0	0	0	0	0	0	0	0	0	3	0	0	3	0	0	0	0	0	0	0	1	0	3	0	0	5	0	0	2
BLOC1S5	10	9	20	20	18	19	27	8	15	15	20	22	10	31	5	2	0	21	0	0	16	16	4	14	26	0	24	0	19	27	2	9	22	34	27	13	24	22	27	25	18	4	17	28	12	15	11	28	29
BLOC1S6	10	27	35	30	37	26	20	9	19	38	22	32	22	6	29	0	2	18	12	10	28	28	20	5	29	7	6	16	50	28	14	17	18	38	32	41	32	43	28	33	24	11	31	25	29	71	15	26	22
BLVRA	162	223	216	260	194	185	193	151	193	170	178	216	201	182	151	171	173	156	112	148	101	132	197	197	114	128	118	120	284	176	186	193	146	264	220	199	251	274	227	203	197	165	215	191	173	318	157	220	197
BLVRB	458	649	582	690	558	395	527	392	598	628	535	586	656	576	468	296	320	405	469	271	350	369	609	353	353	418	428	351	718	721	442	626	457	686	729	577	667	685	718	743	551	413	613	652	479	827	607	627	581
BLZF1	0	9	0	6	0	2	0	0	4	2	6	2	4	0	0	7	0	0	0	0	0	6	0	0	2	0	0	0	9	1	3	1	0	1	8	6	6	9	0	8	6	2	4	2	4	6	3	0	3
BMF	9	0	2	8	3	2	0	0	0	1	8	0	0	3	0	0	0	0	0	0	0	0	0	2	1	0	0	1	8	1	0	0	0	4	0	22	0	8	21	0	0	0	2	5	5	7	7	4	0
BMI1	0	2	4	1	0	0	0	0	4	2	0	0	0	0	0	0	0	1	0	0	0	0	2	0	0	0	1	0	0	1	5	0	0	0	0	1	0	3	5	0	0	0	0	0	1	4	1	1	2
BMP1	17	16	15	70	28	6	21	12	33	42	63	26	40	5	5	16	3	14	29	6	7	10	15	23	14	1	7	12	50	109	20	2	23	5	68	62	11	14	35	8	20	19	23	50	42	40	19	29	14
BMP2	0	0	0	0	0	0	0	0	0	0	0	0	0	0	0	0	0	0	0	0	0	0	0	0	0	0	0	0	0	0	0	0	0	0	0	0	0	0	0	1	0	0	0	0	0	0	0	0	0
BMP2K	0	0	0	0	0	0	0	0	0	0	0	0	0	0	0	0	0	0	0	0	0	0	0	0	0	0	0	0	0	0	0	0	0	0	0	0	0	0	0	0	0	0	0	4	0	0	0	0	0
BMP4	5	6	4	3	1	0	12	1	10	1	3	1	6	3	0	2	4	1	0	1	2	4	2	5	0	0	6	1	9	6	1	10	0	2	2	7	9	9	2	4	4	6	0	7	3	4	6	0	7
BMP7	0	0	1	0	0	0	1	0	0	0	0	1	0	0	0	0	0	0	0	0	5	0	0	0	0	0	0	0	0	0	0	0	0	0	0	0	0	0	0	0	0	0	0	2	0	0	1	0	0
BMP8B	0	0	0	0	0	0	0	0	0	0	0	0	0	0	0	0	0	0	0	0	0	0	0	0	0	0	0	0	0	0	0	0	0	2	0	0	0	0	0	0	0	0	2	0	0	0	0	0	0
BMPR1A	0	2	0	4	0	3	0	0	0	1	0	4	2	0	0	3	0	1	1	3	0	0	0	0	1	5	1	1	0	0	0	0	0	0	0	0	0	0	0	0	0	3	0	3	0	1	2	1	0
BMPR1B	0	0	0	0	0	0	2	0	3	4	0	0	4	0	0	0	0	0	0	0	0	0	0	0	0	0	0	0	0	0	0	0	0	0	0	0	0	0	1	0	0	0	0	0	1	0	2	0	2
BMPR2	0	0	0	1	0	0	2	0	1	0	6	1	0	0	0	0	0	0	0	0	0	0	0	0	0	0	0	0	3	0	0	0	0	0	0	13	0	0	1	0	0	0	0	1	3	1	2	0	0
BMS1	29	29	35	18	26	18	24	5	20	32	18	36	17	16	13	13	0	16	0	11	18	0	11	48	0	61	4	0	22	38	14	44	17	27	34	19	42	30	23	22	18	24	17	20	27	40	24	27	22
BNC1	0	0	0	0	0	0	0	0	0	0	0	0	0	0	0	0	0	0	0	0	0	0	0	0	0	0	0	0	0	0	0	0	0	0	0	0	0	0	3	0	0	0	0	0	0	0	0	0	0
BNC2	1	0	0	1	0	0	4	0	0	0	2	0	1	1	2	0	5	0	0	0	0	0	0	0	4	0	1	0	0	0	4	0	0	0	0	5	0	3	0	0	0	2	3	0	0	3	0	3	2
BNIP1	93	78	112	186	119	62	81	59	99	87	93	108	116	111	59	18	52	62	112	129	86	56	78	15	52	71	60	46	211	103	101	77	95	129	94	98	122	135	127	77	114	87	83	101	83	176	155	76	64
BNIP2	0	0	0	0	4	0	0	0	0	0	0	0	0	0	0	0	0	0	0	0	0	0	0	0	0	0	0	0	0	0	0	0	0	0	0	0	0	0	0	0	0	0	0	0	2	0	0	0	0
BNIP3	1	0	0	1	0	0	0	0	0	0	0	0	0	0	0	0	0	0	0	0	0	0	0	0	0	0	0	0	4	0	0	0	0	0	2	0	0	0	0	1	0	0	0	0	1	1	0	0	1
BNIP3L	38	47	39	49	42	25	27	25	35	48	33	44	41	43	39	1	25	13	33	12	39	33	57	22	31	0	39	42	47	50	21	35	30	46	62	45	59	58	53	34	38	41	64	38	20	47	45	31	41
BNIPL	0	0	0	0	0	0	0	1	0	0	0	0	0	0	0	0	0	0	0	0	0	0	0	0	0	0	0	0	0	1	0	0	0	0	0	0	0	0	0	0	0	0	0	3	0	2	0	0	0
BOC	0	0	5	0	5	0	0	3	5	3	6	0	0	10	7	0	0	0	6	3	0	4	0	9	0	2	0	0	0	0	0	8	0	0	4	0	0	32	4	0	0	2	2	7	5	4	4	0	3
BOD1	3	3	10	9	11	5	2	4	7	3	24	5	5	1	10	2	1	2	4	3	1	6	1	4	1	2	4	1	5	14	5	0	11	2	5	33	11	8	0	16	7	5	8	8	7	11	7	7	6
BOD1L1	0	1	0	1	1	0	0	0	0	0	0	0	0	0	0	0	0	0	0	0	0	0	0	0	0	0	0	1	0	0	0	0	0	0	0	0	11	0	0	0	3	0	0	1	0	0	0	0	0
BOK	2	2	0	0	2	0	0	2	0	8	12	4	4	6	0	0	0	2	3	0	2	0	0	1	0	4	4	0	0	0	0	44	0	0	0	0	0	0	0	0	3	1	1	2	3	6	1	2	5
BOLA1	49	44	45	66	43	33	41	23	40	51	39	65	32	55	34	41	48	19	34	39	63	4	39	19	19	24	24	29	66	52	38	53	35	57	43	42	78	61	53	36	33	27	39	54	48	88	42	50	47
BOLA3	268	316	312	393	279	224	248	250	296	284	328	227	287	251	250	265	376	344	206	291	153	143	174	106	222	196	212	100	388	296	204	259	245	321	298	319	339	361	401	369	293	231	288	278	260	360	286	345	314
BOP1	0	1	0	0	0	1	0	0	4	14	0	4	4	0	0	0	1	0	2	0	0	0	0	1	0	1	0	0	3	6	0	0	4	6	1	0	0	9	3	0	2	0	2	3	2	3	2	2	1
BORA	3	3	0	0	2	0	0	0	4	1	1	0	0	0	0	0	9	0	0	0	0	0	0	0	3	0	0	0	0	5	0	2	0	0	0	0	2	1	0	0	0	0	2	0	0	6	0	0	0
BPGM	9	1	7	18	1	6	4	7	6	0	6	9	1	21	21	0	2	11	0	9	0	18	2	0	13	16	0	2	25	3	3	20	7	0	9	14	1	5	3	22	15	3	13	10	6	12	4	11	7
BPHL	10	24	32	44	25	21	21	8	24	10	30	33	15	25	10	31	15	18	17	4	18	7	3	14	14	25	17	3	22	31	21	16	26	28	35	24	38	24	27	23	21	11	10	26	32	30	22	18	43
BPNT1	4	17	11	3	9	2	5	3	18	5	12	10	5	11	12	0	17	4	9	9	0	0	21	0	4	1	0	28	15	21	4	6	5	15	10	11	9	5	8	46	6	0	6	6	11	15	18	4	22
BPTF	0	1	1	0	0	0	1	0	0	0	0	0	0	1	0	0	0	0	0	0	0	0	0	0	0	0	0	0	0	0	1	0	0	0	12	3	0	0	0	0	0	0	0	1	3	5	0	1	0
BRAF	0	0	0	0	0	0	0	4	3	0	2	0	0	2	0	0	0	0	0	0	2	0	0	1	0	0	0	0	0	0	0	0	0	0	0	5	0	0	0	0	4	0	0	0	0	2	0	0	6
BRAP	6	15	28	34	31	8	21	15	17	9	13	9	26	23	31	0	2	10	0	13	16	24	10	2	29	43	16	0	30	47	16	30	3	30	30	23	13	26	6	20	22	8	32	12	25	32	12	17	27
BRAT1	31	19	24	38	15	15	3	6	10	24	48	3	57	62	6	5	12	17	6	5	11	19	5	26	1	37	20	1	3	25	40	7	29	88	7	44	7	55	29	25	13	10	28	13	28	28	62	43	16
BRCA1	40	52	65	28	38	13	45	16	50	34	23	67	26	30	28	22	30	30	32	15	10	28	23	34	6	40	27	23	58	43	11	37	37	67	31	33	71	37	48	55	33	24	35	36	37	48	27	67	48
BRCA2	17	11	16	29	18	16	25	10	11	14	11	18	24	10	15	28	12	20	0	10	12	0	0	6	2	24	10	20	17	9	9	12	16	23	11	19	23	19	26	39	16	15	14	27	14	25	16	19	11
BRCC3	26	19	24	29	14	17	36	13	36	12	18	24	27	19	18	29	17	26	9	4	0	26	26	2	9	17	9	12	21	10	21	38	5	41	30	45	30	14	34	30	24	6	28	39	19	36	19	33	16
BRD1	0	0	0	0	0	0	0	0	0	0	0	0	0	0	0	0	0	0	0	0	0	0	0	0	0	0	0	0	0	0	0	0	0	0	0	0	0	0	0	0	0	0	0	0	0	0	0	0	5
BRD2	135	86	133	144	123	66	100	51	139	71	206	58	159	119	46	33	38	43	35	51	58	53	35	79	21	48	67	18	200	162	56	95	52	177	158	382	91	253	237	93	113	50	121	123	264	117	156	149	49
BRD3	16	29	46	36	53	8	22	19	37	59	21	23	39	25	11	10	7	10	10	21	15	12	13	17	6	19	8	1	10	62	0	47	14	40	117	21	69	73	25	54	38	11	21	36	46	44	44	50	24
BRD4	0	0	2	3	0	0	0	0	7	0	0	0	0	3	0	0	0	0	0	0	0	0	0	1	0	0	0	0	0	3	2	0	0	3	1	2	0	0	3	0	0	0	0	0	0	0	0	0	0
BRD7	12	29	26	21	4	15	12	10	12	16	12	7	26	10	7	28	10	23	18	31	16	0	0	0	0	0	0	0	23	28	6	26	10	9	35	12	14	38	9	3	20	8	12	31	8	15	19	13	13
BRD8	45	50	93	66	81	46	67	48	43	44	169	62	78	76	60	26	20	67	52	47	92	51	11	133	26	28	15	39	93	127	34	88	67	45	74	152	65	90	66	66	122	53	81	63	79	108	73	53	27
BRD9	150	96	162	121	129	93	94	114	98	128	126	126	126	90	75	86	70	77	83	93	115	57	74	48	108	80	94	144	180	104	95	117	109	143	128	85	167	137	161	131	113	83	105	123	107	164	137	129	135
BRDT	0	0	0	0	0	0	0	0	0	0	0	0	0	0	0	0	0	0	0	0	0	0	0	0	0	0	0	0	0	0	0	0	0	0	0	0	0	0	0	3	0	0	0	0	0	0	0	0	0
BRE	47	69	95	69	64	50	65	38	77	58	57	58	57	61	44	64	60	75	11	37	20	37	102	62	31	57	51	4	82	53	88	65	36	82	77	22	58	68	101	73	55	48	78	71	51	67	76	69	54
BRF1	1	0	0	0	3	0	0	5	3	1	1	0	0	3	5	0	0	0	0	0	0	0	7	0	0	7	0	0	0	1	0	0	2	5	0	7	2	5	0	5	2	0	0	0	6	0	0	0	8
BRF2	17	35	29	16	22	19	10	4	13	19	20	26	17	8	7	6	10	1	11	12	2	10	0	1	27	22	12	25	25	33	12	16	11	22	48	20	24	24	9	14	17	9	16	21	15	20	35	26	14
BRI3	1	2	0	0	1	1	1	0	0	4	0	4	0	0	0	0	0	0	0	0	8	0	0	8	0	0	0	0	0	2	1	1	1	1	1	1	1	0	0	0	0	7	0	0	0	1	0	0	0
BRI3BP	0	2	2	0	0	2	0	0	0	0	0	0	0	7	0	0	0	0	0	6	0	0	0	0	8	0	0	2	2	0	0	3	0	0	2	0	0	0	0	3	0	0	4	0	0	0	0	0	4
BRICD5	0	0	0	0	0	0	0	0	0	0	0	1	0	0	0	0	0	0	0	0	0	0	0	0	0	0	0	0	0	0	0	2	0	0	0	0	0	0	0	0	0	0	0	0	0	0	2	0	0
BRINP1	0	0	0	2	0	1	0	0	0	0	2	0	0	0	0	0	0	0	0	0	1	0	0	0	0	0	0	0	0	0	0	0	0	0	0	0	3	0	0	0	0	0	0	0	0	0	0	0	3
BRIP1	1	1	0	1	3	0	2	1	3	4	4	0	2	2	1	0	0	0	0	0	0	0	0	5	5	5	0	0	1	1	0	0	1	4	4	10	0	3	7	0	0	4	8	6	0	0	2	0	0
BRIX1	37	37	64	69	72	43	53	35	66	64	55	58	58	52	29	10	31	28	45	38	28	66	108	10	24	0	45	49	81	43	46	62	36	66	70	25	71	77	85	74	59	29	59	58	47	101	40	70	49
BRK1	212	330	331	340	314	198	272	235	322	269	310	350	341	327	209	173	134	152	225	143	175	238	196	232	315	138	289	194	377	330	245	292	280	363	385	320	386	354	428	323	307	220	339	296	235	515	284	370	258
BRMS1	75	94	119	118	105	73	65	60	112	55	99	102	90	103	52	72	84	72	72	24	49	72	61	76	57	47	66	35	132	75	101	105	73	95	100	110	108	121	109	93	85	38	101	128	81	133	85	123	77
BRMS1L	11	7	16	8	11	9	10	11	17	4	10	17	7	11	11	0	8	20	15	4	4	0	2	22	0	13	6	0	16	6	6	11	4	18	17	19	12	18	31	6	14	8	11	12	7	24	9	18	5
BROX	9	19	37	25	19	19	31	5	28	18	22	37	10	25	14	8	0	26	28	28	21	26	12	5	8	0	5	19	25	28	20	29	12	40	32	20	21	25	26	20	21	14	13	39	16	29	34	21	17
BRPF1	5	2	2	1	4	0	5	0	2	0	4	0	1	0	0	1	1	0	1	0	0	1	0	1	0	2	1	0	0	2	0	5	0	7	0	0	10	5	0	2	1	1	2	1	2	1	5	3	0
BRPF3	0	0	0	2	0	0	0	0	0	0	0	0	0	0	0	0	0	0	0	0	0	0	0	0	0	0	0	0	0	0	0	0	0	0	0	0	0	0	0	0	0	0	0	0	1	0	0	0	0
BRSK1	0	0	0	0	0	0	0	0	0	0	0	0	0	0	0	0	0	0	0	0	0	0	0	0	0	0	0	0	0	0	0	0	0	0	0	0	0	0	0	0	0	0	0	0	0	0	0	0	0
BRWD1	6	0	3	1	3	1	0	0	7	3	2	9	7	4	0	0	0	0	0	0	0	8	10	4	0	0	6	6	4	0	4	2	3	7	5	10	0	4	0	2	1	3	2	6	7	2	0	3	3
BRWD3	0	1	0	0	0	0	0	0	0	0	0	0	0	0	0	0	0	0	0	5	0	0	0	0	0	0	0	0	0	0	0	0	0	0	0	0	0	0	0	0	0	0	0	0	0	0	0	0	0
BSCL2	205	165	228	224	189	142	184	112	208	161	195	199	243	189	159	169	139	113	88	111	91	69	137	168	125	138	81	203	241	199	171	195	143	255	197	176	268	264	288	251	146	123	194	239	198	312	199	236	177
BSDC1	11	7	12	10	11	6	3	2	20	13	25	8	28	7	4	2	0	1	2	5	1	2	2	10	3	5	1	7	25	16	13	2	2	4	36	41	4	46	9	11	11	1	13	13	15	23	19	20	5
BSG	586	1022	1006	982	970	565	706	491	1043	598	846	774	920	636	965	341	541	454	407	467	416	902	438	400	460	532	534	845	1001	926	462	741	466	1860	945	951	1021	1313	981	1251	849	522	974	790	749	1263	773	805	1178
BSPRY	0	0	0	0	0	0	0	0	0	0	0	0	0	0	0	0	0	0	0	0	0	0	0	0	0	0	0	0	0	0	0	0	0	0	0	0	0	0	0	0	0	0	0	6	0	6	0	6	2
BST1	0	2	2	0	2	0	0	0	0	0	2	0	0	2	4	0	0	3	0	0	0	0	0	3	0	0	0	0	9	0	0	0	0	2	0	0	0	0	4	4	0	0	0	0	6	3	3	0	0
BST2	10	14	17	9	9	4	12	9	24	6	13	12	14	7	10	2	12	7	0	7	2	15	2	2	2	7	5	23	16	9	11	14	11	8	24	13	8	18	21	12	7	3	14	13	16	28	5	11	19
BTAF1	6	6	13	7	5	7	8	7	10	1	10	5	4	10	3	0	1	7	7	16	9	11	6	5	11	2	0	4	0	0	0	21	0	0	21	7	28	0	14	0	7	7	8	13	12	4	3	4	6
BTBD1	1	0	0	0	0	0	0	0	0	1	0	0	0	2	0	0	0	0	0	0	0	0	0	0	0	0	0	0	0	0	0	0	0	0	0	0	0	3	0	0	0	0	0	0	0	0	0	0	0
BTBD10	5	4	23	6	7	9	9	9	10	1	2	16	5	6	8	1	0	14	10	0	0	2	8	0	0	9	8	5	7	18	0	6	1	18	24	23	19	7	5	6	6	15	4	9	16	16	6	1	7
BTBD11	0	0	0	0	0	0	0	0	0	0	0	0	0	0	0	0	0	0	0	0	0	0	0	0	0	0	0	0	0	0	0	0	0	0	0	6	1	0	0	0	0	0	0	0	0	0	0	0	0
BTBD16	0	0	0	0	0	0	0	0	0	0	0	0	0	0	0	0	0	0	0	2	0	0	0	0	0	0	0	0	0	0	0	0	0	0	0	0	0	0	0	0	0	0	0	0	0	0	0	0	0
BTBD19	0	0	0	3	3	0	0	0	3	2	1	0	0	0	0	0	0	4	0	0	11	0	0	2	0	0	0	0	0	0	0	0	0	0	3	0	0	0	0	0	0	0	0	0	0	0	0	4	0
BTBD2	0	0	0	0	0	0	0	0	0	0	0	0	0	0	0	0	0	0	0	0	0	0	0	0	0	0	0	0	0	0	0	0	0	0	0	0	0	0	0	0	0	0	0	0	0	0	0	0	0
BTBD3	33	18	17	20	15	6	12	3	9	17	17	22	19	11	16	43	9	0	2	12	3	6	0	10	18	12	6	10	11	18	15	9	17	17	3	39	28	18	37	11	30	12	23	0	30	21	1	15	17
BTBD6	0	0	0	0	0	0	0	0	0	0	0	0	0	0	0	0	0	0	0	0	0	0	0	0	0	0	0	0	0	0	0	0	0	0	1	0	0	0	0	0	0	0	0	0	0	0	0	0	0
BTBD7	0	0	0	0	2	0	1	0	4	0	0	2	0	0	2	0	0	0	0	0	0	0	0	0	0	0	0	0	4	0	0	1	0	0	0	0	2	0	4	2	0	0	1	1	1	1	1	0	0
BTBD8	0	2	3	1	0	0	0	1	0	1	0	0	0	0	0	0	0	4	0	0	0	0	8	0	0	0	0	0	0	1	2	6	0	0	0	1	2	11	0	1	0	0	0	1	2	0	4	0	0
BTBD9	0	0	0	0	0	0	0	6	0	0	0	0	0	0	0	0	0	0	0	0	21	0	0	0	0	0	0	0	0	0	0	2	0	0	0	0	0	0	0	0	0	0	0	0	0	0	0	0	1
BTC	4	3	0	1	10	1	4	3	10	0	5	0	5	1	5	8	0	0	8	0	12	0	0	0	0	0	4	0	0	0	8	5	4	2	2	8	7	5	6	0	2	2	3	2	1	7	2	6	5
BTD	7	20	11	14	9	8	13	16	10	14	13	28	7	10	10	7	7	3	3	5	14	3	3	11	12	9	7	40	16	19	11	12	11	15	10	9	16	15	19	17	18	7	7	14	17	28	9	9	12
BTF3	10982	14343	15018	18078	13491	9072	11649	8919	14160	12346	12233	13292	13197	12101	8643	7286	7957	9313	10387	8698	7854	8061	9443	7487	8668	7993	8800	7993	18908	15096	10022	12902	10796	15813	16221	12590	17687	16222	16583	13598	12307	9789	13605	14290	11401	20843	12887	14588	11355
BTF3L4	85	121	151	181	125	70	108	93	159	125	128	120	157	120	98	51	111	174	90	59	113	61	99	81	62	53	119	61	184	135	91	123	165	158	102	111	162	148	144	152	128	74	151	140	125	166	132	148	111
BTG1	0	3	4	0	16	3	0	2	2	4	13	3	4	0	0	1	0	0	0	4	1	2	0	0	1	1	0	0	6	16	0	0	8	0	0	18	14	6	4	0	0	3	2	2	9	6	5	6	2
BTG2	0	11	3	1	0	7	5	0	0	3	9	11	0	5	1	4	0	3	16	0	3	1	0	0	0	0	4	0	5	2	5	3	2	17	5	8	3	0	3	2	0	10	0	10	0	5	2	7	2
BTG3	218	252	244	248	207	159	235	133	211	217	228	281	222	214	199	238	127	114	186	137	101	94	307	127	114	107	166	320	312	257	135	251	167	261	257	192	284	282	315	245	240	155	213	237	173	240	237	285	276
BTG4	0	0	0	2	0	0	0	0	0	0	0	0	0	0	1	0	0	0	0	0	0	0	0	0	0	0	0	0	0	0	0	0	0	0	0	0	0	0	0	0	0	0	0	0	0	0	0	0	0
BTN2A1	0	1	9	7	5	2	5	1	5	8	5	5	10	6	3	2	4	4	4	0	2	0	0	0	12	0	4	9	4	7	0	7	8	9	8	6	3	9	8	0	6	0	1	3	2	13	3	10	9
BTN2A2	2	5	3	18	4	8	5	0	4	5	24	13	7	1	6	0	7	7	0	8	10	5	11	6	1	0	1	0	11	15	5	9	3	2	18	9	10	12	1	8	10	14	2	2	6	9	1	13	5
BTN3A1	0	0	0	0	3	0	3	0	3	0	3	0	0	0	0	0	0	0	0	0	0	0	1	0	0	0	8	0	5	0	3	0	0	0	0	0	0	1	0	0	0	0	0	0	0	0	0	0	0
BTN3A2	6	8	5	12	14	3	6	7	10	7	10	5	4	15	5	0	0	1	0	0	19	7	0	14	5	10	8	10	12	10	14	10	8	13	13	8	0	8	4	3	0	2	12	12	7	21	7	12	3
BTN3A3	1	3	0	0	0	3	0	0	0	0	3	0	0	0	0	0	0	0	0	0	0	0	0	0	0	0	0	0	1	0	0	0	2	0	0	0	0	0	2	0	0	0	0	0	0	0	0	0	0
BTRC	20	0	7	16	24	0	13	5	0	18	24	1	3	11	9	0	2	22	9	14	32	12	0	14	2	0	2	0	23	6	18	10	0	7	13	3	21	10	1	19	2	15	3	11	21	6	9	16	9
BUB1	2	0	11	3	1	11	9	2	5	1	3	5	8	5	5	4	3	1	1	0	0	3	2	0	1	6	15	5	9	9	3	5	0	7	5	6	0	6	26	5	9	3	7	6	2	10	0	3	7
BUB1B	8	21	4	14	9	2	8	4	12	4	20	10	4	13	11	1	4	8	3	10	2	0	5	2	0	6	1	7	16	12	12	10	4	8	12	45	14	21	7	10	6	0	6	6	32	16	20	15	8
BUB3	103	138	144	183	129	96	95	100	147	112	114	150	112	98	79	82	165	42	107	77	60	72	90	95	105	195	40	82	137	118	83	133	117	146	150	118	147	142	175	130	158	103	83	118	127	205	103	137	98
BUD13	0	15	7	20	14	10	13	0	9	10	21	19	12	8	4	1	6	4	2	9	0	0	0	27	6	0	0	0	21	29	10	12	6	2	12	36	25	16	6	23	11	1	14	20	41	24	5	6	4
BUD31	188	270	294	345	267	196	208	189	292	260	220	330	230	224	142	139	98	173	135	136	111	176	141	213	213	211	122	174	333	314	205	269	230	292	314	254	378	341	298	296	229	175	270	260	222	430	272	267	276
BVES	0	2	0	0	1	4	1	5	2	5	4	0	5	0	0	0	0	0	0	0	0	3	0	0	2	4	6	0	4	6	0	4	0	0	0	9	2	11	0	0	1	4	3	0	0	2	2	8	0
BYSL	17	20	18	30	36	10	21	11	22	18	24	22	24	20	16	0	5	17	15	6	26	23	23	10	8	4	2	14	14	32	0	12	14	30	34	42	16	32	38	52	28	11	35	22	19	26	15	15	31
BZW1	119	130	151	131	111	89	81	63	136	124	126	140	136	86	119	23	68	128	74	80	44	113	83	11	116	110	65	53	176	143	76	123	96	127	170	148	172	158	152	150	146	81	93	143	125	183	150	74	139
BZW2	40	68	64	73	79	41	34	39	60	38	46	62	42	55	31	21	46	24	29	38	24	16	12	46	63	63	38	58	52	37	57	65	40	76	81	43	56	76	69	51	63	43	53	63	36	75	41	58	56
C10orf10	3	2	4	2	1	0	1	0	0	0	8	1	5	7	2	2	0	1	2	3	0	0	2	0	0	3	3	0	0	3	3	0	0	2	2	5	5	0	6	6	6	0	2	0	1	6	4	1	0
C10orf107	0	0	0	0	1	0	0	0	3	1	0	0	0	0	3	0	0	0	0	0	0	0	0	0	0	0	1	0	0	0	0	2	0	0	0	0	3	6	1	4	0	0	0	0	0	0	3	0	0
C10orf11	3	0	3	0	2	0	2	0	1	1	3	0	1	3	4	0	0	0	0	2	7	0	0	1	1	1	0	0	0	3	5	0	0	5	0	4	6	0	4	3	5	2	4	0	2	5	3	4	1
C10orf111	0	0	0	0	3	0	0	0	0	0	0	0	0	0	0	0	0	0	0	0	0	0	0	0	0	0	0	0	0	1	0	0	0	1	0	0	2	0	0	0	0	0	0	0	0	0	0	0	0
C10orf12	0	0	0	0	0	0	0	0	0	0	0	0	7	0	0	6	0	0	0	0	0	0	0	0	0	0	0	0	0	0	0	0	0	0	0	0	0	0	0	0	0	0	0	0	0	0	0	0	0
C10orf131	0	0	0	2	0	0	0	0	0	0	0	5	0	0	0	0	0	0	0	0	0	0	0	0	0	0	0	0	4	0	0	0	0	1	0	0	0	0	0	0	0	3	0	0	0	1	0	0	0
C10orf2	17	13	13	28	12	3	14	0	14	8	16	41	11	34	17	3	10	26	6	3	0	0	17	19	4	19	12	3	16	21	24	22	10	13	27	18	27	25	20	13	15	7	26	37	11	22	17	6	17
C10orf25	0	1	0	0	1	3	0	3	0	0	2	1	0	0	0	1	0	0	0	8	0	0	0	4	2	0	0	6	4	0	2	0	0	0	0	0	0	1	8	0	3	1	0	1	0	4	0	0	0
C10orf32	126	87	127	129	105	69	107	80	118	97	113	132	124	93	62	33	81	74	143	114	33	19	26	52	57	69	78	95	175	115	85	90	80	112	151	102	172	147	158	134	82	49	113	121	96	150	119	121	174
C10orf35	17	12	28	22	8	5	5	3	16	6	11	12	7	18	9	8	8	6	6	0	8	0	25	2	8	0	6	6	15	11	13	12	12	19	11	15	17	15	22	17	13	0	31	0	12	21	30	12	5
C10orf54	113	107	157	128	117	68	118	78	175	164	183	92	81	100	52	68	68	59	32	44	31	126	133	134	41	60	37	59	109	156	92	107	72	276	257	235	53	79	134	143	127	63	142	213	153	141	98	125	74
C10orf55	0	0	0	0	0	0	0	0	0	0	0	0	0	0	0	0	0	0	0	0	0	0	0	1	0	0	0	0	0	0	1	0	0	0	0	3	0	0	0	0	0	0	0	0	1	0	0	0	0
C10orf67	1	1	0	3	4	0	5	5	0	0	1	0	0	1	0	0	0	0	0	0	4	0	0	0	30	0	0	0	1	0	1	0	2	0	0	3	0	2	1	5	5	8	0	0	0	0	0	2	0
C10orf76	0	15	9	4	0	9	4	0	4	6	0	4	1	6	0	0	0	8	0	0	9	13	0	4	1	0	0	1	23	10	10	0	0	2	0	5	0	7	5	0	0	4	8	4	0	14	4	2	5
C10orf82	0	0	0	0	0	0	0	0	0	0	0	0	0	0	0	0	0	0	0	0	0	0	0	0	0	0	0	0	0	0	0	0	0	0	0	0	0	0	0	0	0	0	0	0	0	0	0	0	0
C10orf88	5	15	6	11	0	16	7	10	10	8	11	1	10	4	6	0	3	0	17	0	3	0	32	0	0	28	0	3	19	12	15	0	2	8	4	5	13	4	7	17	3	2	8	5	13	17	5	8	16
C10orf91	0	0	0	0	0	0	0	0	0	0	0	0	0	0	0	0	0	0	0	0	0	0	0	0	0	0	0	0	0	0	0	0	0	0	0	0	0	0	0	0	0	0	0	0	0	0	0	0	0
C10orf95	0	0	0	0	0	0	0	0	0	0	0	0	0	0	0	0	0	0	0	0	0	0	0	0	0	0	0	0	3	0	0	0	0	0	0	0	0	0	0	0	0	0	0	0	0	0	0	0	0
C10orf99	0	0	0	0	0	0	0	0	0	0	0	0	0	0	0	0	0	0	0	0	0	0	0	0	0	0	0	0	0	0	0	0	0	0	0	0	0	0	0	0	0	0	0	0	0	0	0	4	0
C11orf1	30	35	72	60	29	25	52	32	30	48	25	45	36	43	24	20	3	20	20	26	11	18	48	18	24	35	37	41	62	40	42	51	31	65	41	38	38	58	46	54	58	22	50	45	32	61	30	53	32
C11orf24	88	87	184	96	132	59	90	47	129	58	112	97	58	118	28	42	27	81	69	53	53	66	30	76	40	34	68	26	131	150	88	98	71	194	86	113	107	109	165	75	129	69	95	91	64	139	99	96	111
C11orf30	13	9	10	17	25	11	0	0	16	6	22	11	10	32	7	11	1	5	5	6	4	4	1	7	6	2	7	3	18	20	17	9	2	18	14	24	16	14	46	24	13	3	14	3	20	14	18	19	27
C11orf31	487	656	672	769	557	449	523	365	681	649	581	551	617	536	502	305	345	433	522	380	394	409	509	388	359	374	391	371	821	625	473	592	487	716	753	540	787	760	723	746	558	428	597	700	548	951	621	543	599
C11orf45	2	5	8	0	1	2	7	2	3	2	4	4	3	3	3	0	0	4	0	0	4	0	0	4	10	0	0	0	0	9	4	7	5	4	10	7	3	1	8	0	0	2	3	1	3	0	3	6	3
C11orf49	64	79	77	92	72	41	81	80	79	83	69	63	58	71	31	14	51	29	94	55	45	56	28	48	14	95	99	53	99	78	73	66	67	86	82	60	81	89	97	63	81	37	117	88	46	80	72	59	80
C11orf52	15	10	11	17	24	3	6	17	15	40	26	21	18	25	13	0	14	10	0	25	29	8	4	8	10	2	39	14	37	6	10	8	5	7	27	24	38	29	25	28	16	24	19	19	11	19	19	21	14
C11orf54	11	12	12	23	8	6	1	4	18	12	10	12	8	9	4	0	16	9	12	1	0	0	3	9	14	1	0	0	4	20	1	30	1	7	5	4	23	30	10	23	4	9	26	12	0	4	16	13	10
C11orf57	35	49	90	59	37	29	41	12	49	46	47	32	64	51	33	25	18	34	17	8	22	18	20	17	22	39	30	44	65	68	61	36	16	54	53	37	76	89	88	40	42	20	55	56	25	90	85	30	49
C11orf58	330	376	484	439	426	326	379	278	473	374	456	491	426	401	363	219	285	304	307	164	362	252	321	172	274	326	247	301	586	409	349	406	276	545	487	433	590	494	539	593	499	278	448	453	434	613	392	365	415
C11orf63	3	7	2	1	2	1	0	0	3	2	4	0	3	0	6	0	0	0	0	5	0	0	8	0	10	5	1	0	0	12	2	3	0	0	4	1	5	3	1	0	5	3	5	1	3	7	0	1	3
C11orf65	5	3	5	0	0	0	5	0	11	3	0	3	0	0	12	7	0	0	0	0	0	0	17	0	0	0	0	12	4	6	6	3	1	5	3	0	0	7	2	0	0	0	1	0	1	1	8	7	10
C11orf68	0	0	0	0	0	1	0	0	0	0	0	0	0	0	0	0	0	0	0	0	0	0	0	0	0	0	0	0	0	0	0	0	0	0	0	0	0	0	0	0	0	0	0	0	3	0	1	0	0
C11orf70	23	24	46	41	32	16	33	17	41	34	37	26	33	20	43	31	34	24	31	14	14	12	41	9	34	19	4	0	55	33	31	29	33	33	54	12	31	41	38	51	26	22	33	32	32	60	25	36	38
C11orf71	51	73	94	85	74	45	40	36	52	82	69	71	78	65	50	22	30	40	67	16	33	57	44	29	65	53	37	59	100	78	49	56	62	83	87	62	116	85	59	82	85	23	113	67	64	93	80	39	69
C11orf73	51	57	57	71	57	47	62	40	86	52	75	54	69	44	48	46	15	100	61	23	23	38	53	7	38	53	38	23	102	82	50	60	67	74	59	71	66	53	53	79	50	53	78	52	53	118	54	56	51
C11orf74	20	34	25	39	43	18	39	26	30	53	24	32	29	32	28	32	29	29	19	0	19	78	39	0	23	6	26	19	41	38	17	38	20	42	38	26	39	34	41	50	24	27	29	38	19	65	17	39	41
C11orf80	24	15	19	5	1	7	9	5	26	0	11	11	26	5	7	9	4	8	9	18	12	3	11	6	15	0	4	6	19	14	0	22	16	16	14	8	25	0	19	5	15	9	8	11	3	23	11	17	12
C11orf84	0	0	0	0	0	0	1	0	1	0	0	0	3	0	0	0	0	0	0	0	0	0	0	0	0	1	0	0	0	0	0	0	0	5	0	0	0	8	0	0	0	0	4	0	1	0	0	0	0
C11orf85	0	0	0	0	0	0	0	0	0	0	0	0	0	0	0	0	0	0	0	0	0	0	0	0	0	0	0	0	0	0	0	0	0	0	0	1	0	1	0	0	0	0	0	0	0	0	0	0	0
C11orf86	0	0	0	0	0	0	0	0	0	0	0	0	0	0	0	0	0	0	0	0	0	0	0	0	0	0	0	0	1	0	0	0	0	0	0	0	0	0	0	0	0	0	0	0	0	0	0	0	0
C11orf87	0	0	0	0	0	0	0	0	0	0	0	0	0	0	0	0	0	0	0	0	0	0	0	0	0	0	0	0	0	0	0	0	0	0	0	0	0	0	0	0	0	0	0	0	0	0	0	0	1
C11orf91	0	0	0	0	0	0	0	0	0	0	0	0	0	0	0	0	0	0	0	0	0	4	0	0	0	0	0	0	0	0	0	0	0	0	0	0	0	0	0	0	0	0	0	0	0	0	0	1	0
C11orf94	0	0	0	0	0	0	0	0	0	0	0	0	0	0	0	0	0	0	0	0	0	0	0	0	0	0	0	0	0	0	0	0	0	0	0	2	0	1	0	0	0	0	0	0	0	0	1	0	0
C11orf95	0	0	0	0	0	0	0	0	0	0	0	0	0	0	0	0	0	0	0	0	0	0	0	0	0	0	0	0	0	0	0	0	0	0	0	0	0	0	0	0	0	0	0	0	0	0	0	0	0
C11orf98	902	1212	1174	1268	1014	693	965	704	1106	1015	996	1118	965	982	702	640	646	868	692	575	529	774	800	512	637	635	743	612	1434	1144	847	1077	772	1281	1293	1084	1352	1188	1428	1122	994	762	1067	1037	1017	1626	982	1165	952
C12orf10	147	228	322	239	305	142	195	145	220	166	166	196	175	195	133	120	107	188	59	164	164	131	107	164	149	153	61	129	264	287	151	197	173	270	275	198	251	258	279	231	250	140	253	216	169	259	214	247	169
C12orf29	16	35	45	37	30	32	25	18	35	38	33	28	39	27	49	24	12	12	30	3	24	0	33	3	52	6	36	45	51	47	12	55	29	56	36	27	43	43	40	30	44	14	25	27	25	88	19	42	42
C12orf4	3	2	22	2	10	3	2	5	0	9	9	4	2	6	4	0	0	0	0	0	0	0	0	0	0	0	0	0	8	6	3	2	0	7	17	6	11	17	8	0	13	5	0	1	11	1	1	19	0
C12orf43	87	86	158	134	114	72	131	83	102	112	134	122	118	137	94	76	38	92	81	64	79	36	69	87	49	75	74	69	163	133	73	76	97	155	165	145	193	167	189	141	146	51	130	93	115	179	164	132	118
C12orf45	42	61	86	60	77	29	79	32	68	61	73	76	65	57	75	35	35	5	20	53	23	12	51	23	41	77	56	84	78	73	53	87	38	107	82	59	88	79	87	85	78	52	73	53	65	117	67	30	81
C12orf49	3	0	0	0	0	3	0	0	1	4	0	1	1	0	0	1	0	0	0	0	0	1	0	1	1	0	3	1	0	11	0	0	0	0	0	0	0	0	0	0	2	0	0	0	0	1	0	0	3
C12orf57	527	692	876	957	797	501	531	460	813	814	737	686	855	700	529	356	304	437	504	313	474	432	401	400	395	576	559	561	1022	805	633	710	573	895	913	784	874	1105	953	869	656	462	789	806	647	1009	911	830	729
C12orf60	6	1	0	0	0	3	3	3	1	3	2	0	5	5	0	0	0	0	0	0	0	0	0	0	0	0	0	0	0	0	2	0	0	4	0	3	5	3	1	4	0	4	3	0	1	2	3	1	0
C12orf65	131	181	195	275	167	130	169	115	209	216	221	192	180	158	132	159	107	115	124	60	127	156	72	107	223	52	159	188	266	217	168	172	141	184	224	168	220	209	226	248	191	143	195	143	175	307	167	170	210
C12orf66	12	10	25	10	16	5	3	2	12	1	15	13	11	14	5	1	3	14	1	5	0	6	3	4	4	0	2	5	19	19	5	8	4	11	22	24	21	22	23	14	5	5	24	9	7	25	8	18	11
C12orf71	0	0	0	0	0	0	0	0	0	0	0	0	0	0	0	0	0	0	0	0	0	0	0	0	0	0	0	0	0	0	0	0	0	0	0	0	0	0	0	0	0	0	0	0	0	0	0	0	0
C12orf73	23	32	32	33	43	33	24	22	30	22	48	59	35	20	14	0	0	24	16	0	98	0	20	61	4	0	36	53	38	40	26	36	12	39	44	20	44	32	36	55	40	34	25	29	18	44	34	30	40
C12orf75	27	16	11	18	20	18	19	24	13	18	17	13	22	38	21	19	19	30	13	5	11	3	25	19	24	16	26	12	27	20	19	35	11	31	30	22	15	15	18	15	22	12	20	19	19	36	16	25	18
C12orf76	0	0	0	0	0	0	0	0	0	0	0	0	0	0	0	0	0	0	0	0	0	0	0	0	0	0	0	0	0	0	0	0	0	0	0	0	0	0	0	0	0	0	0	0	0	0	0	0	0
C12orf77	0	0	0	0	2	0	0	1	0	0	0	0	0	0	0	0	0	0	0	0	0	0	0	0	0	0	0	0	0	0	0	0	0	0	0	0	0	0	0	0	0	0	0	0	0	0	0	0	0
C14orf1	125	225	274	288	216	183	177	122	265	182	208	167	147	154	166	91	106	136	112	201	82	292	109	233	77	108	140	90	260	244	147	202	146	228	236	157	243	213	300	317	174	187	231	205	163	314	153	214	207
C14orf119	139	204	136	214	127	131	137	124	109	137	149	177	130	205	88	118	103	137	106	127	65	44	136	136	87	139	140	126	222	173	144	117	123	191	178	136	165	213	190	147	167	94	165	146	128	223	167	121	192
C14orf132	0	2	0	0	0	0	0	1	0	0	0	0	0	0	0	0	0	0	0	0	0	0	0	0	0	0	0	0	0	0	0	0	0	0	0	0	0	3	0	0	0	0	0	0	1	1	0	0	0
C14orf142	15	22	22	26	9	9	22	14	11	8	17	12	21	29	19	0	10	0	80	0	5	0	0	21	0	16	5	37	21	14	25	22	6	18	21	16	19	5	30	31	12	12	18	24	12	20	36	12	18
C14orf159	6	21	19	25	7	22	7	6	12	13	12	7	22	13	27	3	13	13	32	15	25	7	40	0	0	7	11	32	13	20	21	5	5	8	23	5	22	18	17	14	24	12	6	15	13	14	10	25	14
C14orf166	341	437	426	551	379	326	454	285	493	335	432	372	470	423	240	214	240	349	263	237	214	243	270	312	280	369	355	233	613	471	359	374	349	570	489	379	432	553	584	419	505	265	410	369	337	571	456	523	403
C14orf169	0	0	0	0	0	0	0	0	0	0	0	0	0	0	15	1	0	0	2	1	1	0	0	1	0	0	0	0	0	4	0	0	0	0	6	0	0	1	0	0	0	0	0	0	2	0	1	2	2
C14orf178	0	0	0	0	0	0	0	0	0	0	0	0	0	0	0	0	0	0	0	0	0	0	0	0	0	0	0	0	0	0	0	0	0	0	0	0	0	0	0	0	0	0	0	0	0	0	0	0	0
C14orf2	894	979	1184	1385	982	761	858	681	1050	1074	1016	1095	1118	975	842	591	567	804	724	542	604	576	826	658	715	664	693	695	1706	1171	813	856	764	1136	1138	1069	1228	1392	1483	1450	1066	765	1045	1128	903	1626	1042	1160	920
C14orf28	0	0	15	0	0	8	0	0	0	0	0	0	0	8	8	1	7	10	5	0	1	1	9	0	3	0	0	1	0	0	0	0	0	0	29	0	0	0	0	0	2	2	3	3	2	3	3	1	1
C14orf37	0	0	0	0	0	0	0	0	0	0	0	0	0	0	0	0	0	0	0	0	0	0	0	0	0	0	0	0	0	0	0	0	2	0	0	1	0	0	0	0	0	0	0	0	0	0	0	0	0
C14orf79	0	11	0	1	1	3	0	7	4	1	0	0	15	7	1	5	0	0	0	0	0	0	8	0	4	15	4	3	4	4	0	15	0	2	5	1	5	1	4	4	1	2	5	6	4	6	0	2	8
C14orf80	4	3	6	5	0	1	7	8	3	11	6	3	0	4	9	0	2	9	4	1	3	4	1	0	2	13	4	1	0	3	15	15	0	0	9	0	0	11	5	7	6	4	6	5	3	8	4	5	5
C14orf93	1	11	9	9	12	8	2	2	16	8	9	1	14	5	4	0	1	2	0	6	3	3	0	6	7	7	7	6	6	16	9	0	3	11	14	17	8	22	8	0	10	4	9	2	7	31	3	5	1
C15orf26	0	0	0	4	2	0	0	1	0	0	0	0	0	0	0	0	0	0	0	0	0	0	0	0	0	0	3	0	0	0	0	4	0	0	0	0	0	0	0	0	0	0	0	1	0	1	0	3	0
C15orf27	0	0	0	0	0	0	0	0	0	0	0	0	0	0	0	0	0	0	0	0	0	0	0	0	0	0	0	0	0	0	0	0	0	0	0	0	0	0	0	0	1	0	0	1	3	0	0	2	0
C15orf39	14	1	25	10	17	0	2	0	25	1	9	7	14	19	3	0	0	1	0	1	0	2	0	0	0	1	1	0	27	53	3	0	0	66	25	7	31	59	60	18	4	2	23	3	29	22	6	33	2
C15orf40	69	135	126	191	124	132	116	73	123	120	103	122	121	170	103	56	53	215	73	38	120	132	103	115	44	109	56	26	128	134	103	139	96	143	166	127	188	150	175	152	129	83	146	163	105	200	123	126	107
C15orf41	7	4	1	10	12	9	7	1	7	7	3	10	3	8	7	14	0	0	0	8	0	10	14	0	4	8	0	0	4	12	7	3	1	1	9	12	6	10	13	12	14	4	7	8	4	14	9	4	0
C15orf48	29	22	25	27	16	19	25	11	19	28	43	33	26	47	16	10	3	9	16	1	29	42	7	18	12	10	29	20	48	30	28	40	21	37	22	22	30	19	37	34	32	16	44	27	22	17	19	36	33
C15orf52	0	0	0	0	0	0	0	0	0	0	0	0	0	0	0	0	0	0	0	0	0	0	0	0	0	0	0	0	0	0	0	0	0	0	0	0	0	0	0	0	0	0	0	3	0	0	0	0	0
C15orf56	0	0	0	0	0	0	0	0	0	0	0	0	0	0	0	0	0	0	0	0	0	0	0	0	0	0	0	0	0	0	0	0	0	0	0	0	0	0	0	0	0	0	0	0	0	0	0	0	0
C15orf57	17	28	23	21	17	19	5	6	12	19	10	18	17	28	9	19	11	6	4	19	1	49	0	1	0	0	9	19	30	8	15	14	6	16	29	22	13	27	49	15	15	6	15	21	9	19	20	27	29
C15orf59	0	0	0	0	0	0	0	0	0	0	0	0	0	0	0	0	0	0	0	0	0	0	0	0	0	0	0	0	0	0	0	0	0	0	0	0	0	0	0	0	0	0	0	0	0	0	0	0	0
C15orf61	99	106	122	127	105	77	110	71	136	97	97	115	113	108	89	60	61	75	79	51	86	60	99	63	94	29	82	116	155	106	80	88	56	111	152	145	189	113	168	111	106	74	118	114	82	200	97	128	101
C15orf62	0	0	0	0	0	0	0	0	0	0	0	0	0	0	0	0	0	0	0	0	0	0	0	0	0	0	2	0	4	0	0	0	0	0	0	0	0	0	0	0	3	0	0	0	0	0	0	0	0
C15orf65	0	13	4	12	0	8	0	0	1	5	5	1	11	7	0	4	0	0	0	4	7	0	0	0	6	4	6	0	6	5	3	1	3	11	9	7	8	2	3	5	3	1	3	4	11	0	6	2	11
C16orf13	238	315	384	378	291	243	312	178	396	261	251	297	292	299	188	154	128	239	217	183	167	186	154	234	286	167	160	196	424	331	260	326	203	372	383	312	415	321	446	339	302	209	330	335	259	430	294	320	322
C16orf45	3	6	8	4	8	0	4	8	3	4	2	6	3	9	6	0	0	12	0	0	0	0	0	0	12	0	21	0	10	7	4	4	2	14	1	10	5	11	0	7	3	1	2	3	7	9	9	10	7
C16orf46	3	0	1	1	0	0	0	0	0	0	0	2	10	0	0	0	0	3	0	0	0	2	0	0	0	0	0	0	2	0	2	0	0	2	3	2	2	0	2	2	3	0	0	0	4	0	0	1	1
C16orf52	0	0	0	0	0	0	0	0	0	0	0	0	0	0	0	0	0	0	0	0	0	0	0	0	0	0	0	0	0	0	0	0	0	0	0	4	0	1	0	0	0	0	0	0	0	0	1	0	0
C16orf58	7	4	7	12	0	0	0	0	2	0	0	9	14	16	2	2	0	1	0	1	0	2	1	3	3	1	4	1	0	0	0	0	22	0	0	0	0	0	0	66	2	1	8	6	4	11	8	5	5
C16orf59	126	162	167	145	137	102	122	63	131	130	84	155	130	130	95	67	67	97	87	65	97	102	117	64	80	74	106	101	147	168	111	114	93	147	177	102	201	114	222	156	106	110	160	160	107	207	95	156	107
C16orf62	0	0	0	0	0	0	0	0	0	0	0	0	0	0	0	0	0	0	0	0	0	0	0	0	0	0	0	0	0	0	0	0	0	0	0	0	0	0	0	0	0	0	0	0	0	0	0	0	0
C16orf70	3	17	40	26	23	14	40	9	29	12	52	19	15	24	20	8	8	26	10	11	17	19	6	18	28	6	2	0	31	8	8	21	23	74	40	35	31	19	47	21	14	13	45	32	25	53	14	17	21
C16orf71	0	0	1	0	0	1	3	4	1	0	2	1	0	1	0	0	0	0	0	0	0	0	0	0	0	0	0	0	0	0	0	0	0	0	0	4	3	4	0	2	3	0	0	0	0	0	0	2	4
C16orf72	0	0	0	1	0	1	0	0	0	0	0	0	0	0	0	0	0	0	0	0	0	0	0	0	0	0	0	0	1	0	0	0	0	0	0	0	0	1	0	0	0	0	0	0	0	0	0	0	0
C16orf74	2	0	0	1	3	0	1	1	0	5	17	3	3	7	5	5	1	1	5	0	2	7	1	0	0	0	0	0	9	0	5	9	0	5	5	11	1	3	3	0	2	1	6	5	2	7	1	4	4
C16orf86	0	0	9	2	4	0	0	0	0	2	2	0	0	0	0	0	0	0	1	0	0	0	0	3	0	0	0	0	0	0	0	0	0	0	0	0	0	0	0	0	0	0	3	2	0	3	2	1	0
C16orf87	9	25	14	25	15	18	3	11	11	5	6	10	10	7	21	0	0	0	17	43	0	25	47	12	8	0	4	4	11	6	7	5	22	8	20	21	22	18	13	11	9	10	17	7	4	20	19	23	15
C16orf89	0	0	0	0	0	0	0	0	0	0	0	0	0	0	0	0	0	0	0	0	0	0	0	0	0	0	0	0	0	0	0	0	0	0	0	0	0	0	0	0	0	0	0	0	0	0	0	0	0
C16orf91	28	26	34	33	34	16	25	28	24	16	32	25	18	16	21	2	34	51	10	14	42	12	0	18	4	10	14	2	46	42	18	22	11	26	57	21	45	25	19	36	17	8	16	32	13	26	50	30	55
C16orf93	41	42	46	34	29	37	34	30	63	37	41	36	28	25	24	31	43	29	35	5	29	17	16	20	25	14	37	21	55	61	20	2	29	41	73	20	79	43	43	55	29	33	33	53	39	69	22	39	40
C16orf95	13	15	6	21	19	7	7	4	18	22	15	11	21	14	9	3	15	21	15	0	0	6	18	9	9	18	6	0	12	21	14	24	8	12	16	6	22	11	13	28	17	5	19	10	19	17	17	15	10
C17orf100	3	15	5	12	11	6	8	6	5	5	6	13	9	6	6	0	0	13	14	1	4	26	0	0	0	4	5	11	23	8	8	6	6	10	0	2	6	10	6	15	1	8	11	13	7	7	7	3	13
C17orf104	0	0	0	0	0	0	0	0	0	0	0	0	0	0	0	0	1	0	0	0	0	0	0	0	0	0	0	1	0	0	0	0	0	0	0	0	0	0	0	0	0	0	0	2	1	0	0	5	0
C17orf107	0	0	0	0	0	0	0	0	0	0	0	0	0	0	0	0	0	0	0	0	0	0	0	0	0	0	0	0	0	0	0	0	0	0	0	0	0	0	0	0	0	0	0	0	0	0	0	0	0
C17orf47	0	0	0	0	0	0	0	0	0	0	0	0	0	0	0	0	0	0	0	0	0	0	0	0	0	0	0	0	0	0	0	0	0	0	0	0	0	0	0	0	0	0	0	0	0	0	0	0	0
C17orf49	159	228	195	270	173	161	168	130	216	180	211	222	220	153	141	122	70	206	98	98	63	108	126	161	115	147	161	150	255	223	163	221	130	250	251	193	238	258	253	270	186	121	184	205	181	269	249	254	189
C17orf51	3	3	2	17	11	2	1	8	16	7	10	5	3	11	3	4	0	1	4	1	6	7	2	1	9	4	4	6	7	6	11	7	2	4	10	25	0	15	8	7	0	6	4	20	9	8	6	12	3
C17orf53	21	10	27	41	15	2	7	1	25	9	38	30	16	13	19	0	6	8	11	2	3	2	8	5	5	7	4	8	21	37	1	16	0	38	29	73	66	38	35	8	24	11	15	9	37	32	29	28	5
C17orf58	30	38	38	42	35	39	16	22	42	21	30	50	30	30	19	0	2	33	31	18	18	51	42	6	33	42	9	6	78	23	32	23	32	67	29	59	19	23	38	27	41	18	38	26	44	52	37	34	22
C17orf59	0	0	20	0	0	0	16	0	0	0	0	0	0	0	0	0	0	1	1	0	1	1	1	0	0	0	0	1	0	0	0	0	0	0	0	0	0	45	0	0	3	1	2	2	2	4	2	4	1
C17orf62	89	133	150	155	131	86	152	105	131	116	134	118	114	142	78	67	91	84	41	50	87	102	58	74	141	91	113	134	176	101	103	130	88	158	139	178	203	205	139	85	121	92	137	125	84	189	187	165	79
C17orf67	0	3	3	1	2	5	1	3	5	1	0	7	0	5	8	0	28	0	0	0	8	0	0	0	0	0	0	0	6	0	6	2	0	0	4	0	0	0	19	0	4	3	0	4	7	7	0	0	0
C17orf75	31	28	49	43	25	29	31	16	41	29	43	20	36	26	52	16	0	12	19	43	36	65	9	26	26	19	7	53	45	30	32	41	19	34	51	28	48	22	37	60	16	23	19	61	27	54	32	48	37
C17orf80	10	12	34	21	18	9	25	9	24	27	28	25	13	14	12	38	0	7	7	11	0	12	14	1	18	7	6	3	35	8	27	21	21	23	21	28	41	23	17	17	34	5	33	23	3	20	12	45	11
C17orf85	42	39	65	57	34	34	40	24	52	52	57	58	65	28	54	33	16	22	30	17	40	40	28	30	39	25	32	42	97	47	28	43	34	30	34	73	75	98	69	50	54	33	46	54	49	74	36	56	52
C17orf89	55	63	128	90	80	38	66	53	85	80	121	72	60	68	53	32	38	43	57	49	49	57	55	43	65	45	43	44	89	78	64	148	59	64	143	70	89	73	92	83	79	46	84	94	69	126	75	73	78
C17orf96	0	0	0	0	0	0	0	0	0	0	0	0	0	0	0	0	0	0	0	0	0	0	0	0	0	0	0	0	0	0	0	0	0	0	0	4	0	0	1	0	0	0	0	0	0	0	0	0	0
C17orf97	6	0	6	0	6	0	3	0	6	12	3	6	3	6	1	2	0	0	4	3	0	0	0	0	0	0	2	1	9	0	3	5	0	5	7	0	5	20	21	0	5	2	5	3	0	6	3	4	6
C17orf98	0	0	0	1	3	0	2	2	1	0	0	0	0	0	0	0	0	0	0	0	0	0	0	0	12	0	0	0	3	0	0	1	0	0	0	0	0	0	1	5	0	1	2	4	0	0	0	0	0
C18orf21	90	69	129	153	100	78	77	78	110	90	87	55	73	101	76	61	103	30	68	84	57	91	11	103	11	72	149	53	113	89	79	75	95	134	114	95	98	133	98	110	102	58	129	132	74	102	92	90	85
C18orf25	8	15	11	9	15	5	26	1	14	10	10	16	7	10	25	12	4	3	14	10	16	9	4	3	7	0	4	48	13	18	10	13	0	7	15	18	5	15	2	39	7	6	1	5	19	14	20	3	37
C18orf32	175	232	315	284	223	185	217	193	286	206	201	212	236	229	181	76	117	183	216	129	155	267	213	124	208	198	147	165	255	268	214	248	187	274	280	230	284	251	291	262	223	162	257	235	172	350	223	246	276
C18orf54	0	2	0	0	0	0	0	0	4	0	0	0	0	0	0	0	0	0	0	0	0	0	0	0	0	0	0	0	6	0	0	0	0	0	0	0	0	0	3	3	0	0	0	0	0	0	1	2	0
C18orf65	0	0	3	0	0	0	0	0	0	0	0	7	0	6	0	0	8	0	0	0	0	0	0	0	0	0	0	0	1	1	0	0	0	0	0	0	0	0	0	0	0	0	0	0	0	0	3	0	0
C18orf8	32	14	61	23	44	17	31	29	22	11	23	31	16	26	32	15	0	38	36	24	27	63	22	6	0	0	45	2	52	42	10	52	63	21	42	0	0	21	21	52	32	25	31	30	18	37	18	39	32
C19orf12	4	10	1	6	4	0	3	0	0	0	26	3	7	4	5	1	0	1	0	3	6	1	1	3	0	2	3	1	10	19	0	0	0	0	0	39	0	4	6	4	4	6	2	2	14	5	4	6	1
C19orf24	15	0	3	0	7	15	0	0	11	3	0	7	0	3	0	12	0	1	0	2	0	4	13	0	11	3	3	4	0	0	0	0	0	0	0	0	0	0	0	0	3	0	7	8	2	7	0	8	3
C19orf25	235	327	400	381	340	262	265	237	324	278	368	313	262	344	227	182	128	178	167	205	171	171	294	217	205	290	341	181	392	308	256	351	273	378	403	268	428	427	411	386	302	250	387	274	317	546	288	330	268
C19orf26	0	0	0	0	0	0	0	0	0	0	0	0	0	0	0	0	0	0	0	0	0	0	0	0	0	0	0	0	0	0	0	0	0	0	0	0	0	0	0	0	0	0	1	0	0	0	0	0	0
C19orf33	4203	6598	6393	7606	5637	4104	4975	3877	6137	5812	5108	5729	5191	4803	3968	3162	3433	4273	4900	3283	3399	4253	4465	3215	3441	3904	4401	3807	7787	5935	4448	5640	5044	6438	6942	5152	7390	5920	6754	5945	5419	4136	6358	6071	4739	8676	4796	5839	5193
C19orf38	0	0	0	0	0	0	0	0	0	0	0	0	0	3	0	0	0	0	0	0	0	0	0	0	0	0	0	0	0	0	0	0	0	0	0	0	0	0	0	0	0	0	2	0	0	0	0	0	0
C19orf43	38	92	72	67	54	58	56	65	88	60	60	67	36	32	25	36	38	46	54	49	39	33	47	67	42	46	39	51	75	68	60	26	45	96	84	53	72	65	77	59	52	46	63	65	52	93	58	63	59
C19orf44	2	0	5	7	5	1	0	0	0	1	0	0	2	0	1	0	0	0	0	1	0	1	1	1	0	0	1	0	11	2	1	0	2	12	0	2	1	1	7	0	0	0	0	0	7	3	5	10	0
C19orf47	7	11	5	5	8	0	5	4	2	4	23	1	10	14	11	2	2	7	2	5	4	2	3	1	4	5	4	6	0	0	0	0	11	5	2	17	14	11	26	29	7	4	3	5	12	15	9	9	11
C19orf48	486	671	785	901	750	500	677	451	697	606	889	850	735	681	487	262	429	312	447	279	299	628	361	692	495	346	575	575	990	765	555	743	556	918	844	852	980	840	916	799	720	484	677	743	767	1150	648	789	652
C19orf52	0	1	0	5	2	3	1	2	5	0	2	0	0	0	2	0	2	9	5	0	6	0	0	3	2	0	0	5	0	0	2	0	11	0	0	2	0	0	0	0	0	1	1	1	1	1	2	1	2
C19orf53	2103	3339	3991	4246	3537	2336	3102	2419	3631	3594	3279	3763	2882	3018	2155	1717	1693	2181	2528	2158	1979	2668	2265	2231	2215	1776	2948	1925	4512	3748	2791	3211	2601	3939	4105	3443	4616	3539	4244	3599	3050	2652	3623	3604	3206	5408	2675	3557	2778
C19orf54	0	0	8	0	0	0	0	0	0	0	0	0	0	0	0	0	1	1	0	1	0	0	0	0	0	0	0	1	0	0	4	0	0	0	0	1	0	0	0	1	0	0	0	5	0	0	0	0	0
C19orf57	1	0	0	0	1	0	0	2	0	0	0	1	0	0	0	0	0	0	0	0	0	0	0	0	0	0	0	0	0	0	0	0	0	2	0	0	2	4	1	0	0	0	0	3	0	3	0	0	0
C19orf60	147	197	199	212	136	89	209	76	205	177	128	140	145	169	110	73	112	137	193	126	116	84	70	56	137	179	17	28	184	175	135	114	127	131	149	201	342	250	271	166	153	121	190	175	188	250	146	152	144
C19orf66	131	179	205	203	199	165	183	175	218	167	162	207	152	193	103	94	86	154	171	102	167	99	100	154	184	72	207	126	213	159	131	172	172	206	240	155	283	268	226	189	159	147	209	166	157	258	187	214	189
C19orf68	3	3	3	0	0	0	0	0	1	0	1	0	0	1	1	0	0	0	0	1	0	0	0	0	0	0	0	1	2	0	2	0	0	1	0	2	2	0	0	2	0	0	0	1	0	3	1	0	0
C19orf70	538	634	690	942	660	448	577	507	651	567	632	658	658	628	584	334	494	408	550	413	349	476	343	354	374	410	562	467	987	796	466	594	489	755	756	684	889	817	803	877	612	474	586	635	581	1014	667	764	745
C19orf71	0	0	0	0	2	1	0	0	0	0	0	0	0	0	0	0	0	0	0	0	0	0	0	0	0	0	0	0	0	0	0	0	0	0	0	0	0	0	0	0	0	0	0	0	0	0	0	0	0
C19orf73	7	11	20	9	23	10	7	4	29	14	18	18	5	4	19	0	8	32	13	2	8	13	0	27	0	0	0	5	17	11	7	17	18	8	15	15	15	18	42	13	4	13	27	24	11	21	14	13	7
C1D	20	15	8	19	16	14	15	2	16	13	14	24	26	27	8	2	22	2	0	0	0	2	25	11	0	31	8	56	18	4	15	21	10	14	29	28	15	19	30	9	19	10	19	9	20	25	19	12	18
C1GALT1	13	14	22	26	32	16	13	9	22	10	20	25	13	15	12	30	34	7	19	0	8	17	0	10	10	16	15	0	36	14	19	30	12	16	32	6	14	17	14	35	18	4	30	28	17	27	13	19	17
C1GALT1C1	5	11	10	4	6	13	6	5	6	5	3	10	10	4	7	9	0	8	0	0	6	5	2	8	3	7	4	11	6	9	14	8	7	22	12	8	21	19	11	3	3	1	16	6	8	9	3	1	2
C1GALT1C1L	0	0	0	0	0	0	0	0	0	0	0	1	3	0	0	0	0	0	0	0	0	0	0	0	0	0	0	0	2	0	1	0	0	0	0	0	0	3	0	0	0	0	0	3	2	2	0	0	0
C1QBP	266	333	381	425	339	222	295	244	406	246	303	309	302	280	181	232	253	209	271	203	235	247	175	218	238	197	285	150	554	349	204	277	237	363	462	310	435	303	303	303	361	203	401	317	300	390	288	317	287
C1QL1	0	1	0	0	0	0	0	0	0	0	3	0	0	0	0	0	0	0	0	0	0	0	0	0	0	0	0	1	0	0	0	0	0	0	0	0	0	0	0	0	0	0	1	0	0	2	0	2	0
C1QL4	0	0	0	0	0	0	0	0	0	0	0	0	0	0	0	0	0	0	0	0	0	0	0	0	0	0	0	0	0	0	0	0	0	0	0	0	0	0	0	0	0	0	0	0	0	0	0	0	0
C1QTNF1	2	0	0	0	0	2	0	0	0	0	0	0	7	0	0	4	0	0	0	1	0	0	0	0	1	0	0	1	0	0	0	0	0	0	0	0	0	0	0	0	1	0	0	0	0	0	0	2	1
C1QTNF2	0	0	0	0	0	5	5	0	0	13	0	0	0	0	2	0	2	3	2	0	0	0	0	8	0	0	0	0	0	0	0	0	0	0	0	11	6	2	0	4	4	0	1	1	0	3	5	0	0
C1QTNF5	0	0	0	2	0	0	0	0	0	0	0	0	0	0	0	0	0	0	0	0	1	0	0	0	0	0	0	0	0	0	0	0	0	0	0	0	0	0	0	0	0	0	0	0	0	0	0	0	0
C1QTNF6	8	0	8	15	5	8	11	9	3	4	9	10	9	3	9	0	0	4	14	1	0	3	1	13	1	4	0	4	16	5	0	0	0	43	0	16	0	70	0	0	8	4	8	6	19	17	10	8	5
C1QTNF9B-AS1	0	1	1	0	1	0	0	0	10	0	4	0	2	6	1	0	0	0	0	0	0	0	0	16	0	0	0	0	3	2	3	1	3	1	0	0	4	3	4	0	1	0	3	2	0	3	0	3	2
C1R	38	68	73	69	72	90	56	33	53	57	158	54	72	31	45	15	21	27	37	86	25	22	26	99	26	43	33	8	86	136	64	49	18	34	68	226	92	147	73	51	70	35	60	90	143	132	43	60	41
C1RL	19	15	21	34	33	8	11	9	30	24	22	18	25	23	13	6	1	1	30	12	0	5	6	8	12	15	11	5	34	37	17	24	19	40	20	38	33	46	18	24	29	7	21	23	34	20	38	20	18
C1S	3	1	1	6	2	4	2	7	0	3	13	12	0	3	3	0	21	0	17	0	0	0	0	4	0	0	21	0	0	0	13	7	1	1	9	1	0	0	5	7	3	1	3	3	1	8	10	6	0
C1orf101	0	0	0	0	0	0	0	0	0	0	0	0	0	0	0	0	0	3	0	0	0	0	0	0	0	0	0	0	0	0	0	0	0	0	0	0	0	0	0	0	0	0	0	0	0	0	3	0	0
C1orf106	10	3	10	15	17	11	1	4	18	29	34	8	28	33	22	7	1	4	14	4	0	8	4	8	6	10	4	8	21	37	19	0	5	39	51	52	21	45	39	9	3	5	8	66	34	27	24	10	13
C1orf109	51	66	90	91	78	76	72	47	84	74	66	95	85	54	67	31	19	79	36	54	26	61	61	23	37	120	74	61	90	78	82	55	78	106	80	99	96	96	89	65	87	62	80	81	111	118	56	51	62
C1orf112	4	9	1	9	2	4	2	0	0	0	8	2	6	0	6	15	3	12	0	3	0	0	0	1	0	0	0	0	1	10	0	1	7	2	0	7	2	1	13	5	15	0	0	2	3	6	1	1	6
C1orf115	0	0	0	1	2	0	0	0	0	1	0	0	0	0	0	0	0	0	0	0	0	11	0	0	0	0	0	0	0	0	0	0	0	0	0	0	0	0	0	0	0	0	0	0	0	0	0	0	0
C1orf116	11	27	63	22	44	10	8	10	25	14	66	31	41	44	0	5	4	13	4	15	2	16	6	15	10	7	9	1	54	54	17	1	8	41	25	92	75	78	89	13	13	9	24	26	59	17	42	60	28
C1orf122	33	63	63	71	62	41	50	59	72	73	96	72	53	70	81	57	54	108	66	42	22	27	54	41	26	49	24	79	63	67	60	99	37	57	83	91	94	44	59	102	57	28	74	57	67	99	65	71	96
C1orf123	71	154	125	189	85	91	78	77	104	112	50	105	145	122	45	55	50	73	76	93	60	45	73	58	101	60	96	101	154	121	82	118	100	118	131	107	132	151	120	106	113	73	134	128	95	142	133	125	56
C1orf131	151	166	177	273	222	153	169	85	189	218	171	163	200	173	112	95	61	142	127	88	170	136	181	90	95	154	88	156	293	234	153	228	135	245	179	174	208	178	260	141	212	137	128	228	167	258	153	188	196
C1orf137	0	0	0	0	0	0	0	0	0	0	0	0	1	0	0	0	0	0	0	0	0	0	0	0	0	0	0	0	0	0	0	0	0	2	0	0	0	0	0	0	0	0	0	0	0	2	0	0	0
C1orf159	27	17	21	29	9	7	12	14	30	8	24	14	23	24	3	3	7	0	4	12	2	1	6	17	3	27	6	2	26	35	0	2	2	71	5	74	17	62	11	26	7	9	23	20	29	34	24	20	24
C1orf168	0	2	0	0	2	0	0	0	0	0	1	0	1	0	0	0	0	0	0	0	0	0	0	0	0	0	0	0	0	3	0	0	0	0	0	0	0	0	0	0	0	0	0	0	1	0	0	0	0
C1orf174	15	33	29	38	28	23	31	26	21	31	12	20	38	24	31	7	21	28	2	5	78	23	13	10	7	42	34	7	23	23	16	48	30	51	36	13	17	45	22	27	28	24	32	28	27	34	14	31	32
C1orf186	0	0	0	0	0	0	3	0	0	0	0	0	5	0	0	0	0	0	0	0	0	0	0	0	0	0	0	0	0	0	0	0	0	0	0	0	0	0	0	1	0	0	0	0	3	0	2	0	0
C1orf189	0	0	0	0	0	0	0	0	0	0	3	0	0	0	0	0	0	0	0	0	0	0	0	0	6	0	0	0	0	0	0	0	0	0	0	0	0	0	0	0	0	3	0	0	0	0	0	0	0
C1orf198	51	17	0	4	34	17	0	8	8	4	12	8	4	0	4	4	3	2	7	4	4	12	8	10	13	5	5	9	0	0	0	0	0	0	0	0	78	0	78	19	12	5	12	4	20	27	18	12	8
C1orf21	9	14	15	17	12	7	13	17	8	9	29	19	15	10	8	4	0	0	0	2	0	2	37	9	0	0	14	32	30	12	9	2	9	18	4	22	45	26	18	16	13	11	6	22	9	28	22	12	15
C1orf210	10	14	35	20	20	14	5	7	15	15	50	47	17	36	15	8	1	13	7	10	10	13	5	8	11	7	10	8	48	27	9	39	13	45	40	23	60	29	21	19	26	10	33	18	35	49	12	28	19
C1orf216	7	0	0	3	14	0	3	0	3	0	0	0	0	0	0	2	0	0	1	3	1	1	0	0	2	2	0	1	0	0	0	0	14	14	0	0	0	0	0	0	0	1	2	2	0	2	3	2	3
C1orf226	0	0	0	0	0	0	0	0	0	0	0	0	0	0	0	0	0	0	0	0	0	0	0	0	0	0	0	0	0	0	0	0	0	0	0	0	0	0	0	0	0	0	0	0	0	0	0	0	0
C1orf228	2	4	0	0	0	0	1	0	0	0	0	0	1	0	0	0	0	0	0	0	0	0	0	0	0	0	0	0	0	4	0	0	3	0	1	0	0	0	0	0	0	0	0	0	0	0	0	0	0
C1orf229	0	0	0	0	0	0	0	0	0	0	0	0	0	0	0	0	0	0	0	0	0	0	0	0	0	0	3	0	0	0	0	0	0	0	0	1	0	0	0	0	0	0	0	0	0	1	0	0	0
C1orf27	5	12	25	11	10	23	14	3	6	11	6	24	5	12	2	9	21	8	0	3	23	12	8	11	23	9	5	3	17	9	9	29	4	4	12	1	7	9	12	29	10	7	17	12	16	19	3	14	8
C1orf35	125	115	172	160	116	94	109	89	116	109	113	124	154	59	97	83	85	133	84	58	98	68	69	53	108	61	89	88	193	140	74	107	109	155	136	105	126	176	121	176	148	98	97	128	98	159	139	112	130
C1orf43	251	320	316	372	282	201	268	161	293	220	288	300	215	261	226	96	149	78	284	185	71	222	92	371	145	156	134	114	511	352	156	272	207	424	283	419	348	328	389	348	314	149	299	256	320	420	348	287	271
C1orf50	47	81	68	92	75	35	68	37	46	46	42	71	50	40	36	25	19	33	42	29	47	48	44	25	56	24	54	43	51	76	36	53	57	77	44	40	99	92	90	70	63	40	59	57	44	84	58	52	78
C1orf52	28	58	47	68	47	45	46	40	75	37	53	48	52	36	40	32	38	8	8	19	27	27	32	51	55	23	53	38	95	49	31	62	55	65	43	34	84	67	63	47	44	38	58	61	46	100	41	44	44
C1orf53	25	15	26	27	28	14	22	13	15	28	15	27	27	30	18	0	0	0	0	20	41	0	11	20	23	5	29	65	45	19	17	26	9	18	31	16	29	24	30	27	25	14	17	32	28	30	30	18	10
C1orf56	33	33	50	27	20	17	24	15	31	35	32	20	30	12	29	12	4	23	6	22	20	26	13	2	48	15	8	45	17	21	34	38	22	31	44	24	39	22	53	28	17	30	27	26	23	62	20	37	20
C1orf74	9	10	9	14	16	7	4	2	12	5	2	10	5	5	6	0	3	0	3	9	0	3	3	9	9	14	0	6	20	13	6	5	0	16	13	1	11	11	12	15	10	13	6	0	5	14	6	12	9
C2	0	2	8	6	0	0	6	0	0	0	2	6	0	0	2	11	0	0	0	0	3	0	0	3	0	0	0	0	6	0	9	0	0	0	0	0	7	3	3	0	0	0	0	8	4	0	6	2	0
C20orf141	0	2	0	0	9	0	1	0	0	0	0	0	1	0	0	0	0	0	4	0	0	0	0	0	0	0	0	0	2	2	0	1	0	4	0	0	0	0	0	0	0	0	0	0	0	0	0	0	7
C20orf144	0	0	2	0	0	2	0	0	0	0	0	3	0	1	0	0	0	0	0	0	0	0	0	0	0	0	0	0	0	0	0	0	0	2	0	0	0	0	4	0	0	0	0	0	0	0	2	6	0
C20orf194	4	0	4	0	6	4	0	0	0	0	12	0	0	0	0	0	0	0	0	0	0	0	0	0	0	4	4	0	0	7	0	0	0	0	7	0	0	7	14	3	0	4	0	0	0	9	4	5	0
C20orf196	24	4	8	22	4	15	8	4	10	16	18	8	10	17	15	10	2	8	4	22	4	2	2	10	0	10	24	8	8	9	14	11	12	27	21	9	12	19	19	16	14	4	13	21	9	21	9	19	12
C20orf197	0	0	1	0	0	0	1	0	3	0	0	0	0	0	0	0	0	0	0	0	0	0	0	0	0	0	0	0	0	3	3	0	0	0	0	0	0	0	0	0	0	0	0	0	0	0	1	0	0
C20orf202	0	0	0	0	0	0	0	0	0	0	0	0	0	0	0	0	0	0	0	0	0	0	0	0	0	0	0	0	0	0	0	0	0	0	0	0	0	0	0	0	0	0	0	0	0	0	0	0	0
C20orf24	5	51	27	20	15	18	25	11	19	18	12	29	13	17	8	14	9	10	18	19	13	11	10	6	22	5	22	14	20	10	20	20	35	15	27	20	22	15	30	32	20	12	22	21	15	36	18	21	21
C20orf27	291	268	372	408	332	255	309	178	390	298	372	325	275	319	245	137	160	217	199	203	101	130	266	315	200	235	114	139	484	445	235	337	205	374	397	509	441	434	415	403	352	181	335	344	359	557	305	354	319
C20orf96	0	2	4	6	6	12	0	10	2	3	8	6	7	6	2	7	1	0	0	0	4	6	0	28	0	1	9	1	14	3	6	0	16	6	2	6	4	0	7	10	6	5	5	11	1	16	6	4	3
C21orf140	0	0	0	0	0	0	0	0	0	0	0	0	0	0	0	0	0	0	0	0	0	0	0	0	0	0	0	0	0	0	0	0	0	0	0	0	0	0	0	0	0	0	0	0	0	0	1	0	0
C21orf2	13	30	7	29	14	12	5	7	11	10	17	14	25	22	10	0	5	3	13	23	30	5	0	11	17	17	13	1	20	6	0	6	0	20	27	20	62	0	27	20	10	16	16	22	11	24	11	17	16
C21orf33	122	194	231	259	159	150	173	119	170	177	183	229	238	157	93	66	55	71	114	115	141	171	224	117	110	152	110	115	242	179	185	198	113	216	271	196	177	217	266	215	188	133	197	190	163	282	150	198	198
C21orf58	103	98	158	150	124	72	87	65	146	147	137	132	161	111	78	47	52	82	80	14	59	71	89	96	70	75	78	73	171	117	76	120	117	118	209	171	206	204	115	144	91	104	136	164	139	186	116	104	115
C21orf59	139	256	257	271	209	152	210	152	271	193	211	225	285	207	178	40	68	217	189	108	161	55	180	167	96	236	124	267	318	274	173	251	145	301	235	222	299	283	267	264	245	154	217	270	185	308	175	241	264
C21orf62	0	0	0	0	0	0	0	0	0	0	0	0	0	0	0	0	0	0	0	0	0	0	0	0	0	0	0	0	0	0	0	0	0	0	0	0	2	0	0	0	0	0	0	0	0	0	0	0	0
C21orf91	9	0	0	8	5	0	8	3	9	3	13	15	3	5	9	7	12	0	0	7	0	14	0	0	1	5	0	7	10	0	11	9	6	6	7	4	2	7	12	11	6	8	8	9	1	14	6	3	4
C22orf23	1	4	6	13	6	0	3	10	3	10	3	2	3	8	7	1	7	6	4	7	4	3	7	0	0	0	3	0	8	5	8	4	1	9	4	7	5	15	8	3	1	0	7	4	1	5	14	0	7
C22orf24	0	0	0	0	0	0	0	0	0	0	0	0	0	0	0	0	0	0	0	0	0	0	0	0	0	0	0	0	0	0	0	0	0	0	0	0	0	0	0	0	0	0	0	0	0	0	0	0	0
C22orf29	0	0	0	0	0	0	0	0	0	0	2	0	0	0	1	0	0	0	0	1	0	0	0	4	0	0	5	0	0	0	0	0	0	0	0	0	0	0	0	0	0	0	0	0	0	0	0	0	1
C22orf39	0	0	0	0	0	0	0	0	0	0	0	0	0	0	0	0	0	0	0	0	0	0	8	0	2	0	0	0	0	0	2	0	0	0	0	0	0	0	0	0	0	0	4	0	0	0	0	0	0
C22orf46	0	0	0	0	0	0	0	0	0	0	0	0	0	0	0	0	0	0	0	0	0	0	0	0	0	0	0	0	0	2	0	0	0	0	0	0	0	0	0	0	0	0	0	0	0	0	0	0	0
C2CD2	1	0	0	0	0	0	0	0	0	0	0	0	0	0	0	2	0	0	0	0	0	0	0	0	0	7	0	0	0	0	0	1	0	0	0	0	0	0	0	0	0	0	0	5	0	0	0	0	0
C2CD2L	0	3	0	0	0	0	0	0	0	0	1	0	0	0	0	0	0	0	0	0	0	0	0	0	0	0	0	0	0	0	0	0	0	3	0	0	0	0	2	0	0	0	1	0	5	0	3	0	0
C2CD3	22	17	37	21	16	14	17	10	25	15	18	37	24	22	22	25	8	15	4	14	14	2	25	8	39	14	7	11	30	43	16	6	16	22	28	20	45	21	13	39	21	21	25	22	26	39	22	21	8
C2CD4C	0	0	0	0	0	0	0	0	0	0	0	0	0	0	0	0	0	0	0	0	0	0	0	0	0	0	0	0	0	0	0	0	0	0	0	0	0	0	0	0	0	0	0	0	0	0	0	0	0
C2CD4D	0	0	0	0	0	0	0	0	0	0	0	0	0	0	0	0	0	0	0	0	0	3	0	0	0	0	0	0	0	0	0	0	0	0	0	0	0	0	0	0	0	0	0	0	0	0	0	0	0
C2CD5	0	0	0	0	0	1	0	0	3	0	0	0	0	0	0	0	0	0	0	0	0	0	0	0	0	0	0	5	0	0	0	0	1	4	1	0	0	0	0	0	0	0	0	0	0	0	5	0	0
C2orf15	6	11	6	12	10	5	11	6	0	7	10	3	8	14	7	1	0	12	11	0	17	5	5	5	0	0	5	6	11	8	0	2	16	10	2	5	17	19	11	8	8	3	8	10	4	8	8	16	9
C2orf27A	0	0	0	0	0	0	0	0	0	0	0	0	0	0	0	0	0	0	0	0	0	0	0	0	0	0	0	0	0	0	0	0	0	0	0	0	0	0	0	0	0	0	0	0	0	0	0	0	0
C2orf40	0	0	0	0	0	0	0	0	0	4	0	0	0	0	0	0	0	0	0	0	0	0	0	0	0	0	0	0	0	0	0	0	0	0	0	0	0	0	0	0	0	1	0	0	0	0	0	0	3
C2orf42	0	0	4	8	1	1	2	2	1	0	7	0	0	2	0	1	0	0	9	0	0	0	0	0	6	0	1	0	1	0	0	0	0	0	5	2	4	0	0	1	1	3	0	1	1	1	3	5	0
C2orf44	4	1	3	3	4	1	0	0	1	2	9	2	0	5	0	0	8	0	0	0	0	0	0	0	2	2	0	1	9	0	2	6	0	0	20	2	0	4	6	0	3	0	4	0	0	14	4	4	3
C2orf47	26	16	21	18	21	14	17	15	17	12	8	21	26	18	8	34	0	15	12	18	18	0	24	18	3	0	0	24	16	20	7	7	15	32	36	14	21	24	18	30	20	22	17	13	22	31	8	17	15
C2orf48	0	0	0	0	0	0	0	0	0	0	0	0	0	0	4	0	0	0	0	0	0	0	0	0	0	0	0	0	0	0	0	0	0	0	0	0	0	0	0	0	0	0	0	0	0	0	0	0	0
C2orf49	39	22	28	41	56	29	53	20	34	43	37	24	67	49	28	56	37	16	21	16	56	21	0	13	26	29	32	0	40	34	42	58	41	32	35	35	64	60	60	35	41	21	53	25	31	63	51	59	30
C2orf50	0	0	0	0	0	0	0	0	0	0	1	0	0	1	0	0	0	0	0	0	0	0	0	0	0	0	0	0	0	0	0	0	0	0	1	0	0	0	0	0	0	0	0	0	0	0	0	0	0
C2orf54	0	2	0	0	0	0	0	0	0	0	0	0	3	0	0	0	0	0	0	0	0	0	0	0	0	0	0	0	0	0	0	0	0	0	0	0	0	5	0	0	0	0	0	0	0	0	0	0	0
C2orf68	72	55	101	78	64	33	89	50	81	50	87	69	46	109	53	28	36	143	23	49	54	30	59	40	104	9	39	21	66	36	46	126	76	96	79	56	83	93	113	83	76	49	83	73	60	135	56	85	52
C2orf69	19	0	10	4	6	9	4	0	3	12	18	16	1	6	1	4	7	3	3	6	0	7	4	4	5	2	3	8	0	0	0	0	0	27	13	0	27	40	0	0	10	14	1	16	0	11	3	3	7
C2orf70	7	0	5	0	4	3	3	0	1	3	1	2	0	10	1	2	5	0	0	0	4	0	5	0	1	0	0	0	7	0	0	3	0	3	4	13	5	3	4	7	4	3	1	4	4	3	0	0	0
C2orf73	0	0	1	2	0	1	0	0	5	0	0	1	0	0	0	0	0	0	0	0	0	0	0	0	0	0	0	0	1	0	0	0	2	0	0	1	0	7	1	3	0	0	0	4	0	0	0	4	0
C2orf74	43	52	71	60	39	46	30	39	58	58	51	48	46	41	47	39	8	22	14	19	39	31	31	50	50	22	56	70	84	46	39	63	25	51	66	33	79	62	50	80	51	44	57	69	35	58	58	27	63
C2orf76	6	3	2	14	4	2	12	1	6	10	4	3	7	3	9	3	3	0	6	0	11	0	0	0	0	0	0	4	2	7	4	7	1	4	6	16	9	8	15	5	5	3	0	5	3	14	4	2	1
C2orf88	0	0	0	1	1	0	0	0	0	0	0	0	3	0	0	0	1	0	0	2	0	0	0	0	0	0	0	0	0	0	0	0	0	0	0	0	0	0	0	0	0	0	0	0	2	0	0	0	0
C2orf91	0	0	0	0	0	0	0	0	0	0	0	0	0	0	0	0	0	0	0	0	0	0	0	0	0	0	0	0	0	0	0	0	0	0	0	0	0	0	0	0	0	0	0	0	0	0	0	0	0
C3	21	39	39	82	28	23	20	8	65	24	29	13	55	41	7	4	11	12	21	8	2	22	8	15	7	9	18	2	105	38	29	37	18	122	42	20	32	65	77	21	8	6	77	77	34	31	56	51	16
C3orf14	51	82	57	91	67	32	74	65	80	61	94	57	65	74	43	53	26	62	33	31	63	51	47	17	46	90	47	42	96	81	60	60	73	62	94	66	74	110	95	47	63	37	94	77	60	118	69	54	70
C3orf17	8	46	34	29	36	19	34	9	22	28	11	8	34	22	21	13	27	13	27	40	0	24	0	8	57	0	13	8	37	30	17	38	7	31	39	25	17	24	42	28	37	16	30	13	9	27	22	45	31
C3orf18	8	0	8	0	8	11	0	0	0	0	5	0	0	2	0	1	3	0	0	0	5	2	2	3	3	4	0	0	0	0	0	0	0	0	0	0	0	0	0	0	0	1	5	2	2	4	2	7	3
C3orf20	0	0	0	0	0	0	0	0	0	1	0	0	0	0	0	0	0	0	0	0	0	0	0	0	0	0	0	0	0	0	0	0	0	0	0	0	0	0	0	0	0	0	0	0	0	0	0	0	0
C3orf33	2	10	12	7	6	0	6	9	9	10	11	8	7	8	3	19	0	0	0	10	0	0	10	0	0	0	16	0	15	8	4	9	11	8	8	0	14	5	4	14	7	3	5	12	5	21	11	2	3
C3orf38	8	11	7	8	23	13	12	10	16	9	12	9	15	10	9	0	5	25	5	0	30	0	20	0	0	0	5	61	7	13	9	10	14	18	17	11	13	11	11	5	5	1	26	17	9	20	0	10	14
C3orf52	9	5	0	2	2	1	4	4	4	5	12	19	7	4	1	8	0	0	0	5	0	0	0	19	0	0	5	0	0	1	1	19	0	6	10	17	15	9	7	6	8	0	4	8	8	16	1	13	0
C3orf58	7	0	0	0	0	0	0	0	0	0	0	0	0	0	0	0	6	0	0	2	1	0	3	0	0	2	0	0	4	0	0	0	0	0	0	0	0	0	0	0	0	2	1	0	0	0	0	0	0
C3orf62	0	0	0	0	0	0	0	0	0	8	3	0	0	0	0	0	5	0	0	0	0	0	0	0	0	0	0	0	0	0	0	0	0	0	0	5	0	0	0	0	0	0	1	0	0	0	0	0	0
C3orf67	6	8	3	0	3	1	0	1	0	3	6	2	4	0	3	0	0	0	2	3	0	1	0	3	4	0	0	1	11	2	0	0	0	0	0	11	0	0	13	13	3	1	3	0	2	5	0	8	2
C4orf19	0	0	1	0	0	2	0	0	0	0	0	0	0	0	0	0	0	0	0	0	0	0	0	0	0	0	0	0	0	0	0	0	0	0	0	0	0	0	0	0	0	0	0	0	0	0	0	0	0
C4orf22	0	0	0	0	0	0	0	0	0	0	0	0	0	0	0	0	0	0	0	0	0	0	0	0	0	0	0	0	0	0	0	0	0	0	0	0	0	0	0	2	0	0	0	0	0	1	0	0	0
C4orf26	0	0	0	0	0	0	0	0	0	0	0	0	0	0	0	0	0	0	0	0	0	0	0	0	0	0	0	0	0	0	0	0	0	0	0	0	0	0	0	0	0	0	0	0	0	0	0	0	0
C4orf27	28	72	67	81	33	51	62	46	92	69	41	45	43	46	48	6	0	18	0	12	87	25	43	125	118	25	18	68	68	71	43	68	44	41	68	56	66	60	71	88	64	40	49	60	31	94	67	53	66
C4orf29	2	6	8	9	6	3	1	10	0	6	8	4	2	1	4	0	0	0	0	0	18	0	7	7	0	0	0	11	8	1	5	0	4	8	8	12	22	5	0	0	3	4	10	13	0	15	0	1	3
C4orf3	94	83	139	121	100	34	68	76	80	107	77	95	90	70	91	19	54	23	116	58	27	85	120	89	69	38	62	15	128	126	74	96	62	104	116	65	107	140	134	104	76	61	101	93	67	140	101	138	82
C4orf32	0	5	0	0	1	0	0	0	0	0	0	0	0	0	0	0	0	0	0	0	0	0	0	0	0	0	0	0	0	0	0	0	0	0	0	0	0	0	3	1	0	0	0	0	0	0	1	0	0
C4orf33	1	6	9	15	12	6	5	2	8	8	16	9	16	11	6	0	0	20	4	0	13	6	0	0	15	6	0	0	13	11	7	9	11	13	13	2	3	17	16	11	20	0	6	6	4	10	15	8	13
C4orf36	0	2	0	0	6	0	3	2	0	5	3	0	0	2	0	0	0	0	0	0	21	0	0	0	0	8	0	0	20	0	0	0	0	0	0	0	0	0	0	0	1	0	7	0	0	0	0	0	7
C4orf46	5	4	9	16	15	4	10	0	6	6	10	11	11	13	12	22	13	0	1	0	3	11	3	20	3	0	1	0	18	2	1	15	1	11	22	5	13	5	19	18	14	15	0	8	10	7	6	17	9
C4orf48	9	38	130	72	82	28	106	19	130	19	62	62	48	33	4	45	39	28	43	30	50	33	44	25	35	37	38	35	23	0	46	69	207	46	0	0	46	161	115	69	45	49	52	63	56	94	70	59	49
C5AR2	0	0	0	0	0	0	0	0	0	0	0	0	0	0	0	0	0	0	0	0	0	0	0	0	0	0	0	0	0	0	0	0	0	0	0	0	0	0	0	0	0	0	0	0	0	0	0	0	0
C5orf15	37	65	42	59	47	31	75	18	76	22	39	81	44	51	71	52	18	100	78	41	0	89	22	14	18	14	22	7	88	68	33	63	44	56	70	28	73	34	70	77	59	45	29	77	65	77	37	53	42
C5orf22	12	9	16	17	4	13	11	3	12	18	11	16	9	26	7	0	6	19	11	0	13	0	15	30	0	0	0	0	20	12	4	11	1	20	36	14	19	11	22	22	9	0	19	33	11	19	10	14	12
C5orf24	242	235	297	294	235	208	205	128	217	347	289	247	205	207	190	165	151	142	118	107	156	152	262	151	160	148	210	144	319	306	235	222	157	268	343	311	338	322	316	228	264	175	191	317	238	371	227	280	228
C5orf28	15	6	6	9	13	4	10	6	16	5	20	4	4	8	15	20	0	8	0	1	5	8	8	10	13	11	0	1	22	6	6	2	8	13	12	9	13	15	8	18	10	0	17	12	7	12	14	14	5
C5orf30	0	0	1	1	5	1	1	3	2	5	0	4	1	8	7	0	1	1	4	1	0	8	2	10	0	1	1	0	3	9	0	9	12	6	0	0	6	3	3	0	1	3	2	6	2	5	9	2	5
C5orf34	7	8	5	9	11	7	5	2	5	12	3	5	1	11	7	0	0	1	0	5	4	9	9	0	12	0	16	8	7	10	1	8	2	17	12	8	8	4	8	8	16	4	7	2	4	17	4	5	7
C5orf38	66	50	94	73	52	18	45	23	47	63	108	53	88	43	34	15	13	31	19	23	15	25	16	51	12	28	23	31	72	113	15	63	47	75	72	136	88	189	75	50	60	38	63	60	60	98	60	79	59
C5orf42	6	3	8	14	1	7	5	0	6	8	4	9	6	0	4	9	5	6	0	5	9	5	13	3	8	4	0	0	8	6	5	8	4	11	2	11	11	2	1	8	12	0	0	16	1	6	16	13	12
C5orf45	88	95	136	130	100	71	78	61	90	106	91	98	90	80	62	57	68	54	117	28	64	74	44	47	73	90	59	73	138	68	78	96	50	113	153	113	127	106	139	89	114	93	93	82	63	142	96	84	101
C5orf46	0	0	0	0	0	0	0	0	0	0	0	0	0	0	0	0	0	0	0	0	0	0	0	0	0	0	0	0	0	0	0	0	0	0	0	0	0	0	0	0	0	0	0	0	0	0	0	0	0
C5orf49	0	0	0	0	0	0	0	0	0	0	0	0	0	0	0	0	0	0	0	0	0	0	0	0	0	0	0	0	0	0	0	0	0	0	0	0	0	0	0	0	0	0	0	0	0	0	0	0	0
C5orf51	11	18	26	33	13	13	18	22	11	9	18	13	12	13	9	17	9	27	17	0	9	27	1	9	7	0	15	17	18	21	19	17	11	31	8	11	22	14	30	19	20	11	18	26	0	24	21	9	23
C5orf52	0	0	0	0	0	0	0	0	0	0	0	0	0	0	0	0	0	0	0	0	0	0	0	0	0	0	0	0	0	0	0	0	0	0	0	0	0	0	0	0	0	0	0	0	0	2	0	0	0
C5orf63	13	10	27	21	16	19	23	8	14	10	17	13	33	20	14	14	3	12	12	8	4	16	16	1	40	9	1	22	25	12	9	19	6	20	34	23	29	17	25	24	30	8	22	23	7	27	17	24	8
C5orf66	1	0	1	0	1	0	1	0	0	0	1	0	0	2	0	0	0	0	0	0	0	0	0	0	0	0	0	0	0	0	0	0	0	0	1	3	1	0	3	0	0	2	0	0	0	0	1	0	0
C6orf1	66	108	111	87	103	71	75	65	116	57	83	89	97	121	57	80	19	101	10	21	69	82	49	106	49	19	101	54	131	85	73	97	97	99	81	61	135	132	135	115	89	76	99	76	94	149	111	87	71
C6orf106	6	2	3	4	10	3	3	1	10	8	2	10	2	1	4	7	0	1	2	0	0	15	7	0	2	0	1	0	8	5	5	0	0	0	2	5	27	2	11	13	10	4	3	4	0	16	6	7	0
C6orf120	3	9	1	4	0	4	6	3	1	0	3	0	0	0	0	0	0	2	0	0	1	0	3	0	5	0	6	0	5	2	7	0	5	7	5	0	3	1	1	0	3	1	2	2	1	3	4	6	2
C6orf132	30	12	18	15	21	3	16	20	32	16	35	24	10	24	16	7	1	13	8	5	5	9	6	15	9	8	16	7	16	28	12	4	20	28	20	33	28	49	90	20	25	9	21	20	23	36	25	36	16
C6orf136	44	46	58	85	88	30	60	36	64	78	81	76	84	75	46	20	9	60	66	28	14	31	52	60	38	19	34	16	83	92	34	71	71	91	112	60	71	91	94	109	55	48	59	68	86	79	65	96	73
C6orf141	0	0	0	0	0	0	0	0	0	0	0	0	0	0	0	0	0	0	0	0	0	0	0	0	0	0	0	0	0	0	0	0	0	0	0	0	0	0	0	0	0	0	0	0	0	0	0	0	0
C6orf15	0	0	0	0	0	0	0	0	0	0	0	0	0	0	0	0	0	0	0	0	0	0	0	0	0	0	0	0	0	0	0	0	1	0	0	0	0	0	0	0	0	0	0	0	0	0	0	0	0
C6orf165	0	8	3	0	0	1	0	0	0	2	0	2	1	0	0	0	0	0	0	0	0	0	0	0	0	0	0	0	0	0	0	3	0	1	0	0	0	3	0	0	0	0	0	0	0	2	0	0	4
C6orf203	59	74	65	104	51	54	83	65	47	62	48	72	80	73	54	47	33	65	19	23	69	81	53	21	71	3	83	110	105	73	41	82	45	75	60	67	58	96	108	74	58	69	68	60	42	138	71	77	45
C6orf223	0	0	0	0	0	0	0	0	0	0	0	0	0	0	0	0	0	0	0	0	0	0	0	0	0	0	0	0	0	0	0	0	0	0	0	0	0	0	0	0	0	0	0	0	0	0	0	0	0
C6orf226	44	50	59	68	36	19	44	31	62	42	37	36	47	25	25	13	1	19	31	43	3	21	89	31	13	35	19	21	73	51	28	37	38	48	70	49	73	45	39	57	48	33	29	59	45	77	25	63	30
C6orf47	47	44	59	19	38	22	33	6	15	16	109	27	13	57	25	22	27	0	15	33	8	2	12	86	5	26	4	9	0	45	32	6	26	32	39	262	19	26	13	45	35	16	25	27	101	35	28	50	34
C6orf48	871	1112	1339	1336	1061	741	952	709	1178	993	1235	1205	1038	1125	974	630	449	697	609	688	555	690	622	653	775	674	1020	1029	1381	1264	805	1079	831	1342	1214	1131	1527	1246	1563	1772	1027	688	1252	1124	1051	1772	958	1158	1323
C6orf52	16	13	3	18	12	8	15	10	15	8	8	9	10	14	9	26	17	1	0	19	7	3	3	19	5	0	0	3	26	4	15	18	5	24	6	5	20	22	7	9	23	0	15	21	3	16	4	12	16
C6orf62	0	6	4	5	3	0	4	3	0	5	13	10	3	0	4	0	3	0	0	0	1	0	0	0	7	0	0	2	10	3	1	0	0	9	6	29	21	7	0	10	3	0	3	0	14	19	14	0	3
C6orf89	40	33	70	23	39	5	49	18	30	24	74	33	54	28	26	12	19	31	19	24	24	16	20	16	31	24	7	24	42	61	42	32	26	60	82	62	28	39	27	31	51	12	22	43	60	63	62	31	18
C6orf99	1	0	3	0	3	3	0	0	0	2	0	0	0	0	0	0	0	0	0	0	0	0	0	0	6	4	7	0	0	0	0	0	2	1	0	1	1	0	5	6	1	0	2	0	3	1	0	4	0
C7orf25	8	15	12	19	11	0	20	11	19	23	26	13	16	9	15	9	0	19	24	9	24	24	14	19	0	0	9	0	15	14	16	4	20	11	31	16	17	31	11	8	16	15	21	14	13	16	15	11	17
C7orf26	0	0	1	0	0	0	0	0	0	2	1	0	3	1	0	0	0	0	0	0	0	0	1	2	0	0	0	0	0	0	0	0	0	0	0	6	0	0	0	0	4	0	0	0	2	5	5	2	2
C7orf31	0	0	0	4	0	0	0	0	3	0	4	0	1	2	3	1	0	2	0	0	0	0	1	0	0	0	0	0	0	0	0	0	0	8	0	0	0	8	8	0	0	1	1	1	1	0	4	2	1
C7orf43	0	0	0	0	0	0	0	0	0	0	0	0	2	4	0	0	0	0	0	0	0	0	0	0	0	0	0	0	0	0	2	0	0	0	0	0	2	0	6	0	0	0	2	0	0	0	1	0	0
C7orf49	195	177	201	188	175	130	129	156	198	136	206	239	175	204	157	124	113	187	118	95	138	107	123	127	171	110	151	129	153	195	166	197	138	256	203	179	291	195	260	206	159	112	216	196	146	331	169	203	189
C7orf50	201	224	233	254	235	170	197	142	249	155	185	198	193	226	165	141	134	134	91	161	161	206	235	137	131	140	238	186	228	211	190	190	187	238	248	207	255	228	224	259	199	175	194	223	195	295	206	241	173
C7orf57	0	0	0	3	0	1	2	2	7	1	0	1	0	1	2	0	0	0	0	0	0	0	0	0	0	0	0	0	0	0	1	1	3	0	0	0	0	0	2	0	0	0	0	0	4	0	0	0	1
C7orf60	0	0	3	0	7	0	0	0	0	0	0	0	0	0	0	0	0	0	0	0	0	0	0	0	0	0	0	0	0	1	0	0	9	0	5	0	0	1	1	0	0	1	2	2	0	0	0	0	0
C7orf73	85	145	187	220	160	124	132	130	176	146	160	152	129	154	99	62	154	121	104	93	132	120	106	120	151	73	87	79	235	149	135	134	112	201	194	132	197	175	188	150	173	91	165	175	98	238	120	167	173
C8G	0	0	0	0	0	0	0	0	0	0	4	0	0	0	0	0	0	0	0	0	0	0	0	0	0	0	0	0	0	0	0	0	0	0	0	1	0	0	0	0	0	0	0	0	0	0	0	0	0
C8orf33	573	602	791	826	674	518	670	533	698	694	698	705	799	561	626	338	471	441	512	400	412	366	510	453	407	433	530	653	951	736	593	697	502	977	779	837	1006	782	723	838	562	499	681	746	667	1073	756	727	766
C8orf34	0	0	0	0	0	0	0	0	0	0	0	0	0	0	0	0	0	0	0	0	0	0	0	0	0	0	0	0	0	0	0	0	0	0	0	0	0	0	0	0	0	0	2	0	0	0	0	0	0
C8orf37	0	8	8	3	0	1	6	2	1	8	3	5	3	2	0	0	0	0	0	0	0	6	3	0	3	0	0	8	5	3	2	0	2	7	3	4	11	5	8	0	0	1	1	2	1	7	2	8	7
C8orf44	0	0	0	0	0	0	0	0	0	0	0	0	0	0	0	0	0	0	0	0	0	0	0	0	0	0	0	0	0	0	0	0	0	0	0	0	0	0	0	0	0	0	0	0	0	0	0	0	0
C8orf44-SGK3	0	0	0	0	0	0	0	0	0	0	0	0	0	0	0	0	0	0	0	0	0	0	0	0	0	0	0	0	0	0	0	0	0	0	3	0	0	0	0	0	0	0	0	0	0	0	0	0	0
C8orf48	4	4	6	1	1	3	6	0	7	0	5	3	2	3	10	0	0	0	0	0	0	3	0	3	0	5	0	7	9	0	7	6	2	4	6	5	8	11	6	4	15	0	6	1	2	5	4	6	2
C8orf58	0	0	0	0	0	0	4	0	0	0	0	0	2	0	0	0	0	0	1	0	0	0	0	1	0	0	0	3	0	0	0	0	0	0	0	0	0	0	0	0	1	0	0	0	0	0	0	0	0
C8orf59	147	130	157	190	116	125	110	77	164	109	115	116	129	118	92	92	63	150	49	102	79	90	70	76	175	51	90	99	189	151	121	147	118	147	145	140	150	150	172	103	129	96	157	105	135	210	131	142	109
C8orf76	92	100	146	142	84	117	94	78	140	81	103	142	130	108	116	80	74	59	134	65	59	119	161	89	68	26	44	83	127	161	102	100	93	131	100	78	152	144	138	205	130	56	123	61	101	183	92	139	191
C8orf82	0	1	4	0	0	0	0	0	0	0	4	2	2	0	2	0	0	0	0	0	0	0	0	0	0	0	0	0	0	3	0	0	0	0	0	0	18	12	0	3	0	0	6	0	4	0	2	0	0
C8orf88	24	46	25	44	33	23	41	20	34	15	28	42	44	50	18	29	42	40	32	19	35	22	12	11	16	8	11	11	66	27	33	46	16	27	41	28	55	51	21	46	34	24	29	44	28	50	41	42	22
C9orf106	0	0	0	0	0	0	0	0	0	0	0	1	0	0	0	0	0	0	0	0	0	0	0	0	0	0	0	0	0	0	0	0	0	0	0	0	0	0	0	0	0	0	0	0	0	0	0	0	0
C9orf114	35	54	50	54	36	28	30	21	40	47	43	49	53	30	31	28	25	7	28	16	11	38	18	51	41	25	38	15	46	43	32	66	39	65	46	43	28	58	48	55	43	26	39	49	51	74	32	43	34
C9orf116	87	116	133	187	96	61	120	92	108	118	109	128	111	113	111	63	54	137	99	103	60	105	80	50	73	45	99	97	136	117	73	110	127	161	154	147	146	117	140	121	119	75	98	108	145	190	142	113	97
C9orf135	0	0	0	0	0	0	0	0	4	0	0	0	0	0	0	0	0	0	0	0	0	0	0	0	0	0	0	0	0	0	0	0	0	0	0	0	0	0	0	0	0	1	0	0	0	0	0	0	0
C9orf142	164	240	234	300	197	147	154	128	221	196	196	182	224	148	149	83	92	153	156	52	92	133	294	115	92	80	176	124	321	240	181	171	145	251	300	206	238	248	251	197	205	155	246	175	172	292	201	202	211
C9orf153	0	0	0	0	0	0	0	0	0	0	0	0	0	0	1	0	0	0	0	0	0	0	0	0	0	0	0	0	0	0	0	0	0	0	0	0	0	0	0	0	0	0	0	0	0	0	0	0	0
C9orf156	9	8	14	10	26	14	5	8	11	6	13	8	10	16	11	0	0	0	20	8	0	17	6	0	17	0	28	0	21	18	14	21	4	13	12	12	8	15	13	15	5	5	25	16	2	16	21	15	8
C9orf16	574	759	973	983	970	602	604	524	830	765	741	979	716	666	671	488	508	373	628	582	268	322	769	657	496	483	582	674	960	920	683	813	558	921	1071	817	1187	753	872	1024	697	554	758	809	704	1453	709	830	850
C9orf163	0	0	0	0	0	0	0	0	0	0	0	0	0	0	0	0	0	0	0	0	0	0	0	0	0	0	0	0	0	0	0	0	0	0	0	0	0	0	0	0	0	0	0	0	0	0	0	0	0
C9orf170	0	0	0	0	0	0	0	0	0	0	0	0	0	0	0	0	0	0	0	0	0	0	0	0	0	0	0	0	5	0	0	0	0	0	0	0	0	0	0	0	0	0	0	0	0	2	0	0	0
C9orf171	0	0	3	3	0	0	1	0	0	1	2	0	0	1	0	0	6	0	0	0	0	0	0	0	0	0	0	0	0	0	0	0	0	0	0	0	0	0	0	2	0	0	0	1	0	0	0	3	0
C9orf24	0	0	2	0	0	0	0	0	0	0	0	0	0	0	0	0	0	0	0	0	0	0	0	0	0	0	0	0	0	0	0	0	0	0	0	0	0	0	0	0	0	0	0	0	0	0	0	0	0
C9orf3	0	3	0	2	0	3	2	0	15	0	7	1	5	1	0	0	0	1	0	4	0	0	0	4	0	0	0	0	10	0	0	0	6	0	3	4	3	5	6	7	0	3	0	4	2	5	1	0	0
C9orf40	6	0	0	0	0	0	0	0	2	6	0	0	0	6	0	0	0	6	0	0	0	0	0	0	0	0	0	0	0	0	0	0	0	19	0	0	0	0	0	13	0	1	1	1	2	5	1	1	2
C9orf41	0	0	0	0	0	0	0	0	0	3	1	0	0	0	0	0	0	0	0	0	0	0	0	0	0	0	0	0	1	0	0	0	0	0	0	1	4	6	0	0	0	0	0	0	0	0	0	0	0
C9orf43	0	1	0	2	0	0	0	0	1	0	6	0	3	0	0	0	0	0	0	0	0	0	0	0	0	0	0	0	4	0	0	0	0	0	0	0	0	0	0	0	0	0	1	0	0	1	0	0	0
C9orf64	14	25	32	26	10	8	11	20	17	13	23	32	14	20	17	1	6	4	34	1	8	13	33	14	16	16	4	11	21	15	27	14	16	36	32	12	19	26	14	29	24	6	22	35	21	32	17	20	6
C9orf69	5	0	0	0	0	0	0	0	0	0	5	0	0	0	0	0	0	0	0	0	0	0	0	0	0	0	0	0	0	0	0	0	0	6	0	8	0	2	0	0	0	0	1	0	3	1	0	0	0
C9orf72	0	1	0	0	0	0	3	0	0	0	0	0	0	1	3	11	0	0	0	0	0	0	4	0	0	0	0	0	0	0	4	0	0	0	4	0	0	0	0	0	0	0	0	4	0	1	2	2	1
C9orf78	152	202	253	230	217	149	204	201	205	210	221	204	223	181	151	112	112	182	31	43	242	138	190	158	179	222	260	179	251	209	173	293	188	232	239	151	207	255	234	218	258	140	192	193	218	319	151	227	195
C9orf85	69	69	73	87	72	62	53	50	44	74	96	64	79	66	51	35	39	31	57	38	78	48	19	87	64	27	24	49	124	79	57	62	51	88	83	76	102	86	76	71	91	25	61	94	69	108	94	54	62
C9orf89	38	68	95	77	64	59	40	44	49	67	86	80	73	50	37	83	16	25	40	16	57	42	27	61	53	9	51	99	90	70	51	84	42	74	67	69	110	67	69	57	74	43	58	59	62	87	63	61	81
C9orf9	6	4	0	0	0	0	0	0	8	0	2	0	6	6	2	0	7	8	0	0	7	0	2	5	0	0	0	0	1	0	4	3	5	1	3	0	7	0	0	0	0	1	7	3	4	1	0	3	0
C9orf91	0	0	0	0	0	0	0	0	0	0	0	0	0	0	6	0	0	0	0	0	0	3	0	0	0	0	4	0	0	0	0	0	4	0	0	0	0	0	0	0	0	0	0	0	0	0	0	0	0
CA11	5	3	13	3	10	0	3	3	10	0	10	5	5	13	0	0	3	0	3	0	11	2	0	3	0	8	10	0	2	4	0	4	2	24	12	0	4	2	29	0	14	0	7	3	12	14	1	3	1
CA12	0	0	0	0	0	0	0	0	0	0	0	0	0	0	0	0	0	0	0	0	0	0	0	0	0	0	0	3	0	0	0	0	0	0	0	0	0	0	0	0	0	0	1	0	0	0	0	2	1
CA13	3	4	5	2	3	9	1	0	2	2	3	0	3	7	0	5	0	3	0	0	0	8	0	1	0	5	0	0	2	0	4	0	0	0	2	3	1	0	3	0	8	0	6	0	0	0	0	0	0
CA14	0	0	0	0	0	0	0	0	0	0	0	0	0	0	0	0	0	0	0	0	0	0	0	0	0	0	0	0	0	0	0	0	0	0	0	0	0	0	0	0	0	0	0	0	0	0	0	0	0
CA2	2	14	6	14	7	4	12	6	8	9	4	7	7	13	2	0	0	0	4	0	0	18	0	0	0	47	0	0	6	12	8	10	8	10	14	5	10	14	6	9	13	5	2	1	9	23	9	13	3
CA5B	1	0	0	0	0	0	0	0	0	0	3	0	0	0	0	0	0	0	0	0	0	0	0	0	2	0	0	0	0	0	0	0	0	0	0	0	0	0	0	0	0	1	0	0	0	0	0	0	0
CA7	0	0	0	0	0	0	0	0	0	0	0	0	0	0	0	0	0	0	0	0	0	0	0	0	0	0	0	0	0	0	0	0	0	0	0	0	0	0	0	0	0	0	0	0	0	0	0	0	0
CA8	0	0	1	1	0	0	0	0	3	0	0	0	0	0	0	0	0	0	0	0	0	0	0	0	0	0	0	0	0	0	0	3	0	0	0	0	0	3	3	0	4	0	3	0	0	3	0	2	4
CA9	17	18	6	9	19	6	16	1	10	10	13	6	13	5	7	6	1	0	8	16	0	0	9	3	1	7	0	3	9	9	6	4	11	13	21	26	6	57	14	11	3	4	14	20	12	17	45	0	3
CAAP1	27	30	36	31	48	21	23	15	66	38	33	35	67	26	24	15	6	13	1	3	14	16	15	28	21	34	22	18	62	40	20	32	34	53	39	84	36	92	42	53	42	5	81	36	45	47	40	25	42
CAB39	0	0	0	0	0	0	0	0	0	0	0	0	0	0	0	0	0	0	0	0	0	6	0	0	0	0	0	0	0	0	0	0	0	1	0	1	0	0	0	3	0	0	0	5	0	0	0	0	0
CAB39L	3	1	6	10	4	5	4	1	5	0	5	1	13	1	1	0	0	0	0	5	0	0	0	4	3	0	4	2	10	8	1	4	3	8	6	1	2	15	4	10	5	1	16	4	1	8	1	4	2
CABIN1	2	14	37	16	14	3	10	0	2	13	5	5	7	2	1	3	1	1	7	1	2	4	5	3	1	1	1	0	40	4	10	10	3	14	15	10	4	34	10	0	11	0	1	28	9	13	17	3	5
CABLES1	0	0	0	0	0	0	0	0	0	0	0	0	0	0	0	0	0	0	0	0	0	0	0	0	0	0	0	0	0	0	0	0	0	0	0	0	0	0	0	0	0	0	0	0	0	0	0	0	0
CABP1	0	0	0	0	0	0	0	0	0	0	0	0	0	0	0	0	0	0	0	0	0	0	0	0	0	0	0	0	0	0	0	0	0	0	0	0	0	0	0	0	0	0	0	0	0	0	0	0	0
CABYR	13	5	11	10	5	5	3	0	6	6	3	9	20	12	2	0	8	18	0	6	13	5	0	8	3	0	18	0	17	4	11	10	7	10	12	2	10	6	2	11	18	5	9	5	13	7	12	6	1
CACFD1	20	20	30	24	35	24	15	7	34	31	26	10	26	54	15	8	0	23	4	20	17	12	17	17	4	11	23	19	37	22	20	20	0	20	48	37	28	34	80	48	21	17	20	32	33	26	31	36	30
CACHD1	0	0	0	0	0	0	0	0	0	0	0	0	0	0	0	0	0	0	0	0	0	0	0	0	0	0	0	0	0	0	0	0	0	0	0	0	0	0	0	0	0	0	0	0	0	1	0	0	0
CACNA2D1	0	0	0	0	0	2	0	0	0	0	0	0	0	0	1	0	0	0	0	0	0	0	0	0	0	0	0	0	0	0	0	4	0	0	0	0	0	0	0	0	0	0	1	0	0	0	0	0	0
CACNB1	14	0	14	0	11	0	8	5	19	19	25	0	5	14	19	1	1	3	2	2	3	12	5	8	1	6	7	4	0	0	0	30	0	40	0	50	0	0	60	0	8	5	12	12	26	12	9	16	7
CACNB2	0	0	0	0	0	1	0	0	0	0	3	3	0	0	0	0	0	0	0	0	0	0	0	0	0	0	0	0	0	0	0	0	0	0	0	0	0	2	0	0	0	0	0	0	0	0	0	0	0
CACNB3	3	6	6	11	20	6	12	1	8	8	29	11	8	20	1	6	2	3	1	9	0	2	2	11	5	2	15	6	9	12	2	14	2	17	34	22	12	22	14	0	10	7	17	10	19	5	6	12	9
CACNB4	0	0	0	0	0	0	1	0	0	0	0	0	0	0	0	0	0	0	0	0	0	0	0	0	0	0	0	0	0	0	0	0	0	0	0	0	0	0	0	0	0	0	0	0	0	0	0	0	0
CACNG1	0	0	0	0	0	0	0	0	0	0	0	0	0	0	0	0	0	0	0	0	0	0	0	0	0	0	0	0	0	0	0	0	0	0	0	0	0	0	0	0	0	0	0	0	0	0	0	0	0
CACNG3	0	0	0	0	0	0	0	0	0	0	0	0	0	0	0	0	0	0	0	0	0	0	0	0	0	0	2	0	0	0	0	0	0	0	0	0	0	0	0	0	0	0	0	0	0	0	4	0	0
CACNG4	0	0	0	1	0	0	0	0	0	0	0	0	0	0	0	0	0	0	0	0	0	0	0	0	0	0	0	0	0	0	0	0	0	0	0	0	0	0	0	0	0	0	0	0	0	0	0	0	0
CACTIN	0	0	0	2	0	4	1	0	0	0	0	0	0	0	0	0	0	0	0	0	1	0	0	0	0	0	0	0	0	0	0	0	0	0	0	0	0	0	0	0	0	0	1	1	0	1	0	0	1
CACUL1	31	0	0	12	25	25	6	0	6	0	31	0	44	6	37	5	11	14	7	15	11	2	13	22	10	14	15	14	0	22	88	0	0	0	0	0	22	66	0	0	17	12	9	16	17	18	17	13	18
CACYBP	426	629	584	690	507	351	481	303	502	457	440	544	474	445	350	455	249	399	362	255	390	365	418	402	284	212	399	312	675	589	397	500	413	565	524	520	586	642	625	540	565	327	514	435	480	713	437	642	467
CAD	14	0	0	22	2	0	0	0	3	4	39	7	7	8	5	0	0	0	0	0	0	0	5	1	0	0	0	1	34	0	0	6	0	19	29	76	0	23	6	23	0	0	0	4	52	4	8	6	13
CADM1	0	0	0	0	0	0	0	0	1	0	0	0	0	0	0	0	0	0	0	0	0	0	0	0	0	0	0	4	0	0	0	2	1	0	0	0	0	0	0	0	0	0	0	0	0	0	0	0	0
CADM2	2	0	0	0	2	0	0	0	0	0	1	2	0	1	0	0	0	3	0	1	0	0	0	0	0	0	0	0	0	0	1	0	0	1	3	1	4	10	0	0	0	1	0	1	1	0	1	0	3
CADM3	85	82	206	146	111	49	86	91	144	145	154	100	191	98	59	35	43	71	69	55	39	62	108	75	41	83	47	36	215	215	10	82	41	164	112	225	102	636	82	41	116	79	99	155	135	141	221	104	103
CADM4	0	0	0	0	0	0	0	0	2	0	2	0	0	0	0	0	0	0	0	0	0	0	0	0	0	0	0	0	0	0	0	2	0	2	0	0	0	0	0	0	0	0	0	0	0	0	1	0	0
CADPS2	0	0	0	0	0	0	0	0	0	0	0	0	0	0	0	0	0	0	0	0	0	0	0	0	0	0	0	0	0	0	0	0	0	0	0	0	0	0	0	0	0	0	0	0	0	0	0	0	0
CAGE1	0	0	0	0	0	0	0	0	0	0	0	7	0	0	0	0	0	2	0	2	0	0	0	0	0	0	0	0	0	0	0	0	0	3	0	0	0	0	0	2	0	4	0	0	0	0	0	0	0
CALB2	0	0	0	0	0	0	4	0	2	0	0	0	0	0	0	0	0	0	0	0	0	0	0	0	0	0	0	0	0	0	0	0	0	0	0	0	0	1	0	0	0	0	0	1	0	0	0	0	0
CALCA	0	0	0	0	0	0	0	0	0	0	0	0	0	0	0	0	0	0	0	0	0	0	0	0	0	0	0	0	0	0	0	0	0	0	0	0	0	0	0	0	0	0	0	0	0	0	0	0	0
CALCB	0	0	0	0	0	3	0	0	0	0	0	0	0	1	5	0	0	0	0	0	0	0	0	0	0	0	0	0	0	0	0	0	0	2	4	0	1	3	0	0	0	0	0	0	0	0	0	0	0
CALCOCO1	1	3	5	8	1	3	9	8	8	8	8	8	3	9	5	4	1	3	3	3	1	1	10	8	3	7	3	0	10	10	0	12	4	8	0	16	12	12	8	0	15	4	7	2	9	10	2	6	2
CALCOCO2	32	39	56	69	40	50	50	46	60	38	29	62	57	49	26	18	12	70	43	18	31	58	2	43	68	45	8	12	64	54	34	68	34	68	47	46	72	54	65	58	45	34	63	43	43	85	43	64	38
CALCRL	0	0	0	0	0	0	0	0	0	3	1	1	0	3	0	0	0	1	0	0	0	9	0	0	0	0	0	0	3	3	0	1	0	0	4	6	0	5	0	0	0	0	0	0	0	1	0	0	0
CALD1	575	714	830	735	740	457	612	428	669	696	583	690	765	585	415	518	337	521	606	311	388	540	399	401	340	417	420	457	959	745	568	689	470	779	754	584	869	793	917	755	690	473	601	750	600	963	700	684	632
CALHM2	12	9	8	13	8	6	11	0	8	13	15	6	10	4	5	2	0	3	2	0	0	2	7	5	0	3	6	3	17	10	1	8	3	22	7	11	19	28	14	43	1	7	10	5	9	21	13	24	8
CALHM3	0	0	0	0	0	0	0	0	0	0	0	0	0	0	0	0	0	0	0	0	0	0	0	0	0	0	0	0	0	0	0	0	0	0	0	0	0	0	2	0	0	0	0	0	0	0	0	0	0
CALM1	1148	1552	1616	1702	1353	887	1314	1006	1531	1318	1377	1380	1377	1337	1363	662	811	1008	843	689	1016	1048	1060	1060	1012	997	1170	1229	1745	1505	1064	1440	1101	1555	1822	1427	1792	1660	1676	1931	1412	1013	1287	1486	1331	1986	1335	1591	1523
CALM2	147	210	250	225	183	132	206	91	132	191	194	237	179	201	122	84	119	180	119	116	87	119	105	72	224	72	75	166	285	215	127	229	139	232	255	184	225	227	231	216	181	121	202	192	159	279	202	245	171
CALM3	152	174	199	202	149	106	169	76	139	134	172	177	209	179	122	133	102	127	109	66	74	95	32	164	77	50	144	93	241	176	130	147	158	199	159	243	239	214	238	159	170	107	157	183	184	225	151	184	175
CALML3	3	11	1	6	5	5	14	1	5	5	8	3	12	1	4	4	0	1	2	0	3	6	2	0	0	9	6	0	12	14	11	5	10	15	5	6	11	8	9	8	3	5	6	1	14	13	12	8	1
CALML4	0	4	2	0	0	0	0	0	0	1	7	0	1	0	0	0	0	0	0	0	0	0	0	0	0	0	0	0	0	0	0	0	2	0	3	3	3	1	0	4	0	0	1	3	3	3	0	0	1
CALML5	6	13	9	8	15	3	8	6	8	12	13	7	11	6	9	0	3	2	14	7	11	2	10	4	13	1	0	1	15	11	5	8	2	5	0	6	13	7	9	4	17	14	6	9	6	22	4	16	6
CALR	1286	1837	1750	1855	1501	983	1426	981	1660	1451	1927	1663	1659	1459	1576	781	1112	890	744	848	830	866	1136	1552	1038	922	901	2016	1936	1622	1161	1489	1034	1835	2251	1912	2103	1769	1915	2618	1550	1019	1459	1839	1510	2252	1427	1731	2007
CALR3	0	0	0	4	6	0	0	0	0	0	0	0	0	0	0	0	0	0	0	0	0	0	0	0	0	0	0	0	0	0	0	0	3	3	0	0	3	0	1	0	0	0	0	0	0	1	5	0	0
CALU	42	60	84	97	69	25	64	60	73	78	48	69	66	67	44	26	29	58	46	42	27	98	31	24	84	7	59	24	85	53	45	45	36	120	96	66	126	72	66	92	60	51	63	56	61	130	62	67	65
CAMK1	0	4	7	4	7	2	0	0	4	0	3	1	0	1	0	0	0	0	2	0	0	0	1	0	1	0	1	1	13	9	0	9	0	0	0	3	0	0	6	0	3	1	2	3	0	4	2	2	3
CAMK1D	4	0	2	0	0	0	0	0	0	0	0	0	0	2	0	0	0	0	0	0	0	0	0	0	0	0	0	0	0	0	0	1	0	0	0	0	0	0	3	0	0	0	0	0	0	0	0	1	1
CAMK2B	0	3	4	0	3	0	0	0	3	2	0	2	2	0	1	0	0	0	0	0	0	3	0	0	0	0	0	0	0	0	0	3	0	0	1	0	0	2	5	0	0	0	0	2	0	3	0	6	0
CAMK2D	4	0	0	4	6	0	3	1	0	0	0	0	3	1	1	4	0	0	0	0	0	14	0	0	0	0	0	0	2	0	1	0	9	0	0	1	0	0	2	2	2	1	1	0	2	2	3	0	0
CAMK2G	40	36	60	46	52	30	31	38	55	38	43	39	52	58	45	21	40	48	28	23	0	49	82	23	15	32	36	9	72	40	19	53	56	60	88	28	44	44	58	56	51	8	43	96	33	27	61	55	52
CAMK2N1	5	5	17	12	14	2	2	2	16	12	12	19	8	12	7	0	1	2	2	5	1	1	0	3	3	3	1	3	33	40	4	2	0	14	7	28	30	9	35	28	4	5	16	8	13	45	11	18	6
CAMK2N2	0	0	0	0	0	0	0	0	0	0	0	0	0	0	0	0	0	0	0	0	0	0	0	0	0	0	0	0	0	0	0	0	0	0	0	0	0	0	0	0	0	0	0	0	0	0	0	0	0
CAMK4	2	2	0	2	0	0	0	0	0	0	0	3	3	0	0	1	7	0	0	0	0	4	5	1	0	0	2	0	0	2	0	1	0	0	6	0	0	1	0	1	1	0	0	0	0	1	0	3	2
CAMKK1	0	1	0	0	0	0	0	0	0	3	3	0	0	0	0	0	0	0	0	0	0	0	0	0	0	0	0	0	0	0	0	0	0	0	2	3	0	0	2	0	0	1	0	1	0	0	1	4	0
CAMKK2	6	4	2	6	6	0	0	10	6	20	8	12	0	0	8	11	0	3	4	0	0	3	2	4	1	6	4	2	0	0	0	0	0	42	14	0	42	0	0	0	4	0	16	8	0	7	9	0	16
CAMKMT	4	10	17	16	19	5	9	3	18	17	9	4	9	13	14	3	10	0	4	1	3	3	1	9	9	0	13	14	13	6	15	7	3	15	19	31	16	10	25	18	12	3	21	16	13	22	7	12	8
CAMKV	0	0	0	1	0	0	0	0	0	0	0	0	0	0	0	0	0	0	0	0	0	0	0	0	0	0	0	0	0	0	0	0	0	0	0	0	2	0	0	0	0	0	0	0	0	0	0	0	0
CAMLG	151	167	210	218	187	127	154	126	187	216	150	221	129	150	204	76	113	116	113	79	139	109	103	169	109	126	136	143	244	204	164	155	117	272	225	172	247	200	195	284	177	130	183	167	144	287	187	172	245
CAMP	0	0	0	0	2	0	0	0	3	0	0	0	1	0	0	0	0	0	0	0	0	0	0	0	0	0	0	0	1	0	3	0	0	0	1	0	3	3	0	0	0	0	0	2	0	4	4	0	0
CAMSAP1	0	0	0	0	0	0	0	0	0	0	0	0	0	0	0	0	0	0	0	0	0	0	0	0	0	0	0	0	0	0	0	0	0	0	0	0	0	0	1	0	0	0	0	0	0	0	0	0	0
CAMSAP2	0	0	0	0	0	0	2	0	0	0	0	0	0	0	0	0	0	0	2	0	0	0	0	0	0	0	0	0	0	0	0	0	0	0	0	0	0	0	0	0	0	0	1	0	0	0	0	0	1
CAMSAP3	0	0	1	0	0	0	0	0	0	0	0	0	0	0	0	0	0	0	0	0	0	0	0	2	0	0	0	0	0	0	0	0	0	0	0	0	0	0	0	0	0	0	0	0	0	0	0	0	0
CAMTA1	268	370	357	409	311	236	311	195	272	300	290	349	301	308	300	197	201	209	204	152	373	231	256	189	261	240	236	227	405	351	245	300	233	400	377	283	400	345	446	358	320	201	321	316	295	478	269	344	368
CAMTA2	20	3	49	41	40	15	8	1	40	12	26	40	17	40	30	7	10	8	12	16	6	19	7	4	4	11	19	13	42	39	22	29	7	78	26	14	44	32	53	42	19	10	54	22	16	31	27	44	34
CAND1	3	4	1	1	0	2	1	0	1	10	4	3	2	0	0	5	2	0	4	1	1	3	4	1	3	0	2	0	0	0	0	0	3	0	14	0	0	0	22	0	7	0	1	4	3	4	3	4	0
CAND2	0	0	0	10	11	0	1	0	0	0	0	0	0	1	0	0	0	0	2	0	0	0	0	0	0	0	1	0	17	6	0	0	0	0	0	4	3	16	8	0	0	0	4	0	0	6	0	15	0
CANT1	54	24	19	69	29	9	20	7	35	15	51	13	45	40	4	10	1	8	13	6	4	16	0	21	2	23	15	4	61	86	2	25	19	55	25	91	11	114	83	8	38	4	36	20	51	28	66	69	4
CANX	116	92	144	131	111	94	73	58	149	104	110	134	114	91	74	59	25	87	55	87	83	133	44	70	87	72	85	111	174	117	114	96	103	114	149	112	141	112	124	94	123	81	77	120	81	219	90	117	112
CAP1	187	230	287	485	346	149	183	112	399	255	430	272	273	199	128	92	48	72	185	200	66	177	87	244	85	85	84	85	784	622	175	207	122	609	296	539	280	418	227	186	229	127	487	237	437	410	290	254	229
CAP2	9	8	22	30	11	15	8	9	12	5	12	7	10	13	5	18	2	7	9	0	3	8	11	7	4	27	7	1	5	22	12	16	15	11	5	17	11	8	17	20	10	4	15	31	17	9	6	8	12
CAPG	421	564	595	783	559	378	468	377	570	495	476	530	550	506	348	242	348	341	374	385	217	328	428	319	332	414	435	339	812	585	461	557	374	583	677	471	740	635	710	563	467	425	552	597	445	864	487	584	492
CAPN1	270	329	341	350	316	191	255	346	307	214	502	482	346	479	211	190	206	157	217	164	133	218	249	296	280	157	363	188	320	233	213	210	400	273	257	658	738	367	815	297	265	229	320	310	423	676	266	461	330
CAPN10	0	0	0	0	0	0	0	0	0	0	0	0	0	0	0	0	0	0	0	0	0	0	0	1	0	0	0	0	0	0	0	0	0	0	0	0	0	0	0	0	1	3	3	3	9	1	6	5	8
CAPN15	0	0	0	0	0	0	0	0	0	0	0	0	4	0	0	0	0	0	0	0	0	0	0	0	0	1	0	0	0	0	0	0	0	0	0	0	0	0	0	0	1	0	0	0	0	0	0	0	0
CAPN2	50	63	69	158	72	58	16	38	61	44	213	47	88	77	25	34	34	22	28	56	22	37	41	54	28	40	66	39	179	115	0	51	51	141	0	256	12	166	64	64	59	41	65	59	117	107	90	111	62
CAPN3	0	0	0	0	0	0	0	0	0	0	0	0	0	0	0	0	0	0	0	0	0	0	0	0	0	0	0	0	0	0	0	0	0	0	0	0	0	2	0	0	0	0	0	0	0	0	0	0	0
CAPN5	1	0	0	1	1	0	0	5	4	0	7	0	2	2	0	1	0	0	1	2	0	0	1	0	0	0	1	0	0	0	0	0	0	0	0	0	0	0	0	0	0	0	0	5	10	3	0	0	0
CAPN6	0	0	0	0	0	0	0	0	0	0	0	0	0	0	0	0	0	0	0	0	0	0	0	0	0	0	0	0	0	0	0	0	0	0	0	0	0	0	0	0	0	0	0	0	0	0	0	0	0
CAPN7	32	16	49	25	43	34	33	28	25	38	34	29	35	32	23	53	4	4	16	8	34	31	11	17	13	23	31	16	59	37	19	43	11	33	29	53	49	79	43	25	26	31	48	24	47	43	43	18	33
CAPN8	1	0	3	0	0	0	0	0	0	0	2	0	0	0	0	0	0	0	0	0	0	0	0	0	0	0	0	0	0	2	0	0	0	0	0	0	0	2	0	2	0	0	5	0	0	0	0	0	0
CAPNS1	62	46	111	54	70	15	32	35	39	48	61	140	98	52	56	10	11	33	32	49	12	10	18	28	71	28	12	22	138	82	31	41	51	48	70	64	230	104	93	113	58	32	40	77	84	153	88	54	68
CAPNS2	0	2	0	0	0	1	0	0	3	0	0	1	0	0	0	0	0	0	0	0	0	0	1	0	0	0	0	0	0	0	0	0	0	0	0	0	1	0	2	0	4	0	0	0	0	0	0	0	3
CAPRIN1	17	9	21	7	31	33	17	5	21	17	25	19	35	7	27	26	20	23	7	20	26	41	2	0	2	26	5	0	0	67	0	14	38	9	19	4	28	14	33	33	22	13	12	16	18	41	27	11	25
CAPRIN2	3	0	7	13	17	2	0	2	9	1	7	8	4	5	12	0	2	9	0	5	0	0	2	0	0	0	11	20	11	0	17	6	6	9	5	10	6	2	2	10	11	7	4	3	8	5	5	5	8
CAPS	0	0	0	0	0	0	0	0	0	0	3	0	0	0	0	0	0	0	0	0	0	0	0	0	0	0	0	0	0	0	0	0	0	0	0	0	0	0	0	0	0	0	0	0	0	0	0	0	0
CAPS2	7	8	0	3	3	3	0	1	3	3	0	4	9	2	0	0	4	0	0	0	14	5	0	0	0	0	0	0	4	0	3	0	2	0	4	0	5	4	1	1	0	0	0	2	5	5	2	3	2
CAPSL	0	0	0	0	0	0	0	0	0	0	0	0	0	0	0	0	0	0	0	0	0	0	0	0	0	0	0	0	0	0	0	0	0	0	0	0	0	0	0	0	0	0	5	0	0	0	3	0	0
CAPZA1	30	42	61	56	33	44	38	35	35	35	38	43	39	39	23	17	36	46	15	34	17	21	31	27	15	38	15	48	59	42	15	36	43	71	40	61	50	54	36	45	35	31	37	49	37	73	29	46	47
CAPZA2	40	12	25	28	24	13	28	19	27	17	25	22	20	16	26	10	0	18	22	32	22	26	10	0	0	53	28	10	13	28	13	37	24	44	39	18	25	32	12	21	17	23	22	19	16	32	13	33	40
CAPZB	393	479	529	650	507	398	395	388	486	489	530	449	534	663	251	251	227	293	327	330	223	319	237	329	322	404	626	200	633	574	457	555	344	658	511	584	503	612	963	472	443	340	567	469	467	735	551	655	448
CARD10	0	0	0	0	0	0	0	0	0	0	1	0	0	0	0	0	0	0	0	0	0	0	0	0	0	0	0	0	0	0	0	0	0	0	1	3	0	0	0	0	0	0	0	0	0	0	0	0	0
CARD11	0	0	0	0	0	0	0	0	0	0	0	0	0	0	0	0	0	0	0	0	0	0	0	0	0	0	0	0	0	0	0	0	0	0	0	3	0	0	0	0	3	0	0	0	0	0	0	1	0
CARD14	0	0	1	0	0	0	0	0	0	0	0	0	0	1	0	0	4	0	0	0	0	0	0	0	0	0	0	0	0	1	0	0	0	0	0	0	3	0	0	0	0	0	0	0	0	0	0	0	0
CARD16	29	29	38	27	23	31	20	18	45	26	22	37	30	30	25	2	33	19	52	14	0	21	4	11	26	23	35	21	36	49	18	17	21	42	16	18	54	42	48	45	43	14	44	25	22	41	29	41	20
CARD17	0	0	0	0	0	0	0	0	0	0	0	0	0	0	0	0	0	0	0	0	0	0	0	0	0	0	0	0	5	0	0	0	0	0	0	0	0	0	0	0	0	0	0	0	0	0	0	0	0
CARD6	0	0	0	2	0	0	2	0	0	2	0	0	0	0	1	0	0	0	0	0	0	0	0	0	4	0	0	0	0	0	0	2	0	3	0	3	0	2	3	1	0	0	0	5	5	0	0	0	0
CARD8	3	6	29	12	19	8	6	1	10	9	3	4	17	14	9	31	0	0	5	0	0	12	1	4	2	4	1	1	13	16	3	11	10	10	11	12	15	20	20	15	0	4	4	20	6	27	25	18	1
CARD9	0	0	0	0	0	0	0	0	0	0	0	0	0	0	0	0	0	0	0	0	0	0	0	0	0	0	0	0	0	0	0	0	0	0	0	0	0	0	0	0	0	0	0	0	0	0	0	0	0
CARF	0	1	0	0	1	0	0	0	0	1	0	0	1	3	0	0	0	0	0	0	0	0	0	0	0	0	2	0	6	5	0	0	0	0	1	0	0	2	2	0	2	0	2	0	0	4	0	0	0
CARHSP1	68	100	113	155	127	111	75	52	104	96	115	109	124	133	93	68	76	81	73	70	68	48	62	50	83	81	95	98	141	125	78	130	90	117	122	99	123	133	167	139	103	74	125	106	94	161	118	132	102
CARKD	13	24	18	42	29	19	14	13	27	18	46	48	24	19	19	28	3	24	18	6	11	1	1	13	16	12	25	15	20	10	6	12	43	37	18	16	51	22	94	57	14	14	37	28	28	30	31	63	11
CARM1	0	0	0	0	0	0	0	0	0	0	0	0	0	0	0	0	0	0	0	0	0	0	1	0	0	0	0	0	0	0	0	0	0	0	0	0	0	0	0	2	0	0	0	0	0	0	0	0	0
CARS	189	162	161	152	122	121	136	108	122	88	152	136	182	60	112	134	133	54	68	96	113	101	140	49	86	81	137	137	217	168	112	120	90	174	146	101	148	202	181	138	142	84	144	161	100	209	174	129	128
CARS2	0	0	0	0	0	0	0	1	3	0	0	0	0	0	0	0	0	0	0	0	0	0	0	0	0	0	0	0	0	0	0	0	0	0	0	0	0	0	0	0	0	1	6	0	0	0	0	0	0
CASC1	0	0	0	0	0	0	0	0	0	0	0	0	0	0	0	0	4	0	0	0	0	0	0	0	0	0	0	0	0	3	0	0	5	0	0	0	5	0	2	0	0	0	0	0	0	0	0	0	0
CASC10	4	0	0	3	3	0	0	0	0	0	1	0	4	0	0	0	0	0	0	0	0	0	0	0	0	0	0	0	0	0	0	4	0	0	1	0	0	0	0	0	4	0	1	1	0	3	3	0	2
CASC3	33	7	23	34	37	26	16	5	34	8	37	11	28	39	10	12	3	3	17	13	9	18	0	11	3	6	19	3	81	16	43	16	0	16	38	54	32	54	21	48	32	6	22	12	21	7	53	60	26
CASC4	14	10	14	9	10	10	13	16	10	10	9	15	9	8	3	0	18	12	1	16	1	5	3	10	1	9	0	32	14	7	5	3	0	16	31	10	10	16	13	16	11	12	4	3	14	15	17	13	7
CASC5	2	1	1	20	9	4	5	0	2	9	0	1	10	4	1	0	7	0	0	0	0	0	12	21	4	0	0	0	8	5	4	4	3	4	5	4	18	0	7	0	0	0	13	0	18	0	0	0	13
CASD1	0	0	0	0	0	0	3	0	0	0	0	0	0	1	0	0	0	0	0	0	0	0	0	0	0	0	0	0	0	1	3	0	0	0	0	0	0	0	0	0	0	0	0	0	0	0	0	0	0
CASK	0	0	4	0	0	0	0	0	0	0	0	0	0	2	0	0	0	0	0	0	0	0	0	0	0	0	0	0	0	0	0	0	0	0	0	0	3	0	0	0	0	0	0	0	0	0	0	2	0
CASKIN1	0	0	0	0	0	0	0	0	0	0	0	0	0	0	0	0	0	0	0	0	0	0	0	0	0	0	0	0	0	0	0	0	0	0	0	0	0	0	0	0	0	0	0	0	0	0	0	0	0
CASKIN2	6	4	11	27	3	2	6	0	1	8	17	5	5	0	0	1	1	1	2	1	0	0	1	2	0	0	0	0	33	0	0	0	9	24	15	12	12	18	15	6	2	4	6	11	11	10	3	7	4
CASP1	11	19	21	9	14	13	18	5	15	12	14	12	22	16	8	0	21	9	11	1	25	0	11	9	9	7	19	3	29	25	13	13	2	7	23	9	13	26	24	12	9	8	24	9	17	33	10	12	14
CASP10	4	0	11	7	2	0	0	0	6	0	5	4	0	4	0	2	0	0	0	1	0	3	0	0	3	0	0	0	7	5	0	0	3	3	1	14	1	7	12	0	0	3	5	0	5	6	5	2	1
CASP14	0	0	5	0	0	4	0	0	0	0	0	0	0	0	0	0	0	1	0	0	0	0	5	0	0	0	0	0	0	0	2	0	0	0	0	0	0	0	0	0	3	0	3	1	0	0	0	0	0
CASP2	1	10	10	6	5	0	1	0	3	3	26	1	1	5	10	5	3	3	1	7	0	0	1	2	0	6	1	1	9	30	4	3	7	6	11	3	1	4	3	3	3	2	7	18	4	10	9	2	3
CASP3	16	7	4	2	2	9	2	7	4	3	5	5	13	1	9	0	15	0	0	6	0	8	0	0	0	30	0	2	11	6	7	3	1	11	9	12	1	3	6	8	1	5	17	8	15	15	0	3	0
CASP4	52	98	95	69	79	81	70	45	82	72	72	87	82	71	50	72	66	75	21	45	30	57	39	18	42	51	51	99	88	92	81	89	56	99	57	84	137	91	95	68	58	61	108	77	68	116	70	93	63
CASP6	24	33	59	38	22	24	34	29	40	52	43	43	26	46	31	15	54	29	11	31	20	29	51	18	31	9	29	18	49	35	35	47	30	47	44	33	44	45	34	52	48	28	36	45	28	60	36	26	40
CASP7	6	14	9	8	14	1	13	13	8	4	4	6	13	6	16	16	6	12	12	0	3	3	11	3	6	7	6	11	11	10	10	0	6	13	20	3	13	15	5	16	4	10	10	7	6	17	8	13	9
CASP8	14	22	18	12	24	4	22	9	10	7	16	14	23	10	7	1	6	15	12	1	31	8	3	8	15	6	3	1	18	11	15	14	8	29	24	15	10	17	26	18	24	7	9	11	28	32	4	16	10
CASP8AP2	11	23	30	37	29	23	21	10	42	17	27	34	27	22	29	0	3	36	0	36	3	0	24	76	9	0	18	15	29	27	21	26	24	30	29	24	32	50	27	43	23	17	22	25	18	39	24	40	38
CASP9	5	7	12	9	6	3	6	4	4	12	7	3	1	3	2	0	0	5	3	0	3	0	12	0	1	2	6	0	5	5	0	1	10	10	5	20	12	20	3	7	5	0	9	15	2	10	8	8	3
CAST	223	322	364	445	277	227	276	279	249	369	298	313	274	242	215	119	167	261	310	282	197	128	203	164	276	197	234	167	420	354	229	354	241	363	487	266	408	308	339	289	322	188	306	365	293	439	319	329	263
CASZ1	0	0	5	2	1	0	1	0	0	0	0	5	2	2	0	0	0	1	0	0	0	0	0	0	0	0	0	0	0	0	0	0	0	0	0	41	0	0	0	0	1	0	0	0	3	0	7	4	0
CAT	6	11	13	22	30	1	11	13	12	2	23	6	22	6	12	3	1	0	18	35	1	0	10	0	0	6	13	1	34	42	7	9	6	11	7	37	12	12	9	11	18	6	20	11	23	18	18	6	7
CATIP	0	0	0	0	0	0	0	0	0	0	0	0	0	0	0	0	0	0	0	0	0	0	0	0	0	0	0	0	0	0	0	0	0	0	0	0	0	0	0	0	0	0	0	0	5	0	0	0	0
CATSPER2	0	0	0	0	0	0	0	0	0	0	0	0	0	5	0	0	0	0	0	0	0	0	0	0	0	0	0	0	0	0	0	0	0	0	0	0	0	1	5	0	0	0	0	0	0	0	0	4	1
CATSPER3	0	0	0	0	0	0	0	0	0	0	1	0	4	0	0	0	0	0	0	0	0	0	0	0	0	0	0	0	0	0	0	0	0	0	0	0	0	0	0	0	0	0	0	0	0	0	4	0	0
CATSPERD	0	0	0	0	0	0	0	0	0	0	0	0	0	0	0	0	0	0	0	0	0	0	0	0	0	0	0	0	0	0	0	0	0	0	0	0	0	0	0	0	0	0	0	0	0	0	0	0	0
CATSPERG	0	0	0	0	0	0	0	0	0	0	0	0	0	0	0	0	0	0	0	0	0	0	0	0	0	0	0	0	0	0	0	0	0	0	0	0	0	0	0	0	0	0	0	0	0	0	0	0	0
CAV1	1015	1249	1606	1567	1292	927	1139	837	1303	1098	1162	1484	1292	1023	927	770	809	859	1068	688	596	679	1032	762	900	757	804	845	1672	1440	1006	1162	1015	1437	1496	1299	1608	1540	1729	1434	1210	805	1247	1235	1079	2184	1263	1432	1195
CAV2	47	131	98	138	81	55	92	68	85	82	77	87	158	74	79	35	65	66	53	52	124	53	78	55	65	81	75	48	126	92	94	84	56	92	84	106	140	152	126	87	96	69	107	107	61	150	84	95	90
CBFA2T2	0	0	0	0	0	0	0	0	0	0	0	0	0	0	0	0	0	0	0	0	0	0	3	0	0	0	0	0	0	0	0	0	0	2	3	0	1	0	0	0	2	1	2	0	10	6	2	3	0
CBFB	0	7	2	0	9	17	7	4	4	4	0	4	7	2	0	17	0	0	8	14	0	0	0	0	0	0	0	17	23	0	0	7	0	21	0	7	2	0	0	0	7	4	3	0	4	5	8	5	5
CBL	8	11	11	12	3	3	5	10	9	1	13	7	8	12	7	0	2	5	0	0	0	4	4	18	3	11	0	7	0	22	0	0	0	26	17	17	0	17	13	13	6	0	5	10	13	6	10	11	17
CBLB	0	9	2	5	0	3	5	4	1	0	1	11	0	2	2	5	5	1	1	8	2	0	2	5	0	0	2	0	0	19	3	0	0	0	0	0	12	0	6	0	3	0	0	3	7	7	0	5	3
CBLC	5	29	21	19	17	15	21	9	29	33	7	21	33	21	41	10	4	18	10	28	15	18	27	12	19	13	13	2	0	0	0	35	0	0	105	0	0	0	176	0	25	9	24	26	23	46	10	23	30
CBLL1	8	8	53	45	21	6	17	7	24	29	25	30	3	25	16	2	0	5	11	6	5	9	13	19	11	8	21	0	63	21	28	8	10	38	24	37	37	16	48	31	17	13	25	27	36	23	13	27	27
CBLN3	2	0	0	0	0	0	0	1	0	0	0	0	0	0	0	0	0	0	0	0	0	0	0	3	1	0	0	0	0	0	0	0	0	0	0	0	0	3	0	0	0	0	0	0	0	0	0	0	0
CBR1	146	180	184	183	160	123	150	120	165	149	131	129	164	166	95	110	53	137	154	134	87	110	144	70	47	90	218	77	208	167	122	159	146	156	169	179	235	113	207	185	161	97	160	174	149	241	158	157	142
CBR3	18	29	44	28	20	15	12	21	40	50	22	35	23	18	15	24	19	13	20	13	19	3	34	1	7	55	30	36	39	9	0	24	48	39	44	9	24	14	73	24	52	14	18	29	16	36	27	31	26
CBR4	0	9	6	7	11	2	8	9	10	7	13	24	7	7	12	3	0	1	0	0	14	6	0	1	0	0	22	33	13	20	6	6	3	15	12	9	14	11	9	8	12	10	3	8	8	22	5	10	9
CBS	120	77	92	146	68	44	72	73	88	65	88	119	126	79	63	96	47	41	108	38	38	27	76	48	65	94	52	23	140	138	90	125	71	104	63	82	77	152	107	102	78	54	98	102	74	129	103	140	81
CBWD1	0	0	0	0	0	0	0	0	3	0	0	0	0	0	0	0	0	0	0	0	0	0	0	0	0	0	0	0	0	1	0	0	0	0	0	0	0	1	0	0	0	0	0	0	0	0	0	0	0
CBWD2	0	0	1	0	1	0	0	0	0	0	7	0	0	0	0	0	0	0	0	0	0	0	0	0	0	0	0	0	0	0	1	0	0	1	0	0	2	0	0	1	3	0	0	0	0	1	0	0	0
CBWD5	26	56	57	53	59	19	34	32	55	49	41	47	38	21	38	10	77	10	41	0	36	5	5	77	0	0	0	83	33	49	28	60	47	52	44	36	65	69	57	55	47	19	69	42	43	91	34	23	46
CBX1	548	577	578	677	540	384	452	296	557	540	472	611	590	414	402	355	200	396	303	285	350	214	320	292	318	364	370	259	786	636	429	569	354	709	720	631	749	675	609	719	521	302	607	658	434	856	552	583	562
CBX2	2	3	4	5	5	0	0	3	0	0	5	0	0	1	6	1	9	0	0	0	2	4	1	1	4	8	0	0	0	0	0	4	0	1	0	0	0	10	2	4	6	2	7	4	3	6	1	10	0
CBX3	374	496	585	483	464	322	381	250	415	445	414	463	467	374	312	194	235	367	239	359	206	260	219	161	326	322	264	318	631	545	316	456	341	451	599	505	584	611	516	481	441	281	430	478	430	747	427	445	416
CBX4	0	0	0	0	0	0	0	0	0	0	0	0	0	0	0	0	0	0	0	0	0	0	0	0	0	0	0	0	0	0	0	0	0	0	0	0	1	0	0	0	0	0	0	0	0	0	0	0	0
CBX5	93	76	131	136	55	70	106	32	95	88	131	103	126	78	80	40	23	80	68	31	71	69	38	102	12	25	77	36	167	128	53	100	69	153	114	138	93	191	129	115	113	49	109	104	135	126	65	111	115
CBX6	12	6	15	12	11	7	4	3	11	10	22	4	6	0	5	0	2	0	1	1	1	5	3	9	2	1	1	2	28	14	1	6	9	36	17	47	9	4	0	9	2	2	26	17	20	11	10	10	4
CBX7	0	0	0	0	0	0	0	0	0	0	0	0	0	0	0	0	0	0	7	0	0	0	0	0	1	0	0	0	5	0	0	0	0	0	0	2	0	0	0	0	0	0	0	0	0	0	8	0	0
CBX8	4	3	5	0	0	0	8	0	3	0	0	1	3	8	0	0	0	8	2	0	0	0	0	0	5	0	0	0	24	0	0	0	4	0	4	0	4	12	0	0	4	1	4	0	4	2	0	9	1
CBY1	141	135	151	170	158	112	124	97	163	101	133	165	124	100	104	103	43	141	120	87	106	75	82	72	94	79	99	94	182	110	119	156	96	154	170	155	183	173	178	176	139	81	145	135	126	217	155	149	134
CC2D1A	0	7	0	3	0	1	0	2	0	0	1	0	0	1	0	0	0	0	0	0	0	0	0	0	0	0	0	0	14	7	0	0	0	7	0	0	0	0	0	0	0	0	0	1	2	2	2	2	1
CC2D1B	27	7	11	11	5	5	5	3	6	15	41	11	18	12	10	4	0	1	2	1	0	1	2	10	1	6	3	2	15	28	0	12	0	22	49	125	8	75	35	7	16	2	3	17	60	16	12	17	14
CC2D2A	3	9	5	3	4	0	0	0	6	4	0	0	0	5	0	0	0	0	5	0	0	0	5	0	0	5	10	0	0	0	2	6	6	6	9	1	4	1	3	0	1	2	1	8	0	5	4	5	0
CCAR1	27	33	37	57	56	35	28	19	28	14	34	42	53	35	25	3	5	15	22	26	15	8	19	30	28	27	23	13	57	80	29	22	27	67	36	63	59	55	23	45	17	32	38	29	67	69	43	40	27
CCAR2	10	9	14	18	16	2	10	6	13	12	55	21	24	37	7	4	4	1	2	1	1	4	6	11	5	8	7	4	21	32	9	10	9	18	14	100	40	40	70	0	8	1	7	11	56	22	46	35	13
CCBE1	0	5	23	29	15	10	12	5	3	3	4	15	14	0	4	0	2	7	13	12	4	4	10	3	7	5	1	6	37	19	4	13	0	8	6	6	15	8	6	15	9	23	5	3	3	13	11	11	6
CCBL1	12	8	16	9	18	13	3	5	8	9	19	17	19	10	3	7	1	1	7	0	7	1	39	7	0	9	2	11	26	18	5	17	12	15	16	10	7	5	20	1	19	8	14	7	10	12	6	14	19
CCDC101	57	78	62	37	47	18	57	38	59	57	32	48	41	37	41	48	64	64	0	22	42	19	16	62	19	48	36	19	72	50	31	55	52	75	66	30	40	57	60	55	38	51	54	45	21	92	50	61	39
CCDC102A	0	0	0	0	0	0	0	0	0	0	0	0	3	0	0	0	0	0	0	0	0	0	0	0	0	0	0	0	0	0	0	0	0	3	0	0	0	4	3	0	0	0	0	0	0	0	0	0	0
CCDC102B	0	1	1	3	1	0	1	2	2	0	0	3	1	1	1	0	0	11	0	0	0	0	0	0	0	0	0	0	0	3	0	4	4	0	0	0	5	3	0	2	1	0	2	0	0	11	4	0	2
CCDC103	0	2	11	14	9	0	0	0	1	3	10	5	4	9	3	0	0	0	3	0	15	0	0	0	0	6	0	9	5	8	6	0	7	6	11	1	10	12	3	3	13	0	2	4	6	6	2	3	10
CCDC106	52	59	39	64	24	22	38	26	41	44	41	39	33	39	29	45	4	2	11	12	27	40	27	44	48	5	25	20	14	87	0	0	36	65	29	167	50	50	65	36	40	21	22	46	54	69	41	60	43
CCDC107	94	123	122	110	111	73	90	72	142	85	167	147	149	132	49	41	33	82	61	43	29	52	64	100	74	60	54	49	206	153	66	68	79	186	97	182	301	195	168	123	91	119	125	102	128	229	107	128	91
CCDC108	0	0	0	0	0	0	0	0	1	0	0	2	5	0	0	0	0	0	0	0	0	0	0	0	0	0	0	0	0	0	0	0	0	0	0	0	0	0	0	0	0	0	4	2	0	0	0	1	0
CCDC109B	1	11	22	22	13	11	14	10	30	8	20	15	6	8	16	6	3	9	7	5	5	11	6	10	8	7	9	30	0	15	3	11	3	13	17	19	19	25	27	45	18	4	11	15	13	19	15	10	29
CCDC112	27	32	25	19	34	18	13	14	34	26	27	18	17	2	6	8	1	8	26	13	13	0	6	8	6	18	25	15	42	24	27	11	23	39	20	17	31	29	31	24	26	8	17	30	17	45	24	21	24
CCDC113	8	17	9	23	5	7	9	6	15	14	21	16	8	14	14	0	0	0	0	4	11	6	27	13	11	2	6	11	25	14	16	17	8	18	15	28	15	13	12	12	7	3	17	16	19	32	20	4	13
CCDC114	0	0	0	0	0	0	0	0	0	0	0	0	0	0	0	0	0	0	0	0	0	0	0	0	0	0	0	0	0	0	0	0	0	0	0	2	0	0	0	0	0	0	0	0	0	0	0	0	0
CCDC115	60	82	65	82	74	71	61	60	70	79	59	76	51	51	42	45	45	54	88	38	39	35	25	66	72	47	31	18	98	111	79	51	68	39	73	88	77	100	70	71	57	52	82	71	55	123	61	61	81
CCDC116	0	0	0	0	0	0	0	0	0	0	0	0	0	0	0	0	0	0	0	0	0	0	0	0	0	0	0	0	0	0	0	0	0	0	0	0	0	0	0	0	0	0	0	0	0	0	0	0	0
CCDC117	0	0	8	0	0	0	0	0	4	0	0	0	0	0	4	0	0	0	0	0	0	0	0	0	1	0	0	0	0	0	0	0	0	0	0	0	0	0	0	0	2	0	0	1	0	3	1	0	2
CCDC12	93	117	121	119	87	54	110	56	110	112	82	107	79	124	107	82	44	52	93	72	89	64	42	35	105	27	134	42	127	101	72	107	85	136	115	101	126	128	147	146	75	68	127	120	95	160	96	115	106
CCDC120	8	4	12	11	16	6	3	2	12	3	0	1	8	2	0	1	0	2	1	1	0	2	0	2	0	2	1	0	9	38	1	0	4	16	0	36	9	23	20	0	6	2	18	5	5	6	11	12	2
CCDC121	4	0	0	1	0	1	0	0	0	3	0	1	1	1	0	0	0	0	0	0	0	0	0	0	0	0	0	0	3	0	0	3	0	0	0	0	0	0	0	0	0	0	3	0	3	0	0	0	1
CCDC122	13	9	10	25	38	4	21	10	17	25	16	21	11	25	10	0	0	5	0	5	0	0	36	15	13	17	12	5	30	25	19	8	9	27	24	18	36	38	26	29	0	4	28	18	15	46	21	32	26
CCDC124	448	642	661	706	608	408	489	450	691	544	481	541	602	568	423	356	304	430	464	430	402	464	338	536	372	378	296	426	800	530	431	577	549	629	765	476	724	741	723	635	458	377	733	575	485	868	606	675	535
CCDC125	21	35	33	38	34	28	20	21	22	19	12	39	49	15	25	11	8	22	7	26	25	7	33	35	23	11	8	18	42	34	26	26	31	28	60	27	38	22	26	32	29	22	23	27	19	59	29	47	18
CCDC126	4	6	9	9	1	11	14	4	17	3	4	24	4	6	3	8	6	0	0	22	15	0	8	2	0	0	19	0	14	6	13	6	5	5	16	8	4	13	15	6	8	4	13	10	0	14	14	9	6
CCDC127	84	122	111	124	149	52	81	60	100	128	116	111	97	126	65	58	56	25	95	54	40	38	124	114	36	102	65	67	138	138	101	99	84	119	129	89	142	145	136	126	116	85	107	91	83	154	115	94	134
CCDC13	4	0	0	0	0	0	0	0	0	0	0	0	0	3	0	0	0	0	0	0	5	0	0	0	0	0	0	0	3	0	4	0	0	0	0	2	4	5	0	5	0	3	3	0	1	0	0	0	5
CCDC130	34	49	38	41	50	28	41	23	58	44	46	58	51	51	22	17	0	25	29	24	44	9	39	21	42	5	38	35	59	49	14	40	31	37	92	36	97	57	53	72	31	34	56	41	34	60	61	45	54
CCDC132	5	1	2	8	4	6	9	5	1	2	2	0	0	1	0	0	0	6	1	11	0	0	0	10	6	0	1	0	7	3	1	4	1	6	6	0	9	1	3	0	12	0	2	9	0	6	0	0	1
CCDC134	11	12	10	9	3	0	0	6	10	17	11	4	4	7	4	0	0	0	8	2	0	4	5	0	8	0	29	2	3	18	3	10	7	1	11	18	12	16	8	5	10	3	8	19	7	5	0	15	5
CCDC136	0	0	2	4	0	3	0	0	2	0	0	0	4	0	0	0	0	0	0	0	0	0	2	0	0	0	0	0	12	0	2	0	0	4	0	0	1	0	0	0	6	0	4	8	0	6	0	0	2
CCDC137	395	479	583	459	339	308	423	289	458	429	412	436	324	337	225	223	296	309	268	223	342	289	260	225	329	358	238	232	586	467	312	440	369	421	467	452	492	522	485	433	434	276	433	449	380	607	432	423	353
CCDC138	7	13	15	15	14	20	11	5	9	8	12	6	7	4	7	0	2	0	5	8	22	5	2	0	19	25	0	2	16	17	10	8	4	10	18	18	7	9	15	13	17	1	25	9	11	24	2	9	5
CCDC14	18	21	18	31	12	8	22	5	18	13	15	8	14	10	16	15	0	8	13	8	0	2	20	8	8	24	17	2	18	13	11	14	12	19	23	18	17	30	31	14	15	24	12	13	10	24	22	19	8
CCDC142	9	0	0	9	0	5	1	5	3	3	7	2	0	3	2	0	1	0	0	1	0	6	0	6	11	4	0	1	0	0	0	0	0	52	0	0	0	0	0	0	8	0	4	2	2	1	5	7	1
CCDC144NL	0	0	0	0	0	0	0	0	0	0	0	0	0	0	0	0	0	0	0	0	0	0	0	0	0	0	0	0	0	0	0	0	0	0	0	0	0	0	0	0	0	0	0	0	0	0	0	0	0
CCDC146	0	0	0	0	0	0	3	7	1	0	0	0	5	1	0	0	32	0	0	0	0	0	0	0	0	0	0	0	0	0	4	0	0	0	0	0	5	0	1	0	0	0	0	0	1	0	0	7	0
CCDC148	0	0	0	3	3	0	0	3	0	3	9	0	2	0	3	0	0	0	0	0	0	8	0	0	0	0	0	0	0	3	2	0	0	0	2	1	0	5	0	0	0	0	0	2	0	0	0	0	1
CCDC149	6	0	0	2	0	0	0	3	2	0	1	0	0	0	0	0	0	0	0	0	0	0	0	0	0	0	0	0	0	1	0	2	2	0	0	0	0	0	0	0	0	1	0	0	0	0	0	0	0
CCDC15	4	7	8	3	11	0	3	1	3	3	4	4	4	5	2	3	2	0	0	14	4	0	2	4	0	3	0	0	0	3	2	2	11	9	8	7	9	8	4	2	0	0	5	10	4	14	1	0	7
CCDC150	2	1	0	0	0	0	0	4	0	0	1	1	1	0	0	0	0	0	0	0	0	0	0	0	0	0	0	0	4	0	0	0	0	8	0	0	0	0	2	2	2	0	1	0	0	3	0	0	0
CCDC151	7	8	6	1	0	2	1	0	1	0	0	0	10	1	0	0	0	0	3	0	0	0	0	0	14	0	0	0	1	0	1	0	3	0	3	0	0	0	9	6	0	0	0	0	3	6	0	1	4
CCDC152	10	13	15	17	4	0	3	4	7	7	0	12	21	0	7	12	2	2	10	0	0	0	0	0	4	12	0	0	16	3	10	5	7	8	13	8	6	40	10	11	6	3	4	8	0	4	14	29	11
CCDC153	0	3	4	6	0	3	3	1	0	3	0	0	0	2	0	0	0	0	0	0	2	0	0	0	0	4	0	0	3	0	2	1	0	0	0	1	3	9	2	7	0	0	3	0	0	7	0	0	2
CCDC154	0	0	0	0	0	0	0	0	0	0	0	0	0	0	0	0	0	0	0	0	0	0	0	0	0	0	0	0	0	0	0	0	0	0	0	0	0	0	0	0	0	0	0	0	0	0	0	0	0
CCDC155	0	0	0	0	0	0	0	0	0	1	0	0	3	0	0	0	0	0	0	0	0	0	0	0	4	0	0	0	0	0	0	0	0	0	0	0	0	0	0	0	0	0	3	0	0	0	0	0	0
CCDC157	15	15	17	17	38	1	14	19	5	14	25	14	22	19	5	7	38	12	16	0	1	16	9	5	16	7	27	5	17	17	19	5	12	16	17	23	25	9	23	29	29	22	17	9	3	22	8	7	29
CCDC159	3	4	12	25	24	9	16	8	20	14	23	25	23	20	12	0	3	8	25	0	7	22	3	7	9	10	10	10	22	26	14	13	17	31	33	18	18	26	17	10	15	2	12	18	11	32	28	18	26
CCDC160	0	0	0	0	0	0	10	0	0	0	0	0	0	0	0	0	0	0	0	0	0	0	0	0	17	0	0	0	0	0	0	0	0	0	2	0	1	0	0	1	1	0	0	0	1	0	0	0	1
CCDC167	73	209	178	217	152	104	181	71	221	203	159	187	114	130	132	70	159	119	49	73	129	101	224	156	129	39	67	64	245	185	115	189	111	192	207	211	196	141	177	203	190	107	168	184	131	239	142	164	166
CCDC170	0	0	2	4	8	2	3	4	9	4	4	13	0	4	0	0	0	2	0	0	0	16	2	16	0	0	0	0	7	9	9	4	3	4	7	3	6	3	0	1	11	4	2	5	0	11	0	4	3
CCDC171	5	9	12	10	1	0	6	14	8	10	0	8	11	5	0	12	4	10	0	0	4	4	0	8	0	0	8	14	10	7	8	2	11	7	12	4	9	13	12	1	6	3	11	2	1	1	6	14	6
CCDC173	2	9	4	1	0	0	0	2	6	0	0	2	5	1	3	0	14	0	0	0	4	0	0	4	0	0	9	0	1	0	9	0	1	1	0	0	1	0	5	7	0	5	5	0	0	5	3	1	2
CCDC174	149	187	184	214	138	93	143	86	176	141	130	165	126	179	129	126	69	79	66	52	129	118	131	95	58	117	133	58	277	172	125	157	91	223	184	141	222	204	175	221	146	106	144	223	146	261	175	178	99
CCDC175	0	0	0	0	0	0	0	0	0	0	0	0	3	0	0	0	0	0	0	0	0	0	0	0	0	0	0	0	0	0	0	0	0	0	0	0	0	0	0	0	0	0	0	0	0	0	0	0	0
CCDC176	12	4	13	20	15	17	9	6	10	7	12	13	8	15	11	0	0	14	0	23	6	2	12	21	10	4	0	14	15	4	14	18	7	17	5	11	8	20	23	23	13	10	4	14	15	27	9	10	10
CCDC18	8	9	11	15	11	1	12	13	4	14	18	15	6	13	14	0	1	0	8	6	6	5	28	0	23	13	5	0	11	10	10	20	8	17	4	9	26	19	11	19	4	3	13	21	8	20	17	11	17
CCDC181	24	17	31	22	13	13	17	3	6	13	5	20	33	7	27	0	47	0	12	4	38	17	29	47	0	0	8	0	21	14	13	8	16	24	17	11	29	22	11	23	35	22	12	14	10	26	19	2	13
CCDC183	0	0	5	3	0	0	0	0	0	0	0	0	0	0	0	0	0	0	0	0	0	0	0	0	0	0	0	0	0	0	0	0	0	0	0	0	0	0	0	0	0	0	0	0	3	0	0	0	0
CCDC184	0	0	0	0	0	0	0	0	0	0	0	0	0	0	1	0	0	0	0	0	0	0	0	0	0	0	0	0	0	0	2	0	0	0	0	0	0	0	0	0	0	0	1	0	0	0	0	0	0
CCDC186	27	17	28	20	18	16	33	10	23	12	15	26	16	13	26	0	6	13	0	6	26	0	26	0	26	59	6	39	32	23	15	34	11	23	22	13	30	17	22	25	18	4	19	27	19	30	19	36	18
CCDC22	10	45	24	24	24	18	7	6	15	16	24	12	9	15	21	11	7	20	17	9	5	15	9	25	11	3	5	14	47	27	18	5	12	25	12	18	41	21	25	16	23	19	18	19	8	37	17	12	22
CCDC24	3	7	11	7	9	1	8	0	5	7	9	15	4	8	5	14	0	9	0	0	0	0	2	21	0	2	0	0	18	6	0	1	9	9	12	0	7	20	10	12	6	9	7	6	7	16	5	6	7
CCDC25	78	80	109	101	108	50	78	74	92	74	56	59	60	86	55	35	89	68	111	87	21	68	40	32	29	76	19	54	97	88	61	74	46	88	112	91	79	99	121	118	80	32	92	94	97	99	85	77	91
CCDC28A	0	0	0	0	0	0	0	0	1	0	0	1	2	1	0	0	0	0	0	0	0	0	1	0	0	0	0	0	0	0	1	0	0	0	0	0	0	0	3	0	0	0	0	0	0	2	0	0	1
CCDC28B	23	51	52	49	32	36	29	20	54	66	38	49	28	46	32	3	23	38	26	42	84	19	11	38	34	30	23	0	61	42	32	36	34	39	59	38	60	58	58	46	59	27	58	39	61	39	22	41	38
CCDC3	2	0	0	0	0	0	0	0	0	0	0	2	3	0	0	0	0	0	0	0	0	0	0	0	0	0	0	0	0	1	0	0	2	0	1	0	1	3	5	4	0	0	0	0	0	0	0	0	0
CCDC34	171	239	228	239	200	158	179	159	275	221	227	230	216	183	147	189	102	153	201	127	123	88	146	189	109	154	121	130	299	218	166	226	184	263	299	152	269	275	259	273	213	147	211	241	170	319	207	253	221
CCDC36	0	0	0	0	0	0	0	0	0	0	0	0	0	0	0	0	0	0	0	0	0	0	0	0	0	0	0	0	0	0	0	0	0	0	0	0	0	0	0	0	0	0	0	0	0	0	0	0	0
CCDC38	0	3	0	0	0	0	0	0	0	0	0	0	0	0	0	0	0	0	0	0	0	0	0	0	0	0	0	0	0	0	0	0	0	0	0	0	0	0	0	0	0	0	0	0	0	0	0	0	0
CCDC39	0	0	0	0	0	0	0	0	0	0	0	0	0	0	0	0	0	0	0	0	0	0	0	0	0	0	0	0	0	0	0	0	0	0	0	0	0	0	0	0	0	0	0	0	0	0	0	0	0
CCDC40	0	4	0	3	0	0	1	0	5	3	0	3	0	9	1	2	0	0	1	0	0	0	4	3	5	0	0	0	0	0	0	2	3	1	0	3	1	4	0	1	0	0	8	2	0	3	7	5	4
CCDC43	68	64	110	101	48	69	70	51	87	83	61	83	112	92	61	30	43	60	68	65	38	46	39	47	76	79	55	47	108	103	59	89	57	105	75	98	115	102	70	112	73	59	83	88	55	137	95	87	75
CCDC47	25	42	36	64	59	40	38	19	62	44	51	57	25	21	51	22	33	38	0	22	90	66	19	41	30	19	13	35	64	24	40	56	48	32	64	16	89	48	32	48	41	26	42	44	24	67	24	55	78
CCDC50	15	27	91	63	27	3	79	11	55	47	11	67	31	15	11	10	6	20	12	47	8	18	14	47	36	25	29	34	165	73	36	18	73	0	0	18	73	0	18	55	32	38	39	47	18	54	42	46	37
CCDC51	79	87	112	122	87	54	88	60	83	62	129	104	83	137	94	67	90	122	32	46	83	46	69	62	30	64	67	99	128	107	60	137	64	115	105	63	131	129	110	111	90	82	108	109	61	141	81	106	96
CCDC53	69	128	122	156	80	109	73	146	98	139	131	159	132	120	86	51	188	78	106	82	137	180	55	3	141	113	43	55	168	123	113	135	104	129	127	101	148	117	146	116	75	102	107	138	107	205	130	139	98
CCDC57	0	7	3	3	0	2	3	0	0	8	0	2	5	1	0	0	0	0	0	0	0	0	6	0	0	2	0	0	5	2	1	1	0	3	0	0	2	0	4	0	1	4	9	2	1	10	3	1	2
CCDC58	15	5	10	6	11	10	9	10	9	9	27	11	14	4	5	0	0	28	0	0	0	7	7	21	0	0	28	0	7	11	11	9	0	10	18	1	10	22	21	17	19	1	9	12	2	23	14	5	13
CCDC59	399	443	522	578	471	323	464	309	460	563	412	508	405	382	402	101	173	324	569	94	305	286	565	275	331	350	279	652	583	441	311	541	426	509	503	393	583	528	556	630	477	353	319	563	330	661	439	472	582
CCDC6	15	13	25	12	21	12	16	3	16	15	7	4	27	18	10	10	0	13	1	7	6	16	5	3	13	1	5	5	18	26	4	15	15	28	15	20	22	29	15	33	20	7	19	6	8	19	23	19	25
CCDC60	0	0	0	0	0	0	0	0	0	0	0	0	0	0	0	0	0	0	0	0	0	0	0	0	0	0	0	0	0	0	0	0	0	0	0	0	0	0	0	0	0	0	0	0	0	0	0	0	0
CCDC61	0	4	0	3	0	0	0	0	0	2	3	0	0	0	0	2	0	0	0	0	0	0	6	1	0	0	0	0	3	1	0	3	1	0	3	0	0	1	2	0	1	0	0	0	6	3	0	0	1
CCDC62	0	0	0	0	0	0	0	0	0	0	0	0	0	0	0	0	0	0	0	0	0	0	0	0	0	0	0	0	0	0	0	0	0	0	0	0	0	1	0	0	0	0	0	0	0	0	0	0	0
CCDC64	0	0	0	0	0	0	0	0	0	0	0	0	0	0	0	0	0	0	0	0	0	0	0	1	0	0	0	0	0	0	0	0	0	0	0	0	0	0	0	0	0	0	0	0	0	0	0	0	0
CCDC65	0	0	0	2	0	0	3	0	6	0	0	0	3	0	0	0	0	0	0	0	5	0	0	0	0	0	0	0	5	0	0	1	0	1	0	0	1	3	0	3	0	0	0	1	0	11	0	0	1
CCDC66	7	6	9	7	6	1	8	0	7	5	4	3	11	7	1	0	0	19	0	2	0	0	0	2	0	0	11	0	13	3	4	3	3	19	10	8	2	5	9	15	1	5	5	5	7	14	6	8	7
CCDC67	0	0	0	0	0	0	0	0	0	0	0	0	0	0	0	0	0	0	0	0	0	0	0	0	0	0	0	0	0	0	0	0	0	0	0	0	1	0	0	0	0	0	0	0	0	0	3	0	0
CCDC68	8	0	9	19	5	3	8	3	12	4	5	5	0	7	7	1	4	0	14	1	0	0	0	0	1	5	11	0	17	13	5	7	9	7	5	0	17	9	11	3	3	2	5	10	2	22	3	11	12
CCDC69	1	4	10	1	11	3	3	0	12	0	0	1	4	0	0	1	2	1	0	1	1	1	4	4	0	0	0	1	9	0	4	1	0	18	4	0	0	8	4	0	3	1	2	5	2	7	3	5	3
CCDC7	0	3	4	3	0	0	0	0	1	1	1	0	2	0	0	1	0	0	0	0	0	0	0	4	0	1	0	0	1	0	3	0	1	0	0	0	0	0	11	0	3	0	0	2	3	0	0	0	1
CCDC71	24	30	60	68	57	26	28	14	48	22	65	44	36	40	30	15	19	28	12	26	9	21	11	43	14	14	17	41	65	68	43	40	18	86	44	27	21	83	51	48	59	25	35	23	68	45	51	40	31
CCDC71L	0	0	0	0	0	0	0	3	1	3	0	0	3	0	0	0	0	0	0	0	0	0	0	0	0	0	0	0	0	0	0	0	0	0	0	0	0	25	0	0	0	0	1	0	2	1	2	1	0
CCDC74A	0	0	0	0	0	0	0	0	0	0	0	0	0	0	0	0	0	0	0	0	0	0	0	0	0	0	0	0	0	0	0	0	0	0	4	0	0	0	0	0	0	0	0	0	0	1	0	0	0
CCDC74B	0	0	0	0	0	0	0	0	0	0	0	0	0	0	2	0	0	0	0	0	0	0	0	0	0	2	0	2	0	0	3	0	0	0	0	0	0	0	0	0	0	0	1	0	1	1	0	0	0
CCDC77	5	12	6	6	8	15	3	6	11	8	2	14	4	7	1	2	4	4	4	2	8	0	0	0	6	6	8	20	13	6	3	13	9	6	15	7	2	0	18	13	20	0	14	8	8	12	4	6	4
CCDC78	0	0	0	0	0	0	0	0	0	0	0	0	0	0	0	0	0	0	0	0	0	0	0	0	0	0	0	0	0	0	0	0	0	0	0	0	0	0	0	0	0	0	0	0	0	0	0	0	0
CCDC79	0	0	0	0	0	0	0	0	0	0	0	0	0	0	0	0	0	0	0	0	0	0	0	0	0	0	0	0	0	0	1	0	0	0	0	0	0	0	0	0	0	0	0	0	0	0	0	0	0
CCDC8	0	12	7	4	9	17	22	0	4	27	24	0	0	12	0	5	11	4	0	9	18	5	27	15	2	3	2	5	20	15	15	0	0	0	25	25	20	0	0	0	14	2	3	39	4	11	2	3	6
CCDC80	26	29	34	44	35	28	30	31	52	25	39	40	33	24	8	45	22	56	11	0	36	45	62	8	0	0	0	0	39	47	17	32	30	59	35	41	30	55	37	31	44	16	40	63	44	21	9	30	35
CCDC82	12	7	4	19	3	2	12	14	19	4	6	10	11	12	4	0	21	0	10	69	0	0	0	0	0	0	0	10	10	13	9	18	5	21	0	2	11	14	13	2	6	16	18	8	9	4	1	10	14
CCDC84	15	28	31	25	25	18	30	11	21	24	23	43	25	23	23	54	15	13	2	13	23	2	18	18	13	10	44	20	41	22	24	12	26	36	21	30	21	24	27	36	18	19	10	20	34	37	21	34	36
CCDC85B	22	26	45	27	25	21	22	15	26	19	24	25	15	12	12	12	10	16	15	14	12	14	15	14	18	13	10	16	16	29	35	9	0	71	39	22	39	13	52	3	21	18	27	23	21	44	20	22	23
CCDC86	78	107	102	176	132	60	95	81	84	54	164	105	101	103	76	40	10	32	122	23	38	31	22	110	53	54	119	30	224	110	99	80	68	156	83	211	149	166	176	144	84	52	94	98	176	171	110	135	137
CCDC87	0	0	0	0	0	3	0	0	0	0	0	3	0	0	0	0	0	0	0	0	0	0	0	0	0	0	3	0	2	1	0	0	0	0	2	0	0	0	0	0	0	0	3	0	0	0	0	0	0
CCDC88A	0	10	1	2	5	0	4	1	2	1	6	5	0	0	2	0	0	0	7	3	3	0	0	0	0	0	0	4	0	0	0	6	0	18	0	0	0	0	0	18	2	0	3	1	1	3	4	4	3
CCDC88C	0	0	0	0	0	0	0	0	0	0	0	0	0	0	0	0	0	0	0	0	0	0	0	0	0	0	0	0	0	0	0	0	0	0	0	0	0	0	0	0	0	0	0	0	0	0	0	0	0
CCDC89	0	0	0	0	0	0	0	0	0	0	0	0	0	0	0	0	0	0	0	0	0	0	0	0	0	0	0	0	0	0	0	0	0	0	0	0	0	0	0	0	0	0	0	0	0	0	0	0	0
CCDC9	0	9	0	0	0	0	0	0	0	0	0	0	0	0	0	0	0	0	0	0	0	0	0	0	0	0	0	0	0	0	0	0	0	6	0	0	0	2	0	0	0	0	0	0	1	0	0	0	0
CCDC90B	53	49	118	110	82	39	76	49	84	68	55	82	72	73	72	70	46	58	29	35	48	25	42	71	77	15	48	68	97	77	63	65	35	105	96	79	93	110	91	122	70	43	115	79	59	118	51	119	49
CCDC91	0	3	0	0	0	0	0	0	0	0	0	0	0	0	0	0	0	0	0	0	0	0	0	0	0	0	0	0	0	0	0	0	0	0	0	0	0	0	0	0	0	0	0	0	0	0	0	0	0
CCDC92	1	0	1	7	8	0	1	2	6	0	0	4	0	0	4	0	0	7	0	0	0	0	1	0	5	3	14	0	2	0	0	3	0	3	1	0	0	3	5	0	0	0	0	4	3	1	0	3	6
CCDC93	19	42	15	13	26	22	22	6	14	16	5	14	10	18	14	0	13	22	5	18	5	34	47	1	10	18	1	28	10	16	4	25	9	32	23	31	19	2	18	25	13	10	29	17	14	9	20	22	22
CCDC94	34	71	54	99	42	57	63	37	60	28	93	60	48	54	22	19	25	50	59	77	61	19	25	48	65	19	5	61	70	67	33	49	59	49	70	67	74	43	96	58	49	51	61	70	41	96	46	63	42
CCDC96	0	0	0	0	0	0	0	0	0	0	0	0	0	0	0	0	0	0	0	0	0	0	0	0	0	0	0	0	0	0	0	0	0	0	0	0	0	0	0	0	1	1	0	2	7	2	1	6	8
CCDC97	37	26	98	65	64	9	34	21	62	15	56	59	41	102	35	8	3	7	21	21	5	17	8	16	12	9	26	12	137	82	22	30	30	74	29	131	108	65	275	91	9	4	88	30	80	114	49	143	84
CCHCR1	17	24	22	48	39	36	34	4	23	18	27	18	69	26	17	20	43	37	26	45	0	11	31	0	24	18	1	11	51	25	41	25	9	33	53	25	43	19	27	29	34	9	32	49	12	37	21	39	34
CCK	0	0	0	0	1	0	0	0	1	0	4	0	0	0	0	0	0	0	0	0	0	0	0	0	0	0	0	0	0	9	3	3	0	5	0	0	0	0	0	2	4	0	0	7	1	0	1	0	1
CCL2	6	3	8	3	6	3	4	3	6	7	5	9	5	6	3	0	6	6	8	0	0	0	0	0	0	0	8	4	19	0	1	11	3	7	8	1	3	7	21	7	4	4	11	8	3	5	2	8	7
CCL20	0	3	0	7	3	1	5	0	4	0	1	0	7	1	0	0	0	0	0	0	0	0	0	0	0	0	0	0	1	2	0	2	2	0	6	5	3	2	3	3	0	3	0	0	0	1	3	2	3
CCL22	0	0	0	0	0	0	0	0	0	0	0	0	0	0	0	0	0	0	0	0	0	0	0	0	0	0	0	0	0	0	0	0	0	0	0	0	0	0	0	0	0	0	0	0	0	0	0	0	0
CCL26	0	0	0	0	0	0	0	0	0	0	0	0	0	0	0	0	0	0	0	0	0	0	0	0	0	0	0	0	0	1	0	0	0	0	0	0	0	0	0	0	0	0	0	0	0	0	0	0	0
CCL27	0	0	0	0	0	0	0	0	0	0	0	0	0	0	0	0	0	0	0	0	0	0	0	0	0	0	0	0	4	0	0	0	0	0	0	0	0	0	0	0	0	0	0	0	0	0	0	0	0
CCL28	17	6	15	18	8	7	8	2	11	5	3	7	3	12	5	1	8	4	14	12	3	8	0	4	0	2	4	3	11	12	8	12	4	12	6	14	13	11	12	11	5	4	20	8	14	16	3	4	10
CCL5	0	0	4	3	2	5	0	2	0	0	0	1	0	0	0	0	0	0	0	0	0	0	10	7	0	0	0	0	0	1	0	0	6	0	4	0	3	0	2	1	2	2	0	0	0	4	0	2	0
CCM2	6	3	10	3	10	1	2	7	0	0	1	5	0	1	0	1	0	0	1	6	0	2	1	1	6	1	10	1	1	11	3	5	3	3	0	0	5	13	3	0	2	2	3	4	1	3	4	5	5
CCNA1	3	8	8	1	1	1	0	4	4	1	2	3	3	3	4	13	1	0	0	4	0	1	4	0	0	0	0	0	3	5	0	7	0	0	6	0	2	11	5	3	5	1	3	3	0	1	1	7	4
CCNA2	23	35	36	41	47	33	28	25	33	27	54	50	52	39	41	42	7	35	7	11	10	60	11	61	37	43	25	15	54	20	48	24	20	52	58	34	42	34	56	68	25	29	33	40	49	56	47	40	38
CCNB1	300	311	349	365	315	204	229	237	390	290	304	325	389	303	267	157	211	263	170	147	196	167	240	315	286	191	211	426	378	303	219	337	259	361	362	288	385	374	408	453	315	245	305	250	229	522	308	374	353
CCNB1IP1	53	79	77	74	69	49	71	45	74	78	70	94	79	70	26	48	32	70	32	32	14	77	28	36	45	55	72	10	122	67	45	68	36	91	131	46	118	108	97	71	70	50	71	98	81	70	61	95	58
CCNB2	223	354	438	499	378	254	350	281	411	254	328	353	365	368	248	208	301	181	313	234	313	259	234	236	268	231	309	308	475	296	288	350	381	452	338	289	348	413	476	412	318	229	340	349	290	568	342	465	327
CCNC	33	45	48	43	28	33	41	27	46	18	36	48	14	48	20	26	8	45	18	22	20	24	18	20	12	56	37	31	52	54	19	31	31	43	34	47	52	36	41	47	38	36	30	59	25	51	26	48	23
CCND1	46	23	36	45	45	24	32	53	38	35	26	67	35	34	44	72	33	36	48	4	9	16	14	38	7	74	9	14	64	28	34	30	38	28	58	82	52	74	20	42	25	37	30	30	46	94	36	40	45
CCND2	32	25	59	33	35	24	20	14	22	38	29	50	44	26	34	18	18	34	17	41	16	19	12	12	12	31	35	17	43	51	42	23	21	37	56	53	34	17	54	26	33	16	30	27	40	42	49	40	38
CCND3	146	138	127	144	132	94	151	86	122	130	151	156	161	105	110	76	35	90	61	102	126	116	95	78	128	66	99	123	193	118	85	195	100	165	234	146	171	142	134	134	117	106	148	169	125	195	111	150	133
CCNDBP1	32	32	66	53	63	53	53	32	31	24	26	33	33	35	52	33	68	30	41	35	35	35	66	19	19	11	52	82	39	29	35	54	42	44	41	31	39	53	35	59	44	34	25	34	35	63	26	44	68
CCNE1	0	0	0	5	0	0	0	0	0	1	0	0	0	0	0	0	0	0	0	0	0	0	0	0	0	0	0	0	0	0	0	0	0	0	0	0	0	0	0	0	0	0	0	0	0	0	0	0	0
CCNE2	8	12	9	5	8	13	6	9	12	10	8	7	8	3	2	7	0	9	7	3	4	0	1	7	2	7	14	8	7	10	13	5	5	12	1	11	12	12	14	14	8	0	16	8	0	33	0	0	16
CCNF	5	28	8	8	18	3	5	0	10	16	20	3	9	5	8	8	2	6	0	3	6	3	2	13	0	1	1	0	13	0	0	0	5	0	10	68	16	51	29	5	4	8	13	5	24	22	23	5	7
CCNG1	22	31	24	11	27	6	15	13	23	20	5	33	13	3	6	10	17	35	19	1	25	1	12	10	16	8	3	10	27	27	16	8	8	29	19	19	12	27	23	12	16	19	17	12	16	24	13	17	26
CCNG2	0	0	0	0	0	0	0	0	0	0	0	0	0	0	0	0	0	0	0	0	0	0	0	0	0	0	0	0	0	0	0	0	0	0	0	0	0	0	0	0	0	0	0	0	0	0	0	0	0
CCNH	37	62	73	47	68	42	37	28	39	61	70	50	65	55	49	17	15	53	48	20	39	25	53	29	41	29	50	27	66	62	51	59	46	56	54	77	67	75	75	57	49	32	62	66	51	97	47	68	40
CCNI	75	95	94	103	70	52	52	30	134	74	139	122	70	75	81	46	45	60	65	49	55	55	61	33	65	44	67	67	66	133	51	22	36	59	73	192	184	140	44	199	98	63	95	96	42	140	78	95	99
CCNI2	0	0	0	0	0	0	0	0	0	0	0	0	0	0	0	0	0	0	0	0	0	0	0	0	0	0	0	0	0	0	0	0	0	2	0	0	0	0	0	0	0	0	2	2	1	0	0	4	0
CCNJ	5	0	0	0	0	1	0	3	0	0	5	0	0	0	0	0	9	0	0	0	2	0	0	0	0	1	1	2	0	0	0	0	0	0	0	0	0	0	0	0	1	0	2	0	1	0	1	0	0
CCNJL	0	0	9	0	4	2	0	2	0	2	7	4	3	11	0	0	1	3	1	3	1	1	2	3	0	2	2	0	8	2	8	0	0	0	0	10	2	10	18	0	0	2	3	2	6	4	6	7	3
CCNK	117	112	222	238	227	111	117	82	168	89	151	196	149	180	94	57	44	85	95	86	52	73	62	87	101	37	84	42	311	336	127	132	79	243	158	255	292	207	249	152	138	84	210	131	234	367	193	191	80
CCNL1	60	98	87	111	89	84	92	41	91	85	85	82	112	77	47	64	39	56	49	80	83	59	58	77	44	30	43	55	129	106	79	88	69	110	73	106	85	93	131	91	100	48	96	84	84	137	89	116	52
CCNL2	0	6	5	3	17	0	0	5	0	12	0	5	0	3	3	2	1	2	4	2	5	2	3	2	3	4	1	0	2	7	2	0	0	4	18	0	11	2	0	9	4	1	4	4	4	4	3	4	7
CCNO	45	40	40	53	41	28	28	19	51	30	49	49	45	35	15	13	34	14	31	8	13	42	27	39	25	4	11	12	79	75	33	37	33	79	25	29	33	58	88	4	29	23	40	33	51	59	46	62	36
CCNT1	0	4	8	5	7	0	2	0	0	3	0	3	0	3	2	0	0	1	0	0	1	5	0	0	0	1	1	1	1	5	5	0	0	5	5	0	11	0	5	5	0	0	4	4	6	3	9	0	1
CCNT2	3	0	7	6	7	4	2	0	10	20	7	22	0	8	6	5	0	0	12	0	0	3	4	7	0	0	0	8	14	13	0	8	4	6	1	19	3	14	14	13	8	0	4	0	16	8	4	4	23
CCNY	4	1	1	2	0	0	4	0	0	0	0	1	7	0	0	0	6	0	4	0	0	0	0	4	0	0	0	0	3	0	0	0	0	0	0	0	3	6	0	3	7	0	0	0	4	0	0	0	1
CCNYL1	0	0	0	0	2	0	0	0	0	0	0	2	1	0	0	0	0	0	0	0	0	0	0	0	0	0	0	0	0	0	0	0	0	0	0	0	10	0	0	0	0	0	0	0	0	3	1	0	0
CCP110	7	6	6	8	18	1	2	0	2	1	12	5	18	6	4	5	2	1	0	0	0	9	1	1	1	0	6	1	3	7	5	3	5	5	3	14	7	19	27	19	1	1	2	3	7	18	13	18	10
CCPG1	38	40	41	26	36	28	24	30	43	28	32	45	27	36	27	34	8	31	14	14	34	65	31	25	25	5	14	54	38	47	39	21	28	37	41	31	59	31	30	36	23	20	26	42	28	64	46	38	30
CCR7	0	0	3	0	0	0	0	0	0	0	1	0	0	0	3	0	0	0	1	0	0	0	0	0	0	0	0	0	0	0	0	0	0	0	0	0	0	0	0	0	0	1	0	0	0	0	0	0	0
CCRL2	0	0	0	0	2	0	0	0	0	0	0	0	0	0	0	0	0	0	0	0	0	0	0	0	0	0	3	0	0	0	0	0	0	0	0	0	0	0	0	0	0	0	0	0	0	0	0	0	3
CCRN4L	0	0	0	0	0	0	0	0	7	0	0	0	0	0	2	0	0	0	0	1	1	2	2	0	0	1	0	1	0	0	0	0	0	0	0	4	2	0	0	0	0	3	1	0	1	0	0	0	0
CCS	25	50	45	60	36	34	29	25	13	28	33	44	28	41	36	37	18	35	9	25	21	16	40	11	23	30	47	4	48	43	39	54	29	43	43	37	48	41	40	28	63	20	40	37	18	69	34	33	28
CCSAP	0	0	0	0	0	0	0	0	0	0	0	0	0	0	0	0	0	0	0	0	0	0	0	0	0	0	0	0	0	0	0	0	0	0	0	0	0	0	0	0	0	0	0	0	0	0	0	0	0
CCSER1	0	0	0	0	0	8	0	0	4	0	0	0	0	2	2	0	0	0	0	0	55	0	0	0	0	0	0	0	0	0	0	1	0	0	0	0	0	1	0	1	0	3	0	3	0	0	1	0	0
CCSER2	6	7	23	11	27	7	8	9	29	10	29	24	15	10	5	7	7	18	0	0	26	2	10	0	0	15	0	34	23	19	12	0	0	10	17	34	17	40	17	21	21	14	17	3	14	21	25	12	10
CCT2	249	312	288	373	291	190	238	187	300	238	274	291	342	237	183	151	166	179	225	156	158	194	192	153	201	197	202	214	368	273	251	303	203	301	360	285	360	387	352	278	281	212	311	278	246	440	284	264	249
CCT3	390	350	445	506	356	266	342	268	390	373	411	465	501	400	270	201	308	268	310	263	265	189	389	193	355	241	258	262	588	414	346	374	318	483	499	418	477	494	466	400	392	287	382	437	346	554	429	420	402
CCT4	179	276	266	300	225	161	211	167	271	215	213	270	246	199	180	135	114	199	182	102	148	256	245	112	190	133	188	155	328	232	211	241	152	279	292	262	305	255	261	259	199	194	238	259	151	377	226	241	262
CCT5	398	563	571	588	482	364	400	303	546	402	462	490	467	410	340	289	272	292	294	250	340	419	298	252	401	272	406	333	569	504	506	480	345	614	571	396	531	614	540	584	471	326	424	461	500	735	467	539	439
CCT6A	933	996	1206	1446	1103	818	987	719	1122	876	1055	1170	1107	956	819	752	693	772	645	519	756	736	880	682	765	616	709	847	1395	1101	922	984	815	1362	1211	1040	1536	1210	1368	1219	1019	765	1091	1056	910	1651	1029	1137	1153
CCT6B	1	0	0	0	0	0	2	0	0	3	0	0	0	0	1	0	0	0	0	0	0	0	0	2	0	0	0	0	3	1	0	3	1	2	1	0	3	0	1	1	1	0	0	0	2	1	1	1	1
CCT7	133	191	215	270	190	155	174	158	184	167	186	159	166	202	123	114	130	163	88	104	134	197	187	76	140	116	201	130	253	198	170	193	142	220	187	181	208	215	280	148	202	136	195	175	155	324	161	197	153
CCT8	451	498	526	810	583	374	440	297	562	401	424	569	561	514	398	335	321	218	383	384	226	348	405	346	367	375	346	293	830	599	459	456	406	620	658	568	590	595	724	466	424	363	577	544	450	907	503	518	521
CCZ1B	0	0	0	1	4	0	0	2	0	5	0	0	0	0	0	0	0	0	0	0	0	0	0	0	0	0	0	0	0	0	1	0	0	0	0	0	0	4	0	4	0	0	3	3	0	1	3	1	0
CD109	17	25	13	14	14	0	20	11	15	9	16	12	31	11	6	11	0	9	2	14	7	16	9	16	25	2	2	0	22	14	8	14	5	47	19	14	24	12	15	21	3	19	14	45	9	23	6	11	6
CD14	7	15	7	4	0	1	6	3	15	7	9	4	3	13	9	0	7	0	11	0	11	0	0	16	0	7	11	7	7	6	4	1	17	10	3	7	9	7	10	10	5	6	2	12	10	13	11	2	4
CD151	148	139	170	219	213	126	226	125	192	141	160	154	190	163	128	146	95	138	128	96	119	82	101	138	111	100	114	151	174	201	116	169	146	218	180	205	250	273	199	203	172	129	211	180	128	276	199	183	134
CD164	44	55	107	81	87	33	65	47	48	33	59	85	62	48	56	47	44	76	46	31	7	35	15	42	33	44	26	71	95	72	61	44	55	55	75	70	101	67	104	67	58	52	63	47	67	104	50	94	55
CD164L2	6	14	6	3	2	8	4	1	11	10	0	4	2	4	5	0	1	1	7	1	15	0	9	0	13	0	5	3	0	16	5	16	0	10	0	5	16	0	5	5	4	4	2	14	6	11	2	2	7
CD1D	0	10	8	4	8	0	7	0	9	12	5	1	2	1	7	0	0	0	0	2	0	12	4	4	14	0	4	0	4	4	4	0	3	8	0	13	13	8	3	6	1	0	3	0	3	6	12	12	7
CD200	3	0	2	2	2	0	0	1	5	2	0	2	0	2	0	0	0	19	0	0	0	0	0	0	0	0	0	0	0	0	0	0	8	2	0	0	8	2	0	0	0	2	4	4	4	0	0	0	0
CD24	814	968	1005	1204	913	558	725	533	887	880	730	1103	1004	636	540	459	471	571	887	537	401	433	597	330	547	659	482	561	1449	991	693	760	639	998	1237	811	1153	1311	878	1093	837	608	873	1036	591	1560	933	816	880
CD248	0	0	0	0	0	0	0	0	0	0	0	0	0	0	0	0	0	0	0	0	0	0	0	0	0	0	0	0	0	0	0	0	0	0	0	0	0	0	0	0	0	0	0	0	0	0	0	0	0
CD27	0	0	0	0	0	0	0	0	0	0	3	0	0	0	0	0	0	0	0	0	0	0	0	0	0	0	0	0	0	0	0	0	0	0	0	0	0	0	0	0	0	0	0	0	0	0	0	0	0
CD274	0	2	0	0	0	0	0	0	0	0	0	0	5	2	0	0	0	0	0	0	0	0	0	0	0	0	0	0	2	0	0	0	0	0	0	0	2	3	0	0	0	0	3	2	0	1	0	0	0
CD276	19	2	18	7	21	9	14	1	12	16	21	28	8	14	8	2	5	3	5	11	6	1	9	11	4	4	6	7	18	22	14	4	12	8	8	30	28	22	28	26	13	12	10	17	24	28	12	12	8
CD2AP	2	0	3	1	1	0	2	0	0	0	1	9	5	6	0	1	2	1	1	0	3	0	2	2	0	3	0	0	3	3	3	0	0	10	3	4	0	0	3	3	2	2	3	2	1	6	0	3	0
CD2BP2	58	101	122	130	86	44	68	66	108	104	108	85	90	86	60	59	78	55	85	53	65	35	23	61	49	55	44	51	137	99	77	87	76	125	110	97	130	114	118	99	83	75	118	60	80	143	103	116	78
CD302	0	9	6	8	6	1	7	8	5	4	3	5	5	8	8	0	0	12	5	6	6	0	0	6	0	0	0	8	12	0	5	3	2	7	5	6	8	7	5	18	14	3	3	11	3	1	4	3	8
CD320	282	446	512	464	387	306	419	312	474	397	421	381	382	416	299	300	233	239	290	253	342	191	403	248	326	200	318	324	539	475	315	406	348	410	471	448	551	488	562	419	474	271	345	431	353	693	419	434	370
CD33	0	0	0	0	0	0	0	0	0	0	0	0	0	0	0	0	0	0	0	0	0	0	0	0	0	0	0	0	0	0	0	0	0	0	0	0	0	0	0	0	0	0	0	0	0	0	0	0	0
CD37	0	0	0	0	0	0	0	0	0	0	0	0	0	0	0	0	0	0	0	0	0	0	0	0	0	0	0	0	0	0	0	0	0	0	0	0	0	0	0	0	0	0	0	0	0	0	0	3	0
CD3EAP	62	68	71	61	43	50	66	38	62	66	45	71	68	50	48	22	61	31	22	61	64	73	77	45	17	43	34	61	50	59	42	56	59	73	82	52	73	72	70	70	63	40	62	56	54	97	57	37	76
CD4	0	0	0	0	0	0	0	0	0	0	0	0	0	0	0	0	0	0	0	0	0	0	0	0	0	0	0	0	0	0	0	0	0	0	0	0	0	0	0	0	0	0	0	0	0	0	0	0	0
CD40	14	16	14	9	2	5	17	4	15	2	18	4	8	9	8	0	0	0	0	1	0	13	3	36	6	5	8	6	18	10	12	16	16	8	11	1	22	12	16	10	8	20	13	5	7	5	10	16	12
CD44	51	57	69	64	97	34	58	42	64	79	92	60	72	104	36	10	21	1	21	33	21	43	52	50	8	50	69	23	96	111	47	55	38	193	126	68	56	115	158	54	31	39	101	105	75	115	78	103	48
CD46	37	38	47	22	47	18	17	24	34	26	27	24	26	29	31	9	28	15	21	1	11	17	53	28	17	32	28	21	43	20	25	47	16	39	42	23	29	31	47	50	26	24	28	35	37	40	23	15	56
CD47	21	23	27	17	25	9	31	18	22	23	4	22	11	14	21	0	0	0	0	0	49	14	63	28	14	10	10	14	0	10	5	36	26	31	0	0	41	26	36	47	15	11	34	16	16	24	20	15	31
CD52	0	0	0	0	0	0	2	3	0	5	0	1	0	0	0	0	0	0	0	0	0	0	0	0	0	0	7	0	0	0	3	0	0	3	0	0	0	0	0	0	0	0	0	0	0	3	0	0	0
CD55	39	52	38	46	30	33	34	23	43	18	28	29	56	27	14	14	31	43	0	2	29	18	29	22	33	37	14	8	61	25	31	28	8	63	27	51	43	44	71	44	45	28	44	24	28	42	22	41	49
CD58	21	29	25	42	35	29	17	14	47	10	13	23	33	12	23	12	8	16	12	0	0	20	40	77	0	20	0	16	43	16	18	26	25	38	31	39	32	28	29	32	14	15	34	19	32	37	34	22	37
CD59	167	231	296	308	239	183	243	138	231	250	207	272	208	200	192	140	208	195	145	115	123	140	108	143	165	165	155	306	273	255	185	279	181	256	275	203	270	236	282	369	198	167	269	223	166	335	197	299	289
CD63	1012	1368	1337	1544	1232	955	1093	903	1262	1292	1077	1278	1211	1022	1319	902	615	872	888	716	697	817	1000	740	893	954	874	1596	1598	1221	939	1126	975	1372	1495	1108	1550	1599	1416	1973	1153	816	1254	1280	966	1736	1204	1309	1710
CD68	27	12	22	29	26	4	24	26	26	29	35	27	16	21	12	9	2	7	15	7	0	19	7	25	7	10	34	0	66	19	17	12	15	36	32	15	52	43	52	25	34	22	13	6	32	36	26	37	20
CD7	0	0	0	0	0	0	0	0	0	0	0	0	0	0	0	0	0	0	0	0	0	0	0	0	0	0	0	0	0	0	0	0	0	0	0	0	0	1	0	0	0	0	0	0	0	0	0	0	0
CD70	1	3	1	5	1	6	1	0	10	0	1	0	5	2	0	0	0	1	0	4	3	0	0	0	0	0	3	0	7	0	0	6	0	4	8	8	11	0	0	0	11	0	4	4	0	1	0	2	2
CD74	94	141	200	173	125	97	128	69	130	127	166	176	124	201	90	54	22	106	72	96	158	53	73	110	51	67	148	61	161	176	92	208	102	166	139	176	173	159	293	152	176	63	139	103	146	207	127	264	122
CD79B	0	0	0	0	0	0	0	0	0	0	0	0	0	0	0	0	0	0	0	0	0	0	0	0	0	0	0	0	0	0	0	0	0	0	0	0	0	0	0	0	0	0	0	1	0	0	0	0	0
CD81	13	2	14	5	0	3	0	1	11	4	8	0	19	7	1	0	4	9	4	0	0	7	0	0	0	1	0	2	15	1	11	0	7	3	6	8	11	20	5	3	6	0	0	5	4	11	22	0	13
CD82	131	214	196	237	172	116	165	113	240	176	187	157	181	143	164	70	159	108	124	121	108	155	95	87	136	174	145	105	234	191	148	179	155	237	190	174	215	228	222	219	178	133	213	134	150	314	198	145	200
CD83	1	1	5	13	2	12	14	9	16	10	1	13	10	2	8	4	8	14	20	24	16	0	10	4	0	0	0	0	4	12	4	6	0	4	2	12	12	17	15	8	3	8	6	19	3	4	22	2	2
CD8A	0	0	0	0	0	0	0	0	0	0	0	0	0	6	4	0	4	0	0	0	0	0	0	3	0	0	0	0	0	0	2	0	0	0	0	0	0	2	0	2	1	1	0	0	1	0	2	0	0
CD8B	0	0	0	0	0	0	0	0	0	0	0	0	0	0	0	0	0	0	0	0	0	0	0	0	0	0	0	1	0	0	1	2	0	0	0	0	0	0	0	0	0	0	2	0	0	7	0	0	0
CD9	326	435	393	554	388	253	304	258	377	327	341	414	476	355	250	251	284	196	405	199	363	248	263	239	281	254	311	227	495	406	293	385	306	496	374	340	396	510	499	406	326	246	402	373	339	577	414	427	355
CD99L2	10	7	7	33	27	39	1	11	14	65	20	0	21	16	7	18	3	6	33	16	19	18	24	13	12	14	16	9	34	6	27	6	4	12	83	31	10	24	1	6	19	7	0	61	26	11	18	28	3
CDA	0	0	0	3	1	3	0	0	0	1	0	0	0	1	0	0	0	0	1	0	0	0	1	0	0	0	0	0	1	3	1	0	3	4	5	0	0	3	0	4	0	0	1	4	1	0	0	0	0
[truncated: 11,723 more rows]
[truncated: 50 more columns]
