# Supplementary material for: Guide for library design and bias correction for large-scale transcriptome studies using highly multiplexed RNAseq methods
Source: BMC Bioinformatics. 2019 Aug 13;20:418. doi: 10.1186/s12859-019-3017-9 (PMC6693229; doi:10.1186/s12859-019-3017-9)
Supplement: Supplementary file 7 — Raw read counts of THP-1 libraries after the library bias correction (TXT 2536 kb) [file 12859_2019_3017_MOESM7_ESM.txt]

	THP1a.A6	THP1a.E4	THP1a.E5	THP1a.E7	THP1a.E8	THP1a.F1	THP1a.F2	THP1a.F3	THP1a.F4	THP1a.F5	THP1a.F6	THP1a.F7	THP1b.A3	THP1b.E4	THP1b.E5	THP1b.E7	THP1b.E8	THP1b.F1	THP1b.F2	THP1b.F3	THP1b.F4	THP1b.F5	THP1b.F6	THP1b.F7	THP1c.E4	THP1c.E5	THP1c.E7	THP1c.F1	THP1c.F2	THP1c.F3	THP1c.F4	THP1c.F5	THP1c.F6	THP1c.F7	THP1d.A4	THP1d.E4	THP1d.E5	THP1d.E7	THP1d.E8	THP1d.F1	THP1d.F2	THP1d.F3	THP1d.F4	THP1d.F5	THP1d.F6	THP1d.F7	THP1e.B5	THP1e.E4	THP1e.E5
A1BG	0	0	0	0	0	0	0	0	0	0	0	0	0	0	0	0	0	0	0	0	0	0	0	0	0	0	0	0	0	1	0	0	0	0	0	0	0	0	0	0	0	2	0	0	0	0	0	0	0
A2M	0	2	0	1	0	0	0	0	0	0	2	0	0	0	0	1	0	3	0	0	2	1	0	0	1	0	0	0	0	2	2	0	1	0	0	0	0	0	2	0	1	2	1	2	0	1	0	0	0
A4GALT	85	151	75	85	44	90	103	127	106	121	115	97	103	137	92	97	50	125	101	140	111	93	146	81	178	81	138	128	144	165	151	144	163	127	244	80	84	167	71	134	142	184	161	130	156	123	69	130	110
AAAS	127	163	119	119	100	141	141	133	143	105	147	119	166	105	131	145	98	124	164	133	143	113	177	115	198	112	140	112	185	168	188	133	175	145	196	146	96	158	135	151	185	230	151	130	157	111	95	141	147
AACS	37	19	28	28	29	26	29	29	27	53	46	31	48	19	28	32	26	35	51	29	34	34	49	12	40	39	40	35	40	35	44	34	39	31	37	33	30	35	35	33	47	50	42	43	34	26	27	38	22
AADAT	0	0	3	1	0	0	1	0	0	3	0	1	2	0	0	0	0	1	3	1	2	1	2	0	5	0	0	5	2	0	2	2	0	0	4	2	0	0	0	4	0	0	0	10	0	0	1	1	0
AAED1	4	0	17	12	10	14	4	6	11	5	1	5	5	0	1	13	9	20	7	3	2	4	12	6	8	3	7	7	6	2	5	7	10	3	7	7	3	15	11	12	9	4	10	14	15	9	9	5	8
AAGAB	41	33	11	34	27	41	16	28	39	22	35	23	31	21	12	31	27	21	35	29	32	44	48	31	33	29	39	35	46	21	51	32	35	24	33	17	27	47	39	37	42	28	43	34	31	27	19	46	21
AAK1	302	312	260	332	210	241	317	230	293	318	360	308	340	330	202	347	251	329	318	310	299	283	381	219	373	239	398	307	400	390	366	323	375	315	492	261	218	406	324	345	296	307	388	381	428	276	235	350	305
AAMDC	91	146	131	143	122	116	155	107	158	201	156	128	161	134	152	154	85	150	133	79	139	183	157	163	163	124	153	150	168	131	178	165	160	165	167	140	140	155	113	170	169	109	165	177	175	164	94	175	138
AAMP	40	67	63	73	57	52	55	54	88	53	50	61	57	38	53	52	48	58	69	57	106	57	82	61	64	63	56	61	89	59	102	54	68	77	96	33	60	83	49	67	81	56	93	83	44	80	33	69	61
AANAT	0	0	0	0	0	0	0	0	0	0	0	0	0	0	0	0	0	0	0	0	0	0	0	0	0	0	0	2	0	0	0	0	0	0	0	0	0	0	0	3	0	0	0	0	0	0	0	0	0
AAR2	51	103	76	100	53	126	119	65	120	88	125	65	92	59	85	96	65	119	103	102	110	81	137	83	113	70	98	164	115	79	106	77	168	111	133	102	102	91	75	163	118	95	85	83	145	102	56	103	92
AARD	2	0	2	0	0	0	0	9	0	2	0	0	4	0	0	2	0	0	0	0	1	4	3	1	0	2	0	0	0	0	2	7	5	2	2	0	1	0	3	0	3	0	3	3	3	2	0	0	2
AARS	83	108	107	119	96	110	93	87	132	98	102	94	110	76	85	114	91	123	128	93	119	84	122	102	104	119	99	109	109	88	104	115	138	106	146	95	97	127	88	90	98	94	101	150	105	118	86	80	133
AARS2	19	11	16	22	7	14	18	13	30	20	20	13	33	13	14	26	15	13	22	8	23	12	15	14	35	10	8	24	32	13	21	16	24	18	14	9	4	17	24	27	32	4	34	22	0	47	11	18	23
AARSD1	87	51	32	91	45	60	63	18	64	65	56	63	82	50	64	45	31	95	69	46	59	53	75	54	59	59	61	77	77	55	84	72	65	77	69	43	39	75	67	62	81	58	98	80	63	77	61	80	51
AASDH	16	14	13	27	18	7	27	5	14	13	21	29	22	9	4	11	18	21	28	29	16	12	24	18	20	13	16	24	26	15	21	24	18	23	22	20	11	12	16	25	19	18	26	29	19	20	19	30	13
AASDHPPT	52	62	63	72	78	58	77	68	62	79	64	81	85	76	45	70	57	56	58	73	68	83	105	64	89	53	89	72	89	85	91	75	81	56	119	73	42	89	68	71	93	62	80	75	89	62	69	68	54
AASS	0	0	0	0	0	0	0	0	0	0	0	0	2	0	0	0	0	0	0	0	0	0	0	0	0	0	0	0	0	0	0	0	0	0	0	0	0	0	0	1	0	0	0	0	0	0	1	0	0
AATF	227	260	245	333	227	241	261	229	255	285	288	246	344	215	234	230	214	295	287	221	292	324	270	254	309	211	337	284	304	247	353	299	331	245	363	282	205	305	299	282	320	240	287	316	308	255	190	345	268
AATK	0	0	0	0	0	0	0	0	0	0	0	0	0	0	0	0	0	0	0	0	0	2	0	0	1	0	0	0	0	0	0	0	0	0	0	2	0	0	0	0	0	1	0	0	0	0	0	0	0
ABAT	0	1	3	7	0	1	0	3	5	0	3	0	1	0	0	2	0	0	3	1	0	4	0	4	6	2	1	2	3	6	1	4	1	0	2	5	0	1	1	0	3	11	1	0	6	0	2	11	0
ABCA1	7	14	3	14	12	16	26	11	20	3	10	9	20	15	6	15	5	17	11	19	11	5	11	14	10	10	21	17	19	18	16	5	17	14	17	12	12	20	8	7	19	18	22	10	14	17	2	22	11
ABCA13	0	0	0	0	0	0	0	0	0	0	0	0	0	0	0	0	0	0	0	0	0	4	0	0	0	0	0	0	0	0	0	0	0	0	0	0	0	1	0	0	0	0	0	0	0	0	0	0	0
ABCA2	0	3	0	0	0	9	14	4	2	4	2	0	3	0	1	0	0	1	2	2	0	3	0	3	0	4	4	0	10	2	2	1	1	0	9	0	4	4	2	1	7	4	2	2	1	1	0	2	6
ABCA3	0	0	0	0	0	0	0	0	2	0	0	0	0	0	3	0	0	0	0	0	0	0	0	0	0	0	0	0	2	0	1	0	0	0	1	3	0	0	0	0	0	0	0	0	0	0	0	0	0
ABCA5	8	9	20	19	12	6	18	16	21	15	23	16	18	20	10	8	13	22	26	22	14	25	16	18	15	13	18	14	25	13	19	19	22	28	18	6	18	12	11	13	17	8	28	17	10	24	18	23	28
ABCA7	0	3	0	0	3	3	1	1	2	8	5	1	2	1	0	0	0	3	5	4	3	9	5	0	11	3	7	4	4	3	1	12	1	0	8	3	0	8	2	0	3	8	2	16	5	4	3	2	2
ABCB1	0	3	0	0	0	0	1	0	0	0	0	3	0	0	0	0	0	0	0	0	0	0	0	0	0	2	1	1	3	4	0	1	1	1	0	0	0	0	0	2	0	3	3	1	1	1	0	0	0
ABCB10	0	0	0	0	0	0	0	0	0	2	0	0	0	0	0	0	0	0	0	0	0	0	0	0	0	0	2	0	1	0	0	1	0	0	0	0	0	4	1	0	0	0	0	2	0	0	0	0	0
ABCB4	59	62	34	44	41	59	55	42	62	65	78	34	63	40	40	100	21	53	60	35	70	80	78	28	65	51	75	68	74	53	95	60	63	64	91	55	57	71	61	73	74	57	86	61	45	49	25	48	44
ABCB6	0	2	0	0	0	0	6	0	0	0	0	0	0	0	0	0	0	0	0	0	0	0	0	0	0	0	1	0	1	0	0	5	0	0	0	0	1	1	0	1	0	0	0	4	0	0	0	0	0
ABCB7	36	27	44	56	43	59	39	25	48	43	69	67	60	37	35	34	51	49	60	32	50	67	53	43	46	38	64	46	59	50	52	54	69	43	67	61	29	53	32	62	62	38	58	48	75	36	33	63	40
ABCB8	17	15	19	38	16	23	25	5	23	26	26	13	40	22	12	20	16	24	27	16	24	20	14	21	34	21	23	21	23	27	27	35	22	12	35	15	30	18	15	20	23	28	35	29	23	19	17	27	19
ABCB9	1	0	9	3	0	6	13	2	4	0	5	1	4	0	0	2	1	2	1	4	1	3	1	7	2	1	4	3	3	1	3	3	4	1	3	0	6	2	0	1	2	1	1	2	8	1	1	5	0
ABCC1	0	0	0	0	0	0	0	0	2	0	0	0	0	0	0	0	0	0	0	3	0	0	0	0	0	0	0	0	0	0	0	0	0	0	0	0	0	0	0	0	0	1	0	0	0	0	0	0	0
ABCC10	0	2	1	0	2	3	0	3	1	13	2	1	0	1	2	3	0	5	8	2	2	9	0	0	0	1	0	10	6	4	10	18	10	4	10	0	5	0	0	15	7	1	2	19	5	6	1	1	0
ABCC3	2	29	5	16	12	19	29	21	19	22	10	10	28	12	6	18	9	31	15	27	12	15	15	15	16	11	27	25	43	23	27	15	22	10	30	20	11	19	20	26	33	25	17	17	16	19	8	11	19
ABCC4	4	1	3	3	2	1	2	1	1	3	8	1	3	6	6	4	1	0	2	3	5	2	1	1	1	3	1	2	4	0	2	0	4	2	0	2	3	3	5	2	9	0	2	2	1	2	0	3	0
ABCC5	5	0	4	3	0	4	0	5	7	2	6	1	0	0	1	1	2	5	6	2	9	2	2	1	1	4	2	0	9	2	7	3	5	5	12	5	10	0	8	9	5	2	5	8	1	6	0	3	1
ABCC6	5	3	1	4	8	14	4	10	3	5	10	1	2	5	5	13	12	20	9	8	9	14	9	1	1	4	8	2	5	8	6	6	9	7	4	3	6	2	13	3	7	6	8	4	2	1	5	14	6
ABCD1	23	32	21	20	19	26	35	59	41	34	25	17	36	39	28	32	12	31	37	26	34	38	47	16	35	39	22	38	44	78	63	38	42	24	58	41	25	23	23	27	44	52	79	34	50	39	21	58	29
ABCD2	1	0	0	0	0	0	0	0	0	0	0	0	0	0	0	2	1	0	0	1	0	0	0	0	0	0	0	0	1	0	5	0	1	0	0	0	0	0	0	0	0	0	0	0	0	0	0	0	0
ABCD3	15	9	10	15	18	10	15	4	13	25	12	7	6	4	19	12	13	21	15	4	8	2	13	8	21	20	20	14	15	16	21	13	17	8	24	14	22	24	18	9	16	11	6	22	7	10	5	17	8
ABCD4	30	29	13	17	11	14	23	20	14	20	23	17	27	23	15	16	11	22	27	16	19	16	37	9	29	16	19	28	19	9	25	26	29	18	29	10	22	25	35	17	19	14	25	25	19	22	15	25	23
ABCE1	49	41	22	60	29	37	47	30	29	45	35	43	41	21	33	68	22	50	35	47	47	33	48	35	51	32	58	44	53	40	62	40	28	37	65	46	29	54	30	54	45	29	69	39	32	36	38	29	58
ABCF1	307	322	258	354	218	307	361	248	366	340	325	325	302	265	296	333	256	363	366	301	350	316	437	291	362	267	344	395	461	367	438	390	435	360	526	319	210	378	295	393	474	350	407	397	447	334	249	339	329
ABCF2	155	152	126	155	140	120	171	141	111	177	211	139	189	132	139	167	85	157	186	153	166	148	216	140	181	134	169	205	202	178	183	185	207	185	214	149	112	182	174	187	216	175	178	203	208	160	92	209	160
ABCF3	72	76	69	120	33	70	85	78	65	64	101	70	92	75	69	97	33	95	97	64	72	73	87	80	98	73	93	97	111	56	94	60	107	91	104	70	69	112	50	100	110	69	64	95	102	105	52	88	68
ABCG1	0	0	0	0	0	3	0	0	0	3	0	1	0	0	0	1	0	0	0	0	0	0	0	0	0	0	0	0	0	0	0	0	0	0	0	0	0	0	0	0	0	0	0	0	0	0	0	0	0
ABCG2	0	0	0	0	0	0	0	0	0	0	0	0	0	0	0	0	0	0	0	0	0	0	0	0	0	0	0	0	0	0	1	1	1	0	0	0	0	0	0	0	0	0	2	0	0	0	0	0	0
ABHD1	3	3	0	0	0	3	1	6	2	1	4	0	2	3	3	0	1	4	4	0	3	0	2	2	1	5	3	3	1	1	7	3	3	0	2	8	2	2	4	2	1	2	0	7	1	0	0	11	1
ABHD10	47	14	29	53	24	50	33	36	41	45	24	25	41	31	36	36	25	32	56	37	33	36	46	25	44	45	33	39	51	36	33	47	45	39	57	22	44	28	30	70	48	33	32	54	38	35	19	58	31
ABHD11	91	138	93	136	93	107	115	105	123	147	127	115	158	101	140	119	113	120	120	94	102	96	130	115	146	98	125	123	147	112	130	116	135	156	151	90	121	146	107	126	167	115	105	139	154	110	84	151	93
ABHD12	4	10	6	7	4	15	3	4	1	6	0	12	8	1	12	3	16	0	2	0	1	8	12	6	4	5	7	7	2	7	8	5	4	4	3	2	6	4	8	3	1	1	13	7	7	8	3	6	3
ABHD12B	0	0	0	0	0	0	0	0	0	0	0	0	0	0	0	0	0	0	0	0	0	0	0	0	0	0	0	1	0	0	0	0	0	0	0	0	0	0	0	0	0	2	0	0	0	0	0	0	0
ABHD13	8	11	7	15	3	5	13	14	19	9	5	19	12	1	11	9	18	16	15	6	10	5	20	8	10	3	8	17	16	18	22	17	17	14	28	7	8	11	21	15	21	18	7	15	6	7	10	13	11
ABHD14A	260	248	220	258	208	217	277	189	203	234	275	246	308	182	207	250	209	302	286	201	237	236	286	204	316	203	224	273	281	239	266	239	316	293	332	283	193	277	205	254	289	243	260	242	298	274	183	350	241
ABHD14B	212	268	194	197	222	371	241	281	312	239	398	236	364	263	237	238	206	347	248	310	306	194	372	226	279	248	231	375	360	381	437	245	442	314	477	265	231	264	250	414	320	415	348	225	429	273	198	292	262
ABHD15	0	0	0	0	0	0	0	0	0	0	4	3	2	0	0	2	0	0	0	0	0	0	0	0	1	0	0	2	2	0	0	0	0	0	0	2	0	0	0	0	2	0	0	0	0	0	2	0	0
ABHD16A	64	84	61	59	56	55	86	81	83	67	84	64	78	74	74	51	49	69	98	74	75	61	106	72	84	53	108	74	128	97	101	97	69	74	123	90	60	99	64	72	133	108	106	99	54	36	52	106	70
ABHD16B	0	0	0	0	0	0	0	0	0	0	1	0	0	0	0	0	0	0	0	0	1	0	0	0	0	0	0	1	0	0	0	0	5	0	0	0	0	0	0	0	0	0	0	13	0	0	0	0	0
ABHD17A	6	15	5	6	1	4	0	9	1	23	5	1	6	5	0	4	4	9	6	19	3	14	11	2	5	12	5	6	10	8	3	32	13	3	0	19	8	4	1	13	9	8	1	29	11	8	2	14	5
ABHD17B	0	0	0	0	0	1	1	0	2	2	0	0	0	0	0	0	0	4	0	0	0	0	6	0	0	0	1	0	0	2	4	0	2	0	1	0	4	1	0	0	0	1	6	0	0	0	0	2	0
ABHD17C	0	0	0	0	0	0	0	0	0	0	0	0	0	0	0	0	0	0	0	0	0	0	0	0	0	0	0	0	0	0	0	0	0	0	0	0	0	0	0	0	0	0	0	0	0	0	2	0	0
ABHD2	14	15	16	19	11	16	36	12	14	23	18	20	11	15	20	17	12	17	32	23	26	10	26	11	19	24	10	21	54	22	22	21	8	12	27	16	27	11	8	18	55	25	21	22	7	15	10	14	24
ABHD3	10	23	20	27	13	20	16	11	28	20	22	17	26	20	32	26	2	16	18	8	17	15	32	17	11	18	21	42	16	22	16	15	19	26	34	14	19	20	20	31	20	14	24	11	15	24	15	21	31
ABHD4	0	6	2	9	3	12	2	7	5	7	0	6	5	8	5	5	1	11	4	13	7	0	0	4	5	0	0	39	7	7	7	7	10	1	3	15	3	1	0	54	1	1	7	1	1	1	3	10	3
ABHD5	28	32	29	32	29	14	26	28	11	26	27	28	32	28	38	21	19	35	33	11	31	26	23	18	31	20	37	25	41	29	28	22	30	17	32	38	13	39	26	26	29	27	17	31	32	23	36	22	13
ABHD6	0	0	0	0	0	1	1	3	0	2	0	0	0	0	1	0	0	7	0	0	0	2	5	0	0	1	0	0	0	0	0	0	0	0	0	2	0	0	0	0	2	0	0	0	0	0	0	0	2
ABHD8	1	9	1	2	3	6	5	4	2	2	3	0	0	2	4	0	2	13	4	0	4	1	7	4	1	1	5	3	10	6	1	6	1	10	4	2	2	1	6	0	7	9	4	7	2	7	3	2	1
ABI1	32	18	12	28	15	28	19	24	35	35	28	21	23	34	21	39	14	20	40	26	11	27	41	13	38	27	30	33	30	44	25	20	31	29	36	30	22	33	33	28	27	54	23	22	21	31	8	18	32
ABI2	67	65	55	64	35	42	76	56	54	50	71	34	61	48	55	52	32	72	72	47	62	64	76	51	48	67	61	50	68	88	74	60	75	59	94	47	71	67	52	64	73	81	64	46	65	45	59	72	63
ABI3	0	2	0	0	0	8	0	0	6	0	3	2	1	5	1	0	0	0	2	4	1	4	0	0	6	0	3	2	1	2	7	1	6	2	7	6	0	6	0	0	1	3	2	0	8	2	3	0	0
ABL1	0	0	0	0	0	0	0	2	0	0	0	0	0	0	2	0	0	0	2	1	0	0	0	1	1	2	0	0	0	1	2	0	0	2	3	1	0	0	0	0	2	1	0	0	0	0	0	0	0
ABL2	0	2	0	0	0	0	0	0	0	0	0	0	0	0	0	0	0	2	0	3	0	0	0	0	0	0	0	2	0	1	0	0	0	0	0	0	0	0	0	3	0	2	0	0	0	0	1	1	1
ABLIM2	0	0	0	0	4	0	0	0	0	0	0	0	0	0	0	0	0	0	0	0	0	0	0	0	0	0	0	0	0	0	0	0	0	0	0	0	0	0	0	0	0	0	0	0	0	0	0	0	0
ABLIM3	0	1	0	0	2	2	2	0	3	0	2	0	0	0	1	0	0	6	0	5	1	6	1	1	3	2	0	1	5	1	2	2	3	0	1	0	4	0	1	3	5	1	0	1	0	3	0	2	0
ABR	5	29	16	4	8	27	14	32	14	20	25	11	17	29	9	10	5	22	13	36	15	24	27	23	31	10	5	43	26	56	12	28	33	50	98	32	5	10	13	33	30	36	13	44	22	27	12	42	13
ABRACL	800	909	793	893	580	931	913	628	898	982	840	801	1146	711	742	805	550	1028	991	638	938	896	1144	744	956	845	876	963	1093	822	1111	1009	1028	1007	1165	820	729	965	755	980	1142	756	1091	1140	974	1018	595	958	870
ABT1	41	47	26	51	35	52	67	40	56	50	47	59	48	52	56	41	35	49	39	60	49	35	61	59	59	31	73	59	64	41	51	61	57	65	71	70	26	64	34	54	61	46	48	72	71	52	26	60	58
ABTB1	16	28	14	33	14	27	24	14	18	29	24	22	33	22	17	33	22	17	24	21	22	25	20	15	26	21	23	20	40	30	32	30	29	16	23	15	22	20	7	7	48	31	36	37	36	31	27	22	25
ABTB2	0	1	1	0	0	6	3	0	10	6	1	8	3	0	1	1	0	2	0	3	3	7	4	10	1	1	1	3	2	4	0	2	2	3	3	0	3	2	2	2	7	1	4	2	7	6	4	1	0
ACAA1	32	68	47	67	45	38	56	37	49	65	81	58	61	60	38	53	38	62	82	48	47	60	54	53	51	49	55	58	80	50	38	74	73	68	68	49	51	74	52	47	70	39	52	69	70	65	37	51	74
ACAA2	125	109	79	83	100	118	125	76	127	127	144	132	125	94	113	136	117	138	125	111	98	125	106	84	117	105	122	138	154	89	147	132	120	121	157	111	98	138	115	153	122	98	122	154	97	118	99	141	108
ACACA	23	30	15	32	15	22	36	20	25	38	36	21	33	31	22	31	19	29	25	34	23	25	28	30	41	12	28	35	49	35	38	50	42	30	56	33	12	42	21	36	28	34	46	41	44	28	15	28	19
ACAD10	7	7	3	4	8	8	17	10	11	6	3	3	2	6	7	3	5	14	21	11	6	5	13	5	11	7	2	11	12	14	18	11	11	17	13	9	11	9	0	14	16	24	15	8	3	12	3	5	8
ACAD11	0	0	5	0	0	0	5	0	0	5	2	0	0	3	1	2	3	1	2	0	0	0	2	1	2	0	0	3	1	0	0	1	1	4	0	0	0	0	2	2	8	0	2	0	1	1	3	2	1
ACAD8	55	82	80	70	43	61	44	51	77	66	69	72	85	46	49	66	43	72	83	66	72	82	86	57	77	45	83	78	115	61	101	77	85	60	114	53	56	84	73	69	80	72	63	100	79	76	43	90	64
ACAD9	85	89	95	123	78	123	85	85	70	82	108	81	117	62	68	87	69	135	117	99	108	107	105	68	88	89	137	101	110	106	130	96	97	103	131	110	90	119	82	119	109	107	90	74	89	128	86	136	83
ACADM	148	112	127	85	109	168	143	138	166	146	164	110	133	160	94	122	111	183	137	163	175	148	117	123	161	125	148	171	179	141	169	154	140	180	202	123	93	150	173	196	178	144	158	143	136	165	122	151	122
ACADS	19	18	35	55	24	35	49	17	46	26	38	46	65	21	41	30	19	41	32	31	58	31	32	15	44	36	23	26	49	30	52	28	45	32	44	40	27	29	36	35	54	26	36	40	30	40	27	37	42
ACADSB	3	0	0	0	0	0	0	0	5	0	0	4	0	1	0	2	0	0	1	1	1	0	3	1	0	1	4	3	0	0	0	1	0	0	4	0	1	1	0	9	0	0	1	0	0	0	4	0	3
ACADVL	30	40	47	20	17	48	14	26	40	48	36	31	36	19	38	30	24	74	34	72	38	22	20	15	37	25	47	61	44	47	47	40	50	33	49	47	26	45	8	49	58	45	43	53	45	40	18	45	42
ACAP1	9	3	6	0	15	7	7	0	2	9	0	1	8	3	10	9	2	2	6	3	2	1	8	5	4	6	0	13	8	0	6	4	4	4	9	7	7	2	2	7	11	2	2	2	4	4	0	6	8
ACAP2	78	90	72	90	82	88	103	69	113	80	124	150	127	82	64	70	98	106	109	69	120	112	92	125	113	88	109	85	121	96	113	121	117	114	135	60	71	115	96	128	146	119	119	101	93	103	78	107	90
ACAP3	1	0	0	0	0	2	1	1	0	0	0	0	0	0	0	2	0	2	0	0	0	1	0	0	3	0	0	0	1	0	1	5	1	0	0	0	0	1	0	0	7	1	2	2	1	0	0	0	0
ACAT1	463	465	421	543	387	524	507	435	482	507	529	437	599	427	445	457	423	576	570	368	497	485	573	411	551	413	581	522	612	425	572	555	559	545	626	448	429	564	437	509	687	404	547	581	542	563	321	504	556
ACAT2	180	196	184	223	171	174	194	150	185	172	212	201	223	173	176	204	141	207	190	161	212	187	178	238	211	147	227	212	238	189	217	186	203	246	252	183	152	217	166	211	234	169	240	224	196	229	141	182	152
ACBD3	4	3	1	5	0	3	2	1	0	2	0	4	3	3	0	0	3	0	5	2	1	0	0	1	0	2	2	2	2	0	4	2	2	2	5	2	5	0	0	3	2	0	2	0	1	1	4	3	1
ACBD4	22	7	14	15	10	12	13	14	24	13	26	9	18	13	16	16	4	41	19	14	16	15	15	9	12	12	25	18	20	31	36	25	24	8	17	3	13	20	8	31	15	41	47	12	10	27	16	17	16
ACBD5	21	9	19	10	9	10	10	16	5	13	17	4	21	8	7	16	10	17	15	11	15	10	30	9	13	7	14	11	12	15	7	10	16	10	7	7	6	10	6	9	13	17	5	15	13	15	14	10	6
ACBD6	108	104	112	111	131	112	96	113	141	134	139	104	172	119	86	105	68	159	127	101	179	123	121	99	93	131	143	141	157	142	158	128	135	134	188	84	98	127	109	153	156	140	175	117	130	145	85	151	154
ACBD7	0	0	2	1	0	0	0	0	0	2	0	0	0	0	0	0	0	0	0	0	0	2	0	0	0	0	1	0	0	0	0	2	1	0	0	0	0	2	0	0	1	0	0	1	1	2	0	0	0
ACCS	11	11	14	12	8	23	20	10	20	38	32	16	17	24	15	13	15	21	22	26	21	21	22	9	18	9	40	25	18	20	31	34	33	25	38	14	14	35	19	24	22	26	17	35	26	26	7	25	18
ACD	0	0	0	0	0	0	0	0	2	1	0	0	0	0	0	2	0	0	1	1	1	0	0	0	0	0	0	1	0	3	1	0	1	1	0	1	0	0	1	4	0	5	0	0	0	0	0	0	1
ACE	0	1	0	0	1	2	1	0	0	0	4	0	1	0	2	1	0	0	0	0	2	0	1	0	0	0	0	0	6	0	0	6	0	0	5	0	0	0	0	5	0	5	0	0	0	0	0	0	1
ACER2	0	0	0	1	0	1	0	0	0	1	0	0	0	0	0	0	0	0	0	0	3	0	1	0	1	0	2	1	0	0	3	0	1	0	2	5	0	0	0	0	0	2	0	0	0	0	0	0	0
ACER3	10	3	14	16	0	14	9	9	14	4	9	17	8	15	4	4	0	13	21	8	17	26	8	6	14	11	9	18	17	14	15	2	11	20	25	5	10	12	13	13	12	15	16	10	14	11	6	26	8
ACHE	0	0	0	0	0	0	0	0	0	0	0	0	0	0	0	0	0	0	0	0	0	0	0	0	0	0	0	0	0	0	0	0	0	0	0	0	0	0	0	0	0	0	0	0	0	0	0	0	0
ACIN1	15	30	29	18	10	20	29	49	33	53	41	20	17	19	20	19	30	25	31	80	26	47	52	10	44	23	30	37	50	69	58	79	70	18	76	25	16	32	27	47	59	71	46	64	78	19	21	35	23
ACKR3	0	0	0	1	0	0	0	0	0	0	0	0	1	1	0	0	0	1	0	1	0	0	0	0	0	0	0	5	0	1	5	3	0	0	0	3	0	0	0	1	1	0	3	5	0	0	0	1	0
ACLY	62	86	95	135	55	91	70	105	90	211	88	60	52	84	121	175	44	92	81	87	81	253	70	47	71	126	151	111	85	126	91	260	92	77	124	93	99	177	65	109	117	106	70	248	114	92	73	116	126
ACO1	18	15	22	29	21	15	30	48	27	21	14	27	18	13	32	27	13	19	53	37	23	20	15	25	30	16	32	25	41	34	42	16	31	34	37	28	17	29	18	29	25	52	28	12	42	35	17	27	30
ACO2	174	201	185	163	135	159	253	118	176	162	205	156	216	187	163	197	135	242	209	129	147	134	253	125	201	164	162	178	210	175	221	188	252	188	251	160	165	168	172	181	254	158	247	185	208	155	166	141	200
ACOT1	22	16	17	24	13	23	17	7	22	14	20	14	25	13	26	23	22	16	19	25	15	18	5	5	36	18	13	32	18	11	9	20	16	16	37	22	16	8	12	22	26	12	2	24	26	18	17	21	23
ACOT11	0	2	0	3	0	0	3	1	3	0	4	3	4	4	3	3	0	0	0	6	0	1	1	1	0	1	1	1	2	0	3	5	1	2	3	0	0	3	1	0	7	0	0	5	2	5	1	1	0
ACOT13	49	68	50	99	85	97	61	72	62	85	67	52	81	65	66	104	51	101	86	68	67	68	75	46	89	43	91	78	84	89	101	86	103	88	100	70	46	65	78	100	80	95	100	102	85	85	48	89	87
ACOT2	60	55	53	56	49	56	29	35	57	48	63	53	75	57	53	50	41	43	63	53	48	40	75	25	50	50	52	89	50	44	76	46	53	50	55	55	32	94	32	77	59	36	55	36	79	57	40	73	69
ACOT4	47	20	29	18	11	27	15	6	22	29	40	27	32	11	24	26	26	27	43	14	9	30	28	20	28	20	29	28	19	22	20	21	24	24	36	28	30	30	23	21	31	23	26	19	20	15	18	20	18
ACOT7	43	40	47	52	20	36	49	46	32	35	43	27	67	35	30	64	12	36	43	59	42	36	43	35	51	42	52	45	71	60	53	45	50	47	61	49	33	67	29	48	55	56	55	55	64	36	27	41	45
ACOT8	242	316	227	304	231	292	315	271	257	276	363	304	318	255	264	292	260	278	391	260	308	254	349	270	289	251	353	337	367	366	339	330	335	371	405	245	237	381	265	384	392	294	295	384	359	315	236	327	284
ACOT9	42	76	35	45	29	41	69	39	22	46	26	51	43	47	40	42	40	53	67	55	48	44	35	27	49	48	47	67	62	50	56	46	57	48	63	27	50	48	35	62	65	52	47	44	76	59	26	69	43
ACOX1	14	8	14	18	8	16	12	4	7	9	20	3	7	12	11	19	14	10	8	7	23	15	8	24	14	13	14	15	12	13	17	21	17	9	22	15	10	12	11	13	13	24	12	35	3	7	18	14	23
ACOX2	0	0	0	0	0	0	0	0	0	0	0	0	0	0	0	0	0	2	0	0	0	0	0	0	0	0	0	0	0	0	0	0	0	0	0	0	0	0	0	2	0	0	0	0	0	0	0	0	0
ACOX3	0	3	0	2	2	0	5	3	3	1	12	2	2	2	3	12	0	2	2	0	3	3	5	6	0	8	6	2	3	9	6	7	2	1	6	4	4	6	3	2	0	0	12	5	0	0	6	5	6
ACP1	395	376	266	420	284	408	417	297	337	421	422	308	453	308	293	388	308	427	409	374	399	395	464	289	425	311	431	403	519	390	469	438	515	422	534	369	338	409	407	423	462	377	439	448	487	394	247	379	324
ACP2	16	37	22	49	37	24	37	35	36	37	28	28	35	45	22	23	32	39	39	23	35	33	32	34	38	30	27	29	36	49	41	32	45	32	43	37	37	40	42	37	40	34	23	36	32	26	20	38	26
ACP5	2	1	7	0	0	0	2	2	0	0	1	7	7	3	1	2	12	5	2	8	2	1	0	2	5	3	0	1	2	3	5	1	4	3	0	0	1	0	4	1	3	0	5	0	1	1	1	0	5
ACP6	13	12	19	11	7	17	25	15	19	19	21	15	23	13	24	12	7	19	18	10	15	26	28	10	26	26	18	18	26	20	16	22	26	18	19	19	13	27	7	17	30	28	25	30	21	15	10	14	16
ACPP	9	14	7	11	2	11	9	12	12	6	6	12	14	3	5	21	4	17	3	9	19	4	11	5	12	12	17	14	13	8	9	8	13	14	21	3	5	22	9	14	17	12	12	9	10	10	7	14	13
ACPT	0	0	0	0	0	0	0	0	0	0	0	0	0	0	0	0	0	0	0	0	0	0	0	0	0	0	0	0	0	0	0	0	0	0	0	0	0	0	0	0	1	0	0	0	0	0	0	0	0
ACRBP	7	13	7	9	4	11	12	24	16	16	19	20	25	29	7	7	3	15	18	12	11	16	21	6	27	12	24	9	19	21	12	19	33	15	15	15	8	31	19	22	25	27	5	13	22	17	3	33	17
ACSF2	12	18	18	19	19	6	24	8	9	19	22	13	21	8	12	16	17	24	17	12	17	20	20	9	15	14	15	14	15	17	36	17	20	18	10	24	7	32	19	11	13	20	19	21	24	14	11	17	17
ACSF3	22	26	28	30	24	20	31	29	38	28	31	28	34	42	16	31	22	25	34	27	43	16	30	27	16	17	23	17	39	41	57	38	61	32	46	22	39	32	29	11	46	39	39	25	50	21	10	38	38
ACSL1	5	10	20	16	17	13	15	20	13	15	11	11	19	24	19	16	2	4	13	13	15	5	23	16	14	17	21	11	22	5	21	17	10	7	18	15	8	20	6	16	24	9	16	21	15	8	11	20	23
ACSL3	64	28	39	65	51	87	103	53	36	39	38	50	65	32	31	62	57	54	93	48	62	62	45	60	56	49	58	59	133	35	61	47	67	52	55	40	38	63	64	62	118	40	64	67	50	73	46	55	53
ACSL4	47	30	37	34	45	34	65	28	47	37	32	43	48	34	29	42	46	52	56	30	28	40	57	30	38	40	39	49	42	46	59	30	49	51	49	33	39	41	37	61	52	47	44	46	55	29	39	26	37
ACSL5	14	20	5	14	7	8	26	30	26	20	34	6	8	28	23	17	17	17	18	17	11	12	24	19	25	11	21	33	14	22	22	43	14	21	19	23	12	28	19	12	21	26	17	54	19	14	8	33	18
ACSM2A	0	1	0	0	0	0	0	0	0	0	0	0	0	0	0	0	0	0	0	0	0	0	0	0	0	0	0	1	0	0	0	0	4	0	1	0	0	0	0	2	0	0	0	0	0	0	0	0	0
ACSM3	0	1	0	3	0	0	0	0	0	0	0	0	0	0	0	0	0	0	3	0	0	3	1	0	0	1	0	0	2	0	0	0	1	1	1	1	0	0	5	0	1	0	0	0	2	1	0	0	0
ACSM5	2	0	15	0	14	0	4	4	7	0	2	0	0	4	10	0	4	7	7	4	0	3	0	4	2	1	3	5	3	2	4	1	4	4	0	1	2	5	5	7	2	3	3	3	3	3	2	3	1
ACSS2	23	30	9	33	47	18	21	32	34	29	33	31	29	30	27	25	12	36	24	24	52	19	29	39	31	21	8	33	21	44	31	40	49	42	40	19	27	26	34	33	23	30	34	25	36	49	22	54	25
ACSS3	1	0	0	1	3	2	0	1	6	1	1	0	0	0	0	11	5	0	0	0	0	0	0	0	0	1	0	1	2	0	4	0	0	5	0	0	0	0	2	0	2	0	3	2	0	2	1	0	1
ACTA1	0	0	0	0	0	0	0	0	0	0	0	0	0	0	0	0	0	0	0	0	0	0	0	0	0	0	0	0	0	0	0	0	0	0	0	0	0	0	0	0	0	0	0	0	0	0	0	0	0
ACTA2	3	3	2	9	0	0	3	0	0	2	0	0	0	0	0	4	1	3	7	0	0	1	0	1	6	2	2	2	3	1	3	2	0	0	5	7	0	3	1	2	2	0	1	1	0	0	6	0	1
ACTB	14255	17937	8256	13813	11730	16287	16250	18842	16821	13969	15133	14391	17911	16951	8595	14125	12894	18307	18479	18377	18533	14054	16064	14160	22985	11473	18288	21889	23449	27596	21933	18041	19312	18140	33351	18917	10019	17771	15330	22367	21629	25887	20174	17944	18146	16951	10702	21700	10387
ACTG1	13580	16373	8917	15182	11066	15797	15397	15506	15191	16543	16627	13397	17257	14507	8924	15374	11998	19516	17111	16676	16150	15043	18011	13476	20589	10311	19139	21535	21881	22179	21785	19796	21501	17400	32209	16560	9427	18562	14974	21279	20503	20959	19566	20494	19957	16276	11463	19612	10619
ACTG2	1	2	0	0	7	14	4	6	0	3	6	0	7	10	1	8	8	0	0	1	1	5	5	4	6	2	3	1	4	2	2	2	5	1	0	0	2	6	2	2	1	0	3	6	4	1	3	0	6
ACTL10	0	4	0	0	0	1	0	0	0	0	3	0	0	0	1	0	0	1	0	0	0	0	3	0	0	0	0	0	2	0	0	0	0	0	1	2	0	0	0	0	0	2	0	0	0	0	0	0	0
ACTL6A	102	115	124	159	169	163	116	83	172	174	129	169	157	119	95	119	134	188	143	116	147	113	203	179	155	108	159	171	149	138	169	179	150	166	145	99	83	168	195	179	150	107	177	192	153	182	96	156	142
ACTL8	0	0	1	0	0	0	0	0	0	0	1	0	0	0	0	0	0	0	0	0	0	3	0	0	0	0	0	1	0	0	1	0	0	0	0	1	0	0	0	3	0	0	3	0	2	0	0	0	0
ACTN1	227	229	181	251	134	197	261	192	187	216	301	228	253	164	211	270	165	263	273	202	231	183	265	203	275	192	272	247	306	239	257	205	314	249	371	199	169	268	202	283	341	233	251	265	254	208	151	249	210
ACTN2	0	0	0	0	0	0	0	0	0	0	0	0	0	0	0	0	0	0	0	0	0	0	0	0	0	0	0	0	0	0	0	0	0	0	0	0	0	0	0	0	0	0	1	0	0	0	0	0	0
ACTN3	0	0	0	0	0	0	0	0	0	0	0	0	0	0	0	0	0	0	0	0	0	0	0	0	0	0	0	0	0	0	0	0	0	0	0	0	0	0	0	0	0	0	0	0	0	0	0	0	0
ACTN4	60	105	54	96	69	101	94	69	108	91	125	80	91	86	64	82	85	122	109	76	83	90	94	105	139	78	127	91	148	80	88	127	144	70	175	118	82	120	66	100	129	105	81	96	141	82	47	157	55
ACTR10	62	49	64	96	52	25	77	35	40	54	82	58	55	52	33	97	62	57	63	46	64	46	64	62	62	49	67	63	71	53	81	51	59	53	69	47	69	75	41	74	66	62	60	42	54	64	46	71	63
ACTR1A	150	112	136	143	142	147	220	123	157	148	169	93	170	125	118	189	128	159	239	125	110	161	175	113	150	108	189	188	342	171	163	162	163	125	189	90	97	169	114	172	352	166	200	193	190	157	98	162	151
ACTR1B	16	31	34	27	23	27	32	26	30	42	26	18	38	45	23	37	26	21	25	20	26	22	49	14	34	30	35	27	34	25	37	36	41	27	38	44	18	45	17	38	27	28	34	46	22	29	29	32	20
ACTR2	175	166	174	176	135	193	210	177	172	201	159	166	276	143	162	165	146	170	203	159	229	171	170	165	174	144	231	187	242	183	239	171	224	199	221	168	165	215	154	198	201	200	221	186	211	222	146	198	199
ACTR3	192	250	190	311	218	254	231	184	267	253	276	241	263	176	178	269	254	255	288	208	267	271	282	216	268	214	287	288	317	212	271	304	238	243	371	227	211	282	235	293	279	201	274	287	246	241	225	242	258
ACTR3B	2	2	2	0	1	2	5	4	1	0	2	0	0	0	0	1	3	0	1	3	0	0	3	2	0	0	3	2	1	0	1	2	1	1	5	0	0	1	0	2	3	0	0	2	2	0	0	3	1
ACTR3C	0	3	4	2	3	0	0	0	0	2	0	0	0	0	0	0	0	5	3	0	0	4	0	0	3	1	1	0	3	1	0	0	0	0	2	8	2	3	0	0	1	1	0	0	2	0	0	7	0
ACTR5	6	8	1	4	0	6	6	5	3	9	0	6	7	5	8	0	0	5	4	2	2	8	4	5	10	1	10	6	2	8	4	9	6	1	7	6	6	9	0	3	7	8	4	4	5	5	0	7	5
ACTR6	11	17	13	11	14	23	8	15	18	23	16	10	29	7	12	13	7	17	7	10	15	20	18	29	17	13	15	27	21	15	22	20	13	15	33	6	16	21	9	25	21	19	16	25	7	13	16	23	17
ACTR8	71	54	60	87	66	53	76	64	61	61	64	57	67	61	42	69	50	96	69	96	65	58	85	42	69	69	74	72	81	72	82	83	71	74	91	57	59	93	68	76	69	69	77	77	65	78	41	68	49
ACTRT3	6	1	3	1	5	2	6	0	5	5	6	0	1	6	2	2	4	6	8	0	3	0	1	6	3	0	2	5	2	2	5	0	2	4	13	4	2	5	2	5	0	5	6	0	0	4	0	5	7
ACVR1	0	0	0	0	0	0	0	5	0	0	0	0	0	0	0	0	0	0	0	0	0	0	0	5	0	0	0	0	2	4	1	0	0	0	3	0	0	0	0	0	0	3	2	0	0	0	0	0	0
ACVR1B	1	0	0	0	0	0	0	0	0	1	0	0	3	0	0	2	0	0	1	0	0	0	0	0	0	0	0	2	7	0	3	2	0	0	8	0	0	0	0	0	0	2	0	5	7	0	0	2	2
ACVR1C	0	0	0	0	0	0	1	0	0	0	0	0	0	3	0	0	0	0	0	0	0	0	0	0	0	0	0	0	0	3	0	0	0	0	0	0	0	1	0	1	0	0	0	0	1	0	0	0	0
ACVR2A	0	0	0	0	0	0	0	0	0	0	0	0	0	0	0	0	0	0	0	0	0	0	0	0	0	0	0	0	0	0	0	0	0	0	0	0	0	0	0	0	0	0	0	0	0	0	0	0	0
ACVR2B	0	0	0	0	0	0	3	0	0	0	0	0	0	0	0	0	0	0	0	0	0	0	0	0	0	0	1	0	0	0	0	0	0	0	0	0	0	0	0	0	0	1	0	0	0	0	0	0	0
ACVRL1	13	26	4	16	7	9	16	20	17	11	13	20	24	7	18	14	8	14	16	4	20	19	18	15	21	18	20	13	16	17	12	16	9	21	28	21	18	16	13	18	14	16	5	16	14	15	17	14	13
ACY1	198	246	180	239	170	173	242	122	177	231	238	177	251	188	181	249	152	195	264	161	206	202	234	166	234	190	228	211	231	195	257	212	236	239	252	189	175	234	210	218	248	201	256	252	204	215	136	247	243
ACY3	5	9	5	16	2	3	2	2	4	7	8	2	4	11	2	6	3	3	11	7	8	5	8	1	11	4	4	6	9	13	6	8	6	7	10	2	1	12	6	9	8	12	6	5	6	9	7	3	1
ACYP1	96	83	71	121	53	92	100	76	63	133	76	53	94	90	77	74	65	113	123	101	74	73	114	72	111	63	108	114	110	82	141	157	109	117	127	80	53	127	94	109	110	116	134	146	100	110	69	116	73
ACYP2	65	83	75	88	48	65	94	60	96	114	73	75	116	64	53	96	75	93	90	55	111	77	110	41	111	59	99	84	97	106	125	108	90	101	108	80	56	125	83	77	111	94	130	113	79	97	47	122	85
ADA	10	12	27	15	8	14	24	7	10	18	15	8	7	14	9	15	4	30	12	19	20	11	19	17	27	17	24	25	8	10	20	11	14	11	30	14	8	28	14	15	16	3	21	13	16	20	11	9	14
ADAL	62	61	27	51	31	55	67	62	70	72	62	57	67	55	36	53	55	67	51	59	65	78	68	46	63	53	59	56	60	64	113	75	85	62	75	68	38	64	51	50	73	68	97	88	82	60	50	57	60
ADAM10	21	12	10	27	15	7	26	12	11	25	12	8	15	19	17	22	16	11	15	15	19	6	17	17	20	8	14	19	17	17	24	13	17	20	19	10	5	18	22	16	17	20	21	19	18	21	9	17	14
ADAM15	399	656	425	547	351	576	725	542	493	527	521	442	567	639	477	587	350	563	786	496	543	491	646	393	859	471	765	606	1022	640	731	650	668	499	1414	665	389	685	384	721	1002	595	622	701	692	427	334	879	544
ADAM17	30	37	39	34	30	32	49	34	39	43	47	18	50	57	37	27	34	29	30	41	40	32	40	26	31	35	47	47	28	44	49	54	44	33	49	30	34	60	43	45	20	32	45	51	40	37	23	59	35
ADAM19	0	0	0	0	0	0	0	0	0	0	0	0	0	0	0	0	0	0	0	3	0	0	0	0	0	0	0	0	0	0	0	0	0	0	0	0	0	0	0	0	0	0	0	0	0	0	0	0	0
ADAM20	0	0	0	0	0	0	0	0	0	0	0	0	0	0	0	0	0	1	0	0	0	0	0	0	0	0	0	0	0	0	0	0	0	0	0	0	0	0	0	0	0	0	0	0	0	0	0	0	0
ADAM22	0	0	0	0	0	0	0	0	0	2	0	0	0	0	0	0	3	0	3	0	0	0	0	0	0	0	0	0	1	0	0	0	1	0	0	0	0	0	0	0	0	0	1	1	0	0	0	0	0
ADAM28	0	0	0	0	0	0	3	0	0	3	0	0	0	0	3	0	0	4	0	0	0	0	0	0	0	0	0	0	2	0	1	0	0	0	1	0	1	1	0	0	3	0	0	0	0	0	0	0	1
ADAM32	4	4	0	0	5	0	6	4	1	2	1	1	2	0	6	0	2	1	8	0	0	4	0	0	5	1	1	0	5	2	1	1	2	3	0	0	0	1	0	2	5	0	3	3	0	5	3	1	4
ADAM9	2	5	2	2	0	5	1	3	1	5	1	6	2	3	0	3	1	0	2	4	3	1	0	0	3	4	4	3	1	2	3	2	5	3	20	1	2	5	0	0	1	0	3	1	4	3	7	0	4
ADAMDEC1	0	0	0	0	0	14	0	8	2	0	0	0	4	4	3	1	2	0	0	2	0	1	0	4	3	1	1	2	3	2	1	2	0	1	3	2	1	2	3	0	4	1	1	2	1	0	0	0	4
ADAMTS1	2	3	7	5	2	5	3	12	5	3	15	4	4	8	4	2	4	8	4	4	11	6	14	3	17	1	8	6	6	15	15	12	1	1	35	5	9	3	5	3	5	5	9	9	3	1	10	19	1
ADAMTS10	0	1	0	0	0	0	0	0	0	3	0	0	0	1	0	0	0	0	0	9	0	0	0	2	0	2	0	1	0	0	0	1	1	0	0	0	0	0	0	1	0	1	0	1	0	0	0	4	0
ADAMTS12	0	0	0	0	0	0	0	0	0	0	0	0	0	0	0	0	0	0	0	0	0	0	0	0	0	0	0	0	0	0	0	0	0	0	0	0	0	0	0	0	0	0	0	0	0	0	0	0	0
ADAMTS15	0	1	0	2	0	0	0	1	0	1	0	1	0	0	0	1	1	0	1	1	0	1	0	0	6	0	1	2	0	0	0	0	3	1	8	4	0	0	0	4	0	3	0	0	0	0	0	0	0
ADAMTS17	0	3	0	0	0	0	0	0	0	3	0	0	0	0	4	0	0	0	0	0	0	0	0	0	0	0	0	0	0	0	0	0	0	0	0	0	0	0	0	1	0	0	0	0	0	0	0	0	0
ADAMTS2	0	0	0	0	0	0	0	0	0	0	0	0	1	0	0	0	0	1	0	0	0	0	0	0	0	0	2	1	0	3	0	1	0	0	1	0	0	3	0	0	0	3	0	0	0	1	0	0	0
ADAMTS3	0	0	0	0	0	0	0	0	0	0	0	0	0	0	0	0	0	0	0	0	0	0	0	0	0	0	0	0	0	0	0	0	0	2	0	0	0	1	0	0	0	2	0	0	0	0	0	0	0
ADAMTS4	0	0	0	0	0	0	0	2	0	0	0	0	0	3	0	3	0	2	0	0	0	0	0	0	0	0	0	0	3	0	1	0	0	2	0	0	0	1	0	0	8	0	3	1	0	0	0	0	0
ADAMTS5	0	0	0	0	0	0	0	0	0	3	1	3	0	3	0	0	0	0	0	3	0	2	0	0	0	0	0	0	1	0	1	1	1	0	1	2	0	0	0	0	2	2	3	4	1	0	0	0	3
ADAMTS6	4	3	0	3	3	3	3	1	0	0	4	3	3	2	2	5	0	4	3	0	0	3	2	3	2	1	4	3	2	3	6	4	2	0	4	1	1	3	3	4	9	1	4	3	2	0	0	3	1
ADAMTS8	0	0	0	2	0	0	0	0	0	0	0	0	0	0	0	0	0	0	0	0	0	0	0	0	0	0	0	0	0	0	0	0	0	0	0	0	1	0	0	0	0	0	0	0	0	0	0	0	0
ADAMTSL2	0	0	0	0	0	0	0	0	0	0	0	0	0	0	0	0	0	0	0	0	0	0	0	0	0	0	0	0	0	0	0	0	0	0	0	0	0	0	0	0	0	0	0	0	0	0	0	0	0
ADAMTSL4	5	32	10	10	7	21	10	14	12	12	31	7	10	30	14	10	10	18	7	17	16	18	19	7	34	23	3	42	10	21	17	29	24	5	48	25	25	7	2	25	7	29	23	34	21	6	9	51	11
ADAMTSL5	1	8	5	5	2	1	10	9	5	12	12	3	5	4	6	6	5	9	5	7	7	2	14	5	12	11	5	9	6	4	6	8	9	2	13	8	13	0	13	0	10	3	13	6	8	0	4	5	6
ADAP1	1	0	0	10	2	3	3	7	7	1	14	9	3	4	8	5	1	7	10	1	13	6	1	2	4	6	4	8	16	14	8	6	10	4	19	1	9	0	3	6	9	9	3	11	4	14	2	5	6
ADAP2	9	15	15	22	14	11	12	16	13	16	11	9	18	23	6	19	7	22	23	9	20	10	4	13	21	16	12	10	17	19	12	25	5	17	20	10	16	17	13	17	23	17	11	8	13	16	16	13	17
ADAR	30	68	40	42	16	73	55	73	53	97	72	29	43	65	38	34	26	79	50	125	70	89	51	32	89	71	52	97	57	120	117	125	72	45	91	73	81	36	35	97	71	112	113	173	64	28	26	90	60
ADARB1	0	0	0	0	0	0	0	0	0	0	0	0	0	0	0	0	2	0	0	0	0	0	0	0	0	0	0	0	0	0	0	1	0	0	0	0	0	0	0	0	0	1	0	0	0	0	0	0	0
ADAT1	29	36	26	21	8	22	26	29	28	14	23	21	40	15	24	12	22	37	41	7	30	30	27	15	31	23	35	35	34	13	27	27	29	27	62	28	20	22	24	33	38	9	21	25	24	28	21	34	32
ADAT2	23	26	17	26	11	32	7	10	21	46	23	26	27	19	29	6	24	42	35	5	22	24	22	20	30	16	28	32	26	24	29	28	29	27	29	26	15	36	19	26	19	30	23	29	35	28	16	27	23
ADAT3	0	0	0	0	0	2	0	0	0	2	0	0	0	0	0	0	0	0	0	0	0	0	0	0	0	0	0	0	1	0	0	0	1	0	0	0	0	0	0	0	0	0	0	0	0	0	0	0	0
ADCK1	17	18	17	6	10	8	13	18	23	18	17	20	24	15	16	20	16	12	12	20	17	17	13	4	25	14	25	17	17	20	17	7	13	11	17	13	21	13	9	24	25	10	16	16	17	15	4	19	27
ADCK2	0	0	0	0	0	0	0	0	5	0	1	0	1	0	0	0	0	1	0	0	2	3	0	0	0	0	0	0	9	3	9	0	3	0	1	0	0	5	0	1	5	4	8	0	0	0	0	0	0
ADCK3	55	59	48	60	35	49	71	63	56	84	68	62	64	54	67	57	50	78	62	59	44	87	50	58	67	48	68	70	67	72	72	102	84	50	58	47	43	61	81	69	77	75	74	112	49	76	50	48	65
ADCK4	12	11	14	14	2	16	20	13	10	18	20	23	21	14	7	15	13	11	18	13	15	16	23	15	20	15	18	16	11	23	20	22	16	15	12	7	15	29	10	19	10	23	18	12	23	30	14	17	22
ADCK5	27	42	34	18	28	33	26	25	17	52	34	23	42	24	33	24	19	29	32	32	43	26	36	29	35	21	40	28	37	42	31	25	38	48	36	10	32	48	37	23	31	35	39	37	55	25	31	38	38
ADCY1	0	0	0	0	0	0	0	0	0	0	0	0	0	0	0	0	0	0	0	0	0	0	0	0	0	0	0	0	0	0	0	0	0	0	0	0	0	0	0	0	0	0	0	0	0	0	0	0	0
ADCY3	4	0	0	0	0	0	0	0	0	0	0	0	0	0	0	0	0	0	1	0	0	0	0	2	4	0	1	0	0	1	0	0	0	0	0	3	0	0	1	0	0	2	2	0	0	0	0	0	0
ADCY4	0	0	0	0	0	0	0	0	0	0	0	0	0	0	0	0	0	0	0	0	0	0	0	0	0	1	0	0	0	0	0	0	0	0	0	0	0	0	0	0	0	0	0	0	0	0	0	0	0
ADCY7	10	2	7	6	4	2	7	12	5	8	5	4	5	8	4	6	2	2	11	13	2	6	8	8	9	9	3	5	11	5	11	13	9	5	16	6	2	6	5	6	2	12	8	15	12	2	7	2	7
ADCY9	0	1	0	0	0	0	2	0	3	0	0	0	0	0	4	0	0	0	1	0	3	0	0	0	0	0	0	0	1	0	0	1	0	0	0	0	0	0	0	0	0	0	0	3	0	0	0	0	0
ADD1	7	8	4	3	10	16	7	16	12	9	6	3	16	20	6	10	5	9	6	9	10	16	1	2	7	7	13	8	7	16	11	22	14	12	20	7	8	14	13	10	10	10	11	19	11	6	10	10	3
ADD2	15	33	12	17	4	20	11	27	25	11	21	19	10	20	14	22	14	22	10	31	29	17	26	13	27	12	32	36	23	64	20	41	23	9	30	35	16	16	22	10	41	72	19	41	7	16	18	29	14
ADD3	3	1	7	1	0	6	2	4	7	6	5	3	3	1	5	5	2	5	6	7	10	5	4	2	7	4	11	2	5	1	6	3	2	4	4	5	1	8	6	2	5	2	8	2	3	10	3	2	0
ADGB	0	0	0	0	0	3	0	0	0	0	0	0	0	0	0	0	0	0	0	0	0	0	2	0	0	0	0	0	0	1	0	0	0	1	3	2	0	0	1	1	0	0	0	0	0	0	3	0	0
ADGRA2	0	0	0	0	0	0	0	0	0	0	0	0	0	0	0	0	0	0	0	1	0	0	1	0	0	0	0	12	0	8	0	0	0	0	0	0	0	0	0	0	0	40	0	0	0	0	0	1	0
ADGRA3	0	0	0	0	0	0	0	0	0	0	0	0	0	0	0	0	0	0	0	0	0	0	0	0	0	0	0	1	0	1	0	0	0	0	0	0	0	0	0	1	0	0	0	0	0	0	0	0	0
ADGRB3	0	0	1	0	0	0	0	0	0	4	5	0	2	2	3	0	0	0	0	5	0	1	2	0	1	0	0	0	0	2	0	0	1	1	0	0	0	0	0	0	0	0	0	0	0	2	4	0	1
ADGRD1	2	0	6	7	2	1	0	1	8	2	5	5	1	0	4	1	0	12	4	2	1	4	3	0	7	6	8	5	10	5	7	1	1	4	3	3	6	5	0	5	5	3	2	3	1	1	8	3	3
ADGRE1	0	0	0	0	1	0	0	3	0	4	0	0	0	0	0	1	0	2	0	0	1	1	0	2	0	1	1	0	2	2	0	0	2	0	4	0	1	0	2	3	0	1	1	0	3	0	0	0	1
ADGRE2	0	1	0	12	0	2	0	2	4	5	0	2	7	1	2	7	0	5	0	0	1	0	3	3	4	5	6	5	7	2	10	7	0	1	10	1	1	16	1	2	15	1	4	4	0	4	1	1	0
ADGRE3	0	0	0	0	0	0	0	0	0	0	0	0	0	0	0	0	0	0	1	0	0	0	0	1	0	0	0	0	0	0	1	0	0	0	0	0	0	0	0	0	0	0	1	0	0	0	0	0	0
ADGRE5	22	44	23	19	11	59	45	42	37	58	26	36	39	43	35	21	13	66	42	55	36	47	33	31	93	20	46	66	75	78	58	58	31	64	122	75	23	44	15	84	72	84	32	64	30	52	22	99	32
ADGRF3	0	2	1	4	1	2	2	2	4	8	2	1	8	0	8	0	1	0	4	0	5	0	8	0	7	3	0	5	8	6	3	3	4	6	17	3	0	0	0	9	11	2	10	3	0	5	0	3	1
ADGRG1	0	0	0	0	0	0	0	0	0	0	0	0	0	0	0	0	0	0	0	0	0	0	0	0	0	0	0	0	0	0	0	0	0	0	0	0	0	0	0	0	0	2	0	0	0	0	0	0	0
ADGRG3	0	0	0	0	0	0	0	0	0	0	0	0	0	0	0	0	0	0	0	1	1	2	0	0	1	0	0	0	0	3	1	0	1	0	4	0	1	0	0	0	0	0	0	0	0	0	0	1	0
ADGRG5	12	15	7	14	18	20	21	22	19	30	29	9	35	10	14	15	17	22	25	31	22	14	17	10	22	15	17	42	36	36	34	29	21	18	45	21	8	30	23	32	40	31	25	22	20	17	13	22	23
ADGRG6	0	0	0	0	0	2	0	0	0	0	2	0	1	4	0	2	0	0	1	0	2	0	0	0	2	0	0	0	0	0	0	4	1	1	0	0	0	0	0	0	0	1	1	2	1	3	3	0	0
ADGRL1	0	0	0	0	0	0	0	1	0	0	0	0	0	0	0	0	0	0	0	1	0	0	0	0	0	0	0	18	0	54	0	18	0	0	237	0	0	0	0	0	0	64	0	0	0	0	0	2	0
ADGRL2	0	0	0	1	0	0	1	1	3	5	0	0	0	2	0	0	0	1	0	0	0	0	0	0	0	2	2	0	8	3	6	0	2	4	0	0	3	0	6	0	6	6	1	0	5	0	0	0	0
ADGRL3	0	0	0	0	0	0	0	0	0	0	0	0	0	0	0	0	0	0	0	0	0	0	0	0	0	0	0	0	1	0	0	0	2	0	0	0	0	0	0	0	2	0	0	0	0	0	0	0	0
ADH1C	2	0	0	0	0	0	0	0	0	0	0	0	0	0	0	0	0	0	0	0	0	0	0	0	0	0	0	0	0	0	0	0	2	0	0	0	0	0	0	0	0	0	0	0	0	0	0	0	0
ADH4	0	0	0	0	0	0	0	0	3	0	0	0	0	0	0	0	0	0	0	0	0	0	0	0	0	0	0	0	0	0	0	0	0	0	0	0	0	0	1	0	0	0	0	0	0	0	0	0	0
ADH5	106	111	114	115	76	89	120	85	97	128	81	89	134	76	95	98	87	163	96	79	109	123	108	92	131	70	153	108	160	75	143	135	120	130	169	70	80	132	105	113	177	63	124	151	132	131	64	133	101
ADI1	261	316	254	278	228	318	310	260	328	281	321	383	365	286	262	287	202	365	331	227	280	294	379	352	313	236	354	366	399	289	377	327	354	337	424	313	236	357	273	345	396	306	339	345	285	359	226	313	279
ADIPOR1	534	629	464	653	509	598	605	504	657	860	776	476	651	561	481	660	546	707	833	529	569	699	832	503	741	507	778	769	736	664	805	941	997	668	1081	561	462	783	610	791	773	633	756	1044	921	598	432	724	550
ADIPOR2	18	23	11	12	10	16	13	9	29	14	29	9	24	23	6	11	10	6	19	21	31	20	21	10	18	16	18	10	43	12	22	18	21	19	22	24	20	19	11	21	25	6	28	18	20	16	7	27	17
ADK	130	99	83	122	97	122	85	95	129	129	92	134	130	89	86	141	96	124	96	122	131	116	110	119	131	89	120	118	130	146	151	139	144	126	165	87	84	144	97	155	168	126	103	142	118	144	92	124	94
ADM	0	0	0	1	0	0	0	0	0	0	0	0	0	0	0	0	0	0	0	0	0	0	0	0	0	0	0	0	0	0	4	0	1	0	2	0	0	1	2	0	0	0	2	1	0	0	0	0	0
ADM2	0	0	0	0	0	0	0	0	0	0	0	0	0	0	0	0	0	0	0	0	0	0	0	0	0	0	0	0	0	0	0	0	0	0	0	0	0	0	0	0	0	0	0	0	0	0	1	3	0
ADM5	0	21	1	2	0	46	4	75	4	99	8	7	3	35	2	9	1	26	3	100	0	117	5	0	153	4	6	206	7	401	14	456	29	13	113	75	6	6	12	153	5	254	12	333	24	2	0	87	2
ADNP	2	0	0	1	0	0	0	2	0	3	0	9	2	0	0	0	3	1	3	0	3	2	5	0	2	2	7	1	1	24	3	4	1	1	11	3	1	8	0	1	0	35	3	0	1	1	0	1	1
ADNP2	0	0	0	0	0	1	2	0	0	0	0	0	0	0	0	0	0	0	0	0	0	0	1	0	2	0	0	0	0	0	0	1	1	0	0	0	0	0	0	0	2	0	0	0	2	0	0	0	0
ADO	0	0	0	0	0	0	1	0	0	0	2	0	0	0	0	0	0	0	0	0	0	0	0	0	0	0	1	0	0	0	0	0	0	0	0	0	0	0	0	0	0	0	0	0	0	0	0	0	0
ADORA1	0	0	0	0	0	0	0	0	0	0	3	0	0	2	0	0	0	1	0	0	1	0	2	0	2	0	5	0	0	0	0	5	0	0	0	0	0	0	0	0	0	0	0	0	0	0	0	0	0
ADORA2A	0	0	0	4	0	0	0	0	0	0	0	0	0	0	0	0	0	0	0	0	0	0	0	0	0	0	0	0	0	0	0	0	0	0	0	0	0	0	0	0	0	0	0	0	0	0	0	0	0
ADORA2B	26	24	25	34	8	20	22	19	16	31	27	15	27	14	16	23	24	25	32	18	34	20	22	16	44	8	28	40	20	20	32	8	16	28	38	19	0	19	54	15	42	15	30	19	15	23	29	19	19
ADORA3	0	0	0	0	0	0	1	0	0	0	0	0	0	0	0	0	0	0	0	0	0	0	0	0	0	0	0	0	1	0	2	0	0	0	0	0	0	0	0	0	0	0	0	0	0	0	0	0	0
ADPGK	150	251	189	159	147	169	186	145	177	164	236	159	198	167	181	173	136	200	190	154	197	203	186	192	230	191	168	186	257	195	223	163	186	186	198	201	146	194	154	243	179	203	184	211	220	228	114	222	213
ADPRH	27	19	10	9	3	4	12	14	9	12	13	9	17	14	16	5	7	14	17	13	11	20	11	3	12	10	16	9	22	25	12	3	18	12	19	9	7	16	17	13	13	9	17	9	14	16	11	12	4
ADPRHL1	0	0	0	0	0	0	0	0	0	0	0	0	0	0	0	0	0	0	0	0	0	0	0	0	0	0	0	0	0	0	0	0	0	0	0	0	0	0	0	0	0	0	0	0	0	0	0	0	0
ADPRHL2	35	35	35	42	31	44	47	26	29	22	42	53	25	37	41	48	16	27	50	35	43	39	40	48	39	22	37	59	50	25	38	40	45	42	45	36	24	37	42	43	56	21	39	41	50	43	33	44	27
ADPRM	11	14	6	31	9	5	9	9	23	25	26	3	8	17	11	6	12	24	6	7	21	22	13	29	19	11	16	19	22	16	19	24	12	21	32	16	12	18	8	19	17	16	24	20	11	27	12	16	6
ADRA1B	0	0	0	0	0	0	0	0	0	0	0	0	0	0	0	0	0	0	0	3	0	0	0	0	0	0	0	0	0	0	0	0	0	0	0	0	0	0	0	0	0	0	0	0	0	0	0	0	0
ADRA2A	0	0	0	0	0	0	0	0	0	0	0	0	0	0	0	0	0	0	0	0	0	0	0	0	0	0	0	0	0	0	0	0	0	0	0	0	0	0	0	0	0	0	0	0	0	0	0	0	0
ADRA2B	0	0	0	0	0	0	0	0	0	0	0	0	0	0	0	0	0	0	0	0	0	0	0	0	0	0	0	2	0	0	1	0	0	0	3	0	0	0	0	0	0	0	0	0	0	0	0	0	0
ADRB1	0	0	0	0	0	0	0	0	0	0	0	0	0	0	0	0	0	0	0	0	0	0	0	0	0	0	0	0	0	0	0	0	0	0	0	0	0	0	0	0	0	0	0	0	0	0	0	0	0
ADRB2	3	4	6	4	0	0	7	6	4	7	1	0	7	1	0	6	0	7	9	1	3	2	0	5	3	3	8	4	9	1	3	4	6	2	5	0	2	9	6	0	9	1	1	8	9	2	1	9	0
ADRBK1	22	32	39	27	15	31	29	33	27	30	34	18	32	13	21	25	21	40	32	64	23	40	34	14	39	37	31	31	49	61	27	30	30	19	35	29	48	38	23	38	36	59	28	27	35	17	13	50	33
ADRBK2	1	0	0	0	0	0	0	0	0	0	0	0	0	0	0	0	3	2	0	0	1	0	0	0	0	0	0	0	0	0	0	0	0	0	0	0	3	0	0	0	0	0	0	0	1	0	0	0	0
ADRM1	1573	1770	1482	2028	1408	1898	2073	1378	1682	1879	2107	1668	1915	1569	1663	1898	1499	2139	2098	1414	1756	1739	2067	1664	1909	1366	2042	2264	2342	1708	2085	1891	2230	1928	2390	1625	1480	2004	1720	2173	2263	1654	2006	2059	2173	1895	1366	1989	1735
ADSL	364	398	360	395	346	319	382	293	381	438	396	338	487	311	357	381	276	460	406	330	375	424	457	299	410	322	443	401	524	397	489	436	501	343	510	321	312	478	344	504	445	349	480	445	468	399	275	459	352
ADSS	26	28	32	38	22	22	37	22	24	30	28	41	36	24	37	33	24	28	33	13	35	21	38	33	41	23	45	17	36	30	47	27	25	34	47	17	11	40	22	34	53	31	41	24	34	35	29	38	26
ADSSL1	0	3	3	0	0	0	0	0	0	0	0	3	0	0	0	0	0	0	0	0	4	0	0	4	0	0	0	0	1	0	0	0	0	0	0	0	0	2	0	0	1	0	0	2	1	0	2	0	0
AEBP1	0	0	0	3	0	1	0	0	1	0	0	0	0	0	0	0	0	3	0	0	3	0	0	1	0	1	0	1	2	1	6	0	0	0	1	0	1	1	0	0	1	0	7	2	0	0	0	0	0
AEBP2	1	7	1	1	0	1	0	4	0	3	0	0	0	2	1	0	1	2	3	6	0	0	0	0	8	1	1	7	3	7	0	6	0	0	9	3	0	1	0	7	1	8	0	6	0	2	3	6	3
AEN	47	54	32	53	30	65	37	45	57	51	77	39	66	54	40	60	38	50	47	31	67	31	72	41	56	41	48	54	57	52	77	57	58	53	64	51	40	49	71	38	50	46	59	64	51	67	31	35	38
AES	20	32	14	26	23	20	22	26	26	13	28	29	26	12	28	29	10	16	25	35	33	29	32	19	39	16	21	37	23	48	41	23	30	12	25	28	22	21	21	27	23	43	42	34	35	20	13	34	30
AFAP1	1	3	7	0	4	3	5	2	2	3	0	0	3	2	0	0	0	3	5	5	3	0	1	0	1	0	0	0	3	3	2	3	2	0	1	2	1	0	5	0	2	5	0	1	4	1	5	0	3
AFF1	32	23	15	24	15	36	22	28	8	6	28	23	28	14	21	52	11	20	28	20	27	16	30	10	29	9	42	26	40	37	29	21	36	21	48	11	16	38	15	33	33	23	50	11	29	29	23	20	16
AFF2	3	0	0	0	3	1	1	2	2	0	1	0	0	0	0	0	0	3	0	3	0	2	0	1	0	0	1	2	0	0	0	2	0	0	1	1	0	0	1	3	0	0	0	0	0	2	2	0	0
AFF3	32	31	29	32	18	33	62	36	50	57	41	32	28	46	21	50	34	43	28	36	57	58	42	32	41	31	39	50	51	56	53	63	61	44	83	29	22	43	38	47	58	48	37	52	65	55	36	46	48
AFF4	34	12	22	30	13	16	36	16	11	23	29	18	29	26	26	31	15	29	26	9	26	14	17	17	31	17	25	20	30	20	33	18	25	25	35	14	13	20	25	22	43	23	20	17	34	25	27	33	17
AFG3L2	59	53	51	59	43	59	61	57	69	29	21	40	60	52	33	49	39	66	50	44	92	35	77	33	41	50	75	59	73	67	75	49	57	55	78	33	38	90	43	51	69	51	63	87	54	59	32	66	52
AFMID	53	65	47	53	36	47	56	99	77	106	60	37	84	58	30	53	38	53	71	111	71	97	88	57	85	60	108	87	78	164	104	151	93	50	132	68	42	99	50	112	85	130	119	165	105	47	36	93	52
AFTPH	26	33	24	34	17	34	38	15	34	15	35	31	46	15	25	14	11	35	37	41	41	44	35	14	36	26	32	34	28	39	43	26	37	45	74	31	25	53	25	36	26	26	39	18	36	22	29	37	32
AGA	69	72	55	78	63	87	85	66	88	95	81	86	87	90	62	68	79	60	105	67	71	71	125	72	81	55	106	100	104	94	101	94	92	89	113	68	54	83	66	97	112	114	99	116	71	94	61	73	75
AGAP11	7	0	5	4	0	0	5	9	2	1	2	2	4	0	5	6	8	0	0	3	4	3	2	6	1	2	0	2	3	4	2	3	6	0	8	2	3	0	2	4	5	3	4	6	2	0	4	7	5
AGAP2	5	26	6	16	1	35	5	16	15	45	12	5	4	23	10	18	4	48	9	17	15	15	9	18	33	11	18	39	28	16	16	32	11	21	10	14	19	9	6	46	28	29	26	40	11	22	21	32	3
AGAP3	1	6	1	2	3	1	3	22	2	33	2	0	0	3	1	3	3	5	2	19	5	51	6	1	7	0	0	3	21	82	7	183	25	7	111	3	7	0	0	7	3	81	0	148	37	3	0	5	7
AGAP4	0	0	0	0	0	0	0	0	0	0	0	0	0	0	0	0	3	0	0	0	0	0	0	0	0	0	0	0	0	0	0	0	0	0	1	0	0	0	0	0	0	0	0	0	0	0	0	0	0
AGAP6	0	0	0	0	0	0	0	0	0	0	0	0	0	0	0	0	0	0	0	0	0	0	0	0	0	0	0	0	0	1	0	0	0	0	0	0	0	0	0	0	0	1	0	0	0	0	0	0	0
AGBL2	0	0	0	0	1	2	0	0	1	0	0	0	0	0	0	0	0	1	2	0	0	0	0	1	0	0	0	0	2	0	1	0	1	1	0	0	0	0	0	1	1	0	3	0	1	0	0	0	0
AGBL3	8	7	10	4	2	7	9	8	5	3	12	7	16	0	1	4	8	9	4	6	11	14	8	8	6	5	9	8	10	2	14	9	6	14	9	2	3	4	9	11	12	8	12	8	8	12	5	9	9
AGBL4	0	0	0	0	0	0	0	0	0	0	0	0	0	0	0	0	0	0	0	0	0	0	0	0	0	0	0	0	1	0	0	0	0	0	0	0	0	0	0	0	0	0	0	0	0	0	0	0	0
AGBL5	9	8	12	17	11	9	21	27	19	6	10	11	36	15	3	9	6	15	15	10	22	25	12	12	18	9	14	14	31	43	25	14	16	20	14	19	4	19	14	9	12	51	30	21	21	22	13	24	11
AGER	0	0	0	0	1	2	0	0	0	0	2	0	1	0	0	0	0	0	0	0	0	5	0	0	0	0	0	1	1	1	5	3	0	0	12	0	0	0	0	0	2	0	0	8	0	2	1	3	0
AGFG1	0	0	0	0	1	0	0	0	1	3	0	0	0	0	0	0	0	0	0	1	0	0	4	6	0	0	1	0	1	0	0	6	0	0	0	0	2	0	0	0	0	0	0	3	0	0	2	0	0
AGFG2	0	0	0	0	0	0	0	11	0	0	0	0	0	0	1	0	0	0	0	3	0	3	0	0	0	0	0	9	0	9	0	15	0	0	2	0	0	0	0	0	0	30	0	11	2	0	0	0	4
AGGF1	73	70	61	93	53	84	98	51	78	91	70	64	72	52	78	88	52	97	91	52	82	89	82	81	86	85	82	100	111	85	81	69	93	81	117	46	72	90	84	98	89	73	76	92	126	72	55	112	57
AGK	4	17	30	17	13	21	24	16	20	21	15	6	23	14	19	25	6	36	12	20	20	14	21	7	27	12	16	30	14	21	27	19	27	23	18	22	16	15	3	21	13	22	27	30	32	36	11	18	21
AGL	5	3	15	13	11	9	17	5	4	11	9	9	22	7	9	15	10	10	5	8	3	5	12	5	13	3	11	11	5	5	25	10	4	10	15	12	6	6	12	14	9	4	9	17	12	3	1	11	19
AGMAT	8	9	11	9	3	0	5	12	11	15	5	1	5	10	2	5	5	8	16	2	16	16	13	0	8	8	13	9	23	8	11	18	6	4	11	8	5	16	9	10	11	17	10	14	11	5	4	9	11
AGO1	0	0	0	0	0	0	0	0	0	1	4	0	0	0	0	0	0	4	1	0	0	0	2	0	7	0	0	2	0	2	0	7	0	2	0	0	0	1	0	1	0	0	2	1	5	5	0	5	0
AGO2	0	0	0	0	0	0	0	0	0	0	0	0	0	0	0	0	0	0	0	0	0	1	0	0	1	0	0	0	0	0	1	0	0	0	0	0	0	0	0	0	0	0	0	0	5	0	0	0	0
AGO3	3	7	2	18	7	1	7	7	4	3	11	10	9	6	2	10	10	9	4	2	6	10	12	5	10	4	1	7	11	10	18	11	4	8	15	5	6	15	8	6	10	5	6	5	6	10	6	6	6
AGO4	0	0	0	0	0	0	0	0	0	0	0	0	0	0	0	0	0	0	0	0	0	0	0	0	0	0	0	0	2	0	0	0	1	0	0	0	0	0	0	0	0	0	0	0	3	0	0	0	0
AGPAT1	40	157	64	64	38	211	56	138	176	80	133	88	136	177	53	55	46	241	78	145	178	76	136	87	288	85	70	271	120	273	341	148	194	154	285	179	70	80	89	350	89	297	355	140	177	129	47	223	92
AGPAT2	380	462	383	445	327	377	490	546	490	475	599	527	540	460	381	412	379	536	510	537	452	461	605	445	538	418	550	533	672	696	535	509	594	567	691	453	394	611	441	548	634	608	518	652	494	581	381	603	462
AGPAT3	0	0	0	0	0	1	0	2	3	6	3	0	0	0	3	0	1	0	0	0	1	4	4	0	0	5	0	2	3	0	0	3	2	0	4	0	0	1	2	0	7	5	0	5	0	1	0	2	0
AGPAT4	6	7	7	13	7	12	9	2	3	3	0	8	8	4	10	10	2	10	13	6	7	9	11	4	9	2	2	2	14	3	4	13	7	7	11	4	7	6	1	13	12	4	6	2	7	3	15	11	11
AGPAT5	53	49	38	44	36	65	38	51	51	44	53	46	59	43	37	41	40	43	59	44	66	59	59	43	56	53	73	61	71	48	70	60	40	45	55	33	40	75	44	50	98	59	64	80	47	41	26	77	39
AGPAT6	80	102	83	131	103	118	92	85	117	79	157	130	99	96	76	129	72	130	143	105	104	124	159	89	78	86	104	169	130	177	126	127	155	88	121	83	114	115	130	137	120	114	110	135	140	132	82	135	95
AGPAT9	9	6	10	10	12	0	1	4	7	1	8	3	2	11	5	4	5	2	16	5	6	3	2	4	6	8	3	4	5	0	3	3	5	7	6	9	4	8	5	1	2	0	5	12	4	0	0	0	8
AGPS	0	0	0	2	2	1	0	3	2	0	2	2	0	0	0	0	0	5	1	0	9	2	0	2	1	0	0	4	2	8	8	0	1	4	1	1	0	0	2	4	5	7	10	0	1	0	1	0	1
AGRN	0	0	1	0	0	0	0	0	1	0	0	0	0	0	0	0	0	0	0	0	0	0	0	0	0	0	1	1	0	0	0	0	3	0	3	0	0	3	0	1	0	1	0	0	0	0	0	1	0
AGRP	0	0	0	0	0	0	0	0	3	0	0	0	1	0	0	0	0	0	0	0	0	0	0	0	0	0	3	1	0	0	0	1	1	0	0	0	0	0	0	0	0	0	0	10	0	0	0	0	0
AGT	547	625	575	731	578	832	722	635	684	845	881	674	728	626	598	776	553	932	913	680	737	695	823	598	815	613	859	845	976	837	897	897	907	797	1056	683	581	953	706	845	983	737	823	902	978	711	540	829	613
AGTPBP1	33	48	18	27	24	22	42	44	24	32	30	31	38	20	22	60	15	32	30	34	31	26	54	30	34	36	34	25	60	22	42	45	53	31	87	26	15	40	55	38	47	30	25	23	50	20	21	26	34
AGTRAP	228	278	275	324	230	298	256	260	305	277	319	313	268	227	274	331	266	328	335	205	303	295	350	254	313	206	388	315	369	284	335	296	331	318	390	255	223	360	291	344	371	306	261	311	344	291	202	369	256
AHCTF1	0	0	0	0	2	3	2	1	0	0	2	2	1	0	0	2	1	1	3	1	1	2	1	1	1	0	5	2	4	0	1	0	0	1	1	0	0	5	0	0	2	2	1	0	1	4	2	2	1
AHCY	284	311	270	253	198	376	308	239	318	302	284	268	361	252	225	261	216	364	376	251	342	294	386	247	402	261	365	384	370	292	364	326	402	314	364	315	268	361	250	503	379	276	352	369	394	277	180	371	334
AHCYL1	7	9	6	5	5	7	7	2	8	5	5	12	9	9	7	4	5	9	10	6	5	5	13	7	7	5	8	14	13	5	13	16	11	7	22	8	0	6	5	6	15	11	11	15	13	5	2	5	6
AHCYL2	0	0	0	0	0	0	1	0	0	0	0	0	0	0	0	0	0	2	0	0	0	0	0	0	0	0	0	0	0	0	0	0	0	0	0	0	1	0	0	0	0	0	0	0	0	0	0	0	0
AHDC1	0	0	0	0	0	0	0	0	0	0	0	0	0	0	0	0	0	0	0	0	0	0	0	0	0	0	0	0	0	146	0	0	0	0	0	0	0	0	0	0	0	126	0	0	0	0	0	0	0
AHI1	89	114	59	85	55	75	99	100	78	109	64	90	92	66	47	100	58	118	85	107	85	115	102	105	107	65	74	140	120	146	92	182	114	102	147	71	73	87	72	133	147	93	91	189	122	109	48	99	82
AHNAK	16	12	14	27	7	12	26	12	12	18	13	14	21	11	19	13	13	13	17	9	16	15	30	13	32	7	9	11	21	13	24	25	29	13	25	21	5	21	20	21	22	14	20	25	16	8	13	18	8
AHNAK2	0	0	0	0	0	0	0	0	0	0	0	0	0	0	0	0	0	0	0	0	0	0	0	0	0	0	0	0	0	0	0	0	0	0	0	0	0	0	0	0	0	0	0	0	0	0	0	0	0
AHR	0	0	0	0	0	0	0	0	0	0	0	0	0	0	0	0	0	0	0	0	0	0	0	0	0	0	0	0	3	0	0	0	3	0	0	0	0	0	0	0	1	0	0	0	4	0	0	0	0
AHSA1	265	229	189	268	209	265	286	184	198	385	252	301	304	245	203	263	183	317	292	196	289	271	268	294	300	206	282	287	343	277	313	330	319	286	364	225	237	298	265	327	332	257	280	306	287	296	175	341	194
AHSA2	4	2	2	2	2	0	0	1	0	4	0	2	2	0	3	1	0	7	2	0	4	8	0	0	3	0	3	3	6	12	4	3	13	1	2	0	0	2	0	4	6	17	4	0	10	8	0	3	1
AIDA	4	3	6	13	6	10	4	2	7	9	13	12	3	5	8	7	14	0	12	17	8	8	1	8	8	2	11	10	11	6	6	17	6	9	4	7	3	6	8	22	7	16	7	14	2	4	8	13	10
AIF1	1270	1384	1189	1327	937	1272	1401	1144	1171	1480	1555	1289	1572	1147	1131	1395	1058	1439	1509	1222	1242	1326	1671	1151	1447	1122	1534	1503	1746	1329	1548	1407	1701	1460	1765	1152	1105	1612	1231	1595	1789	1266	1462	1442	1688	1445	952	1440	1307
AIF1L	0	0	0	0	0	0	0	0	0	0	0	0	0	0	1	1	0	0	2	0	0	0	0	0	0	0	1	0	0	0	0	0	0	0	0	0	0	1	0	0	0	0	0	0	0	0	0	3	0
AIFM1	96	100	101	113	91	115	159	112	157	119	130	114	148	94	87	128	72	143	174	120	127	90	140	138	131	117	127	158	160	156	165	124	137	134	174	87	105	116	110	161	174	158	157	135	156	139	89	134	97
AIFM2	18	22	24	22	17	26	22	8	19	16	15	25	27	13	26	19	13	13	20	14	19	25	26	15	8	12	16	19	12	14	21	18	27	24	15	14	11	15	12	27	11	8	25	25	14	21	11	18	29
AIFM3	0	0	1	0	0	1	0	0	0	0	0	0	0	0	6	0	0	0	0	0	0	0	0	0	0	0	0	0	0	0	2	0	0	0	1	0	1	2	0	0	1	1	0	2	0	0	0	0	0
AIG1	678	724	706	732	616	599	722	483	695	722	780	628	850	640	582	742	613	715	721	524	683	752	878	559	762	661	744	682	821	656	764	742	792	789	882	589	637	760	622	760	864	689	772	777	781	708	529	726	738
AIM1	0	0	3	0	0	2	0	0	0	6	0	0	0	0	1	0	0	0	2	0	0	1	0	0	0	1	0	0	0	0	0	2	0	0	0	1	1	0	0	0	0	0	0	0	0	0	0	0	2
AIM2	0	0	0	0	0	0	0	0	0	0	0	2	0	0	0	0	0	0	0	0	0	0	0	0	2	0	0	0	0	0	0	1	0	0	0	0	0	0	0	0	0	0	0	2	2	0	1	0	0
AIMP1	103	141	67	111	77	74	169	74	136	89	119	141	198	105	49	108	67	130	128	70	116	126	148	122	122	106	137	127	143	127	172	142	122	134	156	117	96	144	139	116	145	136	150	135	116	112	82	167	100
AIMP2	354	449	377	476	304	425	454	346	391	424	515	472	531	397	377	503	313	470	517	395	421	368	508	366	457	387	529	527	543	412	540	484	582	490	559	451	366	479	346	538	602	431	531	528	554	479	289	512	412
AIP	131	176	126	198	92	184	209	164	195	129	147	167	200	138	144	186	108	189	172	171	195	177	168	148	164	147	198	194	222	220	201	191	209	209	220	163	144	201	155	228	196	238	170	209	229	156	106	197	142
AJAP1	0	0	0	0	0	0	0	3	0	0	0	0	0	0	0	0	0	0	0	3	0	0	0	0	0	0	0	0	0	0	0	0	0	0	0	0	0	0	0	0	0	0	0	0	0	0	0	1	0
AJUBA	0	0	0	0	0	0	0	0	0	0	0	0	0	0	0	0	0	0	0	0	0	0	0	0	0	0	0	0	0	0	0	0	1	0	3	0	1	0	0	0	0	0	0	0	0	0	0	0	0
AK1	120	125	107	140	96	114	130	110	96	110	155	133	125	104	105	108	115	137	122	105	136	166	136	111	136	97	136	147	149	145	114	140	147	134	166	105	95	145	121	135	161	143	113	130	146	137	108	148	124
AK2	725	788	752	905	731	800	821	662	867	952	945	988	845	756	768	849	613	919	1069	761	833	991	927	913	864	709	958	942	1094	877	1006	1102	1063	983	1050	785	681	950	782	1011	1111	918	997	1090	1004	998	594	924	856
AK3	75	84	41	103	46	79	117	53	97	72	81	81	112	77	75	112	52	66	110	60	88	54	70	63	93	99	97	89	108	75	70	57	74	73	103	50	94	102	67	104	108	54	67	77	104	67	71	80	87
AK4	52	60	44	32	55	66	46	32	59	65	74	53	47	66	32	68	39	72	59	48	55	70	61	59	87	50	43	69	48	66	83	92	103	59	88	60	68	49	38	82	66	47	66	108	97	51	14	92	51
AK5	0	0	0	1	0	0	0	0	0	0	0	0	0	0	0	0	0	0	0	0	0	0	0	0	0	0	0	0	0	0	0	0	0	0	0	0	0	0	0	0	0	0	0	0	0	0	0	0	0
AK7	0	0	0	0	0	0	0	0	0	0	0	0	0	0	1	0	0	0	0	0	0	0	0	0	0	0	1	0	0	0	0	0	0	0	0	2	0	2	0	0	0	0	1	0	0	0	0	0	0
AK8	0	0	0	3	0	0	0	0	0	0	0	3	0	0	0	0	0	0	0	0	0	0	0	0	0	0	0	0	0	0	0	0	0	0	0	0	0	0	0	0	0	0	0	0	0	0	0	0	0
AK9	0	0	0	5	0	2	0	0	0	2	5	0	0	7	0	0	0	0	9	0	0	0	0	0	2	0	0	0	4	1	2	2	4	3	3	1	1	3	0	0	1	2	1	3	3	0	0	3	0
AKAP1	2	2	0	0	5	0	0	7	0	3	1	4	1	0	3	0	1	2	1	2	2	0	6	2	0	2	0	2	9	2	4	0	0	2	7	2	2	1	0	4	0	5	2	0	1	0	2	0	1
AKAP10	0	3	2	0	0	1	0	4	2	3	2	1	3	1	1	2	2	0	1	0	2	0	5	0	2	3	0	2	4	4	2	7	2	3	0	3	0	3	0	18	3	0	0	12	0	0	0	3	0
AKAP11	0	0	2	0	2	5	5	0	0	10	0	7	9	0	0	4	0	0	0	0	0	4	14	0	2	2	2	1	2	1	1	5	0	7	3	3	2	5	4	1	2	2	3	3	1	0	2	0	3
AKAP12	0	0	0	0	0	0	0	0	0	0	0	0	0	0	0	0	0	0	2	0	3	0	0	0	0	0	0	0	0	0	0	0	0	0	0	0	0	1	0	0	0	0	0	0	0	1	0	0	0
AKAP13	0	1	2	2	2	0	1	0	0	4	1	2	0	0	3	4	0	0	3	0	0	1	2	1	2	0	0	2	2	1	0	3	2	0	2	0	0	0	0	2	2	0	0	3	3	0	2	2	0
AKAP2	12	21	19	27	18	26	30	32	6	28	30	10	26	21	15	26	7	27	29	61	21	36	10	7	34	22	36	31	26	72	21	39	6	19	33	28	19	33	20	34	37	53	9	42	17	28	9	32	25
AKAP5	0	3	0	0	0	0	0	0	0	0	0	0	0	0	0	0	0	0	0	0	0	0	0	0	0	0	0	0	0	0	0	0	0	0	0	0	0	0	0	0	0	0	0	0	0	0	0	0	0
AKAP7	23	21	7	10	12	31	16	20	11	21	12	16	7	22	17	9	11	28	35	15	19	7	25	11	12	21	19	19	26	15	33	22	8	19	16	16	17	11	13	31	27	10	36	22	11	19	10	20	16
AKAP8	68	57	36	64	40	56	101	63	72	196	46	50	99	53	52	76	47	62	111	61	53	156	71	61	69	53	88	60	206	94	91	365	65	74	109	66	52	98	50	70	200	79	77	397	76	76	68	118	56
AKAP8L	9	3	7	13	12	9	17	9	4	4	10	9	9	9	12	20	1	2	16	6	8	5	9	14	10	7	8	6	9	8	13	17	11	7	7	4	9	11	15	7	6	11	13	10	15	5	3	9	7
AKAP9	108	101	98	120	109	91	146	91	128	153	145	95	180	123	89	144	94	130	120	122	83	120	109	112	140	108	142	132	174	96	168	148	114	113	140	123	108	177	101	144	168	121	139	141	123	97	85	138	116
AKIP1	133	163	106	144	92	120	167	107	152	146	139	144	203	95	118	146	112	120	156	118	132	141	186	127	197	132	145	156	186	122	170	131	132	157	202	121	154	199	96	147	146	147	161	138	133	172	95	143	141
AKIRIN1	31	29	47	38	23	28	49	37	23	47	28	34	42	37	18	62	27	32	49	39	27	30	47	22	25	40	46	31	59	32	45	39	46	42	47	20	43	38	29	42	35	39	49	43	47	47	21	49	31
AKIRIN2	103	117	99	117	91	187	151	86	143	143	104	128	158	113	100	117	88	203	141	136	138	107	125	132	199	95	107	215	176	186	146	162	164	182	209	155	101	118	116	215	181	233	123	182	158	131	78	193	107
AKNA	0	0	0	0	0	0	0	3	0	0	0	0	0	0	0	0	0	0	2	0	0	0	0	0	0	0	0	2	2	0	0	0	0	0	0	0	0	0	0	0	0	0	0	0	0	0	0	0	0
AKR1A1	379	407	411	426	329	484	423	389	429	446	475	408	483	409	402	439	290	521	502	377	394	433	556	355	520	370	505	475	544	411	537	509	491	452	586	437	389	456	386	508	567	399	502	550	449	474	337	471	409
AKR1B1	384	337	309	341	285	333	341	237	329	356	353	346	396	286	305	333	264	389	383	251	330	338	415	346	367	326	364	352	467	273	348	365	402	361	416	296	324	390	288	405	426	297	330	425	345	380	228	365	326
AKR1B10	2	0	1	0	0	0	0	0	0	0	0	0	0	0	0	0	0	0	0	0	0	0	0	0	1	2	0	0	1	1	1	0	5	2	7	0	4	0	0	0	4	0	0	3	3	0	0	0	0
AKR1B15	0	0	0	0	0	0	0	0	0	0	0	0	0	0	0	0	0	0	0	0	0	0	0	0	0	0	0	0	0	0	0	0	0	0	0	0	0	0	0	0	0	0	0	0	0	0	0	0	3
AKR1C1	0	3	3	1	1	5	5	1	8	6	1	13	7	3	5	1	4	5	9	2	0	9	3	2	5	3	4	4	3	3	7	6	5	3	1	0	6	3	12	1	1	3	4	9	7	10	0	2	8
AKR1C2	12	15	10	12	12	22	8	15	39	25	15	29	24	16	18	13	11	20	23	23	10	11	37	18	16	12	25	19	30	21	34	27	29	20	27	7	22	29	22	25	34	11	39	30	23	2	11	15	10
AKR1C3	0	0	0	0	0	0	0	0	0	0	0	7	0	0	0	0	0	6	0	0	0	0	1	0	0	1	0	0	0	0	0	1	0	0	2	1	0	0	0	0	1	0	0	0	0	0	2	0	0
AKR1E2	0	0	0	0	0	0	0	0	1	0	0	0	0	0	0	0	0	0	1	1	0	5	0	0	5	0	0	0	0	5	0	0	0	5	0	2	0	0	0	0	0	16	0	0	0	0	0	2	0
AKR7A2	15	11	29	31	17	29	33	15	6	13	13	8	17	15	9	22	30	21	17	9	29	16	32	8	21	16	18	30	26	15	23	11	16	27	25	17	17	21	16	30	29	11	14	15	10	37	9	26	13
AKR7A3	0	0	0	0	0	0	0	0	0	0	0	0	0	0	0	0	0	3	0	0	0	0	0	1	0	0	0	0	0	0	0	0	0	0	3	0	2	0	0	0	0	0	0	0	0	0	0	0	0
AKT1	0	0	1	0	0	0	2	1	2	1	15	3	3	3	0	1	0	5	1	1	1	2	5	2	1	1	0	0	8	6	4	3	3	4	0	0	0	9	5	1	0	5	1	7	3	3	0	1	0
AKT1S1	12	7	10	20	17	35	24	34	14	26	36	16	35	15	11	26	13	24	20	27	28	23	40	10	24	17	22	37	24	51	22	34	51	22	54	27	18	26	12	38	27	39	24	29	43	21	19	20	20
AKT2	117	314	95	291	82	268	138	324	174	155	335	132	377	248	98	299	98	264	195	371	165	151	249	144	485	135	421	414	244	673	226	192	404	263	770	369	107	410	128	424	257	610	229	303	386	183	148	320	145
AKT3	0	0	0	0	0	0	0	0	0	0	0	0	0	0	0	0	0	0	0	0	0	0	0	0	0	0	0	0	0	0	0	0	0	0	0	0	0	0	0	0	0	0	0	0	0	0	0	0	0
AKTIP	6	12	11	0	6	12	11	4	3	10	6	6	8	10	10	6	3	4	11	1	4	8	5	6	10	12	6	4	12	4	14	4	8	7	8	3	6	5	10	3	12	4	11	3	8	10	18	6	13
ALAD	46	64	63	96	67	73	104	48	78	86	64	46	88	63	63	75	68	72	110	50	75	57	82	50	81	59	59	79	123	60	100	72	81	74	76	86	64	61	66	83	131	76	95	56	61	76	57	84	75
ALAS1	189	249	161	296	181	203	211	180	213	242	226	183	248	220	210	219	145	222	269	194	254	208	242	184	231	180	266	281	259	237	282	278	253	225	420	198	187	249	208	284	245	239	270	245	266	153	179	278	276
ALCAM	48	33	42	29	34	54	101	53	50	57	29	49	73	38	8	34	39	69	114	64	21	49	49	53	56	36	55	62	80	60	65	68	45	66	77	41	52	52	47	67	75	42	65	80	42	56	62	44	52
ALDH16A1	11	15	17	17	9	12	52	42	17	22	16	18	30	10	11	20	15	8	35	70	8	32	21	12	26	22	15	19	59	96	15	31	14	26	23	21	27	28	12	33	46	81	19	29	14	31	10	50	20
ALDH18A1	22	23	25	30	14	25	26	81	10	32	22	34	24	24	15	36	32	45	31	68	25	15	27	20	38	35	35	23	37	93	26	42	35	33	58	40	26	41	23	38	37	88	11	40	28	36	26	36	45
ALDH1A1	0	0	0	0	0	0	0	0	0	0	0	0	0	0	0	0	0	0	0	0	0	0	0	0	0	0	0	0	0	0	0	0	0	0	0	0	0	0	0	0	0	0	0	0	0	0	0	0	0
ALDH1A2	0	0	0	0	0	0	0	7	0	0	0	0	0	0	0	0	0	0	1	0	0	0	0	0	0	1	0	0	0	0	0	0	2	0	0	0	2	0	0	0	0	0	0	0	0	0	0	0	0
ALDH1A3	0	0	0	0	0	0	0	0	0	0	0	0	0	0	0	0	0	0	0	0	0	0	0	0	0	1	0	0	0	0	0	0	0	0	0	0	2	0	0	0	0	0	0	0	0	0	0	0	0
ALDH1B1	61	80	64	97	77	60	118	92	89	101	86	61	71	80	62	84	82	90	104	99	110	77	95	75	114	54	108	106	108	169	136	72	114	94	168	94	45	119	66	63	95	175	126	94	134	87	47	96	81
ALDH1L2	7	1	3	2	2	8	4	3	4	5	2	2	2	9	0	6	1	7	6	0	5	2	2	5	3	4	6	11	8	2	8	5	3	3	5	5	3	9	1	16	16	0	2	1	1	4	3	3	1
ALDH2	402	431	378	440	355	356	494	340	406	409	427	401	476	386	346	412	369	444	439	416	413	406	514	358	444	384	431	443	540	425	538	452	551	403	553	407	351	491	373	486	558	393	512	457	472	419	299	532	364
ALDH3A1	0	0	3	0	0	0	0	0	0	0	0	0	3	4	0	0	0	0	0	2	2	0	0	0	0	0	0	1	0	0	0	0	0	0	0	0	0	0	0	0	0	0	0	0	0	0	0	0	0
ALDH3A2	23	38	29	37	16	33	32	35	28	34	31	21	53	25	33	27	18	33	33	10	36	38	29	32	29	22	29	39	36	41	35	41	41	22	30	16	41	41	24	45	45	35	41	33	26	19	19	33	36
ALDH3B1	125	200	122	134	104	178	247	168	240	135	183	116	216	172	142	135	111	176	220	170	239	154	202	122	274	142	160	172	304	200	274	208	248	176	279	185	163	141	156	155	285	266	287	219	213	175	131	299	136
ALDH4A1	12	15	6	14	19	26	11	18	23	14	29	16	26	14	10	19	18	21	18	25	7	7	27	17	24	11	22	19	15	34	22	15	22	18	28	16	13	24	17	31	14	22	17	21	18	17	15	9	24
ALDH5A1	0	0	0	0	0	0	0	0	0	0	0	0	0	0	0	0	0	0	0	0	0	0	0	0	0	0	0	0	0	0	0	0	0	0	0	0	0	0	0	0	0	2	0	0	0	0	0	0	0
ALDH6A1	32	37	26	42	30	26	42	37	30	37	31	31	34	27	23	40	27	49	28	34	42	38	49	27	39	28	37	37	48	56	54	34	39	32	50	50	26	76	52	35	33	42	33	14	26	40	33	47	32
ALDH7A1	15	16	9	19	21	9	29	12	11	13	31	12	13	11	22	21	15	15	21	12	12	20	14	18	16	22	14	23	16	19	12	21	28	13	16	8	8	14	14	34	16	14	12	24	28	24	16	23	18
ALDH9A1	57	40	76	81	69	49	65	46	64	69	90	63	86	79	62	72	59	91	57	51	62	58	70	41	79	57	60	73	77	64	87	72	84	58	98	60	75	67	67	55	78	75	50	60	90	66	51	67	56
ALDOA	2458	2783	2460	2726	1914	2675	2495	2687	2708	2783	2897	2314	3004	2470	2435	2455	2091	3137	3025	2803	2832	2696	3391	1804	3189	2509	2938	3051	3310	3593	3602	3165	3079	2619	3744	2631	2619	3002	2270	3384	3399	3368	3325	3436	3144	2354	1755	3154	2851
ALDOC	23	23	26	20	5	20	21	37	24	17	13	15	29	13	26	13	15	22	23	18	34	11	25	24	31	15	17	19	34	23	30	15	43	20	23	15	11	20	31	25	27	18	37	33	33	15	12	31	20
ALG1	99	86	87	100	96	83	88	74	114	109	113	175	104	77	89	104	81	129	97	76	113	103	124	170	114	91	128	120	151	115	127	142	141	84	170	95	88	148	60	108	156	103	163	105	164	83	81	125	122
ALG10	14	5	23	14	14	8	16	15	30	9	12	6	24	6	11	10	14	19	10	19	21	10	11	17	11	13	13	16	2	14	19	5	7	7	24	10	15	17	9	14	7	7	10	2	11	14	3	12	8
ALG10B	4	1	4	0	5	0	8	3	0	4	2	3	2	0	0	7	0	8	4	0	6	0	7	5	2	3	2	2	6	3	5	4	6	6	0	1	8	4	1	6	5	5	7	4	2	6	5	1	1
ALG11	20	35	24	39	9	22	24	26	23	24	24	24	24	25	16	33	15	27	42	28	25	19	34	21	27	18	31	21	38	31	32	33	26	41	33	23	26	28	16	22	30	37	35	32	23	46	22	26	15
ALG12	40	42	53	42	29	35	35	60	60	42	45	64	55	51	57	35	27	53	46	64	58	31	55	43	71	31	57	61	47	111	75	47	57	31	90	44	51	35	30	75	49	77	76	42	58	56	46	72	27
ALG13	14	7	10	10	14	22	10	12	17	23	28	14	13	20	17	14	12	28	17	6	18	6	28	4	12	16	14	16	30	20	24	23	13	13	25	3	15	19	20	20	24	20	14	20	12	18	16	10	8
ALG14	46	39	19	26	21	22	43	19	24	40	29	24	38	33	14	33	15	36	26	23	36	41	44	31	20	31	38	31	39	39	37	39	47	41	38	22	20	44	25	35	48	39	55	38	46	23	23	37	34
ALG1L	0	0	0	0	0	0	0	0	0	0	0	0	0	0	1	0	0	0	0	0	0	0	0	0	0	0	0	0	0	0	0	0	0	0	0	0	0	0	0	0	0	0	0	0	0	0	0	0	0
ALG1L2	0	0	0	0	0	0	0	0	0	0	0	0	0	2	0	0	0	0	0	0	0	0	0	0	0	0	0	0	0	0	0	0	1	0	0	0	0	0	0	0	0	0	0	0	1	0	0	0	0
ALG2	36	50	33	33	44	37	45	32	40	45	50	40	48	36	36	35	16	62	62	42	38	46	57	26	41	44	50	35	66	44	58	53	37	42	61	35	49	57	30	29	70	45	51	60	33	38	30	45	50
ALG3	504	572	421	566	387	493	625	498	498	486	645	571	668	437	424	515	406	603	634	506	567	465	640	620	638	446	575	717	721	600	714	552	637	623	757	450	463	635	522	693	781	601	653	591	651	561	388	712	473
ALG5	144	144	140	150	149	167	116	127	158	195	154	146	183	137	104	140	133	202	176	141	163	144	189	141	200	141	165	188	172	177	213	159	182	143	214	146	137	192	154	183	163	161	203	171	175	159	99	186	145
ALG6	5	3	4	5	9	8	21	2	1	15	5	20	3	1	8	11	11	18	1	3	6	18	15	5	11	5	9	12	9	7	9	4	7	14	4	8	6	10	12	22	7	7	10	3	8	6	6	3	11
ALG8	31	33	57	60	42	69	39	26	45	77	56	55	45	35	26	62	50	43	67	55	56	51	55	54	59	49	47	54	47	53	46	54	63	59	68	57	46	58	39	62	44	36	40	68	57	57	44	69	64
ALG9	25	29	19	10	23	22	22	27	28	23	29	9	33	11	25	9	10	16	25	28	23	21	42	29	36	20	30	31	34	18	27	20	20	22	34	19	14	46	10	42	38	29	17	12	16	31	14	31	15
ALKBH1	10	13	17	7	2	1	8	1	4	4	7	6	8	11	4	4	1	8	11	3	5	5	7	10	7	10	10	5	5	4	10	2	11	5	12	1	7	7	6	7	1	1	15	9	14	1	1	7	5
ALKBH2	56	47	34	38	23	45	47	26	24	36	33	32	42	20	26	38	34	45	38	31	51	77	46	22	42	35	49	35	56	46	49	57	62	46	54	38	20	72	38	42	44	37	70	58	52	41	29	56	29
ALKBH3	96	125	83	104	89	113	110	93	120	139	127	106	146	98	81	143	89	106	146	92	154	89	129	81	120	93	107	128	146	138	165	135	141	136	147	105	78	116	106	128	154	93	147	168	168	135	76	143	129
ALKBH4	66	98	71	87	62	67	98	72	87	103	65	40	69	74	81	77	62	95	80	62	69	95	98	72	73	72	97	67	121	81	88	88	103	66	128	54	97	78	44	73	101	79	86	98	104	75	77	90	80
ALKBH5	1	3	1	3	2	1	5	14	3	12	1	2	5	10	5	8	0	3	1	5	5	0	10	0	10	2	5	16	5	13	2	26	8	0	26	3	0	10	10	12	0	12	3	26	4	0	2	10	3
ALKBH6	23	12	16	25	29	24	12	45	29	8	33	23	25	21	24	20	19	25	22	20	34	24	25	19	15	14	18	29	20	21	18	24	19	26	26	17	17	24	21	23	31	25	19	19	10	24	20	25	34
ALKBH7	727	802	689	883	588	741	872	562	864	881	851	735	927	695	658	795	601	939	986	651	861	747	943	688	850	683	936	920	1000	817	1027	895	1002	789	1159	803	648	1004	909	926	967	718	897	886	885	733	517	899	754
ALKBH8	7	0	3	4	0	4	8	0	3	3	7	0	3	10	0	0	2	2	6	0	0	5	3	6	5	1	3	2	7	3	2	2	3	2	3	6	2	1	2	5	0	4	2	3	3	2	5	3	3
ALMS1	0	0	1	0	0	0	0	0	0	0	0	0	1	0	0	0	0	0	0	0	0	0	1	0	0	0	0	0	0	0	0	0	0	0	0	0	0	0	0	0	0	0	0	0	0	0	0	0	0
ALOX12	0	0	0	3	1	0	0	0	0	0	0	0	0	0	0	0	0	0	0	0	0	0	0	0	0	0	0	0	0	0	0	0	0	0	0	0	0	0	0	0	0	0	0	0	0	0	0	0	0
ALOX15	0	0	0	0	0	0	0	0	0	0	0	0	0	0	0	0	0	0	0	0	0	0	4	0	1	0	0	0	0	0	0	0	1	1	0	0	0	0	0	0	0	0	0	0	2	0	0	0	0
ALOX5	34	36	20	25	4	50	36	23	22	37	36	23	41	49	23	49	26	8	21	27	24	34	23	25	55	29	38	33	28	33	30	30	24	28	46	53	24	27	35	33	39	16	26	34	42	11	16	34	29
ALOX5AP	722	801	686	815	705	736	784	478	678	732	789	803	744	653	619	845	659	856	936	648	656	682	909	701	777	630	935	790	941	658	852	755	827	808	965	601	621	1006	703	835	913	646	727	881	838	771	654	774	724
ALPK1	7	5	3	3	1	8	1	7	12	1	3	17	6	4	1	6	2	1	11	6	13	6	4	9	7	5	6	7	5	4	10	7	5	6	3	6	5	7	2	12	5	7	6	3	5	14	6	2	7
ALS2	0	1	1	0	2	0	1	8	3	8	2	0	6	1	3	0	0	6	1	3	4	2	17	2	4	5	5	0	4	4	2	4	1	2	6	12	9	3	4	1	4	2	3	5	0	5	4	17	3
ALS2CL	0	0	1	2	0	0	3	0	2	1	3	0	0	2	1	1	1	2	0	2	0	0	3	0	5	1	1	1	0	7	2	1	2	0	4	0	0	3	0	3	0	9	0	4	1	0	0	2	2
ALS2CR11	1	1	1	0	6	1	0	0	1	5	0	3	3	0	1	1	5	3	0	1	1	0	0	0	1	1	1	0	3	1	2	1	2	0	3	0	3	0	0	0	3	1	0	6	2	0	2	0	2
ALS2CR12	0	0	0	0	0	0	0	0	0	0	0	0	0	0	0	0	0	0	0	0	0	0	0	0	0	0	0	0	1	0	0	0	0	0	0	0	0	0	0	0	0	0	0	0	0	0	0	0	0
ALX1	45	30	38	60	34	45	38	36	40	35	47	47	54	37	38	47	30	56	66	53	30	32	37	30	51	33	62	38	50	41	57	49	44	41	35	32	30	65	44	42	58	42	55	53	53	43	28	41	35
ALX4	0	1	0	1	1	3	0	0	0	0	2	0	0	1	0	0	0	1	0	0	1	5	0	1	0	0	0	4	9	4	0	4	0	0	4	6	0	0	0	0	2	6	2	6	0	0	0	0	0
ALYREF	0	0	0	0	0	1	2	3	0	0	0	0	0	0	0	2	1	0	0	0	2	0	0	0	0	0	0	2	0	1	1	5	0	0	2	2	0	0	0	6	1	2	0	1	3	0	0	3	0
AMACR	10	9	11	8	14	22	16	15	16	9	10	5	17	10	16	11	7	9	11	8	11	18	22	9	16	6	16	19	16	8	19	11	23	8	10	2	23	28	8	13	20	8	4	28	19	2	8	15	7
AMBP	0	0	0	0	0	0	0	1	0	0	0	0	0	0	0	0	0	0	0	0	0	0	0	0	2	1	0	0	0	0	0	0	0	0	0	0	0	0	0	0	1	0	0	0	0	0	0	0	0
AMBRA1	1	16	4	3	0	3	5	22	16	27	36	2	13	11	3	5	6	3	5	20	18	12	47	0	31	8	4	14	12	29	21	18	92	2	57	23	0	5	17	17	13	23	11	25	65	11	3	22	4
AMD1	71	75	57	78	84	77	66	112	78	99	74	68	102	50	82	80	89	84	56	89	87	87	93	69	98	59	102	94	104	105	101	77	110	72	111	70	72	111	76	84	96	88	89	90	124	78	69	104	82
AMDHD1	0	0	2	0	0	0	2	0	0	2	0	0	0	1	0	0	0	0	0	0	0	0	2	1	3	0	0	0	1	0	0	1	0	0	1	5	0	0	0	0	1	0	0	1	0	0	4	0	3
AMDHD2	12	258	12	30	106	178	33	35	15	124	335	23	25	299	21	22	121	193	21	49	15	139	342	2	424	15	35	337	28	48	31	184	619	29	228	323	20	38	119	327	39	42	24	153	528	33	5	433	21
AMER1	0	0	1	0	0	0	0	0	0	3	0	3	0	0	0	3	0	0	0	0	0	3	1	0	3	1	3	0	2	0	0	2	0	0	6	0	4	2	0	0	0	0	0	3	0	0	0	2	2
AMFR	0	0	0	0	0	0	0	1	0	0	0	0	0	0	0	0	0	0	0	0	0	0	0	0	0	0	0	0	0	0	0	0	0	0	0	0	0	0	0	0	0	0	0	0	0	0	0	0	0
AMH	0	0	0	0	0	0	0	0	0	0	1	0	0	0	0	0	0	0	0	0	0	2	0	0	0	0	0	0	1	0	0	0	0	0	0	0	0	0	0	0	0	0	0	2	0	0	0	0	0
AMICA1	2	2	0	0	0	0	2	0	2	2	2	0	0	0	0	1	0	0	0	0	0	4	1	1	0	2	0	1	0	2	0	1	0	1	0	0	2	2	2	0	1	0	2	1	0	0	0	2	0
AMIGO1	0	0	0	0	0	0	0	0	0	0	0	0	0	0	0	0	0	0	0	0	0	0	0	0	1	0	0	0	0	0	1	0	0	0	0	3	0	0	0	0	0	0	0	0	0	0	0	0	0
AMIGO2	2	4	3	1	0	0	4	0	2	2	2	4	1	2	4	0	5	1	1	2	0	0	5	0	1	0	5	0	2	0	2	2	1	3	1	3	0	3	5	1	6	0	0	0	1	0	2	1	3
AMIGO3	2	9	2	6	3	10	3	5	11	1	2	3	1	0	2	2	11	6	5	8	3	7	11	3	9	7	9	1	6	6	12	12	3	4	30	3	3	8	3	4	5	5	6	5	6	5	0	10	11
AMMECR1	20	20	9	18	9	20	14	15	10	21	9	37	12	14	11	18	25	20	19	30	10	14	15	20	19	10	24	13	15	39	16	30	10	21	16	13	24	2	19	21	36	36	21	9	21	12	15	21	22
AMMECR1L	0	0	0	1	1	0	0	0	0	0	0	0	2	0	0	1	0	1	0	0	0	1	0	0	0	1	0	0	1	0	0	2	0	0	2	0	2	0	0	1	0	0	0	0	2	0	0	3	0
AMN1	5	7	11	4	8	3	7	24	8	8	13	6	3	7	7	3	10	12	8	12	6	13	21	7	12	5	12	12	9	10	7	8	16	8	11	6	6	11	11	3	15	9	11	11	8	14	13	15	8
AMOT	3	0	0	0	0	0	0	0	0	0	0	0	0	0	0	0	0	0	2	0	0	0	0	0	0	1	0	0	0	0	0	0	0	1	0	0	0	0	1	0	1	0	0	1	0	0	0	0	0
AMOTL1	4	9	0	7	4	12	18	8	12	3	7	0	4	4	4	8	3	10	19	13	0	14	8	8	14	0	3	10	34	12	8	12	14	8	8	11	3	3	4	27	30	9	6	19	9	4	10	14	5
AMOTL2	0	0	0	0	0	0	2	0	0	0	0	1	0	0	0	0	0	0	0	0	0	5	0	1	1	0	0	2	0	0	0	3	1	0	0	4	0	0	0	1	0	0	0	5	1	0	0	0	0
AMPD2	9	12	4	11	12	46	5	15	8	8	8	41	15	15	15	10	4	27	9	12	12	17	12	26	19	6	12	5	9	6	4	3	3	24	10	20	4	17	8	10	10	14	6	3	3	35	4	25	4
AMPD3	0	6	0	0	1	4	8	8	9	0	3	3	0	3	5	1	1	6	4	2	3	13	7	4	3	2	6	9	2	11	6	9	6	3	4	0	12	0	0	3	3	13	7	5	4	8	0	0	1
AMPH	0	0	0	2	0	3	0	0	1	2	0	0	1	0	0	0	0	0	0	0	0	0	2	0	0	0	0	0	0	1	0	0	2	0	0	1	0	0	0	1	0	1	1	0	0	0	1	0	0
AMT	0	0	2	0	0	0	0	3	0	0	0	0	3	0	0	0	0	0	0	1	0	0	0	0	2	1	0	1	0	1	0	1	2	1	0	0	0	0	0	2	0	4	0	0	5	2	0	0	0
AMY2B	0	0	0	0	0	0	0	0	0	0	0	0	0	0	0	0	0	0	0	0	0	0	0	0	0	0	0	0	2	2	3	0	2	0	0	0	0	0	0	0	0	0	4	1	0	0	0	0	0
AMZ1	0	0	0	0	0	3	0	0	0	0	1	0	0	0	0	0	0	0	0	0	0	0	0	0	2	0	0	0	0	0	0	0	0	0	0	0	0	0	0	0	0	0	0	0	0	0	0	1	0
AMZ2	49	40	71	61	45	73	58	46	57	56	66	74	56	37	55	83	44	62	79	62	56	61	68	60	68	46	74	70	75	62	81	80	68	71	93	58	42	59	53	65	82	54	83	87	80	69	34	66	40
ANAPC1	14	7	13	13	3	7	14	4	25	34	23	10	20	14	3	15	3	6	20	10	39	26	21	8	27	14	14	14	20	9	36	31	18	20	22	36	17	10	12	12	21	10	31	24	13	18	18	29	14
ANAPC10	62	120	80	91	93	93	106	91	117	93	96	92	122	80	61	103	76	108	118	105	89	140	109	71	115	78	118	113	121	96	118	123	142	110	154	107	76	106	88	142	125	86	97	114	136	110	74	106	118
ANAPC11	935	862	801	995	785	952	1010	778	1049	1150	1041	1108	1094	893	770	968	712	1084	1091	863	1039	1146	1113	1093	1146	786	1091	1114	1212	992	1287	1175	1260	1215	1451	908	850	1090	882	1171	1182	965	1282	1159	1208	1196	753	1187	906
ANAPC13	134	108	118	147	101	114	108	82	98	119	111	88	117	110	79	150	102	117	129	117	90	97	137	120	119	85	142	136	166	124	119	123	124	126	175	91	85	136	119	143	149	120	128	102	140	113	74	156	124
ANAPC15	421	410	543	555	374	562	453	324	386	489	588	482	512	360	546	552	359	541	512	383	331	507	601	433	479	379	466	540	520	455	467	492	533	531	568	339	406	516	454	545	515	384	485	528	560	515	555	454	520
ANAPC16	398	391	409	459	347	369	430	419	429	489	525	434	491	410	363	466	382	467	466	424	396	446	535	410	501	389	498	473	556	519	512	536	522	470	653	362	356	453	413	524	564	532	485	513	527	520	327	477	418
ANAPC2	15	21	21	23	16	39	23	16	71	18	22	20	30	17	23	21	15	31	22	11	84	25	30	20	26	13	32	37	50	27	92	36	30	23	45	25	21	25	22	33	43	36	78	31	22	38	18	30	23
ANAPC4	18	9	11	8	10	15	31	32	20	15	16	17	25	19	6	32	16	22	21	3	21	14	19	12	17	17	24	20	33	14	11	18	33	14	31	10	13	19	16	17	15	20	24	31	13	30	20	20	9
ANAPC5	213	209	173	205	206	206	258	222	195	202	315	244	310	178	191	233	205	237	267	187	238	204	254	195	203	209	283	248	263	227	281	225	266	227	237	178	185	286	254	241	246	235	262	264	253	249	175	214	229
ANAPC7	7	0	4	2	1	4	9	0	2	8	1	1	11	1	0	4	1	5	11	5	0	4	3	1	6	3	6	0	10	1	10	2	2	1	2	2	4	12	5	1	5	4	2	4	9	2	1	5	7
ANGEL1	7	10	12	5	2	9	8	17	5	5	6	1	16	8	4	11	7	8	9	3	15	5	8	5	10	7	10	11	10	12	12	1	11	11	9	9	9	11	7	8	11	7	10	1	17	11	5	8	6
ANGEL2	19	34	35	26	16	16	23	11	27	24	26	25	32	23	26	30	20	30	26	17	19	16	26	17	23	23	28	23	34	22	25	19	20	27	43	24	20	30	23	34	21	25	20	20	25	17	27	25	25
ANGPT2	0	0	11	0	0	0	0	0	0	0	0	0	0	0	8	0	0	0	0	2	0	0	1	0	0	0	2	1	0	1	2	3	0	0	5	0	0	0	0	0	0	2	3	2	0	0	1	0	2
ANGPT4	0	0	0	0	0	0	3	0	4	0	0	0	0	0	0	0	0	0	0	0	0	0	0	0	0	0	1	0	0	0	0	0	0	0	0	0	0	3	0	0	0	0	0	0	0	0	0	0	0
ANGPTL2	0	0	0	0	0	0	0	0	0	0	0	0	0	0	0	0	0	0	0	0	0	0	0	0	0	0	0	0	0	0	0	0	0	0	0	0	0	0	0	0	0	0	0	0	0	0	0	0	0
ANGPTL4	0	1	0	0	0	0	0	0	3	0	0	0	0	0	0	0	3	0	0	0	0	2	0	0	0	0	0	0	0	0	0	0	1	0	0	0	0	0	0	0	0	0	0	1	2	0	0	0	0
ANGPTL6	0	0	0	3	0	0	0	0	0	3	0	0	3	0	0	0	0	0	0	0	0	4	0	0	0	0	0	0	0	2	0	0	2	0	0	0	1	0	0	0	0	2	0	0	0	0	3	0	0
ANGPTL7	0	1	0	0	0	0	0	0	0	0	0	0	0	0	0	0	0	0	0	0	0	0	0	0	0	0	0	0	0	0	0	0	0	0	0	0	0	0	0	0	0	0	0	0	0	0	0	0	0
ANK1	0	3	2	2	6	2	6	5	6	3	1	6	1	7	0	5	2	0	3	4	8	7	5	7	4	3	10	10	7	4	4	4	3	4	12	3	1	10	0	4	7	0	6	3	9	6	3	4	7
ANK2	6	0	0	0	0	0	0	0	0	0	0	0	0	0	0	0	0	0	0	1	0	0	0	0	0	0	0	0	0	0	0	1	2	1	0	0	1	0	0	2	0	0	0	0	1	0	0	0	0
ANK3	0	0	0	0	0	0	0	0	3	0	3	0	0	0	0	0	0	0	3	0	0	0	0	0	0	0	0	1	0	0	0	0	2	1	0	0	1	0	0	0	0	0	0	0	3	0	0	0	0
ANKAR	0	0	0	0	0	0	0	0	0	0	0	0	0	6	0	0	0	0	0	0	0	0	0	0	2	0	0	0	0	0	0	0	0	0	0	0	0	0	0	0	0	0	0	0	0	0	0	8	0
ANKEF1	0	1	0	9	2	9	1	4	5	0	2	0	2	2	6	4	0	3	5	0	4	4	1	0	2	6	2	10	2	4	2	0	2	2	3	5	4	5	0	1	1	5	6	3	3	0	3	2	4
ANKFY1	0	21	8	15	0	10	10	14	18	13	11	4	9	5	14	3	5	23	3	22	13	6	3	20	9	6	13	14	11	30	15	14	14	23	13	6	7	12	5	20	15	21	15	16	14	30	6	18	10
ANKIB1	3	3	0	0	0	11	5	3	3	11	1	1	2	2	2	3	0	5	8	7	8	3	6	0	7	3	4	4	3	5	7	19	6	6	11	4	6	8	4	2	2	8	15	11	2	4	2	9	0
ANKLE1	1	0	0	1	0	3	0	3	0	2	0	0	0	0	0	1	1	0	7	0	0	3	0	0	0	0	3	0	0	0	3	6	3	3	0	0	0	1	0	1	1	1	0	0	1	13	0	4	0
ANKLE2	1	0	0	0	0	0	0	0	0	0	0	1	0	0	0	0	0	0	0	0	0	0	0	0	0	0	0	1	0	0	0	1	0	0	0	0	0	1	0	0	0	0	0	1	0	0	0	0	0
ANKMY1	9	0	0	5	2	4	0	4	0	1	4	0	0	2	2	4	0	2	0	0	1	8	0	4	3	1	3	5	4	1	4	1	1	1	1	0	1	6	0	3	8	4	1	4	2	2	0	0	0
ANKMY2	4	3	17	1	18	4	9	3	10	3	3	9	17	9	2	8	11	3	4	10	6	4	3	5	4	5	8	7	3	6	7	7	11	8	6	4	7	5	0	8	5	9	4	11	11	8	9	4	4
ANKRA2	5	11	2	13	2	6	5	17	4	6	12	3	10	16	10	5	1	15	6	4	13	2	9	6	8	6	10	15	12	10	17	12	13	8	10	6	7	9	9	17	9	16	16	16	12	3	4	15	10
ANKRD10	53	51	50	42	41	50	53	44	61	68	41	53	60	52	58	48	35	60	54	39	45	58	71	42	52	47	54	76	58	56	59	59	54	54	65	39	48	43	58	69	51	58	53	73	53	67	41	86	40
ANKRD11	2	4	4	7	3	5	14	6	0	0	3	56	3	5	1	3	1	5	0	8	3	1	11	54	4	0	2	4	0	2	0	0	4	40	2	3	0	2	0	7	2	0	6	0	3	43	0	8	0
ANKRD12	23	30	25	44	22	50	27	30	28	18	31	25	40	21	18	26	23	32	30	33	32	44	46	23	26	30	43	27	38	32	50	50	31	37	58	19	17	52	21	32	45	37	29	48	40	35	26	42	30
ANKRD13A	0	0	0	0	0	8	1	0	0	0	0	0	2	0	0	0	0	0	1	0	0	0	0	0	1	1	0	1	3	0	2	5	1	2	0	3	1	0	0	1	1	0	2	1	0	0	0	0	1
ANKRD13B	0	0	0	0	0	0	0	0	0	0	0	0	0	0	0	0	0	0	0	0	0	0	0	0	0	0	0	0	0	0	0	0	0	0	0	0	0	0	0	0	0	0	0	0	0	0	0	0	0
ANKRD13C	13	15	12	16	2	8	7	11	6	4	8	7	13	3	10	14	9	5	11	8	10	8	16	9	12	6	16	9	13	20	16	8	17	19	28	8	4	6	4	13	12	24	22	13	18	13	6	7	8
ANKRD13D	33	39	31	28	22	39	34	42	22	43	29	26	45	31	31	45	25	46	45	19	32	24	33	26	36	26	44	38	36	40	35	32	51	46	38	46	17	35	42	43	37	30	33	54	53	26	22	25	24
ANKRD16	1	3	0	0	0	6	0	0	0	0	0	0	0	0	1	3	0	0	5	0	0	0	0	0	0	1	0	0	0	0	2	0	0	0	0	1	2	0	0	0	1	0	3	0	0	0	0	0	2
ANKRD17	0	4	4	7	0	13	0	0	5	0	0	5	6	4	3	6	0	4	1	1	0	0	14	1	4	6	4	6	1	6	3	3	4	2	2	4	2	1	2	8	6	2	6	5	6	2	3	2	0
ANKRD18A	4	5	4	7	12	13	6	5	9	13	17	11	6	7	5	4	10	9	9	2	10	11	9	4	8	6	6	6	5	12	17	16	11	11	10	15	12	19	7	12	9	10	7	12	5	15	11	15	5
ANKRD18B	0	2	0	0	0	3	0	0	0	0	0	0	0	1	0	0	3	3	0	1	2	4	0	0	0	2	2	2	0	1	1	0	0	0	0	3	3	2	0	0	0	1	0	0	0	0	0	0	1
ANKRD22	0	0	3	0	0	3	0	2	0	0	0	2	0	0	2	1	0	0	0	3	4	0	0	0	2	0	0	1	2	1	0	0	1	3	1	2	0	0	0	0	0	0	1	0	4	1	0	3	3
ANKRD26	4	1	0	0	5	1	2	4	0	0	2	0	1	5	0	0	1	1	2	2	1	0	3	0	0	0	3	0	8	5	1	3	3	1	6	3	1	3	3	1	2	2	3	0	5	2	0	0	1
ANKRD27	7	14	5	15	5	20	3	10	19	39	17	17	15	16	3	13	10	27	10	12	32	21	10	12	17	7	26	33	17	15	26	49	21	22	24	24	10	18	15	36	9	24	33	39	28	6	12	19	9
ANKRD28	0	2	0	0	0	0	1	0	1	0	0	2	0	0	0	0	0	9	0	6	0	0	0	0	3	0	3	0	2	1	2	1	1	1	1	5	0	1	1	0	3	2	4	0	0	0	0	0	2
ANKRD29	0	0	0	0	0	0	0	0	0	0	0	0	0	2	0	0	0	0	0	1	0	2	0	0	0	0	0	0	0	2	0	0	0	0	3	0	0	0	0	0	0	0	0	0	0	0	0	0	0
ANKRD31	0	0	0	0	0	1	0	1	0	0	0	0	0	0	0	0	0	0	0	0	0	0	0	2	0	0	0	0	1	0	1	0	0	0	0	0	0	0	0	0	0	0	0	0	0	0	0	0	0
ANKRD32	23	53	28	46	41	40	62	19	34	41	38	35	44	42	22	31	44	59	33	39	51	41	49	20	37	31	48	38	64	44	51	40	32	47	52	39	35	49	35	35	50	33	61	42	30	52	35	34	33
ANKRD33B	0	0	0	0	0	0	0	0	0	0	0	0	0	0	0	0	0	0	0	0	0	0	0	0	0	0	0	0	0	0	0	0	0	0	0	0	0	0	0	0	0	0	0	0	0	2	0	0	0
ANKRD34A	0	2	0	0	0	0	0	0	0	0	0	0	0	0	0	4	0	0	0	0	0	1	0	0	0	1	0	1	0	1	1	0	0	0	3	0	1	0	0	2	0	3	0	0	0	0	0	10	0
ANKRD34B	0	1	0	0	0	1	1	0	0	0	0	0	0	0	0	0	0	0	0	3	0	0	0	1	1	0	3	2	0	1	0	2	0	0	0	0	0	0	0	0	0	1	2	0	0	0	0	0	1
ANKRD35	0	0	0	0	0	0	0	0	0	0	0	0	0	0	0	0	0	0	0	0	0	0	0	0	0	0	0	0	0	0	0	0	0	0	0	0	0	0	0	0	0	0	0	0	0	0	0	0	0
ANKRD36	11	11	11	19	16	23	16	17	14	14	21	13	26	13	16	21	13	15	17	19	6	17	15	14	14	9	10	20	28	18	31	26	16	28	16	8	6	25	10	30	27	16	23	17	25	31	12	20	10
ANKRD36B	14	13	9	16	3	2	9	14	1	7	9	9	11	5	5	3	10	5	13	11	14	9	12	11	9	4	15	10	15	9	14	7	9	13	11	3	6	13	5	13	15	5	17	9	15	12	13	8	14
ANKRD37	3	2	0	0	1	0	5	0	1	0	2	3	0	0	0	3	3	8	1	0	0	1	0	0	0	2	2	1	0	2	2	0	1	1	2	2	4	0	0	0	1	0	3	0	0	0	1	0	0
ANKRD39	63	77	49	72	51	89	76	42	69	78	71	67	66	69	64	76	56	79	83	58	69	78	81	55	83	68	90	79	92	77	93	79	82	66	98	62	60	82	70	72	95	63	107	76	78	89	36	64	70
ANKRD40	3	3	3	1	0	1	3	3	3	5	2	1	0	5	1	0	2	2	0	0	5	3	5	1	5	3	1	8	1	2	2	3	3	1	6	5	1	0	1	8	2	2	2	1	0	4	0	6	0
ANKRD42	9	9	10	3	2	10	4	8	7	14	7	4	19	8	3	0	6	8	12	6	6	11	9	6	9	5	13	12	14	4	8	10	8	9	12	9	3	7	14	2	13	8	13	4	9	10	4	9	10
ANKRD44	4	5	3	2	8	5	5	2	2	7	1	0	7	1	8	7	0	5	1	6	0	3	7	4	1	4	2	6	0	6	11	3	2	5	2	2	4	4	1	1	8	0	4	6	5	9	4	8	1
ANKRD45	0	0	2	0	0	0	0	0	0	0	0	0	0	0	0	0	0	0	0	0	0	0	0	0	0	0	0	3	0	0	1	0	0	0	0	0	0	0	0	1	0	0	2	0	0	0	0	0	0
ANKRD46	19	16	37	28	13	20	20	6	20	30	30	28	30	16	14	30	19	27	30	10	27	18	30	23	21	24	21	31	28	28	37	17	26	31	38	21	11	25	7	26	42	28	38	25	35	25	27	21	23
ANKRD49	30	48	40	46	29	30	44	39	20	37	36	32	41	44	29	44	33	33	37	42	45	24	42	33	56	26	38	42	49	50	50	34	49	36	54	45	24	48	32	45	41	46	52	44	38	40	39	48	30
ANKRD50	3	4	1	3	4	2	4	1	4	2	2	7	0	0	2	5	2	0	1	0	6	3	1	3	1	1	1	0	3	1	1	1	5	1	2	2	3	1	5	1	6	0	0	0	3	1	0	4	1
ANKRD52	8	2	9	3	0	3	2	8	5	3	10	11	5	2	19	1	1	12	4	4	5	9	9	3	6	6	6	11	11	4	12	6	4	8	16	8	10	3	2	8	4	9	15	9	4	5	1	11	6
ANKRD53	0	0	0	0	0	0	0	0	0	0	0	0	0	0	0	0	0	0	0	3	0	0	0	0	0	0	1	0	0	0	0	0	0	0	0	0	0	1	0	0	0	0	0	0	0	0	0	0	0
ANKRD54	0	8	2	3	5	4	7	4	3	0	4	0	0	0	10	0	0	0	0	3	0	0	20	13	6	2	2	0	6	2	6	11	6	4	7	2	0	4	3	0	3	1	9	9	12	4	1	2	3
ANKRD6	0	0	0	0	0	0	0	0	0	0	0	0	0	0	0	0	0	0	0	0	0	0	0	0	0	0	0	1	0	0	0	0	0	0	0	0	0	0	0	0	0	0	0	0	0	0	0	0	0
ANKRD60	0	0	0	0	0	0	0	0	0	0	0	0	0	0	0	0	0	0	0	0	0	0	0	0	0	0	0	0	0	0	0	0	0	3	4	0	0	0	0	0	0	0	0	0	0	8	0	0	0
ANKRD62	0	0	0	0	0	0	0	0	0	0	0	0	0	0	0	0	0	0	0	0	0	0	0	0	0	0	0	0	0	0	0	0	0	0	0	0	0	0	0	0	0	1	0	0	0	0	0	0	0
ANKRD63	0	0	0	0	0	2	0	0	0	0	0	0	0	0	0	0	0	0	0	0	0	0	0	0	1	0	0	0	0	0	0	0	0	0	0	0	0	1	0	0	0	0	0	0	0	0	0	0	0
ANKRD66	3	0	0	3	0	0	1	0	0	0	5	0	0	1	0	4	2	0	2	0	0	0	3	0	0	2	1	0	0	0	0	0	0	0	0	0	0	1	0	0	0	0	0	3	0	0	2	0	1
ANKS1A	0	0	0	0	0	0	0	0	0	0	0	4	6	0	0	0	2	0	0	0	1	2	0	0	0	3	0	1	0	1	0	2	0	0	1	0	2	0	0	1	0	0	0	2	0	0	0	0	1
ANKS3	3	11	6	10	3	9	7	8	9	2	6	7	11	4	5	5	2	16	9	7	0	13	4	7	2	2	4	8	10	17	17	10	14	10	13	11	11	13	0	7	13	11	1	11	13	5	4	8	10
ANKS6	0	0	0	0	0	0	1	0	0	2	0	0	0	0	0	0	0	0	0	0	0	0	0	0	0	0	0	0	0	1	0	0	0	0	0	0	0	0	2	0	0	4	0	0	0	0	0	0	0
ANKZF1	16	30	18	21	20	14	13	15	15	48	35	19	33	16	13	30	9	22	35	31	20	34	17	21	41	17	31	23	19	43	24	29	25	26	32	24	19	44	22	27	30	31	27	20	29	22	24	26	33
ANLN	30	44	20	7	11	27	23	21	17	33	31	25	25	32	29	26	16	25	39	35	19	17	19	24	51	19	37	34	31	49	39	35	26	26	46	38	16	35	14	35	39	32	52	33	42	23	23	48	17
ANO10	6	12	17	12	8	13	13	7	9	27	19	16	24	6	6	18	6	11	11	22	13	18	19	14	16	14	17	12	21	15	28	21	17	17	26	15	13	25	13	10	19	14	22	19	22	10	5	22	22
ANO3	0	0	0	0	0	0	1	0	0	0	0	0	0	0	0	0	0	0	0	0	0	0	0	0	0	0	0	1	0	0	0	0	0	1	0	0	0	0	1	3	0	0	0	0	3	1	0	0	0
ANO5	1	3	0	0	0	1	0	2	3	0	0	0	0	0	0	0	0	0	0	0	0	0	0	0	0	0	3	0	2	2	0	0	0	0	0	0	0	0	0	0	0	0	0	0	0	0	0	0	0
ANO6	42	57	59	66	44	32	84	45	46	47	58	53	81	57	45	68	40	50	48	45	39	54	57	67	68	47	69	58	54	68	64	60	34	71	53	34	56	59	62	67	60	91	42	47	58	72	39	69	61
ANO8	0	0	0	0	0	0	0	0	0	0	0	0	0	0	0	0	0	0	0	0	0	0	3	0	0	0	0	0	0	0	0	0	0	0	0	0	0	0	0	0	0	0	0	0	0	0	0	0	0
ANO9	0	5	0	0	0	0	0	0	0	0	0	0	0	0	0	0	0	0	0	0	0	0	0	0	0	0	0	0	0	1	0	0	0	0	0	0	0	0	2	0	0	0	0	1	0	0	0	0	0
ANP32A	557	587	437	640	486	626	591	499	569	660	575	629	694	470	503	574	431	695	636	425	612	611	807	628	646	467	660	671	816	583	743	695	751	678	853	476	493	694	564	708	807	603	651	727	708	665	420	723	490
ANP32B	1408	1259	1062	1368	1001	1298	1386	1040	1327	1380	1430	1185	1563	1106	1094	1336	970	1634	1402	1079	1336	1351	1667	1140	1448	1119	1538	1467	1740	1466	1703	1536	1489	1322	1800	1192	1119	1578	1182	1594	1724	1358	1664	1564	1500	1278	998	1513	1317
ANP32C	0	0	0	0	0	0	0	0	0	0	0	0	0	0	0	0	0	0	0	0	0	0	0	0	0	0	0	0	0	0	0	0	0	0	0	0	0	0	0	0	0	0	1	0	0	0	0	0	0
ANP32E	119	144	83	108	97	114	121	136	99	129	128	73	148	113	102	116	50	167	140	96	117	98	157	108	189	99	138	130	156	159	156	135	123	116	181	155	98	139	92	129	149	139	155	168	124	120	75	160	107
ANPEP	65	295	345	249	98	663	130	553	143	335	367	243	192	393	347	257	83	710	143	546	137	332	271	278	355	363	252	849	154	780	138	383	363	350	553	291	361	227	102	891	141	889	163	457	378	373	130	429	417
ANTXR1	3	6	3	6	2	10	6	0	2	1	9	3	6	3	6	0	11	3	8	4	8	11	8	3	4	1	5	8	5	6	5	3	3	1	4	1	7	4	0	8	5	5	4	0	2	2	3	6	0
ANTXR2	8	1	3	5	6	4	7	3	37	2	3	1	1	2	8	1	6	2	14	11	33	2	4	1	2	11	4	6	15	15	25	3	3	8	7	7	11	2	2	10	11	6	34	5	8	3	5	8	3
ANXA1	786	775	796	914	721	745	939	578	687	882	1092	755	975	677	739	862	684	851	983	585	709	789	1270	791	934	646	936	896	1031	785	915	943	1164	849	1134	767	602	977	787	948	908	843	876	1020	1119	850	757	936	810
ANXA11	32	45	32	42	20	44	48	69	45	53	34	29	30	45	34	34	30	35	60	90	42	56	53	21	60	36	39	53	68	108	53	58	66	51	83	51	32	57	39	43	68	107	52	60	55	44	26	64	40
ANXA2	454	518	456	515	407	549	543	396	562	583	553	431	620	467	451	538	405	579	619	458	558	562	557	387	551	432	605	545	716	655	692	635	609	589	727	430	433	667	496	598	751	570	630	631	613	563	376	633	478
ANXA2R	52	50	32	48	38	51	73	28	46	68	67	42	56	44	23	67	30	47	61	63	50	58	69	43	69	43	56	47	64	48	56	70	64	55	68	47	66	35	46	60	62	45	53	73	80	39	51	64	50
ANXA3	5	5	7	10	1	5	7	4	6	7	3	0	5	2	2	3	0	6	1	2	1	6	4	8	1	6	2	2	9	6	5	2	3	10	12	1	7	6	1	9	10	9	8	2	3	7	9	14	8
ANXA4	164	185	179	176	159	243	191	192	196	243	209	178	207	163	171	227	158	250	207	169	212	245	213	179	204	162	263	215	268	233	253	277	217	230	278	189	151	309	188	253	238	203	236	221	233	238	152	239	160
ANXA5	575	558	581	680	494	618	676	306	624	607	729	640	774	417	543	699	496	674	787	335	538	554	723	645	574	532	726	674	791	417	618	573	686	700	680	492	507	732	552	673	814	386	614	584	721	757	456	616	597
ANXA6	396	576	437	547	476	485	499	398	438	527	642	399	612	425	427	534	460	598	567	399	515	492	547	402	552	422	595	540	616	467	656	522	693	497	753	430	393	640	540	546	628	466	562	560	572	508	378	619	546
ANXA7	31	36	48	55	39	30	54	28	39	39	41	22	38	30	51	50	26	59	35	27	50	30	64	15	38	34	47	36	49	26	64	32	49	55	46	32	32	32	60	39	38	39	58	36	42	54	27	38	51
ANXA8L1	1	2	0	10	5	3	3	0	0	2	0	2	1	3	1	4	2	0	5	1	0	1	5	3	2	0	10	10	2	7	0	2	0	2	1	3	0	11	1	5	0	11	1	0	5	0	0	3	0
ANXA9	0	0	0	0	0	0	0	0	0	0	0	0	0	0	0	0	0	0	0	0	0	0	0	4	0	0	0	0	0	0	0	0	0	0	0	0	0	0	0	0	0	0	0	0	0	0	0	0	0
AOAH	1	23	5	15	10	3	10	10	13	11	16	15	4	9	12	9	1	14	4	7	25	19	15	14	3	11	11	20	14	14	12	14	12	10	13	7	7	31	5	23	16	15	6	2	11	8	14	4	17
AOC1	72	102	64	112	87	137	83	135	93	117	163	85	118	81	104	91	79	116	85	141	128	128	157	90	166	59	119	140	143	184	184	176	141	120	195	117	95	131	73	141	101	183	219	153	142	120	94	125	87
AOC2	0	0	0	0	0	0	0	0	0	0	0	0	0	0	0	0	0	0	0	0	0	0	0	0	0	0	0	0	0	0	0	0	0	0	0	0	0	0	0	0	0	0	0	0	0	0	0	0	0
AOC3	0	0	0	0	0	0	0	0	0	0	0	0	0	0	0	0	0	0	0	0	0	0	0	0	0	0	0	0	0	0	0	0	0	0	0	0	0	0	0	0	0	0	0	0	0	0	0	0	0
AOX1	0	1	0	0	0	0	0	0	0	0	0	0	0	0	4	0	0	0	0	0	0	0	0	0	0	0	0	1	0	0	0	0	0	0	0	0	0	0	0	0	0	0	0	0	0	0	0	0	0
AP1AR	2	9	11	13	6	5	4	11	13	3	11	9	18	3	4	6	13	10	9	4	3	16	6	3	7	8	6	9	17	4	7	6	11	7	14	1	8	5	14	16	3	8	10	3	8	5	14	7	15
AP1B1	76	158	249	140	64	110	111	169	87	182	242	95	81	105	245	140	65	89	92	120	85	182	217	100	147	221	130	105	103	152	79	191	209	99	331	107	252	135	41	106	103	160	95	218	223	87	60	189	289
AP1G1	39	32	28	38	39	28	23	51	36	42	47	31	65	23	63	25	27	32	34	45	45	27	46	18	39	38	48	39	44	58	49	42	42	36	58	45	25	67	28	45	39	55	36	52	44	24	21	43	48
AP1G2	6	11	10	15	6	29	31	18	17	21	19	12	11	18	19	13	12	22	22	24	29	14	10	9	27	16	18	27	27	29	28	22	25	15	29	7	11	24	11	28	43	35	17	17	39	15	18	12	9
AP1M1	147	213	168	157	146	155	267	120	142	242	212	179	195	161	151	169	151	220	186	172	182	222	241	161	230	180	175	179	220	190	210	210	254	204	250	189	157	200	159	210	240	161	203	222	241	206	124	231	172
AP1S1	218	249	186	277	202	218	251	252	227	302	326	261	311	218	223	282	225	303	265	250	244	228	289	223	278	245	298	311	350	265	322	289	311	259	466	219	209	319	256	281	303	291	329	301	274	235	193	296	225
AP1S2	178	190	169	235	187	169	169	114	185	158	160	277	274	170	147	185	161	181	179	183	210	113	177	238	170	177	214	194	238	183	222	172	155	211	241	163	140	210	169	228	227	157	215	182	176	208	149	174	203
AP1S3	21	31	14	17	17	30	21	13	29	27	38	34	43	24	18	24	13	40	25	7	22	26	39	26	20	22	29	37	42	35	46	35	33	25	57	17	18	28	13	25	44	36	34	43	30	42	15	35	15
AP2A1	91	223	132	133	132	169	112	257	107	242	166	122	146	174	139	176	115	185	123	267	169	183	166	135	272	147	190	171	153	340	161	260	243	171	204	234	147	216	161	148	182	334	186	274	217	139	78	238	160
AP2A2	235	256	257	197	148	193	284	357	239	250	202	296	282	231	278	264	135	201	277	296	264	268	252	258	276	213	276	270	292	322	372	251	280	319	398	210	229	271	243	265	321	316	348	228	250	314	164	290	244
AP2B1	53	71	51	78	21	89	77	74	85	103	96	50	92	41	58	55	68	165	95	60	70	58	90	36	106	55	107	109	108	72	109	96	93	71	122	80	49	101	62	121	113	75	101	132	73	67	59	72	65
AP2M1	425	494	427	452	350	477	423	329	475	417	439	463	504	412	364	443	367	499	532	371	464	415	489	444	515	370	535	435	535	371	595	438	534	533	639	405	337	523	426	519	537	347	533	493	529	501	308	472	462
AP2S1	2242	2276	2075	2554	1994	2327	2567	1861	2247	2826	2647	2362	2895	2079	1968	2500	1973	2882	2684	1901	2309	2576	2998	2121	2550	2059	2781	2739	3123	2442	3059	2764	3040	2548	3161	2107	2145	2713	2458	2809	3059	2404	2798	3104	2882	2419	1807	2690	2231
AP3B1	53	49	29	42	29	45	49	26	25	43	37	64	43	50	34	72	16	29	33	54	51	40	65	29	53	23	44	50	70	56	54	55	44	59	61	36	36	56	42	53	44	44	50	61	36	76	32	51	34
AP3B2	0	0	0	6	0	5	0	0	3	0	0	0	3	2	0	3	0	0	6	1	0	1	2	3	0	0	0	2	1	0	2	1	0	2	0	3	0	0	0	0	0	0	4	3	2	0	1	2	1
AP3D1	0	0	5	0	0	1	1	1	3	0	1	3	2	0	2	1	0	3	3	0	5	0	2	1	2	0	0	1	2	1	5	1	1	0	3	0	0	1	0	5	0	0	0	0	1	0	3	0	2
AP3M1	3	12	19	4	4	17	8	13	16	13	16	9	23	16	8	13	14	9	1	9	4	14	21	6	20	11	11	12	13	9	13	10	22	10	15	11	11	16	13	11	15	10	14	6	22	11	12	17	11
AP3M2	13	17	12	17	9	10	4	16	1	17	5	9	22	0	6	22	8	4	8	8	14	18	9	13	14	13	14	9	9	9	17	14	10	13	12	14	12	21	3	14	13	9	9	12	10	15	5	11	13
AP3S1	107	102	106	145	115	120	147	59	109	141	139	139	144	72	125	164	100	139	153	83	115	92	170	90	115	99	145	119	146	93	147	129	150	123	157	84	106	164	130	114	171	88	126	118	133	119	104	125	123
AP3S2	37	45	18	47	19	30	42	30	27	33	42	30	40	14	14	45	28	61	19	34	34	40	67	33	35	29	37	48	59	36	54	48	65	48	59	20	25	44	35	58	52	39	63	34	37	70	11	35	42
AP4B1	20	44	30	30	11	26	35	29	17	38	29	13	34	15	23	24	20	31	36	24	31	31	35	30	43	19	39	31	23	42	34	46	32	34	24	44	27	18	19	51	35	39	38	48	39	19	31	42	16
AP4E1	18	16	16	32	10	14	44	12	21	17	8	23	24	29	14	17	12	9	38	23	28	17	12	15	11	23	28	20	29	31	27	23	14	16	37	16	17	29	11	20	26	29	28	21	18	13	19	26	28
AP4M1	36	40	34	37	30	36	39	38	22	36	60	32	50	43	34	34	27	49	41	22	40	49	43	20	65	22	49	41	42	27	53	41	36	46	78	22	34	55	33	22	41	54	52	55	31	22	49	27	41
AP4S1	12	2	7	7	6	9	11	5	7	11	16	2	26	0	10	7	0	13	4	2	13	17	16	2	6	7	8	9	12	15	8	29	11	16	17	8	4	10	9	6	22	14	12	18	13	7	2	14	8
AP5B1	0	0	0	0	0	1	0	0	1	0	0	0	0	0	0	0	0	0	0	6	0	0	1	0	4	0	0	0	4	0	4	0	0	0	10	0	0	0	0	2	0	2	6	0	0	0	0	0	0
AP5M1	7	2	7	3	0	2	4	2	3	9	3	2	3	0	3	6	0	0	6	2	0	0	3	4	4	3	2	12	4	9	5	6	7	4	13	4	3	5	6	4	5	8	3	4	9	9	3	5	7
AP5S1	14	27	19	27	27	16	45	28	35	30	41	33	27	22	28	53	14	22	50	21	28	38	32	22	34	16	58	20	38	45	42	30	36	42	44	27	14	51	26	33	45	39	39	30	30	47	16	24	31
AP5Z1	34	54	16	18	33	75	32	41	51	51	59	25	39	52	29	28	24	63	44	36	47	72	59	39	46	29	59	71	79	83	65	69	100	32	122	36	40	47	48	59	54	88	48	74	80	37	28	75	38
APAF1	10	15	4	18	0	13	21	11	16	22	14	14	10	21	7	8	9	4	22	12	12	26	6	29	23	11	16	12	21	26	27	17	19	23	16	12	11	27	20	14	23	21	21	19	17	16	4	24	4
APBA1	0	0	0	0	0	0	0	0	0	0	0	0	0	0	0	0	0	0	0	0	0	0	0	0	0	0	0	0	0	0	1	0	0	0	0	0	0	0	0	1	0	0	0	0	0	0	0	0	0
APBA2	0	2	0	0	0	0	0	0	0	2	0	0	0	0	0	0	0	0	0	0	0	0	0	1	0	0	0	0	1	0	0	0	0	0	0	0	0	0	0	0	0	0	0	0	0	0	0	1	0
APBA3	51	36	37	31	25	50	49	41	21	52	61	36	41	36	32	53	34	52	64	41	49	35	54	27	69	32	48	21	85	34	66	77	58	42	84	40	30	56	25	35	56	32	42	117	96	21	41	37	47
APBB1	11	9	5	22	12	22	20	21	21	15	30	20	25	15	11	23	15	23	18	28	20	9	19	8	25	20	18	23	36	18	27	12	18	15	31	20	16	24	13	13	23	23	20	17	35	19	13	35	22
APBB1IP	113	144	115	153	101	132	159	158	152	151	147	113	200	160	148	137	73	143	132	135	142	186	148	98	145	141	146	163	215	164	179	173	151	174	218	111	136	161	123	156	199	212	151	144	165	180	117	182	115
APBB2	0	2	4	0	1	4	0	3	0	6	7	2	3	1	0	2	0	1	2	1	0	4	8	4	0	3	5	0	5	7	9	1	5	5	5	7	2	12	0	0	0	2	5	7	7	0	2	0	4
APBB3	4	8	2	4	2	8	4	0	6	1	8	2	8	7	6	3	2	0	5	5	3	8	2	2	1	0	8	4	10	10	14	4	2	1	6	13	4	1	6	6	5	6	12	1	1	0	1	8	3
APC	13	9	6	11	14	4	16	5	12	9	7	13	13	4	20	18	6	5	12	9	9	0	18	8	11	10	10	10	19	9	19	10	13	4	17	19	6	10	7	12	13	10	9	9	17	6	10	16	5
APCDD1	0	0	0	0	0	0	0	0	0	0	0	0	0	0	0	0	3	0	0	2	0	0	0	0	0	0	0	0	0	0	0	0	0	0	0	0	0	0	0	0	0	0	0	0	0	0	0	0	0
APEH	130	167	108	148	117	124	150	117	116	153	167	152	151	129	98	169	119	169	168	138	117	172	169	102	195	132	183	151	206	128	127	137	166	152	192	155	134	163	116	171	192	142	143	146	168	151	108	208	145
APEX1	695	878	508	725	502	621	723	749	763	652	782	776	1096	643	488	714	536	762	788	742	780	662	844	669	937	633	850	822	912	910	904	749	895	836	1044	753	609	841	672	895	796	874	866	864	867	888	483	906	675
APEX2	87	228	79	107	85	93	96	116	131	124	119	86	160	139	80	87	71	133	124	136	141	135	129	95	243	105	122	109	154	170	154	118	166	122	347	157	117	140	82	93	137	150	119	137	123	137	90	220	126
APH1A	290	351	310	284	186	333	381	398	364	393	385	260	737	328	274	271	201	409	411	385	384	321	359	194	465	309	372	492	622	620	537	541	482	309	605	451	301	374	216	516	645	609	520	578	507	247	158	395	343
APH1B	44	71	59	45	34	55	57	34	54	65	75	36	55	41	50	61	40	73	66	55	33	58	86	31	63	38	60	59	83	53	58	63	70	62	72	53	47	47	72	56	63	74	53	45	67	67	44	68	49
API5	9	13	26	28	19	19	12	16	24	21	16	19	18	18	15	16	8	31	38	16	22	7	15	18	23	14	18	11	27	10	23	16	19	29	11	20	14	24	19	17	26	16	17	18	16	32	16	23	24
APIP	93	78	80	119	86	105	83	50	82	85	78	94	101	73	66	122	44	86	89	50	85	125	128	82	99	71	104	89	108	80	113	70	86	100	133	75	86	80	79	94	91	61	102	84	85	128	70	80	91
APLF	4	12	8	2	0	1	0	0	0	5	0	0	3	8	0	7	0	4	4	4	4	3	3	2	0	2	2	2	2	3	2	5	2	1	7	0	1	3	2	3	6	3	1	4	1	6	2	1	3
APLN	0	0	0	0	0	0	0	0	0	0	0	0	0	0	0	0	0	0	0	0	0	0	0	0	0	0	0	0	0	0	0	0	0	0	3	0	0	0	0	0	0	0	0	1	0	0	0	0	0
APLP1	0	0	0	0	0	0	0	0	0	0	0	0	0	0	0	0	0	0	0	0	0	0	0	0	0	0	0	0	0	0	0	0	0	0	0	0	1	0	0	0	0	0	0	0	0	0	0	0	0
APLP2	382	439	494	392	286	421	470	566	506	571	576	463	512	382	358	406	302	538	502	625	518	493	703	525	478	480	505	507	619	780	664	611	721	547	617	342	429	560	399	606	591	826	631	746	725	525	308	520	514
APMAP	85	97	112	141	107	109	271	95	120	107	125	142	136	103	84	126	78	168	303	97	115	149	137	99	130	104	142	118	361	120	147	125	106	165	173	84	97	106	153	153	345	122	164	122	130	141	107	114	120
APOA1	0	0	0	0	0	0	0	0	0	0	0	0	0	0	0	0	3	0	0	0	0	0	1	0	0	0	0	0	0	0	0	2	0	0	0	0	0	0	0	0	0	0	0	0	0	0	0	0	0
APOA1BP	653	699	627	915	636	738	741	477	657	675	891	817	794	619	637	769	650	804	897	570	680	681	891	708	788	573	859	790	949	646	800	753	920	772	950	616	565	904	649	823	878	673	767	764	996	767	569	800	685
APOA2	0	1	0	0	0	0	0	0	0	0	0	0	0	0	0	0	0	0	0	0	0	3	0	0	0	0	0	0	0	0	0	1	1	0	0	0	0	0	0	0	0	0	0	1	3	0	0	0	0
APOBEC3B	34	50	50	39	50	37	33	57	50	42	39	31	60	35	46	55	33	56	51	38	23	26	59	43	54	41	49	53	54	39	57	39	46	42	80	18	30	63	38	47	56	48	59	38	47	46	41	54	56
APOBEC3C	430	477	400	454	324	467	534	394	508	335	466	422	605	334	412	516	360	436	575	398	546	295	532	373	533	403	466	535	613	558	595	316	578	515	710	409	430	448	381	581	618	456	615	367	555	486	275	503	422
APOBEC3D	0	0	0	1	0	0	1	0	0	0	1	0	1	0	0	0	0	0	2	0	0	0	0	0	0	1	0	0	0	2	3	0	0	0	7	0	0	0	0	0	0	2	0	0	0	2	0	0	0
APOBEC3F	8	8	1	4	0	1	7	0	10	3	11	2	12	7	1	7	0	0	1	3	1	8	10	3	9	4	1	9	4	8	4	10	9	9	7	5	5	3	5	14	12	4	5	5	12	3	0	10	4
APOBEC3G	17	14	33	8	10	31	16	24	12	11	32	11	33	17	15	16	15	37	17	16	18	6	34	10	25	17	20	33	32	16	24	20	23	19	15	16	11	20	28	38	27	20	32	27	24	14	6	17	17
APOBEC3H	6	1	4	11	4	0	3	10	3	5	3	5	8	3	6	4	2	4	5	4	1	4	6	8	3	6	9	5	3	1	3	3	6	11	10	2	9	7	8	2	3	8	2	2	4	5	1	19	1
APOBR	14	23	36	38	27	44	32	30	38	52	37	23	33	21	28	49	18	47	39	42	27	38	52	25	33	30	43	47	59	38	44	58	40	37	69	42	28	52	33	61	41	19	37	50	45	26	39	42	29
APOC1	1042	1210	895	1016	753	1028	1142	841	1059	1261	1229	966	1195	950	899	1098	707	1156	1309	871	1147	1257	1341	989	1242	968	1170	1217	1505	1045	1483	1335	1295	1174	1477	1033	890	1238	1079	1312	1377	1096	1364	1476	1261	1102	755	1384	1030
APOC2	5537	6404	4282	6349	4501	5745	6558	5300	6076	6366	6770	5179	6544	5901	4275	6142	4696	6473	7463	5962	6269	6528	7000	5013	7199	4638	7230	7429	8311	7064	8211	7374	7527	7239	9015	5893	4290	7329	5987	7876	8304	7088	7630	7617	7314	6720	4535	7667	4781
APOE	25	42	33	51	46	31	35	41	41	50	50	25	31	28	38	52	29	52	39	30	47	39	74	37	34	32	51	49	68	49	53	51	45	62	68	40	29	51	23	68	51	32	43	92	29	59	31	34	38
APOL1	4	25	6	7	3	12	14	9	6	12	7	3	17	5	9	9	9	8	13	8	14	16	9	3	15	7	14	16	21	10	16	13	7	11	14	13	8	13	6	15	18	13	10	17	6	18	3	21	10
APOL2	5	2	0	16	1	0	4	4	11	4	2	4	4	4	3	7	6	4	4	6	1	12	4	3	6	5	4	4	7	4	2	4	6	7	8	9	3	4	6	7	7	2	2	4	5	2	0	2	11
APOL3	0	0	0	0	0	0	0	0	0	0	0	0	0	0	0	0	0	2	0	0	0	1	0	0	1	0	0	0	0	0	2	0	0	0	0	2	0	1	0	0	2	0	0	0	0	0	0	0	0
APOL6	65	64	52	34	48	45	66	27	68	56	59	52	83	65	46	58	36	52	67	41	59	60	65	45	71	47	78	61	104	57	84	73	69	59	90	44	29	76	41	49	119	77	75	84	87	67	37	49	50
APOLD1	11	34	11	26	20	33	22	18	41	24	36	12	33	34	18	27	2	25	15	35	27	37	23	30	31	17	25	36	42	41	31	38	27	33	29	43	14	23	22	33	29	29	28	33	38	47	18	16	23
APOM	23	27	16	24	9	9	28	8	7	22	10	22	22	10	12	22	11	18	32	17	13	25	17	15	18	22	13	24	14	16	29	23	29	24	27	19	21	13	19	20	15	34	23	16	30	14	11	27	5
APOO	34	36	30	30	12	30	25	39	37	38	49	10	42	33	15	11	16	41	46	48	28	44	48	21	52	26	42	43	45	37	52	31	33	32	26	54	24	45	43	36	53	36	32	37	29	36	28	46	21
APOOL	34	14	16	19	11	11	21	15	16	16	32	21	22	6	31	23	17	17	20	22	12	12	38	11	17	6	27	13	34	20	25	23	29	27	22	16	9	29	24	13	28	18	31	32	15	20	19	21	18
APOPT1	19	49	19	35	14	26	29	8	44	41	29	15	33	27	25	29	17	26	40	29	26	17	29	37	31	34	46	28	30	28	42	48	23	22	34	26	10	34	34	43	32	26	34	60	26	37	18	45	22
APP	41	35	38	21	17	37	33	43	38	64	46	28	40	20	25	34	34	72	46	41	45	39	48	19	45	48	48	30	50	48	54	65	48	32	42	35	41	51	21	41	52	36	54	79	68	35	29	31	45
APPBP2	9	10	10	15	13	14	14	16	14	8	8	24	9	14	13	11	18	9	18	8	14	19	14	13	20	11	22	16	11	19	25	10	10	6	11	20	18	19	4	16	5	22	18	15	13	15	4	25	9
APPL1	89	98	79	86	60	58	59	66	86	77	118	106	106	86	55	116	43	104	102	88	62	115	91	60	97	72	80	109	97	111	119	118	99	90	120	87	55	102	83	103	110	80	104	113	100	110	53	94	75
APPL2	6	8	1	8	5	6	10	2	7	11	5	5	6	6	8	19	0	6	0	4	3	7	4	11	9	12	5	6	4	4	5	4	1	13	2	2	8	17	5	0	2	2	11	17	8	0	8	12	6
APRT	3201	3361	2945	3554	2620	3160	3874	2707	3633	3225	3642	2915	3919	3091	2865	3436	2748	3645	3954	2744	3763	3108	3805	2917	3766	2895	3872	3493	4621	3386	4402	3429	4135	3490	4538	3036	2740	3820	3494	3562	4584	3370	4147	3768	4007	3341	2732	4199	2979
APTX	46	42	33	45	70	49	74	25	40	47	60	64	77	51	53	64	32	58	55	50	35	39	40	55	56	37	56	61	52	47	62	58	69	50	58	48	40	45	52	70	67	43	60	64	62	46	35	61	63
AQP1	5	0	2	5	0	1	1	7	5	9	2	0	0	0	0	0	0	0	12	0	0	15	0	12	2	3	2	0	5	3	3	7	2	4	5	0	9	2	3	0	0	2	6	2	1	6	1	4	13
AQP11	2	3	5	4	3	0	2	2	5	3	1	2	4	4	3	2	3	6	1	0	1	1	1	6	2	1	4	1	4	1	1	1	8	1	2	0	0	2	7	5	0	1	0	7	5	0	1	4	2
AQP3	2	6	0	1	0	8	4	2	3	7	2	3	0	7	1	4	0	4	8	10	4	3	2	1	4	0	4	20	4	8	20	12	12	0	12	3	0	9	0	28	0	0	22	15	3	6	0	4	5
AQR	10	17	4	11	8	8	15	10	15	15	21	16	22	7	4	13	9	24	12	6	10	15	18	15	8	13	25	12	13	23	16	16	15	12	12	8	17	15	9	19	22	22	21	21	11	9	0	20	19
AR	46	28	24	39	47	41	51	44	32	30	56	50	42	55	25	44	29	48	73	35	38	24	49	41	45	37	33	64	53	38	55	37	45	57	80	47	24	41	41	61	64	26	54	34	43	37	34	59	47
ARAF	71	212	108	69	62	198	204	263	128	199	168	82	159	182	99	96	74	223	184	271	133	230	195	108	346	133	164	317	320	443	211	307	203	147	525	256	125	133	91	312	272	422	205	418	172	146	73	265	110
ARAP1	2	41	7	27	2	43	56	88	76	80	35	0	14	37	19	29	11	46	80	103	67	47	15	5	63	37	26	69	144	213	131	102	57	10	150	62	23	36	13	59	179	210	103	90	56	17	33	41	25
ARAP2	0	0	0	0	0	0	0	0	0	0	0	0	0	0	0	0	0	0	0	0	0	0	0	0	0	0	0	1	0	1	0	0	0	1	0	0	0	0	0	0	0	0	0	0	0	3	0	0	3
ARAP3	0	0	0	1	0	2	0	2	0	1	3	0	3	2	0	2	0	3	1	1	0	2	0	0	5	4	0	3	2	5	0	0	2	0	3	5	0	0	0	5	9	5	0	0	1	0	0	1	0
ARCN1	74	92	100	183	59	234	221	65	66	92	77	70	137	96	75	148	64	293	224	68	90	111	69	82	102	97	182	306	302	106	110	110	121	115	169	98	66	225	79	338	314	109	122	112	91	134	93	116	75
AREL1	1	11	9	4	4	23	6	0	4	5	10	9	3	4	11	8	2	28	4	9	9	14	8	6	3	13	4	14	10	5	2	6	4	7	8	1	10	5	4	17	8	5	4	4	7	5	4	3	19
ARF1	1798	2010	1810	1960	1592	1912	1881	2349	2227	2221	2355	1738	2459	1878	1681	1938	1551	2295	2152	2453	2361	2102	2480	1685	2433	1800	2296	2271	2575	3444	3212	2337	2591	2189	3135	1957	1722	2347	1943	2599	2508	3349	2947	2459	2522	2091	1532	2400	2014
ARF3	63	79	60	65	30	116	61	137	125	126	106	47	99	83	51	83	70	100	103	76	149	112	96	58	133	86	114	148	139	156	150	152	160	69	144	109	76	94	84	166	121	160	139	203	127	92	44	118	67
ARF4	682	595	575	760	531	624	613	459	601	685	733	689	803	578	569	598	523	675	748	521	670	569	821	640	649	566	706	722	848	598	772	633	785	702	820	565	534	806	573	753	784	546	770	730	725	707	511	743	672
ARF5	729	914	656	906	660	801	797	622	863	825	889	742	883	750	711	830	653	882	989	726	803	850	979	635	902	738	968	840	985	883	985	920	1039	819	1029	724	699	955	741	933	950	856	972	1084	1004	824	532	942	803
ARF6	11	7	7	4	4	3	9	16	3	6	7	14	7	2	0	13	16	6	9	12	7	6	8	5	11	2	13	18	11	19	3	11	6	9	16	10	1	6	5	9	12	32	9	10	5	9	3	12	2
ARFGAP1	57	41	56	46	30	53	46	21	43	46	51	45	49	30	54	48	32	45	59	27	50	48	45	45	21	50	46	30	46	44	26	53	38	36	45	39	62	40	25	20	54	45	24	45	28	19	17	66	63
ARFGAP2	69	98	98	106	59	106	92	92	94	174	121	101	93	131	102	93	77	98	122	111	83	145	137	62	141	100	130	111	117	137	103	179	134	85	157	99	108	149	83	115	113	155	92	193	113	85	119	145	106
ARFGAP3	59	75	66	75	56	70	63	57	71	73	82	70	68	67	41	64	43	61	103	78	85	59	90	95	75	45	82	96	75	99	101	70	94	96	95	69	39	85	61	119	70	64	85	97	95	103	46	77	70
ARFGEF1	6	4	3	3	0	2	0	6	3	6	6	0	0	3	0	4	3	6	4	6	7	6	1	7	7	0	3	3	15	4	16	1	13	4	7	3	1	6	4	3	9	4	20	8	7	5	3	11	2
ARFGEF2	0	3	3	0	0	1	0	0	0	0	0	0	6	2	1	0	0	0	0	0	0	1	0	0	0	0	0	0	0	0	1	0	2	1	2	0	0	0	0	0	0	0	0	0	0	1	1	2	0
ARFGEF3	0	0	0	0	0	0	0	0	0	0	0	0	0	0	0	0	0	0	0	0	0	0	0	0	0	0	0	0	0	0	0	0	0	0	0	0	0	0	0	0	0	0	0	0	0	0	0	0	0
ARFIP1	32	12	16	21	19	22	17	9	8	26	32	28	45	19	11	19	5	35	19	16	14	8	31	21	19	19	22	32	31	20	20	15	14	28	27	12	13	20	12	42	28	23	36	24	10	27	18	26	18
ARFIP2	97	108	93	97	74	97	141	53	83	127	93	103	83	57	86	96	76	101	136	88	120	144	128	93	121	93	119	98	135	103	118	120	106	126	182	83	87	104	87	110	154	98	106	149	101	98	61	121	111
ARFRP1	180	190	193	199	158	175	206	163	162	199	253	186	219	143	168	227	159	237	252	148	186	180	224	168	175	170	196	214	255	176	213	213	228	223	206	132	158	255	213	229	236	152	218	224	234	200	155	203	177
ARG2	0	4	5	1	3	2	2	5	0	0	1	6	8	5	0	1	0	0	6	0	1	6	4	7	3	0	1	4	1	2	3	1	1	3	1	3	1	7	1	2	6	1	2	0	0	7	1	2	6
ARGLU1	257	255	244	268	183	226	316	254	250	287	285	235	356	195	202	315	172	312	282	281	281	252	350	218	334	242	350	284	375	307	334	345	311	284	484	225	211	369	238	296	345	287	334	343	324	301	206	297	295
ARHGAP1	71	285	155	117	82	211	137	369	268	310	282	79	176	258	121	156	87	285	172	425	300	349	272	84	402	198	178	410	277	739	494	466	454	156	819	296	160	182	144	413	248	615	473	498	460	146	74	327	209
ARHGAP10	3	0	13	6	2	6	2	0	2	5	2	7	7	4	2	5	3	5	6	5	4	5	4	4	3	4	9	7	1	1	1	10	16	4	9	3	5	5	2	9	1	6	0	11	10	0	6	7	2
ARHGAP11A	15	35	19	53	24	49	54	30	42	34	34	39	55	39	40	34	37	42	26	22	19	22	59	40	38	29	38	55	45	61	46	28	26	45	53	36	27	39	33	49	36	59	43	46	28	38	30	29	51
ARHGAP11B	0	0	0	0	0	0	0	0	0	0	0	0	0	5	0	0	0	0	0	1	0	0	0	0	0	2	0	0	0	0	0	1	0	2	0	0	0	0	0	0	0	0	0	0	0	2	0	0	0
ARHGAP12	1	0	0	0	0	0	0	2	1	0	0	2	0	0	1	1	1	2	0	0	0	2	1	0	4	0	1	1	1	0	1	0	1	0	0	4	0	0	0	0	0	0	3	0	4	0	2	0	0
ARHGAP15	61	53	48	51	22	48	83	74	103	48	111	72	100	55	58	61	58	69	58	62	77	46	96	58	80	53	89	73	82	55	95	89	82	69	99	67	52	87	57	85	93	66	88	83	74	56	58	81	72
ARHGAP17	43	149	84	52	44	143	60	99	101	75	175	73	142	162	77	64	25	139	51	107	121	77	184	52	173	105	43	181	73	166	194	69	231	90	299	140	96	58	54	161	78	174	165	112	177	82	32	182	148
ARHGAP18	26	37	32	44	49	36	55	27	29	48	36	51	39	66	29	51	21	39	76	46	33	24	36	24	38	35	44	50	60	40	58	26	53	45	60	32	28	58	30	51	60	42	60	27	47	43	39	48	37
ARHGAP19	27	30	28	36	29	43	37	38	52	46	50	34	35	40	28	55	15	64	56	43	41	17	48	29	54	33	44	26	55	47	47	47	61	45	55	41	34	53	16	39	48	69	54	33	50	52	29	49	42
ARHGAP20	3	3	1	2	0	8	1	8	4	1	0	3	3	1	0	4	3	3	0	5	2	4	2	3	5	4	8	1	4	3	7	1	4	2	8	2	0	9	1	0	4	1	4	4	6	1	2	5	1
ARHGAP21	0	0	0	0	0	0	0	0	0	0	0	0	0	0	0	2	0	0	0	0	0	0	0	0	1	0	0	0	1	0	0	0	0	0	0	1	0	0	0	0	1	0	0	0	0	0	0	0	0
ARHGAP22	0	0	0	0	0	0	0	0	0	0	0	0	0	0	0	0	0	0	0	0	0	0	0	0	0	0	0	0	0	0	0	0	0	0	0	0	0	0	0	0	0	0	0	0	0	0	0	0	0
ARHGAP23	1	1	0	2	1	2	0	0	1	2	7	0	0	0	0	1	5	1	0	7	0	0	2	1	1	0	4	3	0	11	0	8	4	3	13	3	0	0	2	0	0	10	0	5	3	4	0	0	0
ARHGAP24	1	2	2	4	0	5	2	2	2	5	5	4	3	5	0	1	3	4	4	4	5	5	0	3	10	2	6	3	2	3	4	5	2	3	1	5	3	12	0	5	1	5	5	8	3	1	0	6	1
ARHGAP25	11	5	8	9	15	22	19	9	16	19	21	14	19	17	19	15	14	8	10	20	12	4	17	15	14	17	13	11	19	13	19	8	9	19	18	9	16	11	12	15	7	13	8	20	19	20	1	13	34
ARHGAP26	0	0	0	0	0	0	3	0	0	2	0	0	0	0	0	0	0	2	4	0	0	0	0	0	1	0	0	0	0	0	0	0	0	1	0	0	0	1	0	0	2	0	0	0	0	0	0	0	0
ARHGAP27	0	0	0	0	0	0	0	1	1	3	0	5	0	1	1	0	0	1	0	2	1	8	0	2	0	0	0	3	3	18	3	15	6	6	10	0	0	0	0	5	0	27	0	5	10	5	0	1	1
ARHGAP29	0	0	0	0	0	0	0	0	0	0	0	0	0	0	0	0	0	0	0	0	0	0	0	0	0	0	0	0	1	0	0	0	0	0	0	0	0	0	0	0	4	0	0	0	0	0	0	0	0
ARHGAP30	83	69	70	61	41	83	57	88	65	89	74	62	72	86	52	65	46	81	116	90	51	64	120	56	73	73	78	83	138	133	98	108	76	87	128	45	67	91	50	89	135	109	100	106	87	108	38	77	76
ARHGAP31	2	4	8	0	0	1	4	4	2	1	0	1	0	6	0	3	3	7	1	4	6	2	3	0	7	7	4	2	0	7	7	0	7	2	8	0	1	6	4	3	0	6	13	3	8	1	0	8	0
ARHGAP33	1	6	1	0	4	4	11	4	8	7	3	8	0	1	1	9	9	6	13	2	5	9	2	4	15	1	5	9	35	3	7	3	3	5	15	2	6	8	0	6	22	17	17	4	8	4	0	4	6
ARHGAP35	0	0	0	0	0	0	0	0	0	0	0	0	0	0	0	0	0	0	0	0	0	0	0	0	0	0	0	0	0	0	0	0	0	0	0	0	0	0	0	0	0	0	0	0	0	0	0	0	0
ARHGAP39	0	0	0	0	0	0	0	0	0	0	0	0	0	3	0	0	0	0	0	0	0	0	0	0	0	0	0	0	0	0	0	0	0	0	0	0	0	0	0	0	0	0	0	0	0	0	0	0	0
ARHGAP4	128	124	119	146	82	112	125	160	136	149	129	119	127	146	122	175	82	131	147	165	106	125	142	104	174	112	194	140	161	160	109	150	150	125	214	120	123	185	99	156	142	159	121	174	148	116	119	167	126
ARHGAP42	0	0	0	0	0	0	0	0	0	0	3	0	0	0	0	0	0	0	0	0	0	0	0	0	0	0	0	0	0	0	0	0	0	0	0	0	0	0	0	0	0	0	0	0	0	0	0	0	0
ARHGAP44	0	0	4	0	0	0	2	0	0	0	0	0	0	0	0	0	0	0	0	0	0	0	0	0	0	0	0	1	0	0	0	0	0	0	0	0	1	0	0	2	0	0	0	0	0	0	0	0	0
ARHGAP6	4	0	0	0	0	3	3	0	0	0	0	3	1	0	0	0	3	3	0	0	1	11	0	1	1	0	0	7	0	0	1	1	1	2	0	1	0	0	0	3	0	1	4	5	0	1	0	0	3
ARHGAP9	40	103	60	68	52	66	62	85	74	84	68	72	70	80	45	58	35	85	90	94	75	83	82	85	117	70	91	73	94	103	90	101	79	95	157	74	74	80	55	105	91	103	84	95	78	82	44	109	72
ARHGDIA	728	1178	784	956	728	962	1134	1002	1045	986	1014	803	1072	1066	785	1016	733	1109	1215	1171	1027	800	1240	689	1522	861	1154	1118	1273	1565	1375	1136	1307	990	1901	1211	775	1153	778	1188	1344	1480	1159	1302	1267	993	654	1435	895
ARHGDIB	1211	1335	1137	1345	998	1431	1444	1150	1419	1387	1449	1180	1602	1074	1105	1359	1131	1617	1699	1112	1376	1220	1630	1122	1512	1148	1547	1557	1825	1533	1708	1438	1621	1540	1853	1269	1100	1597	1174	1688	1776	1456	1627	1567	1668	1487	897	1483	1261
ARHGDIG	0	0	0	0	0	0	0	0	0	0	0	0	0	0	0	0	0	0	0	0	0	0	0	0	0	0	0	0	0	0	0	0	0	0	0	0	0	0	0	0	0	0	0	0	0	0	0	0	0
ARHGEF1	18	30	32	34	14	33	35	44	32	51	47	30	40	20	41	24	10	46	36	91	37	23	45	22	25	30	36	55	53	92	73	82	53	34	76	25	31	42	26	57	52	91	45	58	82	34	20	52	44
ARHGEF10	1	0	0	0	2	2	0	11	0	0	0	0	1	1	0	0	4	2	0	6	0	3	1	0	2	2	1	1	0	20	3	11	2	1	13	0	0	2	3	3	0	18	3	4	2	3	0	0	0
ARHGEF10L	0	0	0	0	0	0	0	0	0	0	0	0	0	0	0	0	0	0	0	2	0	0	0	0	0	0	0	0	0	0	0	1	0	0	1	0	0	0	0	2	0	0	0	0	0	0	0	0	3
ARHGEF11	0	0	0	0	0	1	0	0	1	5	1	1	0	0	0	1	0	0	0	6	4	1	1	0	0	1	0	0	0	10	8	13	3	4	5	1	0	0	0	1	2	15	9	14	4	4	0	0	0
ARHGEF12	0	0	0	0	0	0	0	0	0	0	0	0	0	0	0	0	0	0	0	1	0	0	0	0	1	0	0	1	1	0	0	5	0	0	20	0	0	0	0	10	0	0	0	0	0	0	0	2	0
ARHGEF16	2	6	0	0	0	2	3	5	0	0	0	2	2	6	5	0	4	2	5	0	0	1	1	0	2	2	3	3	1	1	1	0	2	0	2	3	2	5	1	10	1	3	2	0	3	0	0	0	0
ARHGEF17	0	0	0	0	0	0	0	0	0	0	0	0	0	0	0	0	0	0	0	0	0	0	0	0	0	0	0	0	1	0	0	0	0	0	0	0	0	0	0	0	0	0	0	0	0	0	0	0	0
ARHGEF18	12	18	11	11	7	46	24	30	12	23	18	15	23	25	9	11	6	53	20	29	14	38	34	9	41	16	27	51	27	51	34	69	51	20	74	24	12	28	12	64	38	30	34	84	28	34	17	72	9
ARHGEF2	35	50	39	33	20	36	67	74	60	106	77	14	44	67	23	26	22	36	40	118	112	107	126	21	108	32	55	110	104	230	199	203	167	49	171	110	35	41	35	68	108	199	176	229	163	39	32	64	23
ARHGEF25	0	0	1	0	0	0	4	5	1	1	0	0	1	0	0	0	1	1	7	4	4	0	0	0	6	0	0	6	3	24	10	6	3	3	29	7	0	0	0	2	4	17	7	17	0	0	0	2	0
ARHGEF26	0	0	0	0	0	0	2	0	0	0	0	0	3	0	0	0	0	0	0	0	0	0	0	0	1	0	1	0	0	0	0	0	0	3	2	0	0	1	0	0	0	0	2	2	0	1	0	0	0
ARHGEF28	0	1	0	2	0	1	0	0	0	0	0	0	4	0	0	0	0	0	0	0	0	0	0	0	0	0	0	0	0	0	0	0	0	0	0	0	0	0	0	0	0	0	0	0	1	0	0	0	0
ARHGEF3	10	11	12	10	5	7	10	19	6	13	5	6	11	8	4	26	1	5	5	27	15	9	4	11	27	2	13	29	10	27	20	16	8	4	15	17	1	11	17	14	15	25	25	22	11	4	9	17	10
ARHGEF37	0	0	0	0	0	0	0	0	0	0	0	0	0	0	1	0	0	0	0	0	0	0	0	0	0	0	0	0	0	0	0	0	0	0	0	0	0	0	0	0	0	0	0	0	0	0	0	0	0
ARHGEF39	91	141	92	130	85	130	142	120	117	122	123	89	150	112	86	116	87	145	135	118	122	105	160	91	146	110	155	131	122	131	152	106	159	128	180	114	101	148	144	145	131	124	128	112	138	122	94	156	113
ARHGEF40	0	0	0	2	0	0	0	0	1	8	1	0	0	3	0	0	0	5	0	0	0	6	6	0	0	0	11	0	0	11	3	19	0	0	38	3	0	6	0	0	0	0	0	16	3	0	2	0	0
ARHGEF6	11	9	17	10	6	9	11	18	18	21	17	11	24	10	6	24	16	12	20	2	18	0	22	8	27	11	14	13	21	13	14	11	14	14	18	22	5	17	19	19	16	15	13	10	15	14	12	10	7
ARHGEF7	6	19	20	15	12	30	42	34	17	18	29	19	27	23	23	16	13	39	29	35	24	26	26	8	35	19	26	35	36	47	39	32	61	13	45	21	16	18	26	37	36	44	26	40	71	17	7	20	15
ARHGEF9	13	11	14	11	6	22	23	16	9	8	2	13	13	5	14	19	8	21	17	18	16	8	15	8	20	12	17	16	25	21	21	27	20	9	16	21	7	18	16	27	21	24	22	23	11	14	2	16	11
ARID1A	0	5	2	1	0	6	0	11	5	6	6	6	11	1	7	0	0	6	0	6	7	4	6	3	4	4	1	9	11	8	1	4	16	3	11	11	9	0	2	9	6	9	4	2	0	9	0	11	5
ARID1B	0	0	0	1	0	0	0	0	0	0	0	0	0	0	0	0	0	0	0	5	0	0	3	0	0	0	0	0	0	0	0	0	2	0	0	0	0	0	0	0	0	0	0	0	0	0	0	2	0
ARID2	7	20	6	8	8	12	18	0	1	9	9	1	6	7	7	15	3	13	13	6	7	8	21	12	17	3	6	13	17	19	19	16	14	8	3	18	2	12	4	15	26	12	19	11	19	9	4	8	8
ARID3A	0	0	0	1	0	5	0	0	0	0	0	0	0	3	0	0	0	0	3	0	0	3	0	0	0	0	0	0	0	0	1	9	3	1	8	1	0	0	1	1	0	1	0	4	1	2	0	1	1
ARID3B	5	24	29	13	5	36	8	21	23	28	29	7	12	13	18	6	7	43	13	36	9	19	19	5	12	18	6	24	4	18	10	19	24	3	26	14	30	4	2	26	3	16	10	12	22	2	12	13	16
ARID4A	19	20	32	18	9	29	20	27	17	23	38	38	46	26	21	26	13	34	29	25	27	25	19	15	39	20	35	33	30	28	18	38	30	30	30	24	25	20	33	35	40	31	15	33	29	37	27	48	21
ARID4B	111	111	70	133	85	105	114	111	87	103	94	89	112	90	99	105	66	130	111	118	133	89	135	76	151	75	124	121	119	114	158	115	135	123	150	109	109	96	103	123	147	147	115	109	126	115	80	131	84
ARID5A	66	80	94	73	53	61	86	62	88	55	60	56	91	57	53	82	56	70	100	49	75	87	73	64	79	75	99	82	89	66	64	60	93	74	115	57	52	90	75	92	70	64	96	56	77	88	43	67	81
ARID5B	9	2	1	0	1	0	3	2	3	0	3	3	0	0	0	2	9	3	6	1	5	0	0	2	3	1	6	2	5	6	1	2	1	4	0	4	4	8	4	2	5	2	0	4	3	7	0	2	5
ARIH1	0	0	0	0	3	0	3	2	0	4	0	0	0	0	0	0	1	0	0	0	0	0	0	3	0	1	1	2	3	0	0	1	2	3	2	0	1	0	0	1	0	0	0	1	1	1	4	0	6
ARIH2	144	152	135	143	144	155	174	201	135	190	195	135	227	160	116	184	122	159	159	139	172	171	211	144	181	134	173	186	204	210	209	185	196	185	233	132	150	186	165	198	228	181	190	183	185	173	159	187	155
ARIH2OS	0	0	0	0	0	0	0	0	1	0	0	0	0	0	0	0	0	0	0	0	0	0	1	0	0	0	0	0	0	0	0	0	0	0	0	0	0	0	0	0	0	0	0	0	0	0	0	0	0
ARL1	99	80	80	122	88	67	79	90	134	122	117	102	157	73	104	95	41	113	123	88	71	129	129	95	108	77	127	87	147	96	119	115	142	119	134	99	89	120	102	113	161	82	99	122	115	106	70	112	105
ARL11	137	219	131	130	96	131	144	121	128	145	153	83	166	188	124	114	115	125	181	101	163	138	164	86	220	117	149	136	154	149	190	153	170	142	155	159	133	154	126	149	216	150	138	159	164	156	125	245	135
ARL13B	33	36	45	35	26	63	62	43	53	47	42	35	44	33	29	71	24	50	65	37	63	34	55	40	51	51	60	51	97	48	61	47	30	47	94	42	42	48	25	47	102	34	52	55	48	57	31	59	41
ARL14EP	25	45	58	29	44	54	36	38	41	57	60	47	63	19	36	28	58	83	45	29	28	46	75	45	49	34	43	58	53	57	57	63	71	53	67	51	29	36	39	49	46	67	58	57	92	45	45	39	39
ARL15	3	0	0	0	0	0	0	0	3	4	0	0	2	0	1	3	2	0	3	0	2	0	0	0	6	3	3	2	2	0	1	3	4	2	4	6	0	8	0	1	3	0	2	2	0	0	2	1	0
ARL16	0	0	0	0	0	0	0	0	0	0	0	0	0	0	0	0	0	0	1	0	0	0	0	0	0	0	0	0	0	0	0	0	0	0	0	0	0	0	0	0	0	0	0	0	0	0	0	0	0
ARL2	503	568	541	562	383	502	505	373	514	573	608	446	652	416	488	524	389	594	613	395	562	584	635	422	570	474	621	598	732	466	654	577	609	540	735	403	453	674	501	563	700	473	634	659	629	518	392	646	520
ARL2BP	136	130	127	132	99	130	139	165	152	193	214	184	195	133	104	131	136	174	196	123	153	104	178	207	182	141	150	143	183	176	209	161	196	146	176	144	124	165	169	168	171	144	186	212	161	181	110	160	176
ARL3	44	33	32	56	39	50	40	34	58	52	68	54	74	31	49	46	35	38	52	41	29	43	83	46	56	34	46	49	42	41	65	41	56	56	49	42	51	47	43	54	52	54	42	46	54	50	48	35	58
ARL4A	30	44	34	32	55	27	23	25	55	56	41	22	52	40	41	23	27	21	49	32	28	26	40	64	33	34	41	32	47	36	32	35	37	49	56	42	43	28	26	45	39	30	43	30	24	46	15	25	29
ARL4C	0	0	2	0	0	0	0	0	0	0	0	0	0	1	0	6	0	0	0	2	0	0	0	0	1	0	0	0	1	0	1	1	1	0	0	0	0	0	0	2	0	0	2	1	0	0	0	2	0
ARL4D	13	6	21	8	15	22	9	16	13	9	10	19	13	11	6	10	5	15	17	13	8	11	20	24	7	9	11	14	14	19	8	17	13	24	22	15	21	13	13	17	18	17	17	11	23	25	21	7	25
ARL5A	14	23	23	29	22	23	4	33	16	23	21	19	13	12	29	18	30	28	30	22	17	21	21	8	14	17	27	21	28	33	24	17	15	15	9	15	27	24	22	26	23	25	19	23	16	24	17	23	15
ARL5B	1	1	0	0	0	0	0	0	2	0	0	0	0	0	0	0	0	0	0	0	2	0	0	3	0	0	0	0	0	0	1	2	1	2	0	0	0	0	2	0	0	0	0	0	1	0	0	0	0
ARL5C	3	0	3	0	0	1	0	0	0	0	0	0	0	0	0	0	0	0	0	0	0	0	0	2	0	0	0	0	0	1	0	1	0	0	0	0	0	0	0	1	0	3	1	3	0	0	0	0	1
ARL6	0	2	0	0	0	0	4	2	1	0	1	2	0	0	0	0	2	0	0	7	5	0	0	0	2	3	1	0	0	2	0	1	0	1	4	3	2	0	0	3	0	1	0	0	2	0	1	2	0
ARL6IP1	355	386	314	487	397	450	644	463	487	508	442	419	617	441	385	532	332	384	554	435	488	488	317	539	500	354	599	471	649	527	624	444	577	598	657	377	271	723	485	408	555	609	635	389	612	604	408	558	422
ARL6IP4	2091	2207	1811	2176	1544	1715	2234	1479	2117	2047	2392	1755	2439	1974	1769	2065	1562	1983	2350	1727	2241	2064	2417	1701	2316	1840	2269	1892	2784	1980	2810	2344	2448	2060	2750	1799	1675	2331	1849	2192	2680	1955	2566	2420	2676	2103	1563	2603	1897
ARL6IP5	126	143	115	109	83	110	163	104	110	127	118	128	125	91	95	119	102	190	140	125	117	120	159	99	118	122	161	133	145	136	145	122	148	150	195	101	123	157	112	157	153	142	123	124	130	127	117	137	128
ARL6IP6	27	14	14	13	17	6	22	18	20	35	36	28	28	26	16	24	16	16	37	21	13	23	24	21	28	18	32	25	23	37	37	23	29	18	39	17	12	37	27	38	30	23	29	19	23	24	16	28	11
ARL8A	0	1	0	0	2	0	0	1	0	1	0	0	0	2	0	0	0	0	0	6	0	3	0	0	4	0	0	8	0	8	0	1	1	1	5	1	0	2	0	6	1	10	0	0	1	2	0	1	0
ARL8B	54	88	69	73	43	59	108	77	71	74	108	103	78	44	51	65	53	91	88	90	65	74	84	162	83	78	97	90	92	85	101	61	83	103	86	70	73	86	68	98	99	89	99	61	89	118	50	79	49
ARMC1	69	71	82	66	56	65	71	45	75	71	75	65	84	50	62	62	40	75	95	76	76	61	83	74	73	56	83	85	92	79	82	71	78	79	103	71	60	53	64	80	98	60	79	80	96	75	52	72	86
ARMC10	0	0	0	0	0	0	0	0	0	0	0	0	0	0	0	0	0	0	0	0	0	1	0	0	0	0	0	0	2	0	2	2	0	0	0	0	0	0	0	0	0	0	0	6	3	0	0	0	0
ARMC2	24	16	18	16	11	6	30	4	12	10	10	14	13	20	5	17	0	8	25	8	19	23	20	16	16	9	18	15	19	6	18	12	22	21	23	16	12	17	17	12	22	6	11	13	23	12	7	17	17
ARMC3	0	0	0	0	0	0	0	0	4	0	0	0	0	0	0	0	0	0	0	0	0	1	0	0	0	0	0	0	0	0	0	0	0	0	0	0	0	0	0	0	0	0	0	0	0	0	0	0	0
ARMC4	4	0	0	0	0	0	0	0	0	1	0	0	0	0	0	0	0	0	0	0	0	3	0	0	1	2	1	2	0	0	1	0	0	0	3	0	2	1	1	2	0	0	0	0	0	0	0	0	0
ARMC5	9	18	9	25	4	12	28	14	11	29	7	9	28	12	11	23	6	24	17	32	4	19	4	9	27	9	27	25	46	20	22	37	9	18	58	20	11	18	16	18	40	23	12	38	9	19	4	36	16
ARMC6	102	121	90	116	77	110	97	88	98	94	141	99	133	87	83	120	73	128	103	91	105	105	155	99	116	93	158	120	112	89	154	112	160	102	142	97	94	132	73	141	120	108	134	155	143	107	69	123	82
ARMC7	17	19	10	15	19	10	20	13	19	25	20	19	19	26	14	28	6	16	23	9	16	21	25	15	24	10	16	25	24	27	24	28	32	17	22	28	11	19	11	28	31	19	34	22	20	18	18	23	8
ARMC8	70	80	48	87	37	67	80	30	56	75	75	55	98	47	58	71	53	73	56	49	61	66	85	56	59	64	81	72	96	53	70	67	73	62	100	59	59	74	78	64	96	56	83	56	56	45	68	71	70
ARMC9	6	2	3	11	5	10	1	3	2	6	1	1	5	5	4	1	1	7	11	6	7	1	4	0	6	4	5	8	7	4	9	4	4	5	6	6	4	9	4	3	5	1	9	1	9	9	1	5	2
ARMCX1	29	19	29	18	6	17	25	6	12	15	12	31	16	14	17	15	21	31	21	17	22	28	12	19	17	22	18	31	22	15	28	25	23	32	30	19	26	15	17	29	22	14	28	22	14	34	19	24	30
ARMCX2	0	0	0	0	0	0	0	0	0	0	0	0	0	0	0	0	0	0	0	0	0	0	0	0	0	0	0	0	0	0	2	0	0	0	0	0	0	0	0	0	0	0	0	0	0	0	0	0	0
ARMCX3	27	28	16	24	28	21	61	27	32	29	32	18	31	32	28	21	31	34	40	32	33	36	26	10	32	20	42	38	49	23	34	51	25	27	30	34	25	20	26	46	43	17	29	51	36	44	31	39	27
ARMCX4	0	0	0	0	0	0	0	0	0	0	0	0	0	0	3	0	0	0	0	0	0	0	0	0	0	0	0	0	0	0	0	0	0	0	0	0	0	0	0	0	0	0	0	0	0	0	0	0	0
ARMCX5	0	0	0	0	0	1	0	0	0	0	0	3	0	0	0	0	0	1	0	0	0	0	0	0	1	0	0	2	0	1	1	0	1	0	3	0	0	0	0	2	0	0	1	0	1	0	3	0	0
ARMCX5-GPRASP2	0	0	0	0	0	0	0	0	0	0	0	0	0	0	0	0	0	0	0	1	0	0	0	0	0	0	0	0	0	0	0	7	0	0	0	1	0	0	0	0	0	0	0	2	0	0	0	0	0
ARMCX6	167	171	168	185	97	146	205	102	202	190	189	160	194	157	149	176	158	188	236	124	184	177	162	136	200	163	185	178	209	151	244	191	216	207	241	125	127	200	168	209	209	153	215	273	220	177	98	200	197
ARMT1	11	15	7	11	10	12	18	10	10	20	12	13	8	8	8	19	8	31	9	6	16	8	29	5	14	12	15	12	17	17	18	11	24	11	19	8	10	20	12	16	20	15	13	14	17	14	12	19	20
ARNT	15	22	21	52	11	31	25	38	37	54	47	22	33	36	10	48	24	26	23	28	43	78	37	16	33	18	51	47	50	39	58	87	55	33	51	35	22	60	28	53	47	49	54	84	38	26	46	27	23
ARNTL	23	7	17	25	34	11	23	24	21	19	31	16	20	8	19	26	21	36	26	17	36	15	18	17	21	23	13	36	32	24	34	28	15	17	35	29	23	26	10	23	24	23	38	17	23	18	21	27	15
ARNTL2	0	0	0	0	0	0	0	0	0	0	0	0	0	0	0	4	0	0	0	0	0	0	1	0	0	0	2	0	0	0	0	1	0	1	4	0	0	2	0	0	0	0	0	0	0	0	0	0	4
ARPC1A	103	82	88	107	64	93	96	109	100	76	105	57	110	73	65	122	91	110	114	76	85	114	144	31	133	88	128	93	128	119	173	92	83	85	156	104	80	131	88	95	120	128	131	101	97	91	71	119	82
ARPC1B	2072	2217	1827	2329	1801	2367	2245	1926	2265	2305	2536	2491	2390	1951	1822	2248	1881	2697	2519	2016	2395	2260	2732	2266	2587	1858	2214	2543	2721	2617	3003	2421	2600	2917	2974	2052	1841	2374	2079	2723	2687	2538	2965	2525	2576	2850	1732	2534	2104
ARPC2	490	464	449	558	338	543	552	311	503	492	494	627	545	381	462	560	409	596	589	342	532	427	616	464	502	410	553	600	656	384	563	525	534	561	689	409	443	574	426	600	611	348	535	541	572	556	362	535	459
ARPC3	1565	1758	1385	1652	1183	1571	1666	1293	1463	1817	1792	1312	1952	1455	1412	1520	1244	1721	1896	1348	1535	1714	1871	1383	1739	1370	1850	1827	2148	1587	2105	1863	1859	1734	2159	1395	1362	1903	1472	1913	2149	1507	1914	2028	1973	1635	1101	1767	1584
ARPC4	14	10	2	8	4	2	4	8	0	0	11	17	7	1	3	14	3	7	7	6	7	17	4	11	5	3	6	7	11	10	15	7	13	10	9	10	8	5	2	8	10	15	14	2	7	12	11	6	9
ARPC5	868	908	843	974	812	1042	1011	797	957	1115	1036	1127	1238	775	861	1012	652	1138	1065	838	1019	935	1275	1050	1004	837	1212	1177	1361	999	1192	1036	1116	1134	1308	774	867	1222	925	1292	1360	955	1143	1096	1105	1081	868	1079	885
ARPC5L	203	218	253	220	152	243	248	176	206	306	286	213	276	174	181	243	144	238	356	207	226	258	297	231	286	183	291	284	297	249	306	302	238	269	320	231	231	254	190	288	344	227	310	272	281	240	183	289	232
ARPIN	0	0	0	0	0	0	0	0	1	0	0	0	0	0	0	0	0	0	0	0	0	0	0	0	1	0	0	0	0	0	0	0	0	0	1	0	0	0	0	0	0	2	0	0	0	0	0	0	0
ARPP19	84	103	53	113	81	107	67	130	96	111	119	70	118	41	45	105	119	175	105	82	77	116	111	93	134	91	75	107	110	178	136	122	107	147	158	94	104	100	86	129	106	144	131	123	110	129	69	132	90
ARPP21	4	0	0	0	0	6	3	0	0	4	0	4	0	3	0	0	4	3	0	3	0	0	3	0	2	2	0	1	0	3	0	0	3	1	2	2	0	0	0	3	0	3	0	0	4	1	0	0	0
ARRB1	53	71	65	61	46	62	45	85	62	89	111	45	64	63	74	59	47	63	70	74	53	100	97	66	93	70	72	104	78	93	83	101	96	56	113	89	52	62	48	111	88	87	80	90	103	78	60	100	62
ARRB2	39	47	37	46	27	63	79	55	48	56	65	41	61	49	46	40	27	74	90	61	44	59	52	39	63	44	49	73	73	104	67	69	85	70	123	58	28	55	55	76	69	98	46	66	84	63	42	67	60
ARRDC1	173	214	194	247	214	253	217	209	226	250	281	214	244	204	197	252	177	298	280	229	241	217	286	178	286	181	216	325	301	266	317	286	245	286	394	216	173	236	175	286	321	253	275	360	270	257	179	260	236
ARRDC2	0	0	0	0	0	0	4	0	0	0	0	0	0	0	0	0	0	1	0	5	0	1	0	0	0	1	0	0	1	2	1	0	0	0	1	0	1	0	0	0	1	0	0	0	0	0	0	0	0
ARRDC3	0	9	9	0	0	0	0	0	6	15	3	0	2	2	0	2	11	0	4	2	11	2	0	4	4	4	2	1	8	4	6	1	1	4	2	4	4	4	4	0	1	3	8	2	3	3	2	8	2
ARRDC4	0	0	0	0	0	0	0	0	0	0	0	0	0	0	0	0	0	0	0	0	0	0	0	0	0	0	0	0	0	0	0	0	0	0	0	0	0	0	0	0	0	0	0	0	0	0	0	0	0
ARRDC5	0	0	0	0	0	3	0	0	0	0	6	3	0	0	3	0	0	0	0	1	0	2	0	0	0	1	0	4	0	3	0	2	2	0	0	0	0	0	0	2	0	6	0	2	3	1	0	0	4
ARSA	58	58	57	58	48	115	88	70	75	106	94	62	83	66	62	82	50	101	94	91	81	74	91	62	109	56	81	153	134	102	83	94	106	78	163	85	70	90	73	136	100	96	83	106	104	62	56	84	67
ARSB	30	15	7	30	19	38	24	25	26	19	7	12	27	37	4	26	22	20	30	18	29	16	17	12	20	18	27	22	33	27	33	31	22	27	29	20	26	23	18	30	18	26	33	31	26	18	21	23	22
ARSD	45	44	46	39	39	57	60	37	53	49	63	49	52	36	59	56	52	52	46	36	44	49	68	41	66	30	55	62	56	66	43	41	62	61	63	51	34	82	44	43	77	38	34	63	53	61	14	31	54
ARSE	0	0	0	0	2	0	0	0	0	2	0	0	0	0	0	0	0	0	0	0	0	4	0	0	0	0	2	0	0	3	0	2	0	0	0	0	0	0	0	0	0	0	0	0	0	0	0	0	0
ARSG	9	9	4	2	10	3	5	5	3	5	9	4	3	1	10	15	7	3	5	8	5	5	7	0	3	3	6	8	6	5	10	10	6	3	11	5	4	5	1	11	6	4	6	6	5	8	11	0	2
ARSJ	0	0	0	0	0	0	0	0	0	0	0	0	0	0	0	0	0	0	0	0	0	0	0	0	0	0	0	0	0	0	1	0	1	0	0	0	0	0	0	0	0	0	0	0	0	0	3	0	0
ARSK	5	16	9	4	1	1	10	3	4	9	2	0	7	10	16	5	5	5	2	15	10	5	0	3	9	3	3	7	6	7	5	4	3	8	5	5	5	11	0	9	2	8	7	5	7	3	3	8	7
ART1	0	0	0	0	0	0	0	0	0	0	0	0	0	0	0	0	0	0	0	0	0	0	0	0	0	0	0	0	0	0	0	0	0	0	0	0	0	0	0	0	0	0	0	0	0	0	2	0	0
ART3	0	0	0	0	0	0	0	0	0	0	0	0	0	0	0	0	0	0	0	0	0	0	0	0	0	0	0	0	0	0	0	0	0	1	0	0	0	0	0	0	0	0	0	0	0	0	0	0	0
ART5	0	0	0	0	1	0	0	0	0	0	4	0	0	0	0	2	0	0	1	3	0	0	1	0	0	0	1	0	0	0	0	0	0	0	0	0	0	3	0	0	0	1	0	0	0	0	2	0	0
ARTN	0	0	0	0	0	0	0	0	0	0	0	0	0	0	0	0	0	0	0	3	0	0	0	5	0	0	0	0	0	0	0	0	1	0	1	0	0	0	0	0	0	0	0	1	2	0	0	0	0
ARV1	5	8	1	7	4	14	16	22	7	10	7	2	16	7	2	7	21	10	10	1	13	5	5	10	9	7	8	11	13	6	14	6	11	8	12	9	6	3	14	6	4	8	19	4	7	9	6	7	7
AS3MT	1	0	0	0	0	0	0	4	0	0	0	0	0	0	0	0	0	0	0	0	0	0	0	0	0	0	0	0	0	0	0	0	0	0	0	0	0	0	0	0	0	0	0	0	0	0	0	0	0
ASAH1	120	108	76	130	87	123	101	114	114	120	131	149	147	91	75	149	80	130	151	82	95	121	130	156	110	113	133	119	152	118	135	137	143	132	141	108	97	145	111	115	144	140	138	150	119	130	79	132	120
ASAH2B	0	0	0	0	0	0	0	0	0	0	0	0	0	3	0	0	0	0	0	0	0	0	0	0	0	0	0	0	0	0	2	0	0	0	0	0	0	0	0	0	0	0	0	0	0	0	0	0	0
ASAP1	0	3	0	0	0	3	0	1	3	0	1	0	0	4	0	0	2	0	0	0	0	1	0	0	0	0	0	0	6	0	0	3	9	0	3	0	0	7	0	0	3	0	0	3	3	0	0	2	0
ASAP2	1	0	0	0	0	0	0	0	0	0	0	0	0	0	0	0	0	4	0	0	0	0	0	0	0	0	3	0	0	0	0	0	0	0	0	0	0	2	0	0	0	0	0	0	0	0	0	0	1
ASAP3	0	0	0	0	0	0	0	0	0	0	0	0	0	0	0	0	0	0	0	0	0	0	0	0	0	0	0	0	0	0	0	0	1	0	0	0	0	0	0	0	0	0	0	0	0	0	0	0	0
ASB1	11	16	18	11	17	5	13	11	17	9	15	18	8	6	7	22	13	7	20	18	8	11	26	13	16	5	13	13	20	9	9	14	15	10	11	13	14	17	13	19	23	21	20	19	26	12	21	25	10
ASB11	0	0	0	0	0	0	0	0	0	0	0	0	0	0	0	0	0	0	0	0	0	0	0	0	0	0	0	0	1	0	0	0	0	0	0	0	0	0	0	0	3	0	0	0	0	0	0	0	0
ASB13	5	20	14	9	2	14	9	19	17	14	6	12	15	13	8	17	9	10	17	10	15	10	13	8	23	9	11	13	6	16	23	15	12	19	13	13	10	17	20	10	12	10	13	20	15	20	4	12	5
ASB16	0	0	0	0	0	0	0	8	0	1	0	2	0	0	0	0	0	0	0	5	0	0	0	0	0	0	0	0	0	3	0	2	0	1	0	0	0	0	0	1	0	3	0	0	0	0	0	0	0
ASB2	6	2	1	0	5	0	5	0	1	0	3	1	0	4	0	0	1	1	0	2	2	0	2	0	1	2	0	1	0	2	1	1	2	0	0	0	3	6	0	0	1	4	0	2	2	2	0	1	0
ASB3	14	18	6	17	12	9	18	29	12	12	25	24	19	11	15	22	15	2	35	20	17	10	22	11	21	13	19	13	29	17	24	32	22	20	19	13	14	24	17	21	13	10	29	45	24	14	11	26	15
ASB6	16	20	19	17	18	12	25	7	21	25	17	16	25	26	17	22	16	22	16	16	12	11	27	6	23	13	18	14	14	8	34	18	33	11	26	10	10	21	18	14	14	15	27	26	16	24	15	20	29
ASB7	4	2	8	13	4	10	10	11	6	11	1	8	9	6	4	11	7	8	13	8	8	10	10	2	11	11	10	8	11	23	6	13	3	11	16	8	1	12	13	6	12	15	5	23	15	2	6	13	9
ASB8	19	38	47	45	44	41	53	50	49	34	52	26	37	34	28	21	34	73	39	52	63	49	44	49	50	39	52	55	51	65	58	56	57	38	55	38	39	59	23	62	73	65	44	54	69	33	22	53	41
ASB9	3	0	2	3	1	1	0	7	2	0	1	3	0	3	0	2	0	0	2	2	0	3	1	0	2	3	3	5	4	5	1	2	7	2	1	3	3	3	3	6	4	2	3	0	4	4	2	0	1
ASCC1	24	15	26	13	22	20	31	4	21	21	17	27	30	11	17	25	13	27	47	10	13	16	27	12	20	16	25	24	25	17	24	24	13	32	34	26	19	19	25	25	25	5	13	25	23	21	11	21	23
ASCC2	131	176	150	107	108	176	165	179	137	112	144	99	191	136	144	129	128	157	161	114	121	184	140	141	165	116	146	213	219	223	163	145	172	162	256	145	97	141	157	218	176	207	182	150	152	157	71	189	138
ASCC3	50	49	37	47	34	68	71	47	66	78	66	89	55	52	52	65	34	85	53	48	73	71	88	55	88	47	75	96	98	65	66	60	77	63	79	59	49	78	48	118	84	87	53	67	66	77	57	72	44
ASCL2	0	0	0	0	0	0	0	0	0	0	0	0	0	0	0	0	0	0	0	0	3	0	0	0	0	0	0	0	0	0	0	0	0	0	0	0	0	0	0	0	0	0	0	0	0	0	0	0	0
ASCL3	0	0	0	0	0	0	0	0	0	0	0	0	0	0	0	0	0	0	0	0	0	0	0	0	1	0	0	0	0	0	1	0	0	0	0	3	0	0	0	0	0	0	3	0	0	0	0	1	0
ASF1A	67	45	79	62	47	53	43	66	68	60	83	68	107	60	51	46	49	57	70	46	63	82	91	48	65	49	77	69	84	64	87	81	73	78	101	45	52	77	75	68	79	78	64	77	65	78	54	67	64
ASF1B	300	310	252	355	276	284	325	256	336	355	316	383	313	291	252	294	291	340	375	305	332	361	404	309	376	283	358	308	416	332	414	343	423	384	785	254	294	382	328	283	336	311	347	375	377	274	233	407	289
ASGR2	11	11	22	14	15	11	16	8	17	11	15	17	20	10	14	15	12	24	16	8	13	13	22	10	13	14	16	8	19	24	19	14	24	19	27	12	14	13	12	10	28	14	25	12	16	18	4	18	21
ASH1L	20	23	24	24	15	20	26	11	31	23	32	25	13	13	20	39	20	25	35	15	28	18	36	20	31	20	24	24	29	30	39	37	19	18	34	33	11	18	32	37	44	28	18	28	14	21	26	17	27
ASH2L	56	93	85	88	72	87	90	40	112	67	99	121	96	52	96	100	59	81	114	57	85	90	105	102	111	79	78	105	116	82	102	87	114	88	122	97	84	99	70	85	97	89	121	100	87	86	74	89	101
ASIC1	0	1	0	0	0	0	0	3	0	0	0	0	0	0	0	0	0	0	0	0	0	0	0	0	0	0	1	0	1	1	0	0	1	2	0	0	1	2	0	0	2	1	0	0	2	1	0	0	0
ASIC4	0	0	0	0	0	0	0	0	0	0	0	0	0	0	0	0	0	0	0	0	0	0	0	0	0	0	0	0	0	0	0	0	0	0	0	0	0	0	0	0	0	0	0	1	0	0	0	0	0
ASIP	0	0	0	0	0	0	0	0	0	0	0	0	0	0	0	0	0	0	0	0	0	0	0	0	0	0	0	0	0	0	0	0	0	0	0	0	0	0	0	0	0	0	0	0	0	0	0	0	0
ASL	114	90	106	104	94	112	119	79	98	139	99	102	132	110	97	85	91	100	145	89	107	112	125	91	117	109	117	105	142	92	103	133	119	124	138	86	110	127	81	111	139	73	104	161	129	125	69	117	97
ASNA1	363	380	325	366	291	306	366	279	324	317	322	328	449	334	318	352	273	325	397	278	342	286	348	355	416	323	368	321	425	360	406	331	305	445	482	303	246	366	310	401	456	306	378	426	318	422	233	427	321
ASNS	21	27	18	9	13	18	18	19	22	17	18	9	25	13	20	22	6	28	13	18	16	28	17	13	10	9	27	20	26	18	22	32	22	29	27	17	10	20	15	4	26	28	24	26	38	20	17	22	23
ASNSD1	72	99	50	69	68	86	118	98	79	106	104	39	76	65	78	97	64	70	102	79	98	81	103	98	92	83	97	94	106	83	120	95	103	87	109	95	59	107	69	91	114	103	106	88	115	85	58	112	65
ASPDH	0	0	0	0	0	0	0	0	0	0	0	0	0	0	0	0	0	0	0	0	0	1	0	0	0	0	0	0	0	1	0	0	0	0	0	0	1	0	0	0	0	2	0	0	0	0	0	0	0
ASPH	53	51	39	57	32	51	82	54	54	50	64	58	59	38	45	69	31	78	69	32	68	70	63	52	53	64	78	39	82	59	92	52	75	61	85	56	33	77	67	36	66	51	95	80	56	75	41	67	42
ASPHD1	225	290	218	275	160	293	262	220	287	293	325	253	285	240	232	269	184	301	321	275	292	281	288	240	311	240	305	293	357	282	394	270	343	293	335	220	224	283	233	340	380	333	374	308	359	273	230	281	258
ASPHD2	0	0	0	0	2	0	0	0	0	0	0	1	0	0	0	0	0	0	0	0	0	0	0	0	0	0	0	0	0	0	2	0	0	1	0	0	0	0	0	0	2	0	0	0	0	0	0	0	0
ASPM	30	23	9	19	24	21	43	35	30	18	28	30	34	16	27	20	17	35	32	31	32	21	35	28	29	19	33	37	41	58	24	28	36	48	51	24	18	39	31	25	37	51	33	38	40	24	17	33	21
ASPN	0	0	0	0	0	0	0	0	0	0	0	0	0	0	0	0	0	0	0	0	0	0	0	0	0	0	0	0	0	0	3	0	0	0	0	0	0	0	0	0	0	0	7	0	0	0	0	0	0
ASPRV1	0	0	0	0	0	0	0	0	0	0	0	0	0	0	0	0	0	0	0	0	0	0	0	0	0	0	0	0	0	0	2	0	0	0	0	0	0	0	0	0	0	0	0	0	0	0	0	0	0
ASPSCR1	29	39	44	30	26	22	30	26	41	44	31	31	33	31	26	26	39	30	30	24	28	47	53	33	28	33	36	32	44	26	45	32	40	40	38	30	32	39	39	32	48	38	15	20	45	46	15	57	17
ASRGL1	194	198	129	158	146	176	203	192	205	201	209	153	250	213	141	182	139	187	201	172	208	188	187	184	184	151	250	216	263	214	283	233	237	201	253	228	124	293	165	184	224	211	236	259	186	261	149	234	159
ASS1	572	558	595	730	414	496	597	556	637	560	609	498	683	521	504	694	433	603	650	507	576	607	699	502	630	550	701	642	675	598	644	632	705	551	719	488	582	720	523	664	671	610	630	671	680	568	374	635	594
ASTE1	2	13	8	17	9	10	10	6	7	10	12	30	19	6	3	9	6	22	17	6	13	9	20	13	8	12	9	16	19	16	24	14	14	10	20	14	5	7	18	6	16	18	18	12	14	17	13	17	8
ASTN2	5	0	0	3	2	5	4	8	3	1	9	1	4	0	4	4	13	1	8	2	0	2	10	1	2	1	3	3	5	1	6	1	2	2	3	6	6	0	0	0	0	4	0	4	5	2	3	0	1
ASUN	8	11	10	15	20	5	10	20	20	24	24	7	9	15	13	20	12	13	16	26	18	6	18	12	22	8	19	22	22	13	17	12	24	14	17	9	8	30	16	18	16	11	18	18	27	17	11	20	15
ASXL1	1	5	4	7	2	4	11	6	2	13	1	12	1	2	1	7	2	5	1	8	11	16	14	7	12	4	12	8	8	4	11	20	8	5	18	14	3	8	4	8	8	9	5	22	7	3	3	15	5
ASXL2	9	15	18	30	16	9	30	24	21	14	23	14	21	19	16	25	18	20	17	13	20	19	23	12	15	17	19	19	21	17	31	16	21	26	41	19	17	19	25	19	31	10	25	7	17	16	16	25	18
ATAD1	23	21	13	44	13	22	23	20	35	17	25	21	23	24	19	32	17	31	32	24	12	18	24	27	32	22	24	29	26	23	29	25	32	21	48	22	17	28	30	14	27	24	20	24	38	22	16	12	28
ATAD2	593	595	526	622	421	598	603	480	598	663	543	514	728	486	463	605	400	729	650	573	613	527	707	543	672	516	633	695	793	650	762	652	660	679	782	562	501	673	524	797	750	603	707	753	592	693	436	732	579
ATAD2B	2	3	6	7	1	0	9	3	2	0	8	0	0	6	3	10	0	1	2	0	3	0	5	3	3	4	3	3	3	4	5	1	2	4	2	5	4	4	2	0	2	3	8	1	3	7	0	2	4
ATAD3A	2	1	1	4	2	1	7	1	3	6	3	0	1	7	1	5	0	0	1	1	5	3	6	0	5	2	4	8	4	5	3	7	1	4	9	2	1	3	4	3	7	3	2	6	4	3	0	1	3
ATAD3B	0	0	0	0	0	0	0	0	0	0	0	0	0	0	0	0	0	0	0	0	0	0	0	0	1	0	0	0	0	0	0	0	1	0	0	1	0	0	0	0	0	0	0	0	2	0	0	0	0
ATAD3C	0	0	0	3	0	0	0	3	0	0	0	0	0	0	1	0	0	0	0	0	0	0	0	2	0	0	0	0	1	0	1	1	1	0	1	0	0	0	0	0	2	0	0	2	4	0	0	5	0
ATAD5	60	36	31	56	27	40	41	40	36	49	32	50	62	35	34	71	31	46	32	27	43	43	49	40	41	42	36	46	71	59	49	39	52	39	64	39	56	39	39	38	58	49	42	49	43	44	58	48	29
ATAT1	5	11	8	19	12	17	11	7	17	13	23	7	20	15	7	12	1	24	11	13	11	22	15	13	11	20	1	24	13	43	11	18	24	16	36	26	17	7	8	12	5	38	22	7	24	10	10	26	14
ATE1	4	6	1	5	0	0	5	2	0	5	3	4	3	1	5	6	0	1	7	3	6	1	1	1	9	3	1	2	5	0	5	5	2	7	5	9	0	2	1	2	1	5	5	5	3	9	2	2	1
ATF1	14	21	8	35	13	15	18	9	25	23	46	13	26	18	9	25	21	15	26	23	13	16	27	25	17	12	19	24	26	56	27	21	28	26	24	18	24	20	27	16	31	47	27	14	28	18	16	25	19
ATF2	0	9	4	6	7	5	12	22	21	12	20	7	5	13	1	3	10	10	6	40	21	6	15	8	16	12	7	17	14	32	21	17	21	12	16	9	14	11	10	16	15	31	21	17	21	9	3	15	17
ATF3	38	15	9	5	6	0	22	6	8	7	15	17	11	14	10	7	8	15	17	5	23	17	17	13	18	18	7	17	14	13	22	19	11	15	30	11	11	16	4	22	13	17	21	16	18	8	0	22	10
ATF4	400	368	334	376	304	389	422	454	389	438	428	365	528	340	366	338	278	540	439	470	409	405	527	317	502	374	461	499	535	767	582	513	468	417	701	363	341	483	387	489	566	744	574	597	432	359	246	470	465
ATF5	136	290	99	138	110	279	154	238	229	233	267	213	237	317	121	118	115	356	162	295	235	271	274	146	434	141	170	420	240	454	408	381	420	269	543	355	116	174	204	454	219	374	414	321	397	243	87	404	128
ATF6	56	46	37	27	37	54	39	39	41	52	41	13	57	34	31	40	21	57	39	37	42	81	44	19	39	48	35	52	53	52	58	44	54	46	59	35	43	49	29	51	59	51	62	59	39	37	33	34	43
ATF6B	32	149	67	64	30	229	137	90	125	109	258	103	127	151	55	80	33	286	143	85	116	156	274	102	248	89	105	353	263	144	205	238	335	147	265	212	86	91	43	380	255	154	184	240	403	154	66	223	98
ATF7	22	35	31	38	20	63	39	24	51	22	49	26	30	59	23	28	14	44	44	33	43	47	86	11	50	25	43	66	43	47	62	49	81	43	105	26	22	31	25	57	54	40	74	57	87	35	37	32	28
ATF7IP	10	6	16	15	6	22	27	11	8	5	5	10	18	13	4	17	9	12	12	7	12	7	23	13	17	5	12	19	19	19	12	11	12	15	24	13	9	18	14	5	12	16	8	11	25	12	9	9	14
ATF7IP2	12	8	8	18	8	18	12	10	4	17	7	14	7	6	9	7	8	22	13	18	12	11	28	7	9	12	17	14	21	12	17	21	20	13	34	9	13	15	13	13	19	12	10	18	12	17	4	27	9
ATG10	80	40	45	60	67	71	50	47	62	49	65	50	56	45	85	73	54	42	52	62	60	41	76	42	55	39	71	56	70	51	79	54	52	56	87	50	48	74	59	44	70	40	62	55	54	57	54	67	71
ATG101	56	80	97	90	53	62	97	65	92	95	96	71	71	88	65	88	63	81	114	71	105	90	99	63	108	74	75	67	135	85	115	124	98	110	123	78	63	88	65	85	159	79	95	136	123	83	41	95	83
ATG12	179	194	139	150	119	158	230	137	141	153	189	170	203	160	163	168	156	168	166	125	176	177	189	147	171	131	191	196	237	178	201	160	195	171	229	114	131	201	152	226	237	179	210	139	200	160	138	179	183
ATG13	30	30	42	31	14	42	19	30	23	39	31	34	40	26	53	28	19	20	23	34	40	19	24	41	39	27	22	35	21	42	45	21	32	32	40	27	41	20	25	42	27	35	40	20	40	22	18	46	38
ATG14	13	22	13	21	16	16	29	21	26	15	17	25	23	7	10	20	23	30	20	26	36	16	17	27	23	13	27	24	22	25	24	24	19	26	13	6	12	25	25	11	27	22	25	6	13	9	28	36	26
ATG16L1	5	10	5	6	6	8	4	3	8	11	22	0	4	9	12	7	7	9	7	6	11	8	8	0	11	4	7	6	13	12	9	12	3	14	8	10	6	9	1	11	13	4	8	13	9	15	9	15	5
ATG16L2	7	13	10	10	4	17	23	9	10	7	32	13	13	6	9	22	5	16	22	9	17	6	17	25	21	10	21	14	18	23	13	25	38	14	43	24	6	11	6	14	26	20	7	25	33	20	8	29	12
ATG2A	0	19	0	1	0	17	3	14	28	12	15	8	11	16	0	0	7	10	2	25	20	11	5	9	34	5	0	25	20	28	57	37	28	25	26	34	0	0	0	15	36	34	79	23	18	26	1	20	5
ATG2B	1	0	0	0	0	0	0	0	0	0	1	0	0	1	0	1	0	0	0	0	0	0	0	0	3	0	0	1	0	0	0	0	0	0	0	0	0	1	4	0	0	0	0	0	0	0	0	0	0
ATG3	251	253	210	284	216	227	268	182	201	236	285	241	261	207	246	270	188	296	248	207	275	209	276	229	236	225	257	233	307	214	324	268	288	273	354	199	207	246	260	228	306	197	296	285	296	252	171	316	235
ATG4A	6	2	2	13	11	17	11	2	11	25	7	20	27	6	0	16	7	15	1	7	18	13	15	13	22	11	11	20	12	13	10	11	13	18	28	8	8	9	9	13	17	21	10	21	16	10	3	10	15
ATG4B	44	71	69	66	40	62	82	62	63	88	80	73	80	66	70	61	62	62	86	48	84	87	73	48	62	68	92	88	80	94	76	91	83	77	113	55	55	84	65	101	93	76	56	102	100	63	39	88	64
ATG4C	0	18	1	4	3	11	6	3	2	7	0	0	3	5	1	8	1	6	10	1	5	1	5	6	10	7	5	3	3	3	3	4	7	7	8	5	6	2	3	11	7	1	6	4	9	3	6	3	3
ATG4D	0	0	0	0	0	0	0	0	0	0	0	0	0	3	1	0	0	0	1	0	0	1	3	0	0	0	0	2	2	0	0	6	4	0	2	0	0	0	1	0	2	0	0	3	2	0	0	5	0
ATG5	165	154	138	174	106	141	154	114	130	168	127	166	176	100	127	180	81	185	169	128	187	109	162	173	153	121	180	146	164	137	209	172	182	136	207	127	132	159	168	169	146	113	168	160	217	134	118	150	157
ATG7	35	24	53	45	30	32	77	36	36	43	31	38	42	38	24	34	33	45	73	40	44	49	42	34	47	35	40	52	63	54	43	39	46	48	56	33	34	31	42	36	82	52	39	42	48	58	35	35	33
ATG9A	14	24	11	5	10	33	10	40	51	33	14	19	22	21	11	12	12	30	16	50	45	22	22	25	39	22	22	47	26	78	85	23	19	22	38	30	6	11	24	63	18	87	85	34	29	22	25	55	16
ATHL1	0	6	3	0	0	7	3	2	8	2	0	3	7	0	2	9	0	1	1	9	3	7	10	0	10	0	0	0	13	6	13	33	13	3	25	2	0	0	2	2	15	10	12	33	12	0	0	3	3
ATIC	189	188	182	230	147	187	204	158	173	166	205	169	227	154	159	183	120	218	217	146	174	242	255	194	206	149	184	213	336	214	260	216	218	190	228	171	169	215	158	225	306	190	243	211	252	206	139	224	133
ATL1	0	2	0	1	3	0	0	1	0	0	6	0	0	0	1	5	2	1	7	0	0	0	0	1	1	1	2	3	5	4	3	3	0	2	10	2	1	3	5	0	1	2	2	1	0	2	0	7	3
ATL2	7	4	2	15	12	5	6	3	5	7	12	15	5	3	8	0	10	7	14	4	11	8	9	17	11	7	11	15	5	9	7	13	9	3	18	6	9	15	7	9	2	4	10	12	10	4	4	9	6
ATL3	41	56	49	77	27	35	61	43	90	53	61	31	65	57	47	55	35	57	46	42	63	82	65	30	71	43	55	49	69	60	67	78	50	69	61	48	54	45	57	55	91	48	71	66	58	63	31	83	65
ATM	5	0	2	5	1	5	0	5	3	12	2	2	7	4	3	2	0	1	11	7	2	6	0	5	4	1	10	3	10	10	5	4	3	5	0	2	0	12	3	8	3	7	10	11	4	2	6	6	0
ATMIN	9	0	0	0	0	0	0	0	2	0	0	0	0	0	1	0	0	0	0	0	0	0	0	0	0	3	0	0	0	0	1	0	0	2	6	0	0	1	0	0	0	0	0	0	0	3	0	0	0
ATN1	1	2	2	7	0	2	0	6	2	11	3	2	0	2	2	4	2	4	1	3	5	7	5	1	2	6	4	6	4	4	6	27	4	4	12	0	2	2	0	4	0	4	7	45	12	0	1	0	5
ATOH8	0	0	0	0	1	0	0	0	0	0	0	0	0	1	0	0	0	0	0	0	0	2	0	0	0	0	0	0	0	0	0	0	0	0	1	0	0	0	0	0	0	0	0	1	0	0	0	0	0
ATOX1	639	633	541	730	487	528	663	536	607	769	685	660	759	644	595	632	463	773	715	516	609	626	819	581	745	544	745	707	831	696	808	779	786	720	921	616	512	764	591	782	851	617	752	866	777	677	441	829	615
ATP10D	10	3	4	0	0	0	1	5	0	2	9	1	0	2	6	4	1	0	0	10	3	1	1	2	0	2	2	0	1	5	1	8	3	3	2	0	4	2	1	0	5	5	6	6	0	0	4	2	6
ATP11A	0	0	0	0	0	0	1	0	0	0	0	0	0	0	0	0	0	0	0	0	0	1	0	0	0	0	0	0	0	0	0	0	1	0	0	0	0	0	0	0	0	0	0	0	0	0	0	0	0
ATP11B	0	0	1	0	3	2	0	1	0	0	0	0	0	6	0	0	0	0	0	6	0	0	0	0	0	0	0	0	0	0	3	0	0	1	0	0	0	4	0	0	0	2	2	0	0	2	3	0	0
ATP13A1	0	0	0	0	0	0	0	0	0	0	0	0	0	0	0	0	0	0	0	0	0	0	0	0	0	0	0	0	0	0	0	0	0	0	0	0	0	0	0	0	0	0	0	0	0	0	0	0	0
ATP13A2	0	2	0	0	0	0	2	0	0	0	0	0	0	0	0	0	0	0	0	3	2	0	0	0	0	0	0	0	0	1	0	0	0	0	0	0	0	0	0	0	0	0	0	0	0	0	0	0	0
ATP1A1	11	21	12	13	4	15	18	22	13	37	19	10	12	15	24	15	2	24	24	21	10	9	15	28	24	14	22	24	27	26	29	14	8	12	26	12	28	29	8	24	23	21	17	14	17	17	13	25	22
ATP1A3	0	1	0	0	0	0	0	8	1	1	4	0	1	0	0	3	0	3	0	0	1	0	0	3	0	0	1	0	1	5	0	0	2	0	1	0	3	0	0	0	0	0	2	1	0	0	0	1	0
ATP1B1	11	29	21	25	19	22	19	16	29	18	25	17	23	16	8	20	34	25	18	19	24	25	19	15	17	17	23	27	31	13	41	23	17	23	28	21	16	29	15	42	36	15	17	12	25	22	13	29	26
ATP1B3	170	208	192	177	148	162	234	192	139	227	187	165	217	145	153	234	151	183	222	173	203	186	251	146	206	168	192	184	258	198	224	227	213	234	251	205	145	214	181	230	254	178	218	194	205	219	143	235	179
ATP2A1	0	0	0	0	0	0	0	0	0	0	4	0	0	2	0	0	0	0	0	0	0	0	4	0	0	1	0	1	0	0	0	1	1	0	0	0	0	0	0	3	0	0	0	0	0	0	0	1	0
ATP2A2	0	0	0	1	0	0	0	1	1	1	1	0	0	0	0	2	4	0	0	1	1	0	1	0	1	0	0	0	2	4	0	1	1	1	0	0	1	0	1	2	1	0	1	1	0	0	0	3	0
ATP2A3	0	0	0	0	0	0	0	0	0	0	0	0	0	0	0	0	0	0	0	2	0	0	0	0	0	0	0	0	0	0	0	4	0	0	0	0	0	0	2	0	0	0	0	0	0	0	0	0	0
ATP2B1	0	0	0	0	0	0	0	0	0	1	0	0	0	0	0	0	0	0	0	0	0	0	0	0	2	1	0	0	0	0	0	1	2	0	4	0	0	0	0	0	0	0	0	0	0	2	0	0	1
ATP2B4	17	13	14	10	2	22	37	31	16	12	16	12	28	7	16	20	13	30	22	29	14	12	8	8	10	21	18	18	41	4	29	16	14	25	29	2	21	21	25	21	62	7	19	4	5	17	12	15	15
ATP2C1	0	8	4	0	1	2	4	3	4	1	4	3	4	0	9	4	0	0	0	1	4	0	7	6	3	2	3	2	5	3	4	3	5	0	3	2	1	3	7	3	5	3	7	4	1	0	2	2	1
ATP2C2	0	0	0	0	0	0	0	0	0	0	0	0	0	0	0	0	0	0	0	0	0	0	0	0	0	0	0	0	0	0	0	2	0	0	0	0	0	0	0	0	0	0	0	0	0	0	0	0	0
ATP5A1	1657	1673	1674	1924	1543	1793	1811	1418	1717	1920	2035	1601	2180	1565	1459	1834	1405	1953	2063	1505	1734	1836	2347	1533	2003	1540	2082	1848	2280	1783	2141	2138	2179	1833	2418	1531	1571	2064	1602	2004	2122	1753	1986	2289	2225	1971	1375	1978	1717
ATP5B	2288	2525	2212	3085	2113	2415	3066	1722	2391	2624	2874	2304	3137	2104	2257	3105	2137	2706	3245	1708	2334	2495	3037	2117	2827	2049	2980	2896	3604	2238	2894	2751	3086	2737	3356	2399	2047	3065	2466	2986	3650	2242	2687	2843	3038	2533	1935	2948	2256
ATP5C1	222	286	231	253	243	262	264	204	268	324	262	203	364	212	231	246	194	298	305	241	312	252	295	185	293	208	311	287	331	250	363	321	313	304	332	186	212	349	279	299	312	266	357	337	329	267	197	266	270
ATP5D	217	213	217	271	117	173	223	143	225	191	247	183	250	188	186	209	143	192	280	184	175	229	258	180	202	182	250	217	285	152	236	217	241	243	232	209	195	239	179	230	225	171	270	236	259	201	165	208	216
ATP5E	13899	14050	11166	14699	10656	13691	14950	10992	14016	15754	15284	12625	16663	12714	11211	14237	10818	15644	16653	11870	13892	14884	17546	11786	15958	11647	16549	16380	18539	14787	18349	16657	16847	15451	19723	12961	11188	16573	13553	17214	18254	14689	17476	17474	16731	14773	10549	16071	12277
ATP5F1	1422	1488	1475	1874	1249	1675	1728	1260	1505	1553	1861	1301	1920	1348	1380	1731	1234	1884	2005	1227	1351	1613	1986	1253	1675	1418	1822	1698	2081	1651	1834	1696	1975	1656	2130	1463	1262	1984	1473	1871	2053	1511	1740	1714	2054	1554	1214	1747	1659
ATP5G1	1063	1099	989	1195	949	1171	1226	918	1139	1282	1441	1218	1287	954	991	1245	925	1473	1443	915	1108	1194	1491	1080	1311	1029	1367	1370	1435	1086	1425	1303	1429	1369	1593	1082	948	1462	1022	1414	1456	1033	1383	1398	1481	1333	952	1358	1170
ATP5G2	3	0	0	0	0	0	0	0	4	0	2	1	3	1	0	3	0	1	0	0	0	0	0	3	1	0	2	1	0	0	1	0	0	1	1	0	0	4	0	0	0	0	0	0	0	1	0	0	0
ATP5G3	2374	2685	2111	2620	1869	2475	2483	1998	2296	3162	2975	2171	3003	2489	1946	2613	1974	2569	3061	2298	2389	3008	2986	2054	3013	2038	2959	3031	3518	2704	3291	3210	3149	2759	3752	2453	1991	2959	2499	3034	3423	2694	3192	3171	3119	2699	1924	2913	2234
ATP5H	882	881	794	1095	657	965	885	821	928	1143	954	868	1082	766	789	962	653	1225	984	883	998	989	1175	854	1033	795	1092	1170	1200	1032	1299	1375	1131	1056	1404	809	780	1081	896	1175	1215	974	1171	1544	1108	1046	693	1116	975
ATP5I	3774	3885	3350	4484	2923	3875	4017	3398	3709	4800	4590	3944	4436	3834	3392	4037	2946	4463	4667	3603	4052	4476	4930	3609	4684	3378	4841	4617	5278	4315	5211	4812	4949	4423	5755	3889	3263	4862	3731	4771	5222	4264	4673	5094	5089	4401	2884	4747	3827
ATP5J	1796	2165	1807	2103	1294	2132	2139	1974	1928	2337	2281	2302	2375	1895	1722	1979	1243	2419	2356	2134	2067	2241	2615	2260	2501	1822	2324	2426	2646	2564	2478	2479	2621	2848	3054	2011	1762	2485	1730	2616	2618	2516	2396	2661	2638	2760	1391	2561	1937
ATP5L	1921	1963	1635	2128	1550	1923	2056	1540	1837	2229	2211	1855	2348	1661	1570	1990	1546	2296	2405	1623	1884	2208	2479	1703	2266	1714	2253	2107	2544	2081	2548	2304	2494	2257	2724	1795	1620	2298	1788	2281	2599	1933	2428	2555	2518	2201	1449	2225	1916
ATP5L2	0	0	0	0	0	0	0	0	0	0	0	0	0	0	0	0	0	0	0	0	0	0	0	0	0	0	0	0	0	1	0	0	0	0	2	0	0	0	0	0	0	0	0	1	0	0	0	0	0
ATP5O	2993	3344	3044	3627	2907	3072	3453	2753	3114	3916	4027	2964	4006	2975	2720	3640	2788	3597	3986	2833	3215	3651	4294	2788	3695	2908	4016	3745	4460	3385	4172	3838	4120	3636	4547	2892	2871	4020	3208	4051	4556	3244	3961	4145	4118	3428	2707	3838	3087
ATP5S	70	68	52	72	27	66	67	45	54	61	64	70	54	37	54	42	59	74	59	59	54	84	92	68	68	48	53	73	61	78	100	75	64	77	87	55	38	73	56	66	62	71	100	69	61	86	47	83	78
ATP5SL	287	439	310	316	228	325	262	265	288	337	316	352	488	324	296	317	219	313	316	276	354	270	347	313	395	311	331	374	402	295	427	294	416	333	517	362	295	299	269	414	349	319	383	331	389	333	213	402	333
ATP6AP1	478	649	541	632	431	668	726	668	727	660	762	631	746	569	534	677	450	850	744	573	677	607	856	581	683	623	818	743	891	713	923	705	845	663	944	566	551	828	563	775	966	698	855	727	843	699	472	806	639
ATP6AP1L	0	0	0	0	0	0	0	0	4	0	0	7	5	0	1	3	0	0	1	0	0	0	3	0	0	2	0	4	2	2	1	3	1	2	1	0	0	0	0	0	3	4	3	6	4	2	0	0	0
ATP6AP2	120	122	112	183	90	127	149	101	115	159	172	121	186	123	98	135	121	126	128	87	158	129	161	154	130	140	162	163	167	136	151	129	190	124	201	101	112	146	121	181	169	162	131	156	165	138	105	138	118
ATP6V0A1	14	18	19	30	15	27	41	16	12	12	24	24	13	22	16	18	1	47	43	50	19	16	20	14	21	23	23	38	43	45	23	36	24	24	38	23	22	21	14	44	45	38	23	37	29	19	21	31	16
ATP6V0A2	0	2	0	0	0	0	0	2	0	2	0	0	1	0	0	0	0	1	0	0	0	0	1	1	0	0	2	0	4	0	2	0	0	0	0	0	1	0	0	0	4	0	0	1	0	0	0	0	1
ATP6V0B	3243	3594	3080	3770	2844	3309	3588	2778	3784	3932	3429	3349	4170	3177	2917	3450	2951	3961	4008	2779	3559	3533	4065	3333	3943	2919	4032	3645	4513	3413	4540	4231	3808	4204	4587	3080	2877	3886	3377	4007	4555	3385	4109	4865	3581	4224	2272	4334	3210
ATP6V0C	1400	1655	1295	1696	997	1675	1918	1265	1618	1199	1857	1690	1864	1343	1408	1671	1071	1874	2031	1375	1579	1327	1922	1465	1773	1401	1769	2012	2261	1657	2112	1393	2136	1590	2503	1436	1363	1923	1193	1995	2238	1574	1919	1584	2122	1667	1153	1782	1512
ATP6V0D1	261	287	245	353	256	235	337	255	422	305	350	413	442	267	255	313	265	337	312	294	405	260	334	376	300	260	377	357	401	395	540	362	399	387	442	248	243	355	323	401	359	365	473	399	423	421	204	410	309
ATP6V0D2	0	0	0	0	2	0	0	0	3	0	0	0	0	0	0	0	0	0	0	0	0	4	0	1	0	0	0	0	4	0	0	0	0	0	1	0	0	0	0	0	0	0	0	0	0	0	0	0	0
ATP6V0E1	557	623	475	570	517	562	676	481	490	665	711	639	707	530	481	568	473	729	754	548	407	633	771	591	672	511	700	758	809	587	595	741	669	676	825	575	539	667	504	863	744	579	581	735	683	676	453	665	549
ATP6V0E2	3	0	0	0	0	0	0	0	0	0	0	0	4	0	0	2	0	0	0	1	0	0	0	0	0	0	0	0	0	0	0	0	0	0	0	0	0	0	0	0	0	0	0	0	0	0	0	0	0
ATP6V1A	8	10	9	7	5	13	21	14	23	20	7	21	10	11	21	10	3	18	24	5	18	25	8	10	13	8	8	20	20	20	31	22	10	14	11	9	12	10	21	15	26	12	30	20	8	15	15	20	16
ATP6V1B2	266	313	174	275	211	324	229	197	305	229	259	241	322	238	173	244	203	382	240	228	257	284	300	261	329	233	299	357	300	270	341	236	300	281	382	233	226	317	243	376	322	233	285	302	303	274	209	333	255
ATP6V1C1	17	14	28	19	19	26	44	26	38	21	17	26	20	16	19	20	26	39	27	30	32	22	22	28	13	20	32	36	34	22	40	20	30	28	23	3	30	32	20	36	32	15	30	35	32	37	18	38	26
ATP6V1C2	0	0	0	0	0	0	0	0	0	0	0	0	0	0	0	2	0	1	0	0	0	0	1	4	2	0	1	3	0	2	2	1	3	2	2	0	0	1	2	2	2	0	0	1	5	5	0	0	4
ATP6V1D	29	42	17	49	20	42	26	40	40	72	42	30	40	28	35	45	43	71	36	15	25	51	45	26	43	34	39	41	52	37	45	62	43	41	68	27	35	42	36	43	41	32	53	43	55	44	43	29	41
ATP6V1E1	215	326	228	275	211	285	347	269	291	291	332	296	399	251	219	256	194	371	410	295	282	286	300	256	342	264	333	369	446	304	362	328	361	322	434	270	259	343	267	359	457	306	328	379	351	306	209	374	294
ATP6V1E2	0	0	0	0	0	0	0	1	0	0	2	0	0	0	0	0	0	1	0	0	0	0	0	0	0	0	0	0	0	0	0	1	0	1	0	0	0	0	0	0	0	0	0	3	0	3	0	0	0
ATP6V1F	1694	1710	1516	2033	1508	1789	1903	1445	1574	1968	1997	1625	2056	1488	1522	2053	1468	2036	2116	1416	1582	1703	2177	1661	1953	1605	2094	2009	2257	1666	1982	1878	2208	1889	2325	1543	1507	2026	1706	2218	2276	1717	1851	2086	2133	1865	1482	2020	1481
ATP6V1G1	795	871	693	943	769	817	920	724	832	978	930	863	980	723	711	776	764	1002	1080	809	909	853	1043	798	955	720	1010	1018	1033	953	1028	933	1142	1000	1138	780	688	1092	837	1070	1011	837	936	1012	1170	1024	624	978	781
ATP6V1G2	0	0	0	0	0	0	0	0	0	0	0	0	1	0	0	0	0	0	0	0	0	0	0	0	0	2	1	0	0	0	5	1	0	1	0	0	0	1	0	0	0	0	2	3	0	4	0	0	0
ATP6V1H	69	41	55	51	51	37	52	49	44	78	66	32	83	38	47	54	42	46	69	51	50	60	60	39	73	57	61	67	58	35	74	48	57	52	68	40	27	41	48	70	70	45	64	79	85	58	39	78	45
ATP7A	0	2	0	0	0	0	0	0	0	2	0	2	4	0	0	2	0	0	0	0	0	0	0	0	0	0	1	0	0	3	0	0	1	0	3	4	0	0	0	1	0	3	0	1	0	0	0	0	0
ATP8A1	0	0	0	0	0	0	0	0	0	0	0	0	0	0	0	0	0	0	0	0	0	0	0	0	0	0	0	0	0	0	0	0	0	0	0	0	0	1	0	0	0	0	0	0	0	0	0	1	0
ATP8B1	5	0	0	0	0	0	0	3	0	0	1	0	0	0	0	0	0	1	0	0	0	0	0	0	1	0	0	0	0	0	0	0	0	0	0	0	0	0	1	0	0	0	0	0	0	0	0	0	0
ATP8B2	0	0	1	0	0	0	0	0	0	0	0	0	0	0	0	0	0	0	0	0	0	0	0	0	0	0	0	0	0	0	0	0	0	0	0	0	0	0	0	0	0	0	0	0	0	0	0	0	0
ATP8B3	17	13	13	16	10	15	40	21	15	21	13	10	33	22	24	26	12	15	32	19	17	23	16	13	15	13	12	14	33	8	9	14	12	8	17	9	14	11	9	17	25	15	10	13	13	13	19	19	32
ATP8B4	0	4	0	2	3	3	7	0	3	2	10	1	0	23	0	5	0	0	0	5	0	0	0	5	3	4	2	0	2	8	2	2	3	7	9	3	3	4	5	5	2	2	1	3	3	1	4	6	0
ATP9A	0	0	0	0	0	0	0	0	0	0	0	0	0	3	0	0	0	0	0	0	0	0	0	0	0	0	0	2	0	0	1	1	0	0	0	1	0	0	0	0	0	0	0	0	0	0	0	2	0
ATP9B	3	7	3	5	14	9	5	9	10	8	8	7	5	3	4	1	1	22	17	5	5	11	7	15	9	6	12	9	22	8	10	9	9	5	26	11	12	6	4	1	8	19	19	6	5	0	7	5	5
ATPAF1	0	0	0	0	0	0	5	1	0	5	3	0	0	0	0	0	0	0	0	3	0	17	2	0	2	0	0	0	16	1	0	24	0	0	23	1	0	1	0	0	8	0	0	19	0	0	0	0	0
ATPAF2	17	17	30	32	26	18	25	26	25	20	33	32	27	31	28	19	20	20	26	22	38	16	28	38	25	10	20	44	26	57	42	25	36	22	48	21	18	32	44	35	21	44	27	33	24	13	26	27	21
ATPIF1	922	1073	946	1214	833	914	1180	740	1040	998	1208	1848	1274	936	808	973	817	1285	1237	880	1034	1098	1085	1795	1135	899	1215	1208	1345	976	1338	1225	1236	1473	1464	991	835	1257	916	1274	1354	1010	1307	1297	1186	1475	724	1301	960
ATR	2	0	6	4	2	7	8	3	1	4	9	4	2	6	8	5	0	0	4	5	8	2	1	5	2	3	0	6	9	5	7	1	8	5	5	0	2	2	3	5	7	0	3	1	2	6	4	2	4
ATRAID	821	974	821	1126	729	933	1083	669	944	984	1084	978	1052	901	874	964	663	1168	1044	785	880	948	1279	934	986	832	1155	1095	1269	948	1122	996	1224	1118	1201	863	747	1126	912	1092	1323	1051	1027	1110	1178	1127	705	1073	899
ATRIP	0	7	0	0	3	0	4	0	0	0	3	0	1	3	0	2	1	3	2	1	0	3	5	1	2	2	2	1	4	0	3	3	1	2	0	0	0	4	1	1	5	3	7	5	0	0	3	1	1
ATRN	0	0	0	0	0	0	0	0	0	0	0	0	0	0	0	0	0	0	0	0	0	0	0	1	1	0	0	1	0	1	0	1	0	0	0	0	0	0	0	0	0	1	0	2	0	0	0	2	0
ATRX	52	49	48	76	52	52	60	70	77	87	47	51	101	54	52	67	58	46	64	65	64	102	36	36	73	46	49	79	84	76	67	103	62	85	103	50	43	67	64	73	49	80	70	96	66	95	56	61	65
ATXN1	0	8	0	0	0	4	1	12	8	3	0	8	5	0	4	3	4	3	5	12	0	6	2	3	4	1	2	10	8	4	2	7	2	6	2	2	1	0	6	8	5	8	6	7	3	2	1	8	7
ATXN10	368	472	300	501	301	393	408	332	406	367	404	373	443	376	335	429	308	404	537	362	395	371	432	354	412	286	445	447	532	364	539	459	471	445	567	340	319	472	365	475	519	404	409	400	500	445	343	458	364
ATXN1L	2	2	3	2	0	3	5	0	3	10	1	6	2	12	0	6	0	5	1	1	11	0	1	2	9	1	6	9	1	0	3	8	3	3	6	4	1	5	1	14	3	4	5	2	2	6	3	8	2
ATXN2	0	0	0	0	0	0	0	0	0	0	0	0	2	0	0	0	0	1	0	0	0	0	0	0	0	0	0	0	2	0	0	0	0	0	0	0	0	0	0	0	0	0	0	0	0	0	0	0	0
ATXN2L	0	7	0	0	0	3	0	18	11	12	6	10	8	7	1	0	0	5	2	27	10	17	2	5	19	0	8	10	6	37	37	30	15	15	38	14	2	5	9	7	13	23	27	22	13	3	0	16	4
ATXN3	16	8	8	9	12	41	18	8	14	20	3	13	10	12	2	20	2	32	18	30	18	6	14	18	21	8	14	21	19	22	25	26	14	20	13	15	15	29	10	26	17	20	18	28	9	19	8	13	13
ATXN7	0	1	0	0	0	1	0	1	0	2	0	3	0	0	1	0	2	1	1	3	2	0	0	0	2	2	1	0	0	5	0	1	0	4	13	0	1	0	0	0	0	7	0	0	0	2	0	0	0
ATXN7L1	6	5	19	10	14	10	21	4	23	4	13	13	15	17	14	9	9	17	6	14	12	6	18	13	20	11	13	17	21	14	16	10	16	13	25	17	9	16	8	24	22	12	13	13	15	7	4	28	7
ATXN7L2	0	7	0	0	0	0	4	14	6	4	15	0	5	4	0	2	0	7	3	16	5	7	12	0	12	2	1	27	15	11	2	8	7	3	16	10	3	3	3	25	4	15	9	4	6	3	8	9	2
ATXN7L3	0	0	2	0	0	0	0	1	0	1	0	2	2	4	0	1	2	0	0	0	0	0	1	5	1	0	2	1	2	1	5	2	0	0	1	5	0	4	1	2	4	1	0	1	3	0	0	0	1
ATXN7L3B	49	62	45	77	69	65	71	118	88	84	32	72	114	66	51	81	70	52	81	125	59	40	59	74	79	45	89	80	124	145	103	76	100	93	154	70	37	92	66	101	95	133	95	92	62	105	61	83	70
AUH	6	4	7	4	6	2	6	5	2	8	6	3	5	5	2	14	8	8	8	0	0	2	8	0	3	3	15	6	12	6	9	6	3	0	9	1	0	25	7	9	7	7	0	3	3	0	7	3	8
AUNIP	22	32	26	39	40	24	30	45	29	43	37	40	35	47	20	36	40	34	33	14	32	40	51	32	36	36	49	30	45	28	46	30	32	39	45	27	45	51	22	42	44	33	28	31	44	30	31	44	34
AUP1	664	697	593	789	539	606	774	582	751	876	842	699	921	553	659	723	497	850	824	628	745	757	912	603	856	662	786	766	926	714	896	851	845	777	973	756	661	746	681	845	898	649	878	855	904	719	546	767	714
AURKA	417	469	409	415	316	491	589	427	520	487	457	388	527	347	339	479	326	630	532	446	527	484	597	433	526	434	521	574	620	598	637	554	604	602	789	417	415	588	440	626	587	627	549	560	563	537	322	554	457
AURKAIP1	984	1104	921	1089	673	984	1071	890	1001	1152	1162	918	1191	996	877	1081	743	1092	1152	938	988	1049	1276	956	1170	882	1187	1139	1345	1063	1286	1216	1331	1157	1354	935	831	1229	994	1241	1410	1067	1186	1196	1315	1170	810	1175	1015
AURKB	83	105	89	110	100	110	105	69	101	112	80	76	101	92	100	82	71	132	123	106	85	101	113	73	117	92	106	113	130	97	128	135	93	100	137	84	89	122	101	98	118	82	138	140	87	118	48	124	82
AURKC	0	0	0	0	0	0	0	0	0	0	0	0	0	0	0	0	0	0	0	0	0	0	0	0	0	0	0	0	1	0	2	1	0	0	5	0	0	0	0	0	2	0	0	2	0	3	0	0	0
AVL9	10	7	6	21	12	20	18	9	7	9	13	21	17	4	11	20	9	8	18	9	20	5	20	11	14	4	18	10	17	11	16	13	13	22	6	14	8	18	8	16	18	18	7	20	19	12	15	20	11
AVPI1	3	6	4	24	4	3	7	1	6	0	3	4	2	2	6	4	5	10	9	0	4	5	10	10	3	4	7	3	9	5	3	7	12	7	1	5	0	8	4	6	7	5	5	9	6	16	7	1	7
AVPR1B	0	0	0	0	0	0	0	0	0	0	0	0	0	3	0	0	0	0	0	0	0	0	0	0	0	0	0	0	0	0	0	0	0	0	0	0	0	0	0	0	0	0	0	0	0	0	0	0	0
AVPR2	0	0	0	0	0	0	0	0	0	0	0	0	0	0	0	3	0	0	0	0	0	0	0	0	0	0	0	0	0	0	0	0	0	0	3	0	0	0	0	0	0	0	0	0	0	0	0	0	0
AXDND1	0	0	0	0	0	0	0	0	0	0	0	0	0	0	0	0	0	0	0	0	0	0	0	0	0	0	0	0	0	0	0	0	1	0	0	0	0	0	0	0	0	0	0	0	3	0	0	0	0
AXIN1	0	0	0	0	0	0	1	0	0	0	2	0	1	0	0	0	0	1	1	2	0	0	0	1	0	0	1	0	0	0	0	0	2	0	0	0	0	3	0	0	2	0	0	1	0	0	1	0	0
AXIN2	0	0	0	0	0	0	0	0	0	0	0	3	0	0	0	0	0	0	3	0	0	0	0	0	0	0	0	0	0	0	0	0	0	0	0	0	0	0	0	0	0	0	0	0	0	0	0	0	0
AXL	1	16	2	2	4	18	9	32	8	13	29	5	10	11	2	1	2	7	21	29	10	24	33	9	19	9	16	16	36	62	16	39	62	9	39	14	7	32	14	29	32	49	17	34	37	9	11	32	0
AZI2	35	46	55	41	21	60	41	41	24	57	29	19	28	37	39	50	44	39	46	29	41	52	43	35	41	40	48	47	60	42	60	41	64	31	50	34	35	57	49	48	54	38	45	54	66	28	16	55	33
AZIN1	26	28	31	33	23	16	31	22	40	38	42	20	48	25	22	22	21	45	30	17	48	25	53	20	31	17	42	49	33	39	56	48	36	42	32	31	14	48	11	54	47	39	59	40	41	46	25	33	60
AZIN2	0	2	0	3	0	0	0	0	0	0	0	0	0	0	2	0	0	0	3	1	0	1	0	0	1	0	0	4	0	0	1	0	1	2	0	0	0	0	2	8	4	0	3	0	0	4	1	4	0
AZU1	36714	38508	22314	37005	27620	42583	40812	31789	39001	35137	38924	32016	43582	35791	22240	36296	28691	50393	44699	34938	41348	34769	41489	31399	46265	26709	45581	52293	53870	41798	51973	42410	48293	42552	55568	37856	25469	45148	36465	54770	53119	40399	48756	45038	47073	40527	29407	44926	25548
B2M	4510	4614	3507	4906	3646	4588	4910	3879	4328	4942	5199	4129	5319	4196	3376	4914	3568	5549	5740	4046	4455	4508	5826	3867	5201	3398	5721	5822	6231	4885	5715	5322	5903	5355	6547	4427	3213	5777	4524	6152	6042	4825	5253	5541	5765	5194	3834	5300	3597
B3GALNT1	10	4	4	8	0	10	5	5	3	7	12	15	2	4	6	4	12	7	12	5	1	4	9	4	5	5	12	13	11	4	10	6	17	6	9	10	5	7	15	10	11	7	9	6	10	3	5	10	2
B3GALNT2	2	6	2	10	4	8	13	8	11	2	8	10	6	6	11	0	6	6	13	5	10	15	5	3	9	13	9	11	8	4	5	8	10	5	12	13	6	16	7	9	2	1	7	12	8	4	4	5	11
B3GALT4	8	12	5	7	5	10	8	5	12	2	9	8	11	4	9	8	8	5	10	5	5	13	8	6	7	12	7	8	0	8	7	12	5	12	16	13	7	7	2	2	1	0	8	10	13	14	5	5	10
B3GALT6	0	0	0	0	0	0	0	0	0	0	0	0	0	0	0	0	0	0	0	0	0	0	0	0	0	1	0	0	0	0	0	0	0	1	0	0	0	0	0	0	0	0	0	0	1	0	0	0	0
B3GAT3	114	133	125	139	142	138	161	129	139	165	230	117	174	135	134	151	132	170	153	128	146	136	205	114	170	147	170	182	161	159	193	160	181	135	209	130	130	154	154	189	193	130	168	155	200	151	132	185	125
B3GLCT	0	0	0	0	0	1	0	4	1	0	5	3	1	3	1	0	0	2	0	0	0	2	0	0	0	0	0	0	1	0	0	0	4	0	0	0	0	0	2	0	1	0	0	4	2	0	0	0	5
B3GNT2	1	1	5	1	0	6	3	6	3	8	12	8	4	9	4	6	2	2	9	9	0	11	2	2	4	6	8	7	7	6	3	13	4	2	13	4	4	13	0	7	4	3	3	13	4	2	6	4	6
B3GNT3	0	0	0	0	0	0	0	0	0	0	0	0	0	0	0	0	0	0	0	0	0	0	0	0	0	1	0	0	0	0	0	0	0	0	0	0	1	0	0	0	0	0	0	0	0	0	0	0	0
B3GNT4	0	0	0	0	0	0	0	0	0	0	0	0	0	0	0	0	0	0	0	1	0	0	0	0	0	0	0	0	0	0	0	0	0	0	0	0	0	0	0	0	0	0	0	0	0	0	0	0	0
B3GNT5	1	0	0	0	0	0	0	0	1	0	0	0	0	1	0	0	0	0	0	1	0	3	0	0	0	0	2	2	0	0	0	0	1	0	0	0	0	0	0	0	0	0	0	0	8	0	0	0	1
B3GNT6	0	0	0	0	0	0	0	0	0	1	0	0	0	0	0	0	0	0	0	0	0	0	0	0	0	0	0	0	0	0	0	0	0	0	0	0	0	0	0	0	0	0	0	0	0	0	0	0	0
B3GNT7	4	9	4	7	3	12	12	10	12	15	9	11	6	11	2	4	1	15	10	12	7	31	14	14	21	4	18	32	32	22	18	29	16	11	26	11	6	17	3	39	29	24	17	31	15	18	6	17	3
B3GNT8	62	68	78	72	52	40	54	48	78	48	73	40	53	45	63	57	50	57	89	42	46	66	82	69	59	59	68	54	70	52	61	45	83	72	50	45	60	67	59	73	75	55	52	52	87	67	43	85	41
B3GNT9	0	0	0	0	0	0	0	0	0	0	0	0	0	0	0	0	0	0	0	0	0	0	0	0	0	0	0	0	0	0	0	0	0	0	0	0	0	0	0	0	0	0	0	0	0	0	0	0	0
B3GNTL1	5	4	1	2	3	2	5	0	5	4	4	2	10	0	3	8	2	2	2	2	0	1	4	1	2	2	0	10	7	2	2	2	1	3	2	3	3	2	6	3	0	2	0	2	5	2	1	2	4
B4GALNT1	4	5	7	6	2	23	7	8	2	10	29	8	12	7	4	9	8	9	5	18	9	18	21	2	9	16	16	18	7	35	4	9	23	11	29	15	6	5	6	24	12	27	5	8	19	20	11	12	10
B4GALT1	209	261	163	249	197	186	262	201	225	264	327	177	296	203	200	247	169	240	267	265	217	233	296	194	249	221	298	259	286	303	300	268	314	240	325	225	211	274	202	299	313	228	301	315	322	221	189	285	273
B4GALT2	1	11	0	10	3	5	4	2	3	9	5	3	2	7	3	11	0	10	2	7	10	1	0	7	11	1	9	5	5	7	9	1	5	5	9	9	2	9	6	0	2	2	9	15	4	9	5	9	8
B4GALT3	388	395	368	425	304	425	462	259	391	373	392	376	494	418	338	354	299	443	454	276	398	366	503	357	424	348	442	446	457	411	530	399	486	439	518	371	332	392	377	501	505	389	506	430	505	373	278	500	363
B4GALT4	7	21	12	5	8	8	10	8	7	13	14	9	14	13	10	11	5	17	20	3	4	11	15	10	19	9	9	20	12	9	9	11	12	15	7	17	7	11	8	17	17	24	1	14	16	12	4	8	14
B4GALT5	0	0	0	0	0	0	2	0	0	0	0	3	0	0	0	0	0	0	0	0	0	0	0	0	0	0	0	2	2	0	0	0	0	2	0	0	0	0	0	0	0	0	1	0	0	0	4	0	0
B4GALT6	0	0	0	0	0	0	1	0	0	0	0	0	3	0	0	0	0	0	0	0	1	0	0	0	0	0	0	0	0	0	0	0	0	0	0	0	0	0	0	0	0	0	0	0	0	0	0	0	0
B4GALT7	58	62	91	72	50	82	104	45	110	88	79	61	70	51	59	81	69	102	71	55	151	63	102	67	75	67	78	122	107	85	192	74	74	57	122	80	61	71	68	106	94	94	156	105	60	76	50	90	67
B4GAT1	11	18	9	18	5	6	15	9	5	18	9	9	19	14	10	18	8	9	16	11	7	9	8	15	17	3	15	16	18	20	11	14	15	17	19	10	7	8	10	24	19	9	9	20	17	17	0	7	12
B9D1	21	20	19	12	11	20	23	16	19	9	26	25	29	28	14	17	17	21	19	14	17	10	17	24	25	10	21	28	20	24	18	17	27	22	18	20	3	26	19	32	20	19	21	22	34	20	13	22	19
B9D2	46	42	50	62	41	62	61	37	30	66	59	30	56	49	32	32	49	43	68	54	42	71	69	43	64	44	63	50	64	57	59	64	48	69	77	36	44	59	44	65	68	35	63	94	63	43	38	57	37
BAALC	0	1	0	1	3	0	0	0	7	0	0	3	0	0	0	1	0	0	3	1	0	1	0	0	0	0	0	0	2	0	0	0	1	0	0	0	0	0	1	0	3	0	0	0	0	0	0	1	2
BABAM1	445	418	461	505	325	448	563	288	508	457	535	448	563	444	374	448	385	538	534	380	543	429	498	444	533	377	557	544	636	453	638	554	536	461	594	410	378	575	444	548	630	431	566	582	582	507	326	574	351
BACE1	2	0	0	0	0	3	1	2	4	3	1	0	0	0	0	1	0	8	2	3	3	6	0	1	10	1	0	9	0	5	7	7	1	0	2	4	1	0	4	6	0	6	9	3	4	0	0	1	0
BACH1	5	14	4	0	0	9	7	16	5	10	16	5	4	11	11	7	9	6	0	3	7	11	15	9	5	6	8	10	15	11	19	13	11	4	23	2	12	11	4	13	17	11	6	11	6	5	3	4	17
BACH2	0	0	0	0	0	0	0	0	0	0	0	0	0	0	0	0	0	0	0	0	0	0	0	0	0	2	0	0	0	0	0	0	0	0	0	0	0	0	0	0	0	0	0	0	0	0	0	2	0
BAD	290	413	363	397	279	421	437	312	424	347	452	353	421	332	359	391	322	455	448	327	423	373	474	316	466	318	477	442	471	445	491	444	472	427	542	387	326	514	346	463	448	437	457	481	439	423	282	412	369
BAG1	31	41	27	33	30	37	71	39	35	64	41	30	35	33	42	40	22	64	73	41	26	43	57	25	56	40	46	34	70	53	61	52	47	52	60	36	43	43	38	31	73	55	40	73	64	44	36	55	32
BAG2	50	32	40	42	61	38	40	43	44	38	56	46	34	22	38	33	43	78	34	37	39	48	71	57	41	37	51	39	49	34	58	51	52	52	57	38	43	53	34	38	28	30	57	59	52	64	46	54	47
BAG3	2	0	3	1	3	7	0	3	3	3	0	3	0	3	2	2	4	0	1	2	5	0	4	2	3	1	6	6	0	10	13	0	1	2	8	2	0	3	0	6	1	11	16	0	5	0	6	0	0
BAG4	33	46	8	30	22	37	19	45	22	34	15	14	25	22	26	28	25	38	34	51	38	17	27	16	46	23	35	54	31	55	40	44	38	28	116	35	23	29	23	37	24	55	30	43	23	33	21	34	26
BAG5	37	46	40	29	29	28	31	39	36	36	25	23	22	19	12	62	19	27	51	32	49	16	52	49	37	32	37	37	39	42	38	37	43	38	39	29	21	41	33	48	33	41	37	40	43	42	29	28	30
BAG6	45	141	35	176	38	100	49	237	79	224	281	46	124	150	41	249	33	103	76	288	95	192	227	31	195	69	407	175	105	534	149	399	430	62	273	236	61	400	93	163	114	460	96	449	363	65	35	191	60
BAHCC1	0	0	0	0	0	0	0	0	0	0	0	0	0	0	0	0	0	0	0	0	0	0	0	0	1	0	0	0	0	0	0	0	0	0	0	0	0	0	0	0	0	0	0	0	0	0	0	0	0
BAHD1	0	6	0	0	0	0	0	10	1	0	0	0	1	2	2	0	0	4	0	3	0	0	3	2	0	1	0	2	0	7	0	7	8	2	5	0	0	0	0	2	0	8	1	4	15	4	0	4	0
BAIAP2	34	85	33	56	34	51	47	61	42	46	61	19	71	52	30	44	23	41	48	66	52	49	78	44	49	45	45	67	76	77	51	52	67	80	83	39	37	51	48	56	111	62	42	48	70	70	41	52	41
BAIAP2L1	0	0	0	0	0	0	0	0	0	0	0	0	0	0	1	0	0	1	1	0	0	0	0	0	0	0	0	0	0	1	0	0	1	0	0	0	0	0	0	0	0	1	1	0	0	2	0	0	0
BAIAP3	0	0	0	0	0	0	0	0	0	1	0	0	0	0	0	0	0	0	0	0	0	0	0	0	0	0	0	0	0	0	0	0	0	0	0	0	0	0	0	0	0	0	0	0	0	0	0	0	0
BAK1	63	71	53	80	50	84	71	36	59	84	79	56	84	65	51	64	44	103	83	82	54	48	76	55	98	72	54	83	86	61	66	73	87	66	82	70	63	91	72	90	62	75	74	77	76	53	58	58	62
BAMBI	0	0	0	0	0	0	0	0	0	0	0	0	0	0	0	0	0	0	0	0	3	0	0	0	0	0	0	0	0	0	0	0	0	0	0	0	0	0	0	0	0	0	0	0	0	0	0	0	0
BANF1	851	1126	754	908	718	1362	1139	1029	1318	1080	1412	882	1463	1011	804	940	699	1639	1130	1013	1348	980	1487	893	1450	942	1111	1695	1531	1414	1854	1284	1612	1269	1823	1148	841	1183	1032	1816	1271	1420	1696	1476	1681	1223	717	1416	950
BANK1	18	17	23	22	2	14	15	8	20	20	6	15	22	7	24	12	17	20	20	22	10	17	8	10	17	11	17	12	22	27	27	25	10	15	9	12	12	21	13	16	27	33	31	10	13	21	20	20	23
BANP	13	30	15	13	20	27	25	10	25	40	31	20	30	14	12	37	12	33	31	16	21	26	37	18	30	26	26	40	35	22	32	30	37	25	42	11	21	30	20	37	32	24	37	36	35	35	11	34	16
BAP1	3	3	0	0	3	4	3	1	0	8	1	0	1	2	0	5	1	7	0	3	2	0	4	0	2	4	0	5	0	2	2	8	2	4	3	4	1	2	0	0	1	2	4	9	6	3	0	4	0
BARD1	72	83	54	87	43	71	84	89	80	74	75	62	118	81	67	64	50	80	100	65	59	64	85	67	71	73	80	101	114	74	95	93	74	86	129	69	96	64	46	104	114	57	97	91	91	63	77	88	72
BARX1	1	2	0	0	1	0	0	3	0	1	1	0	0	0	0	0	1	0	4	1	0	0	0	3	0	1	3	0	1	3	1	2	0	1	1	0	1	1	0	1	3	4	0	2	2	0	0	0	1
BASP1	11	18	20	27	16	25	22	22	33	22	18	28	29	14	10	34	12	18	25	11	27	30	32	33	23	28	39	27	29	24	33	24	23	22	41	13	13	28	16	58	27	20	36	22	41	10	18	23	26
BATF	200	177	200	194	131	196	269	188	235	269	228	232	252	176	212	227	153	225	247	216	216	226	252	204	271	163	242	249	300	219	273	265	257	284	321	243	187	231	221	257	274	215	262	288	238	238	130	264	234
BATF2	5	8	8	4	0	0	6	9	12	2	4	4	11	13	0	8	2	8	4	0	12	1	0	7	11	3	3	2	3	8	11	7	11	16	16	6	4	1	3	1	9	3	15	4	12	15	3	5	6
BATF3	12	17	14	10	8	27	25	26	23	40	14	16	19	16	24	30	12	19	15	19	17	24	31	13	19	21	12	17	41	24	35	22	25	24	27	15	15	27	15	26	28	17	31	24	38	18	4	17	21
BAX	123	133	103	168	87	118	146	103	133	152	140	135	134	121	116	143	116	158	161	114	135	113	143	129	145	117	147	137	190	142	180	155	126	151	183	127	127	176	116	124	163	132	179	144	134	155	98	132	140
BAZ1A	54	88	46	78	82	122	96	127	82	105	41	98	83	73	63	83	63	132	150	94	86	93	91	82	84	72	64	165	180	186	87	160	84	105	232	82	51	71	104	152	130	158	70	159	88	105	67	110	74
BAZ1B	23	19	11	32	12	18	12	15	4	5	16	28	8	21	15	19	15	24	19	9	12	27	17	13	13	12	19	16	21	21	17	18	17	14	12	13	13	17	16	13	14	21	26	23	22	22	18	31	13
BAZ2A	6	15	14	10	5	5	6	16	9	17	18	6	9	16	10	10	7	13	10	16	12	11	22	2	12	18	10	12	14	10	24	18	33	4	49	12	11	15	3	10	16	6	12	15	30	12	8	13	8
BAZ2B	7	0	14	2	0	4	7	4	11	4	11	0	9	2	6	0	2	0	9	4	8	9	18	1	13	6	5	3	4	1	6	14	8	6	10	6	4	4	8	9	9	6	7	9	4	12	8	5	1
BBC3	0	0	0	0	0	0	0	0	0	0	2	0	0	0	0	0	0	0	0	0	0	0	0	0	1	0	0	0	0	0	0	0	0	0	0	0	0	0	0	0	0	0	0	0	0	0	0	0	0
BBIP1	13	21	28	21	14	9	25	6	12	9	24	28	32	21	13	6	10	10	23	8	26	13	23	30	18	12	28	18	28	16	18	20	31	10	22	6	19	28	31	20	26	16	15	17	22	13	6	17	20
BBOX1	0	0	0	0	0	0	0	0	0	0	0	0	0	0	0	0	0	0	0	0	0	0	0	0	0	0	0	0	0	0	0	0	0	0	0	0	0	0	0	0	0	0	0	0	1	0	0	0	0
BBS1	14	12	10	18	10	25	13	11	5	27	33	11	16	17	10	10	23	29	15	23	17	12	13	3	18	14	15	23	23	30	14	24	23	7	14	19	21	19	21	28	28	18	10	20	13	5	4	8	5
BBS10	0	0	0	0	0	0	0	0	0	8	1	0	0	0	1	0	1	0	1	0	0	3	5	0	0	0	0	0	1	1	1	0	0	0	0	0	3	0	0	0	0	3	0	0	0	0	0	1	0
BBS12	0	0	0	1	2	0	6	0	1	6	1	0	4	2	0	0	2	0	2	2	2	3	2	1	3	2	2	5	1	0	0	1	1	1	3	2	0	3	0	5	2	5	3	1	6	0	0	1	6
BBS2	8	12	8	17	1	5	12	4	11	7	13	11	15	5	5	12	5	7	22	15	8	7	14	5	20	8	6	3	25	15	18	20	21	11	27	12	12	6	3	15	23	24	24	10	10	7	1	27	17
BBS4	15	9	9	20	1	10	9	12	30	21	20	16	22	11	16	20	13	15	6	26	13	16	13	6	18	21	24	21	19	16	15	9	18	12	25	12	14	27	16	12	20	19	18	12	18	10	13	17	18
BBS5	0	0	4	0	0	7	0	2	0	0	0	0	0	0	0	2	0	1	1	2	0	0	0	0	1	1	0	3	2	1	1	0	0	6	3	3	0	2	3	5	3	4	0	1	0	0	1	0	2
BBS7	43	51	45	36	31	19	60	35	59	39	41	37	39	31	46	56	31	45	50	17	46	37	48	55	40	38	55	27	50	50	45	55	43	42	53	28	54	31	43	40	51	56	44	51	40	38	18	37	47
BBS9	0	0	0	0	0	0	0	0	0	3	2	2	0	0	3	0	2	0	1	0	0	0	0	0	0	0	1	2	1	2	0	1	1	0	4	1	1	2	0	2	0	0	0	3	0	1	0	2	0
BBX	3	8	15	10	15	15	14	4	8	4	6	6	13	6	5	4	10	8	13	3	4	17	17	11	6	8	17	10	13	12	9	10	11	6	9	5	3	23	14	3	9	20	5	9	10	11	9	15	9
BCAM	6	13	14	18	10	7	8	21	11	14	8	8	7	12	26	6	0	24	10	22	10	5	9	5	9	13	6	9	8	15	19	6	16	15	7	16	15	4	7	7	13	9	18	10	23	9	3	10	24
BCAN	0	0	0	0	0	0	0	0	0	0	0	0	0	0	0	0	0	0	0	0	0	0	0	0	0	0	0	0	0	268	0	0	0	0	0	0	0	0	0	0	0	167	0	0	0	0	0	0	0
BCAP29	153	127	119	148	130	138	165	98	107	164	197	114	217	131	124	156	111	138	156	149	110	143	142	125	134	118	176	137	175	153	169	157	180	165	188	115	98	182	163	143	170	160	165	155	161	157	114	171	168
BCAP31	797	916	832	1069	761	826	930	580	866	924	1087	951	993	864	762	931	729	1092	1022	652	876	917	1139	806	869	779	1024	1002	1123	748	987	979	1109	1112	1129	734	767	1071	820	1080	1178	718	1010	977	1135	977	744	1038	875
BCAR1	0	0	0	0	0	0	0	0	0	0	0	0	0	0	0	0	0	0	0	0	0	3	0	1	0	0	0	0	0	0	0	0	0	0	0	0	0	0	0	0	0	0	0	0	0	0	0	1	0
BCAR3	0	0	0	0	0	0	0	0	1	0	3	3	0	0	0	0	0	0	0	0	0	0	0	0	0	1	1	0	0	0	0	0	0	0	0	0	1	0	0	0	0	0	0	0	0	0	0	0	0
BCAS2	41	37	42	36	17	24	36	25	15	38	48	26	42	18	24	31	19	23	62	21	19	42	49	37	32	36	38	34	49	20	35	31	30	35	33	26	36	44	33	30	44	26	31	41	37	26	32	33	30
BCAS3	4	0	0	4	4	2	4	1	6	0	1	7	3	6	1	1	0	6	3	1	1	3	3	5	3	3	3	1	6	2	7	4	1	1	6	1	3	3	1	2	11	3	2	2	3	0	2	2	3
BCAS4	0	4	0	0	0	0	0	0	0	0	4	0	0	0	0	0	0	0	0	0	0	0	0	0	0	1	0	0	0	0	0	0	0	0	0	1	0	0	0	0	0	0	0	0	0	0	0	0	0
BCAT1	14	33	17	34	19	18	35	18	19	39	20	31	13	16	27	54	9	24	22	24	24	14	49	27	28	24	29	28	38	28	30	31	33	18	44	20	24	20	28	26	40	23	27	43	31	16	23	41	31
BCAT2	58	59	64	73	55	71	89	55	96	70	67	62	87	51	53	67	60	102	88	33	71	81	81	61	58	73	66	100	110	73	68	77	52	69	73	45	59	85	100	93	77	50	77	87	58	80	43	66	77
BCCIP	97	83	102	129	63	109	103	93	70	107	111	107	118	107	82	107	66	118	105	98	111	95	114	84	126	94	102	105	132	98	119	113	112	112	130	99	81	116	73	129	130	95	124	119	108	120	90	106	94
BCDIN3D	30	31	25	22	14	12	53	35	19	24	33	27	33	35	30	29	11	37	35	32	18	32	23	21	35	27	43	29	29	25	57	25	21	31	38	30	26	23	26	43	40	21	38	28	36	31	33	24	26
BCKDHA	205	255	153	240	156	316	271	209	230	193	288	155	306	176	209	217	140	304	283	203	272	176	336	172	279	196	242	370	321	256	273	245	338	238	302	234	179	259	227	389	358	265	272	228	323	214	172	307	203
BCKDHB	22	34	15	29	9	41	46	20	22	25	22	35	31	22	25	27	13	36	28	25	17	39	36	30	31	29	54	23	30	28	18	24	31	37	33	22	21	49	28	16	46	35	34	42	28	14	19	23	44
BCKDK	141	147	136	140	112	199	173	130	177	159	234	146	240	154	158	201	123	170	201	105	153	114	200	127	200	155	187	180	217	153	199	187	209	163	227	152	135	202	138	215	203	173	160	210	203	179	91	192	179
BCL10	15	20	18	19	9	14	14	14	9	18	18	11	21	10	12	18	7	22	24	11	15	11	23	13	14	13	20	13	27	16	20	31	18	15	21	15	13	18	6	9	27	12	23	34	20	20	8	26	16
BCL11A	1	9	4	9	6	17	3	8	3	21	8	3	8	11	0	10	4	8	0	1	8	25	17	11	15	7	14	12	10	17	11	17	10	9	10	14	4	8	17	12	10	21	7	29	12	5	5	6	5
BCL2	0	1	4	0	0	0	3	11	4	2	9	2	0	5	0	2	0	6	1	13	1	9	3	4	1	1	1	25	5	27	29	7	3	9	28	2	0	0	0	28	8	36	13	10	10	8	0	3	2
BCL2A1	0	4	0	4	2	13	4	0	0	2	1	1	4	1	6	3	1	3	5	0	4	4	3	6	4	1	4	4	3	3	5	4	4	4	5	3	0	7	2	2	5	2	5	3	5	5	4	1	2
BCL2L1	6	52	19	36	11	27	22	24	33	25	44	21	27	23	20	20	17	43	18	54	52	20	50	8	31	27	33	45	34	51	63	28	64	33	76	26	20	18	25	55	30	55	50	43	66	23	13	37	20
BCL2L11	0	6	4	0	5	9	7	5	6	4	10	3	6	2	1	8	3	1	16	10	1	8	5	2	8	8	19	0	6	4	4	12	2	2	8	1	3	13	6	6	8	5	6	8	1	10	7	9	10
BCL2L12	0	0	0	0	0	0	0	2	0	0	0	0	0	0	0	0	0	1	0	0	0	1	0	0	1	0	0	0	2	0	1	2	1	1	0	0	0	0	0	0	0	0	10	0	3	0	0	0	0
BCL2L13	98	86	62	70	72	98	363	57	79	89	91	55	62	61	86	70	56	105	460	96	82	79	114	61	87	60	111	73	606	123	125	97	97	89	129	88	57	88	124	83	498	149	110	112	120	114	83	75	73
BCL3	0	0	0	0	0	0	0	0	0	0	0	0	0	0	0	0	0	0	0	0	0	0	0	0	0	0	0	0	0	0	0	0	0	0	0	0	0	0	0	0	0	0	0	0	0	0	0	0	0
BCL6	2	2	0	8	0	0	0	5	1	2	8	0	2	0	0	8	0	0	0	5	2	1	5	0	1	1	7	6	0	7	3	2	11	2	11	5	1	11	0	0	0	6	0	5	5	1	0	7	0
BCL7A	50	66	72	69	41	70	71	94	67	110	90	97	95	90	40	48	41	85	52	117	95	103	100	89	91	43	87	98	109	123	107	135	116	122	150	68	81	82	76	81	89	144	89	127	91	119	54	123	60
BCL7B	21	4	11	4	3	0	5	11	21	18	7	5	14	5	20	14	6	4	3	8	12	4	18	3	17	9	7	18	16	11	5	13	15	4	29	20	12	6	7	15	9	5	2	17	6	8	5	16	5
BCL7C	3	1	5	3	5	2	0	0	3	3	4	2	5	0	2	0	2	8	2	0	8	2	2	0	2	1	1	2	5	8	4	6	1	4	2	3	4	3	3	6	7	3	2	3	3	1	1	1	2
BCL9	0	0	0	0	0	0	0	0	0	0	0	0	0	0	0	0	0	0	0	0	0	0	0	0	0	0	0	0	0	0	0	0	0	0	0	0	0	0	0	0	0	0	0	0	0	0	0	0	0
BCL9L	0	0	0	0	0	0	0	0	0	0	0	0	0	0	0	0	0	0	0	0	0	0	0	0	0	0	0	0	0	0	0	0	0	0	0	0	0	0	0	0	0	0	0	0	0	0	0	0	0
BCLAF1	82	70	65	68	40	68	60	40	50	87	79	64	101	44	69	70	59	72	78	43	50	67	93	47	74	46	77	87	98	66	71	74	65	76	86	66	57	72	60	86	85	61	77	85	59	75	55	97	72
BCO2	4	0	0	0	0	0	0	0	0	0	0	0	0	0	0	0	0	0	0	0	0	0	0	0	0	0	0	0	0	0	0	0	0	0	0	0	0	0	0	0	0	0	0	0	0	0	0	0	0
BCOR	0	0	4	0	0	4	4	5	0	5	9	0	4	0	0	1	0	8	4	3	5	6	5	0	3	1	5	8	8	3	10	5	10	0	6	7	1	2	6	11	5	2	4	5	6	1	4	0	2
BCORL1	0	0	0	0	0	0	0	0	0	0	0	0	0	0	0	0	0	0	0	0	0	0	0	0	0	0	0	0	0	0	0	0	0	0	0	0	0	0	0	0	0	0	0	0	0	0	0	0	0
BCR	0	0	0	0	0	0	0	0	0	0	0	0	0	0	0	0	0	0	0	0	0	0	0	0	0	0	0	0	0	0	0	2	0	0	0	0	0	0	0	0	0	0	0	0	0	0	0	0	0
BCS1L	119	114	151	145	82	130	168	72	124	115	105	103	176	114	101	106	72	145	157	83	117	116	142	137	154	116	128	119	145	108	182	114	134	130	144	106	117	158	107	161	167	99	156	130	124	113	105	136	127
BDH1	23	55	25	18	28	21	29	17	21	39	26	30	30	24	20	31	25	35	40	20	30	32	27	29	24	30	47	27	51	23	40	39	27	23	38	14	17	51	17	24	48	41	36	34	36	39	25	26	24
BDH2	13	13	2	10	13	11	7	2	8	8	2	14	8	15	14	18	5	8	7	3	5	4	9	10	15	8	12	5	14	9	10	4	11	9	22	6	4	0	11	5	15	11	5	14	12	11	2	14	10
BDKRB2	0	0	0	0	0	0	0	0	0	0	0	0	0	0	0	0	0	0	0	0	0	0	0	0	0	0	0	0	0	0	0	0	0	0	0	0	0	0	0	1	0	0	0	0	0	0	0	2	0
BDNF	0	0	0	0	0	0	0	0	0	0	0	0	0	0	0	0	0	0	0	0	0	2	0	0	0	0	0	0	0	0	0	0	0	0	0	0	0	0	0	1	0	0	0	0	0	0	0	0	3
BDP1	52	52	34	38	23	38	60	70	48	68	59	39	48	57	35	46	40	45	44	58	67	63	63	41	61	39	72	64	59	69	73	79	69	46	103	62	32	72	38	74	48	57	60	62	72	62	55	63	42
BEAN1	0	0	0	0	0	0	0	0	0	0	0	0	0	0	0	0	0	0	0	0	0	0	0	0	0	0	0	0	1	1	0	0	1	0	0	0	0	0	0	0	3	0	0	0	2	0	0	0	0
BECN1	152	194	140	212	168	154	197	174	201	213	193	136	173	169	146	191	131	206	238	173	200	205	216	163	195	161	245	210	247	200	244	249	191	180	220	190	189	206	163	223	239	205	222	228	225	189	140	212	165
BEGAIN	1	2	1	1	0	1	2	0	0	1	0	0	0	0	0	0	0	3	0	0	0	0	3	6	6	0	2	2	0	0	0	0	2	0	0	2	0	3	2	0	0	1	0	0	2	0	0	1	0
BEND4	0	0	0	0	0	0	0	0	0	0	0	0	0	0	3	0	0	0	0	2	0	0	0	0	0	0	0	0	1	0	0	0	0	0	1	0	0	0	0	0	0	0	0	0	0	0	0	0	0
BEND5	3	0	1	3	0	0	1	0	0	0	2	1	0	1	0	2	0	0	2	8	0	0	3	3	4	1	2	2	1	1	1	4	0	1	4	0	0	0	3	3	2	0	2	4	3	1	0	4	2
BEND6	0	5	0	0	0	0	0	4	4	2	1	4	0	0	1	3	1	0	2	8	2	0	2	4	4	3	2	3	5	11	4	2	3	5	18	2	0	6	0	0	6	10	1	1	4	1	1	3	0
BEST1	0	0	0	0	0	0	0	0	0	0	2	0	0	3	0	0	0	0	0	0	0	0	0	0	0	0	0	0	0	0	0	0	0	0	0	0	0	0	0	0	0	0	0	0	0	0	0	0	0
BEST3	0	0	3	0	0	0	0	0	0	0	3	0	0	0	0	0	0	0	0	0	0	0	0	1	0	2	0	0	0	0	0	0	0	0	0	0	0	0	0	0	0	0	0	0	0	0	0	0	0
BEST4	0	0	0	0	0	0	0	0	0	0	0	0	0	0	0	0	0	0	0	0	0	0	0	0	0	0	0	1	0	0	0	1	0	0	3	0	0	0	0	0	0	0	0	0	0	0	0	0	0
BET1	34	26	27	43	37	45	56	46	30	39	34	39	52	40	31	39	26	34	37	40	53	28	32	59	47	33	38	49	54	62	48	39	43	48	66	47	32	62	33	35	39	48	48	47	37	48	18	65	33
BET1L	34	47	14	37	23	42	44	69	42	17	65	37	43	36	26	26	22	47	43	48	68	44	70	38	50	36	35	73	59	99	72	42	76	44	92	41	30	37	45	63	65	91	47	42	82	46	26	55	25
BEX1	1537	1424	1143	1447	1096	1313	1514	1279	1606	1494	1416	1542	1728	1293	1165	1356	1243	1598	1636	1243	1472	1513	1566	1511	1515	1107	1620	1554	1866	1656	1951	1621	1652	1865	1979	1257	1106	1655	1410	1671	1919	1477	1823	1761	1509	1836	1051	1665	1318
BEX2	0	0	0	0	0	0	2	1	0	3	3	0	0	1	1	1	1	0	0	1	0	1	1	1	0	0	0	1	0	3	1	3	0	0	0	0	0	0	2	1	0	0	1	4	0	0	0	0	0
BEX4	16	17	10	29	12	13	17	14	14	9	18	11	21	13	16	16	23	11	16	16	16	16	15	11	11	10	22	10	16	12	19	15	12	12	13	11	7	31	22	5	16	12	12	16	17	9	12	22	10
BEX5	3	10	3	17	8	10	0	10	4	5	10	11	8	12	5	8	3	13	6	6	3	13	8	8	5	4	9	7	11	10	7	14	8	20	16	8	1	10	8	10	12	3	7	14	7	17	4	5	10
BFAR	57	33	49	33	49	70	63	24	52	59	43	28	79	51	42	49	22	60	71	54	45	58	33	23	53	53	60	55	58	25	70	61	56	61	65	45	39	63	57	52	66	35	74	53	49	59	28	57	31
BFSP1	0	4	0	0	0	0	0	0	0	0	8	0	0	0	0	0	0	0	4	2	3	0	0	2	2	0	1	3	3	3	0	1	0	1	2	2	0	2	0	3	1	5	2	0	0	1	1	1	0
BGLAP	0	0	0	0	0	0	0	3	0	0	0	0	0	0	0	0	0	0	0	0	0	0	0	0	0	0	0	0	2	1	0	0	0	0	0	0	0	0	0	0	0	4	0	0	0	0	0	0	3
BHLHB9	0	0	0	0	0	0	0	0	0	0	0	0	0	0	0	1	0	0	0	0	0	0	0	0	0	0	0	1	0	0	0	1	0	1	3	0	1	0	1	6	0	2	0	0	0	0	0	1	0
BHLHE22	212	256	194	275	191	242	302	204	231	286	229	210	231	234	130	267	238	316	250	244	264	263	300	215	288	207	288	290	328	273	363	352	233	290	354	215	172	306	242	350	349	253	309	407	232	257	213	268	219
BHLHE40	0	2	4	0	3	2	0	9	16	15	14	1	8	3	0	1	0	4	11	17	18	13	29	0	21	3	9	7	5	35	29	43	37	5	13	17	3	1	1	8	15	31	15	55	55	0	4	12	2
BHLHE41	0	0	0	0	0	0	0	0	0	0	0	0	0	0	0	0	0	0	0	0	0	0	0	0	2	0	0	0	0	0	0	0	0	1	0	0	0	1	3	0	0	1	0	0	0	1	0	0	0
BICC1	0	0	0	0	0	3	0	0	0	0	0	0	0	0	3	0	0	0	0	0	0	0	2	0	0	0	0	0	0	0	0	0	0	0	0	0	0	0	0	0	0	0	0	0	0	0	0	0	0
BICD1	21	13	10	10	8	21	9	20	15	13	11	8	15	11	18	16	11	27	8	9	7	18	9	10	18	4	25	21	11	19	17	25	12	18	23	12	7	16	17	30	24	14	14	15	19	13	15	11	9
BICD2	0	0	0	0	3	0	0	0	0	0	0	0	0	0	1	0	0	0	0	0	0	0	0	0	0	0	0	0	1	0	1	0	0	1	0	0	0	0	0	0	0	0	1	0	0	0	0	2	0
BID	294	237	251	286	212	246	302	203	296	358	290	230	299	225	234	344	211	263	327	217	281	325	319	261	366	260	270	291	361	283	343	310	343	310	428	311	227	240	256	314	374	248	301	382	340	301	181	306	241
BIK	95	87	61	102	84	101	99	55	125	98	121	106	132	107	74	91	62	105	114	71	79	92	139	90	93	98	110	81	133	83	97	92	120	133	131	70	87	109	88	89	137	81	118	94	109	127	71	107	99
BIN1	0	6	5	0	2	2	3	5	0	8	0	10	5	4	7	1	2	2	6	0	0	2	3	2	2	4	5	7	1	4	3	3	3	3	1	4	0	1	2	0	4	5	4	2	11	5	4	4	3
BIN2	178	164	158	203	133	184	185	157	162	178	249	177	214	191	187	205	142	189	183	194	178	131	208	181	216	162	246	228	239	224	195	200	210	231	376	179	103	218	185	212	205	242	201	222	242	187	126	216	197
BIN3	31	48	35	34	38	49	41	26	67	53	46	28	55	25	24	34	32	49	46	38	73	56	57	36	47	37	43	49	59	45	108	48	40	46	81	44	37	48	43	36	63	33	73	42	55	56	31	55	43
BIRC2	45	52	34	46	20	53	46	33	36	35	32	53	37	61	26	38	13	74	43	21	49	62	66	37	59	35	60	68	56	42	62	72	55	53	69	66	30	45	43	66	58	32	54	70	62	58	24	87	45
BIRC3	0	3	5	0	3	1	0	0	0	0	2	0	3	3	0	2	0	0	1	0	0	1	1	0	3	0	4	6	1	3	1	2	3	4	3	2	3	2	0	4	5	0	3	1	4	5	0	0	0
BIRC5	520	610	533	737	508	622	610	508	608	547	703	631	696	531	561	614	495	675	676	577	655	539	724	578	650	547	698	619	798	684	727	619	741	667	825	533	516	720	615	676	721	616	775	676	728	613	502	772	581
BIRC6	2	1	1	0	0	0	0	0	4	0	4	0	1	0	1	2	0	0	2	0	0	0	0	0	0	0	0	0	0	0	0	0	0	0	0	0	1	0	0	0	0	1	0	0	2	0	0	2	0
BIRC7	0	0	4	0	0	6	0	0	0	0	4	1	1	5	0	2	0	0	0	7	0	0	5	0	0	1	0	0	0	2	0	3	1	2	0	0	3	0	0	0	0	0	0	1	0	0	0	0	2
BIVM	0	0	0	3	0	5	0	1	2	3	0	0	0	0	6	2	0	1	0	3	7	4	3	1	3	0	0	0	1	0	3	5	1	0	2	0	0	3	0	0	2	3	0	7	0	2	0	2	6
BLCAP	45	90	30	35	38	59	44	32	48	29	34	57	66	59	56	40	32	56	39	36	48	31	30	57	82	41	37	76	61	40	42	30	50	48	96	42	28	46	25	67	71	47	43	42	57	45	45	73	42
BLM	21	30	12	12	12	19	28	30	8	19	12	26	11	16	15	13	26	26	30	15	11	21	25	23	16	14	23	21	19	11	21	28	16	32	30	16	14	25	14	18	18	16	15	24	14	32	18	12	15
BLMH	137	171	159	181	113	131	170	105	131	126	149	120	170	135	152	131	113	155	199	140	150	130	147	111	156	127	154	161	196	163	206	144	125	136	181	114	137	210	115	179	231	135	148	161	128	126	107	188	145
BLNK	0	0	3	0	0	0	0	0	0	3	0	0	0	0	0	0	0	10	0	0	0	0	0	0	3	0	0	0	1	5	0	2	0	1	3	5	0	0	0	1	0	0	0	3	3	0	1	1	0
BLOC1S1	500	492	447	533	396	502	569	421	489	573	602	517	616	491	482	529	339	569	583	409	485	562	663	503	606	481	580	567	669	516	697	658	548	533	682	520	458	556	430	580	656	509	657	751	584	565	391	534	490
BLOC1S2	45	43	48	69	57	61	54	13	67	54	65	39	59	55	30	59	66	49	67	52	53	60	47	34	71	48	58	72	60	44	54	57	69	44	76	67	36	60	47	53	59	54	51	85	57	42	54	50	49
BLOC1S3	0	0	0	0	0	0	0	3	1	0	0	0	0	0	0	3	0	0	0	4	0	2	0	0	31	0	0	0	0	0	0	0	0	0	14	14	0	0	0	0	0	14	0	0	0	0	0	1	0
BLOC1S4	0	0	0	0	3	0	0	5	1	0	3	4	0	0	0	0	0	5	0	0	2	4	3	2	1	2	1	0	1	3	3	0	0	1	2	0	3	2	0	0	1	0	0	2	0	3	0	0	3
BLOC1S5	18	16	1	12	12	23	15	9	26	9	19	26	22	16	17	14	12	19	16	8	6	15	17	28	22	7	21	18	13	19	24	20	23	23	25	12	5	20	15	22	19	19	16	16	23	32	11	19	17
BLOC1S6	67	65	62	100	65	59	107	87	81	103	71	80	99	52	72	95	47	82	95	88	83	91	93	89	101	73	97	120	98	79	116	100	76	96	138	86	82	95	86	124	72	104	94	87	65	96	46	101	81
BLVRA	111	172	154	177	113	154	122	93	175	154	209	152	188	126	137	134	156	143	184	129	143	159	183	134	164	127	171	159	171	138	182	163	191	168	174	137	138	209	159	158	184	136	160	123	172	187	130	163	165
BLVRB	220	298	177	258	192	234	280	200	259	285	311	275	275	206	200	274	226	250	341	212	256	318	307	230	301	237	308	276	364	281	314	336	312	277	373	265	220	254	234	323	338	297	276	369	350	261	189	313	196
BLZF1	22	12	7	24	9	4	3	7	14	14	8	6	10	14	1	8	7	13	9	13	8	25	12	12	9	13	12	11	13	14	7	17	9	11	10	10	7	9	19	13	11	10	4	16	12	14	14	12	10
BMF	4	2	0	2	0	3	5	11	4	12	3	0	3	6	0	0	6	3	4	3	4	9	4	2	3	9	0	13	1	9	9	11	13	0	14	0	8	0	2	11	19	8	5	0	14	0	0	5	3
BMI1	1	7	7	10	7	4	13	9	8	6	13	10	11	10	8	6	0	18	4	0	7	7	16	7	4	11	2	13	9	8	4	8	7	10	17	2	10	7	11	11	9	5	6	4	8	4	8	3	13
BMP1	19	19	8	17	2	9	25	23	21	13	18	16	21	15	21	21	13	13	27	20	16	7	8	14	27	17	12	17	30	29	25	20	21	16	40	16	11	12	15	24	24	26	14	23	22	24	2	25	11
BMP2	0	0	0	0	0	0	0	0	0	0	0	0	0	0	0	0	0	0	0	0	0	2	0	0	0	0	0	0	0	6	0	0	0	1	0	0	0	0	0	2	0	8	0	1	0	0	0	0	0
BMP2K	0	0	0	0	0	0	0	0	0	0	0	0	0	0	0	0	0	0	0	0	0	0	0	0	0	0	0	0	1	0	0	0	0	0	0	0	0	0	0	0	0	0	0	0	0	0	0	0	0
BMP4	0	0	0	0	0	0	0	2	0	0	0	0	0	0	0	0	0	1	3	1	0	0	1	0	0	0	0	0	0	0	0	0	1	1	2	1	0	0	3	0	0	4	0	1	1	4	0	0	0
BMP8B	0	0	1	0	3	14	0	2	0	3	1	2	0	0	2	0	0	25	3	1	1	0	5	3	3	1	2	30	2	11	0	5	0	2	3	5	0	3	2	27	3	10	1	4	0	4	0	0	0
BMPER	0	0	0	0	0	0	0	0	0	0	0	0	0	0	0	0	0	0	0	0	0	0	0	0	1	0	0	0	0	0	0	0	0	0	0	0	0	0	0	0	0	0	0	0	0	0	0	0	0
BMPR1A	0	0	0	0	0	0	0	0	0	0	0	0	0	0	0	0	0	0	0	0	0	0	0	0	0	0	0	0	0	0	0	0	0	0	1	0	0	0	0	0	0	0	0	0	0	0	0	0	0
BMPR2	0	1	0	1	0	1	5	9	0	5	7	1	0	0	4	3	0	4	2	9	1	4	1	0	4	2	6	6	2	9	4	7	3	2	3	5	0	5	3	8	0	5	10	10	3	3	0	0	3
BMS1	15	19	12	7	25	15	32	17	16	42	21	23	35	21	20	12	9	19	19	22	12	19	32	24	27	22	23	25	19	21	26	24	27	30	27	26	12	31	12	20	23	30	32	27	21	31	12	17	26
BMX	3	0	0	0	0	0	0	0	0	0	0	0	0	2	0	0	0	0	0	0	1	0	0	0	0	0	0	0	0	0	0	0	2	0	0	0	0	0	0	0	0	0	0	0	1	0	0	0	0
BNIP1	65	66	78	94	55	54	74	60	77	100	57	34	86	67	70	49	55	57	71	63	67	106	98	48	92	69	73	64	77	70	97	84	79	75	89	67	50	69	63	62	79	85	83	94	105	82	40	76	78
BNIP2	0	1	3	0	0	0	0	0	0	3	0	0	0	1	0	0	0	1	0	0	0	0	0	0	0	0	0	0	0	0	0	0	3	0	0	0	0	0	0	0	0	0	0	0	1	0	0	0	0
BNIP3	2	3	0	0	0	0	0	0	0	0	0	0	0	0	0	3	0	2	0	0	0	0	0	0	0	0	0	0	0	0	0	0	0	0	0	0	0	0	1	0	0	0	0	0	1	0	0	0	0
BNIP3L	25	8	18	47	19	31	34	26	26	43	40	19	44	20	21	28	24	34	22	33	23	39	35	29	38	18	33	27	47	48	37	23	36	25	43	29	21	35	21	35	46	28	39	16	52	30	22	23	29
BNIPL	0	0	0	0	0	0	0	1	0	0	0	0	0	0	0	0	0	0	0	0	0	0	0	0	0	2	0	1	0	0	0	0	0	0	1	0	0	0	0	2	0	0	0	0	0	0	0	0	0
BOC	0	0	0	0	0	0	0	0	0	2	2	0	1	2	0	3	0	0	3	0	0	7	0	0	0	0	1	0	0	1	0	0	0	0	3	0	0	1	0	0	0	0	0	0	0	1	2	0	0
BOD1	0	3	2	0	0	0	0	3	2	2	3	0	0	0	0	0	1	0	0	7	0	0	0	1	1	2	1	0	1	10	1	0	1	2	6	0	3	2	1	0	1	7	3	0	1	2	0	3	1
BOD1L1	0	0	0	0	0	0	0	0	0	0	0	0	0	0	0	0	0	0	1	0	0	0	0	0	0	0	0	2	0	0	0	2	0	0	3	0	0	0	0	0	0	0	0	4	0	0	0	0	0
BOK	0	0	0	1	0	0	0	0	0	0	0	0	0	0	0	1	0	0	0	0	0	0	2	0	0	1	0	0	0	0	0	0	0	0	0	0	0	1	0	0	0	0	0	0	0	0	0	0	0
BOLA1	53	48	32	48	49	46	55	32	63	79	71	41	57	63	35	57	19	41	67	65	62	61	60	59	46	54	53	77	81	75	72	64	72	57	75	50	45	58	42	80	69	58	71	68	77	72	41	38	43
BOLA3	427	467	382	488	344	522	530	329	493	491	589	505	467	402	386	501	375	574	640	377	427	514	583	478	538	429	559	540	571	515	538	561	573	511	633	461	402	544	488	617	573	522	531	539	532	485	412	535	416
BOLL	0	0	0	0	0	0	0	0	0	0	0	0	0	0	0	0	0	0	0	0	0	0	3	0	0	1	0	0	0	0	0	0	0	2	0	0	0	0	0	0	0	0	0	0	0	0	0	0	0
BOP1	12	26	14	19	8	15	9	10	12	14	12	6	22	6	13	13	14	16	19	11	13	11	18	6	3	12	10	19	39	14	19	7	18	16	20	11	5	11	29	20	34	20	14	1	14	5	7	13	23
BORA	6	1	8	18	6	16	11	5	11	25	2	12	7	2	11	21	0	14	7	14	11	14	9	14	13	11	10	9	9	10	12	7	10	20	5	10	16	7	6	12	13	7	13	10	14	12	9	21	16
BPGM	8	20	8	15	18	10	5	5	15	17	6	27	9	7	8	22	13	17	18	6	34	4	13	8	14	9	21	16	19	15	20	8	13	19	18	4	6	17	12	29	24	10	19	9	13	23	7	7	16
BPHL	6	8	7	19	1	6	2	8	10	8	7	5	6	4	2	17	2	4	5	8	9	3	0	2	7	9	5	9	6	4	6	9	9	6	7	8	7	10	16	8	9	2	4	10	11	8	6	13	1
BPI	5	0	0	1	0	3	0	0	1	0	2	5	2	0	2	0	2	4	6	2	0	2	3	2	3	0	0	7	5	0	1	0	3	0	0	10	2	2	7	0	2	0	0	0	0	0	0	2	2
BPNT1	10	14	21	31	31	33	21	18	20	42	19	33	29	34	20	25	18	22	23	16	23	25	34	29	25	12	15	22	39	20	19	21	29	61	38	20	15	29	21	21	30	21	28	21	20	51	11	24	21
BPTF	0	3	0	0	3	0	3	3	0	1	1	0	0	0	5	0	2	3	3	1	1	3	0	3	1	0	1	2	2	1	1	2	3	0	1	0	0	3	0	1	5	3	2	1	0	0	0	3	6
BRAF	0	2	0	2	2	3	2	3	4	4	0	3	4	0	2	0	1	3	0	6	0	4	3	2	5	0	1	3	7	8	1	5	1	1	10	3	0	0	4	1	4	4	0	9	2	3	1	4	3
BRAP	20	17	17	24	17	22	21	9	8	18	20	20	11	17	13	11	22	18	23	15	11	18	27	31	21	14	13	19	14	16	34	28	26	23	21	13	15	27	10	25	13	26	28	26	27	19	17	21	19
BRAT1	30	55	46	34	28	41	43	51	39	59	97	35	61	26	61	37	40	64	31	53	40	73	69	30	73	42	37	69	51	70	46	98	87	65	109	49	46	26	35	91	46	63	58	111	67	55	30	54	55
BRCA1	60	45	59	54	37	45	52	36	42	69	20	53	53	50	44	50	35	58	59	32	28	58	71	48	36	43	61	67	58	47	63	57	55	45	70	39	40	58	45	49	63	50	64	64	43	49	41	72	50
BRCA2	10	21	6	17	15	8	18	15	12	24	15	16	12	20	11	21	15	21	12	11	18	6	12	24	15	9	25	16	14	13	16	13	20	20	21	9	12	25	16	19	18	13	10	15	9	30	11	18	13
BRCC3	80	64	50	81	49	82	55	51	71	63	98	68	100	64	67	50	71	74	77	67	64	47	98	49	71	65	88	69	95	62	75	69	80	79	102	52	65	78	50	77	94	64	89	78	70	80	57	63	83
BRD1	0	0	0	0	0	0	0	0	0	0	0	0	0	0	0	0	0	0	0	0	0	0	0	0	0	0	0	0	0	0	2	0	0	0	0	0	0	0	3	0	0	0	0	2	0	0	0	0	0
BRD2	169	253	204	285	120	336	214	408	222	268	406	170	406	268	212	298	140	359	251	434	228	251	306	142	393	241	366	451	312	597	335	337	483	245	732	302	245	378	176	470	260	628	318	366	422	197	171	382	243
BRD3	34	64	33	54	23	77	61	74	33	73	39	43	53	35	66	47	48	44	63	54	45	45	77	49	83	47	73	56	68	97	58	84	66	51	102	63	46	65	42	61	54	114	54	82	74	48	39	69	23
BRD4	0	0	0	0	0	0	1	1	0	0	0	0	0	0	0	0	0	0	0	0	0	3	3	0	0	0	0	12	0	4	2	2	2	0	1	0	0	1	0	5	0	11	3	3	1	0	0	0	0
BRD7	44	55	45	46	10	36	25	29	30	40	32	29	22	22	31	34	36	33	33	55	39	26	74	34	45	35	45	42	41	51	46	51	40	38	73	14	33	56	33	45	43	55	53	45	38	32	27	32	57
BRD8	84	112	86	113	53	77	59	79	66	90	88	60	85	90	72	94	58	87	77	129	51	111	83	79	119	69	115	83	91	149	113	95	109	94	162	112	63	119	72	68	92	157	96	105	101	77	54	140	67
BRD9	233	182	164	174	182	172	189	167	165	221	197	167	235	153	176	236	181	160	197	142	195	203	229	165	202	159	220	210	215	181	250	260	229	203	361	142	169	189	170	194	221	170	231	275	221	192	143	226	189
BRDT	0	0	0	0	0	0	0	1	0	0	0	0	0	0	0	0	0	0	0	0	0	3	0	0	0	0	0	0	3	0	0	1	0	1	3	0	0	0	0	0	1	0	0	0	1	0	0	0	0
BRE	105	147	169	189	160	155	192	128	141	201	184	110	158	111	163	160	127	192	187	133	144	148	213	181	148	132	163	186	246	176	160	168	198	177	186	145	123	175	135	189	232	186	180	160	185	183	98	176	160
BRF1	0	4	2	1	6	1	2	14	0	5	2	4	3	2	5	3	4	2	2	10	3	0	0	4	5	5	3	7	2	4	5	6	5	3	5	1	1	9	4	3	0	9	2	10	9	4	0	6	11
BRF2	38	84	55	55	40	58	81	42	78	65	36	40	97	49	36	72	30	73	84	53	38	31	74	63	57	60	76	51	83	69	81	66	77	54	89	52	45	94	42	59	78	63	67	71	77	75	44	59	54
BRI3	1	2	0	1	0	1	0	0	0	5	1	0	4	0	0	2	0	0	2	0	0	0	0	0	0	0	1	1	0	0	3	6	0	3	3	2	0	0	1	0	0	0	0	5	0	2	0	1	1
BRI3BP	9	3	3	5	0	6	8	4	6	11	4	8	8	4	6	0	6	13	5	8	7	1	12	3	5	9	1	1	17	15	7	3	5	1	12	1	0	7	5	10	10	7	3	18	0	10	5	0	4
BRICD5	0	0	0	0	0	0	0	0	0	0	0	0	0	0	0	0	0	0	0	1	0	0	0	0	0	0	0	0	0	25	6	12	0	0	0	0	0	0	0	0	0	11	17	0	0	0	0	0	0
BRINP3	0	0	0	0	0	0	0	0	0	0	0	0	0	0	0	0	0	0	0	0	0	0	0	0	0	0	0	0	0	0	0	0	1	0	0	0	0	1	0	0	0	0	0	0	0	0	0	0	0
BRIP1	3	0	2	1	0	3	1	3	2	3	5	0	5	0	0	3	3	3	3	0	2	0	2	0	0	1	2	2	4	5	1	2	0	3	4	0	3	2	2	0	3	2	4	5	2	0	2	5	0
BRIX1	117	106	141	121	78	123	128	79	148	109	151	122	114	95	108	114	111	124	138	91	137	114	156	146	122	104	124	135	145	123	139	149	144	115	177	105	100	147	122	128	168	114	121	122	126	117	88	140	131
BRK1	937	983	808	948	805	869	968	699	940	1001	1121	758	1141	787	756	964	782	1050	1118	761	974	980	1115	770	974	758	1099	1018	1217	970	1209	1003	1257	1030	1246	852	737	1103	935	1112	1161	948	1097	1134	1226	926	753	985	869
BRMS1	126	118	93	126	90	97	150	96	131	150	120	136	128	90	97	139	103	126	146	115	136	159	144	92	123	104	137	127	162	117	151	162	144	135	145	92	115	120	138	156	166	110	147	168	138	117	86	165	119
BRMS1L	0	3	6	4	0	5	6	3	3	9	3	1	8	3	1	2	0	5	6	0	5	4	1	6	2	6	12	2	4	8	3	4	8	3	14	2	2	7	9	3	9	1	2	2	9	1	0	6	1
BROX	52	63	54	54	37	43	54	50	49	78	30	54	81	63	45	71	36	50	61	40	52	36	74	31	63	47	65	62	68	60	60	63	66	62	66	82	31	87	33	53	51	69	61	65	77	57	43	64	69
BRPF1	0	2	0	3	1	7	1	4	1	7	9	5	3	0	0	1	0	1	14	12	4	12	9	0	7	7	15	5	5	7	7	7	7	0	5	0	5	5	0	2	17	11	2	14	20	0	6	3	5
BRPF3	0	0	0	1	3	0	0	0	0	0	0	0	0	0	1	0	0	0	0	0	0	0	0	0	0	0	0	0	0	0	0	1	0	0	0	0	0	0	0	0	0	0	0	2	0	0	0	0	0
BRWD1	0	4	5	4	9	2	3	2	8	3	3	1	8	1	8	5	4	7	7	4	8	0	6	0	6	4	1	6	5	3	1	6	3	2	0	7	5	4	0	10	2	4	3	5	6	2	6	8	7
BRWD3	0	3	0	0	0	0	0	0	4	0	0	0	0	0	0	0	0	0	0	0	3	0	0	0	1	0	0	0	2	0	0	0	0	0	0	1	0	0	0	0	0	0	0	0	0	0	0	3	0
BSCL2	56	50	55	93	43	61	72	57	66	61	49	68	59	66	66	73	47	58	82	60	55	69	64	56	61	48	74	65	89	74	87	71	80	74	82	62	58	101	48	59	80	74	52	82	76	79	36	67	59
BSDC1	12	23	6	12	4	16	9	14	3	19	11	6	10	6	3	18	11	11	18	5	10	23	13	11	20	14	18	13	23	18	14	18	14	13	20	13	9	14	2	12	25	27	8	36	14	9	13	21	6
BSG	1277	2119	1283	1702	1142	2047	1780	1566	1580	2090	2019	2000	1757	1889	1288	1741	1256	2503	1967	1579	1722	1956	2035	1837	2534	1383	1904	2665	2299	2018	2069	2452	2404	2064	2746	2007	1452	2028	1482	2706	2154	1987	1987	2393	2394	2260	1059	2552	1436
BSPRY	0	0	0	0	0	0	0	0	0	0	0	0	0	0	0	0	0	0	0	0	0	0	0	0	0	0	0	0	0	0	0	0	0	0	0	0	0	0	0	0	3	0	0	0	0	0	0	0	0
BST1	168	175	159	200	140	198	214	183	198	183	190	196	250	150	126	237	153	221	203	198	238	142	218	161	201	167	213	241	237	241	265	211	227	245	324	179	168	248	161	226	253	253	210	220	230	189	149	215	169
BST2	51	77	52	49	48	43	73	51	71	78	35	48	80	51	55	43	41	66	66	49	86	67	50	46	50	48	66	83	73	55	94	71	79	64	82	62	42	66	55	87	71	54	76	80	70	64	41	73	65
BTAF1	7	11	12	11	7	15	13	6	7	9	8	15	19	9	10	14	8	6	10	9	4	12	9	6	12	19	11	4	8	9	19	4	4	3	1	13	9	25	9	11	3	17	11	9	1	0	1	15	17
BTBD1	1	0	0	3	0	0	0	0	0	2	0	0	1	0	0	0	2	0	1	0	0	0	0	0	0	0	1	0	1	2	0	0	0	0	0	0	0	0	0	0	3	3	1	0	1	0	0	2	2
BTBD10	14	9	11	20	7	19	21	22	20	18	19	7	22	17	10	26	8	13	22	9	0	22	32	14	18	20	23	22	22	28	20	16	13	23	34	12	7	21	23	21	24	23	24	19	23	14	11	27	13
BTBD18	0	0	0	0	0	0	0	0	3	0	0	0	0	0	0	0	0	0	0	0	0	0	0	0	0	0	0	0	0	2	0	0	0	0	0	0	0	0	0	0	0	0	0	0	0	0	0	0	0
BTBD19	1	16	3	0	2	0	0	0	5	9	2	2	7	3	0	6	3	2	7	9	3	3	3	2	7	2	5	6	10	7	7	10	1	5	4	3	1	5	1	10	9	0	16	21	1	3	1	3	1
BTBD2	0	0	0	0	0	0	0	1	0	0	0	0	0	0	0	3	0	0	0	0	0	0	0	0	0	0	0	0	0	0	0	0	0	1	0	0	0	0	0	0	0	0	0	0	0	0	0	0	0
BTBD3	12	12	6	7	10	16	28	12	4	8	13	8	13	12	9	12	16	24	0	10	13	13	7	13	8	14	16	11	12	15	14	10	22	18	33	8	7	9	3	16	16	25	14	13	17	10	13	18	6
BTBD7	0	0	0	0	1	0	1	3	4	0	0	0	1	3	0	1	0	0	0	0	0	4	4	0	5	0	0	2	3	0	2	1	2	0	12	0	0	1	0	1	0	1	2	1	6	1	2	0	0
BTBD8	0	1	3	0	0	2	0	4	0	0	3	0	3	2	1	0	0	3	0	3	3	0	3	0	3	1	2	0	4	0	4	1	3	5	1	1	3	2	3	0	1	2	3	1	2	3	1	2	0
BTBD9	0	1	1	0	0	0	0	0	0	5	0	0	0	0	0	4	4	3	0	0	0	0	0	0	0	2	0	2	2	0	1	0	1	0	1	0	1	0	1	0	2	0	0	1	1	0	0	2	3
BTC	1	0	0	1	0	1	0	1	0	2	1	2	2	0	1	0	1	2	0	0	1	2	0	1	0	0	0	0	0	6	6	2	2	6	0	0	0	0	0	0	7	7	0	14	0	0	0	0	0
BTD	17	20	12	9	6	22	11	22	34	16	38	28	14	21	7	30	7	23	27	33	25	5	25	29	21	11	18	28	30	23	37	20	23	31	29	14	15	22	21	20	28	27	31	18	27	36	22	18	27
BTF3	14846	15839	11366	15594	12439	15418	16407	12426	15970	16509	16640	12976	18443	14005	11655	15196	12368	17558	18400	13043	16652	16149	18276	12279	18195	12168	17733	18629	21200	17086	21428	18039	18631	16920	21660	15184	11655	18270	14842	19737	21172	16583	20183	18697	18296	15923	11633	18432	12844
BTF3L4	153	205	211	193	164	230	227	194	177	214	255	195	250	214	157	184	203	200	269	177	225	209	220	175	197	167	235	243	235	215	278	254	266	229	270	158	175	260	202	243	236	214	251	260	245	233	169	217	226
BTG1	2	8	4	0	0	1	0	21	4	2	7	2	4	7	6	6	1	0	3	6	9	11	3	0	28	1	0	6	3	36	19	14	12	1	16	12	3	4	4	9	3	36	16	17	6	0	1	28	0
BTG2	10	22	6	6	3	29	12	3	12	11	31	14	24	9	15	14	4	24	12	15	26	19	7	4	23	12	25	31	14	12	21	20	23	13	29	12	8	26	11	40	24	11	18	16	19	17	14	25	12
BTG3	151	114	118	193	118	162	199	130	161	158	139	163	156	148	130	141	115	136	206	160	142	175	182	166	176	122	160	178	205	162	187	175	189	181	176	150	116	149	139	186	187	151	207	195	226	172	126	186	164
BTG4	2	0	0	0	0	0	0	0	0	0	0	4	0	0	0	2	1	0	1	0	0	1	3	0	0	0	0	2	0	0	0	2	0	0	1	0	0	0	0	0	0	0	0	0	0	0	1	1	2
BTK	78	75	69	68	45	57	81	67	75	95	81	85	82	77	57	82	49	62	86	58	93	90	89	80	82	70	101	94	107	77	103	82	83	75	118	79	72	96	56	106	107	73	88	68	91	80	65	82	64
BTN2A1	16	10	9	7	9	8	12	7	14	4	7	10	7	7	8	13	13	9	25	10	11	7	0	7	11	8	8	10	12	11	10	14	26	6	33	2	7	9	6	11	10	9	22	7	20	5	5	12	9
BTN2A2	2	3	0	1	1	2	0	5	3	0	1	0	6	2	0	0	2	0	2	2	1	4	3	0	6	0	6	1	4	3	3	3	1	7	8	0	1	7	0	0	3	10	8	0	0	5	0	4	1
BTN3A1	0	0	2	0	0	0	0	1	0	2	0	0	7	0	0	0	0	0	0	0	0	0	0	0	1	0	0	2	0	1	0	0	1	1	1	1	0	0	0	1	1	0	0	1	0	0	0	0	0
BTN3A2	12	7	8	12	5	14	15	11	4	12	12	12	7	15	12	12	10	10	10	9	9	14	10	10	13	10	11	10	20	9	18	10	6	11	13	6	14	15	8	6	15	3	22	15	9	12	9	7	13
BTN3A3	0	0	0	1	0	0	0	0	0	1	2	0	0	0	0	0	0	2	0	0	4	0	0	0	0	0	0	1	4	5	0	0	3	1	0	2	0	0	0	0	3	1	0	0	0	4	0	0	0
BTNL8	2	6	0	0	0	0	0	2	0	1	0	0	0	0	0	0	1	5	0	0	0	0	5	0	0	1	0	1	0	0	1	0	2	1	1	0	1	0	3	0	0	0	0	2	0	0	2	0	1
BTRC	0	2	7	1	3	0	2	5	4	6	11	0	1	2	7	2	2	1	9	2	2	1	7	5	2	1	6	10	1	5	6	6	3	8	5	0	3	7	3	8	3	11	5	0	7	3	1	7	6
BUB1	44	25	38	42	26	21	37	29	38	42	52	32	40	15	39	58	20	59	42	37	35	11	39	35	27	41	42	33	46	29	40	31	44	35	49	27	45	50	26	31	34	29	33	33	55	30	35	31	40
BUB1B	38	37	25	25	34	44	29	41	32	45	31	32	50	25	35	34	31	36	35	60	33	31	27	36	42	26	40	31	51	60	48	37	27	63	31	49	14	40	44	41	37	96	46	28	31	44	36	44	33
BUB3	237	235	220	264	216	202	277	209	224	206	278	237	301	198	225	282	174	246	268	207	265	237	261	211	221	193	289	275	317	229	288	269	313	238	317	187	196	320	240	268	269	244	234	312	273	267	201	240	231
BUD13	19	27	14	13	6	18	11	43	28	19	23	25	15	18	26	15	9	12	23	56	20	22	25	20	41	30	19	16	13	58	50	27	50	13	55	26	24	13	11	31	22	77	55	22	31	15	9	39	23
BUD31	315	296	269	390	239	312	341	253	307	404	367	294	373	344	235	308	276	322	335	310	385	324	457	270	354	284	387	381	408	364	454	456	402	362	500	344	246	330	308	418	473	304	447	424	415	345	231	377	303
BVES	7	5	8	9	6	3	11	9	0	1	17	11	13	9	3	4	4	17	6	12	9	11	19	4	18	9	12	14	18	5	5	12	20	1	9	13	1	13	6	13	15	18	11	13	19	4	3	22	8
BYSL	46	53	37	65	43	63	93	56	37	73	64	57	67	67	42	74	42	46	86	63	54	60	71	44	64	65	63	75	86	57	96	75	67	61	104	54	63	64	47	71	87	54	94	84	70	50	46	57	65
BZRAP1	0	0	0	0	0	0	0	0	0	0	0	0	0	0	0	0	0	0	0	0	0	0	0	0	0	0	0	0	0	0	0	0	1	0	0	0	0	0	0	0	0	0	0	3	0	0	0	0	0
BZW1	256	309	226	311	176	237	240	253	310	325	237	328	345	260	171	308	187	302	345	247	295	330	282	281	352	208	314	342	388	285	390	347	241	420	429	296	226	310	202	404	362	324	370	335	228	403	197	344	275
BZW2	176	193	187	213	113	162	166	144	174	124	150	136	218	163	122	167	111	213	220	112	206	153	197	130	160	156	176	187	225	158	234	152	202	223	236	126	153	175	156	175	223	149	221	184	187	237	109	188	187
C10orf10	6	2	0	2	0	0	0	1	0	1	3	6	1	1	1	5	0	5	0	0	0	0	3	0	1	2	2	2	1	0	0	0	0	1	1	3	1	0	0	0	0	0	2	1	0	1	0	1	0
C10orf105	0	0	0	0	0	0	0	0	0	0	0	0	0	0	0	0	0	0	0	0	0	0	0	0	0	0	0	1	0	0	0	0	0	0	0	0	0	0	0	1	0	0	1	0	0	0	0	0	0
C10orf11	29	20	5	21	17	14	28	14	21	30	22	17	30	18	16	23	17	15	20	15	25	15	24	22	13	19	22	21	31	13	26	26	37	11	23	13	30	21	12	28	35	20	25	12	26	13	20	18	9
C10orf111	1	0	0	0	3	0	0	0	0	0	0	0	0	0	0	0	0	0	0	4	0	0	0	3	3	0	0	1	2	0	0	0	0	0	0	0	0	0	0	2	0	0	0	0	0	0	0	0	0
C10orf12	0	0	0	0	0	0	0	0	0	0	0	0	0	0	0	0	0	0	0	0	0	0	0	0	0	0	0	0	0	0	0	0	2	0	0	0	0	0	0	0	0	0	0	0	2	0	0	0	0
C10orf126	0	0	0	0	0	0	0	1	0	0	0	0	0	0	0	0	0	0	0	0	0	0	0	0	0	0	0	0	0	0	0	0	0	0	0	0	0	0	0	0	0	0	0	0	0	0	0	1	0
C10orf128	4	3	5	2	3	1	4	4	0	0	4	3	6	8	8	6	2	4	1	0	0	1	2	4	6	0	1	1	0	0	1	2	1	1	0	4	0	2	0	1	2	0	0	1	1	3	0	0	0
C10orf131	0	2	0	0	0	0	0	0	0	0	2	0	0	1	0	0	0	0	0	0	0	0	1	0	0	0	1	2	0	0	1	0	0	0	0	0	0	0	0	2	0	0	2	0	0	0	0	0	0
C10orf2	3	7	7	11	2	22	13	4	4	15	10	16	5	1	4	12	0	7	26	14	9	8	12	10	5	10	11	14	12	13	11	18	8	8	18	9	13	5	9	16	11	12	11	10	8	10	11	12	15
C10orf25	2	3	2	1	0	0	3	4	10	3	6	0	0	8	8	6	8	1	3	6	3	2	7	4	3	0	3	1	6	2	0	1	2	0	5	1	0	0	2	4	7	4	2	0	0	0	1	2	4
C10orf32	46	45	43	81	42	56	62	62	71	70	61	46	92	47	28	74	65	64	54	56	56	55	47	63	76	46	70	69	76	53	89	69	55	62	75	63	43	63	60	74	88	57	74	57	70	61	27	72	51
C10orf35	4	0	0	0	0	11	0	0	1	0	3	1	0	1	3	0	1	2	2	0	2	2	1	0	3	0	1	0	3	2	2	0	1	2	0	0	0	3	0	0	3	3	5	1	0	0	2	1	3
C10orf54	187	216	165	230	182	441	348	335	213	265	221	192	260	197	176	247	223	414	408	344	212	232	294	178	325	209	309	487	543	488	316	257	265	225	439	274	202	269	243	516	560	473	296	296	230	210	166	296	305
C10orf55	0	0	0	0	0	0	0	0	0	0	0	0	0	0	0	0	0	0	0	0	0	0	0	0	0	0	0	0	0	0	0	0	0	0	0	0	0	0	0	0	0	0	0	0	0	0	0	0	0
C10orf76	0	4	3	0	1	7	2	2	1	0	3	0	2	1	2	6	4	0	4	1	0	5	3	2	1	1	4	1	4	5	1	0	8	1	2	1	4	0	0	0	4	4	1	0	9	0	2	2	3
C10orf88	1	5	0	10	7	2	3	1	0	1	4	5	10	0	6	2	0	4	7	1	6	4	2	2	3	1	4	1	4	2	4	6	9	4	4	2	1	6	4	1	13	3	4	5	5	2	7	1	7
C10orf91	2	20	4	1	2	28	1	28	12	21	60	30	18	33	9	8	0	39	6	24	28	15	29	19	36	15	12	37	8	50	34	31	59	36	43	25	18	10	5	43	18	45	41	28	56	30	6	28	14
C10orf99	0	0	0	0	0	0	0	0	0	0	0	0	0	0	0	0	0	0	0	0	3	0	0	0	0	0	0	0	0	0	0	0	0	0	0	1	0	0	0	0	0	0	0	0	0	0	0	0	0
C11orf1	69	95	78	100	66	72	104	43	58	85	107	95	114	88	81	77	53	91	93	54	70	98	112	74	93	83	108	103	112	95	83	88	92	89	119	89	69	77	95	108	128	85	88	101	103	62	53	113	100
C11orf21	27	17	10	25	12	11	20	19	38	35	24	30	26	17	18	31	6	22	26	31	22	17	38	24	25	19	19	28	29	39	17	26	27	36	32	27	12	8	27	31	37	30	7	44	34	27	19	33	34
C11orf24	164	249	139	185	129	195	191	179	173	178	257	137	222	229	156	228	96	272	204	170	194	178	213	127	255	145	254	289	197	227	249	200	273	209	398	245	161	258	142	260	200	214	261	200	220	166	127	274	177
C11orf30	18	24	8	27	5	17	19	37	25	19	24	18	50	16	8	23	8	24	22	22	29	15	17	21	33	22	22	27	18	26	37	18	39	19	35	32	19	15	23	24	28	24	32	15	47	8	8	21	30
C11orf31	1102	1136	915	1361	781	985	1198	943	1258	1164	1168	1215	1341	985	828	1179	851	1369	1399	1019	1157	1193	1299	1104	1252	988	1386	1282	1564	1134	1456	1318	1391	1284	1654	1059	951	1381	936	1297	1599	1152	1403	1473	1399	1208	892	1264	1120
C11orf45	5	18	12	9	4	10	8	9	3	3	7	3	7	8	3	14	8	9	18	9	2	10	3	4	8	5	12	7	15	15	14	9	5	5	4	9	8	18	6	3	8	9	13	14	11	6	3	14	8
C11orf49	75	59	64	93	61	77	104	68	92	50	111	100	114	90	84	91	70	108	74	52	68	50	119	61	87	75	91	95	94	99	106	63	123	87	121	51	66	100	89	96	69	94	136	77	108	88	37	87	95
C11orf52	6	4	3	0	1	6	3	4	3	9	3	6	0	0	1	2	0	10	3	1	9	4	12	5	7	0	6	4	4	6	11	3	9	3	7	2	3	7	10	0	2	9	4	6	7	2	4	10	0
C11orf54	8	12	12	9	4	9	9	12	8	5	4	11	14	12	15	12	6	3	3	4	4	12	20	4	7	6	16	10	16	15	14	12	7	13	13	6	7	19	4	8	11	17	8	18	3	19	4	12	5
C11orf57	106	86	81	81	39	41	109	55	77	81	93	115	122	82	62	81	62	53	87	102	87	126	74	68	93	83	105	85	104	67	122	108	104	103	96	81	93	108	44	103	109	84	113	134	106	85	48	95	69
C11orf58	603	703	533	725	420	694	718	573	734	714	807	536	805	584	539	703	478	716	730	553	699	674	824	701	801	585	839	744	816	737	898	742	809	736	929	658	512	816	611	793	868	622	905	798	825	782	523	752	622
C11orf63	1	0	0	1	0	0	3	0	7	0	1	0	0	0	3	0	0	0	2	0	0	0	4	0	1	0	0	3	0	2	0	0	1	1	3	2	0	0	0	4	0	0	1	0	1	0	0	1	2
C11orf65	0	8	0	0	0	0	0	0	0	8	8	0	0	0	3	4	0	3	0	3	5	0	6	0	2	1	4	3	1	3	2	5	3	0	3	2	1	5	3	1	1	5	3	3	2	0	0	0	1
C11orf68	0	0	0	0	0	0	0	0	0	0	0	0	0	0	0	0	0	0	0	0	0	0	0	0	0	1	0	0	1	0	0	0	0	0	0	0	0	1	0	0	1	0	0	0	0	0	0	0	0
C11orf71	78	44	51	83	31	57	58	49	44	75	35	50	63	59	34	53	35	83	77	55	67	51	62	46	73	41	43	54	81	69	96	75	45	84	81	60	62	43	60	53	92	64	79	75	40	66	38	61	53
C11orf73	95	106	83	111	83	150	106	94	106	114	126	155	157	104	78	151	77	112	123	89	125	108	153	106	122	98	147	142	125	105	146	128	159	163	173	84	84	198	88	151	169	89	121	143	131	158	75	98	106
C11orf74	32	20	17	30	18	30	44	22	40	32	18	17	35	23	30	24	21	40	35	14	35	33	17	24	26	27	32	30	27	26	40	36	34	44	35	29	15	38	24	30	39	28	36	42	32	35	21	29	34
C11orf80	4	6	0	4	5	4	2	3	0	5	7	1	6	2	0	0	4	7	0	2	0	0	5	2	0	1	7	6	4	3	1	8	3	1	6	0	5	2	1	11	4	2	3	0	2	2	10	6	0
C11orf84	0	3	0	0	1	1	0	1	0	0	3	0	0	5	0	1	0	3	2	1	0	1	0	0	8	0	0	2	2	5	0	0	0	0	2	0	0	0	2	8	2	4	2	2	0	0	0	0	2
C11orf86	0	0	0	0	0	0	0	0	0	0	0	0	0	0	0	0	0	0	0	0	0	0	0	0	0	0	0	0	0	0	0	0	0	0	0	0	0	0	0	0	0	0	0	0	0	0	0	0	0
C11orf94	0	0	0	0	0	0	0	0	0	0	0	0	0	0	0	0	0	0	0	0	0	0	0	0	0	0	0	0	0	0	0	0	0	0	1067842	0	0	0	0	0	0	0	0	0	0	0	0	0	0
C11orf95	0	0	0	0	0	0	0	0	0	0	0	0	0	0	0	0	0	0	0	0	0	0	0	0	0	0	0	0	0	0	0	0	0	0	0	0	0	0	0	0	0	0	0	0	0	0	0	0	0
C11orf96	0	0	0	0	0	0	0	0	0	0	0	0	0	0	0	0	0	0	0	0	0	0	0	0	0	0	0	0	0	0	0	0	0	0	0	0	0	0	0	0	0	0	0	0	0	0	0	0	0
C11orf97	0	0	0	0	0	0	0	0	0	0	0	0	0	0	0	0	0	0	0	0	0	0	0	0	0	0	0	0	0	0	0	0	0	0	0	0	0	0	0	0	1	0	0	0	0	0	1	0	0
C11orf98	875	951	832	961	713	887	956	828	835	975	1090	861	1047	798	821	1011	701	1075	1096	879	861	969	1047	825	1122	782	1095	1017	1238	934	1225	1030	1134	992	1260	906	769	1103	800	1083	1319	995	1103	1046	1161	977	735	1140	922
C12orf10	114	398	126	175	72	148	99	157	154	232	217	156	198	312	173	144	98	156	164	170	181	217	212	120	674	141	165	224	132	229	226	351	248	160	807	518	97	143	103	220	123	183	197	310	251	141	72	569	145
C12orf29	58	61	40	65	38	51	44	49	53	53	49	54	43	50	49	90	26	52	86	43	48	46	60	50	56	35	78	55	71	69	76	70	79	49	71	61	30	78	51	51	61	60	62	67	88	66	35	51	41
C12orf4	4	4	6	6	0	6	2	4	10	13	7	1	0	3	2	13	7	6	6	7	9	1	2	7	6	6	5	8	3	4	5	6	6	7	7	3	5	4	3	5	8	2	8	9	6	8	3	4	9
C12orf43	148	159	172	131	112	186	218	121	163	157	182	187	205	147	123	150	121	165	222	206	170	175	208	132	194	139	219	153	233	208	228	187	202	187	252	180	136	199	164	216	244	209	175	181	203	144	142	183	117
C12orf45	73	87	53	64	76	60	58	50	58	95	65	72	85	90	63	57	61	79	83	40	54	82	86	62	78	62	76	81	106	74	72	86	92	76	91	61	59	93	39	93	112	75	65	75	97	94	33	92	64
C12orf49	0	0	0	0	0	0	0	0	0	0	3	1	0	1	0	0	0	2	1	0	0	0	0	1	0	0	0	3	0	0	0	3	0	0	0	0	0	0	0	0	3	0	0	3	1	0	0	0	0
C12orf57	1070	1103	1037	1001	879	952	1136	925	1136	1199	1295	1196	1315	969	932	1109	893	1249	1360	910	1089	1157	1349	1040	1199	938	1259	1369	1435	1136	1408	1316	1310	1255	1498	971	921	1346	1021	1453	1460	1115	1250	1383	1301	1244	805	1312	1088
C12orf60	3	0	0	2	0	0	0	0	2	0	0	0	0	1	0	0	0	0	0	5	3	0	0	0	0	0	3	0	0	0	1	1	0	3	2	0	0	0	0	1	1	0	3	4	0	0	2	0	0
C12orf65	224	277	174	210	165	255	218	203	268	251	194	236	241	209	189	213	181	234	288	174	240	257	235	278	240	194	279	262	264	211	295	260	248	300	254	166	194	294	227	291	301	210	282	263	252	289	172	315	184
C12orf66	10	8	2	9	9	5	7	6	8	4	4	11	10	14	4	5	11	6	10	3	6	6	6	5	9	9	4	4	7	6	6	9	12	10	14	2	2	0	6	14	8	8	18	0	8	12	5	12	10
C12orf71	0	0	0	0	0	0	0	0	0	0	0	0	0	0	0	0	0	0	0	0	0	0	0	0	3	0	0	2	0	0	0	0	1	0	0	1	0	0	0	0	0	0	0	0	3	0	0	3	0
C12orf73	33	42	23	32	21	27	35	15	35	26	15	37	26	25	19	18	16	55	52	29	39	31	31	22	30	27	43	43	37	27	47	27	39	42	39	22	24	32	19	42	33	33	52	45	53	38	23	39	26
C12orf75	12	7	11	17	14	12	7	4	6	26	13	14	9	3	16	13	14	3	16	16	3	15	30	9	11	11	20	11	12	16	16	23	17	11	22	4	8	17	13	18	13	17	22	14	12	14	7	24	14
C12orf77	0	1	9	0	0	0	2	2	0	5	0	0	0	0	0	0	0	0	3	7	0	6	0	0	2	4	0	1	2	24	3	10	0	0	13	1	5	2	0	3	0	22	1	5	0	2	0	0	7
C14orf1	139	170	117	205	193	224	204	186	156	167	248	214	275	192	188	207	148	220	213	169	199	114	215	149	200	155	235	220	266	214	266	169	220	217	252	198	144	241	140	226	274	202	228	169	258	233	155	225	145
C14orf119	254	377	309	336	244	245	328	232	331	367	314	286	367	295	267	314	239	367	371	251	337	350	340	241	351	337	359	318	418	323	359	352	352	317	393	277	285	392	283	358	381	325	349	413	370	318	243	332	270
C14orf132	0	0	0	0	0	0	0	0	0	0	0	0	0	0	0	0	0	0	0	2	0	0	0	0	0	0	4	1	0	0	0	0	0	0	0	0	0	0	0	8	0	0	0	5	0	0	0	0	0
C14orf142	28	21	14	40	21	27	43	20	39	44	31	30	22	14	24	32	15	27	53	27	33	46	31	42	48	20	31	46	34	26	41	30	37	33	39	29	27	20	30	35	20	26	41	46	42	42	24	46	33
C14orf159	45	55	101	42	38	53	76	37	70	58	73	74	64	46	107	61	31	50	54	64	73	67	67	31	58	80	43	52	56	60	69	61	67	32	74	42	107	39	34	61	47	60	75	32	77	48	33	69	124
C14orf166	618	716	621	769	551	742	711	475	625	815	708	642	774	557	616	706	607	882	610	534	740	719	896	575	720	559	830	835	799	673	943	827	798	673	901	564	501	895	697	921	868	637	824	851	718	708	569	784	706
C14orf169	0	12	1	0	3	0	0	0	3	9	0	1	3	4	0	0	0	1	0	3	0	0	4	4	3	0	3	0	2	0	6	0	0	0	1	2	0	6	2	0	2	0	5	0	0	0	2	7	6
C14orf178	0	1	3	0	0	2	3	0	0	0	0	0	0	0	0	0	2	0	0	0	0	0	2	0	0	2	0	1	0	0	1	0	0	1	1	0	1	0	1	3	1	0	0	0	0	0	0	0	0
C14orf2	1496	1569	1289	1736	1231	1370	1457	1392	1597	1900	1772	1589	1917	1549	1417	1508	1036	1753	1706	1522	1540	1750	1930	1450	1842	1459	1769	1684	1948	1690	2101	1898	1954	1843	2417	1490	1385	1888	1426	1792	1869	1576	1968	2051	2023	1689	1166	1754	1455
C14orf28	0	0	1	1	0	0	0	1	1	0	0	1	0	7	0	0	0	0	0	0	0	0	0	0	0	0	2	1	0	0	0	0	0	1	0	0	0	0	0	2	0	0	0	0	0	0	1	0	0
C14orf37	0	0	0	0	0	0	0	0	0	0	0	0	0	0	0	1	0	0	0	0	0	0	0	0	0	0	2	1	0	0	0	0	0	0	0	0	0	2	0	1	0	0	0	0	0	0	0	0	0
C14orf79	0	0	3	0	0	2	2	1	0	0	0	0	1	1	0	0	2	0	0	1	4	1	2	0	1	0	3	1	1	3	1	0	3	1	0	0	0	5	0	2	2	1	0	1	4	0	0	3	0
C14orf80	1	4	2	4	9	0	5	1	5	1	10	2	2	6	3	4	4	1	15	3	3	7	2	0	3	3	0	8	8	1	3	11	4	6	0	1	0	5	3	0	1	3	5	14	12	9	3	7	1
C14orf93	1	1	5	0	7	0	1	3	17	9	3	7	9	4	4	4	0	7	9	5	3	5	9	1	11	0	7	2	10	0	8	5	6	11	1	6	2	6	4	3	6	12	13	8	7	5	3	5	7
C15orf27	0	0	5	0	0	0	0	1	0	0	0	0	0	3	0	1	0	3	0	0	0	0	5	0	2	0	0	4	0	1	0	0	2	1	3	0	0	0	0	0	0	3	0	0	3	3	1	0	1
C15orf39	19	135	22	26	14	198	17	89	73	82	237	42	60	165	12	30	20	236	21	102	101	88	269	48	267	41	39	461	47	199	168	202	488	106	437	209	40	36	42	443	51	193	165	142	431	102	14	245	43
C15orf40	95	76	70	115	94	105	78	99	74	111	97	79	130	77	58	93	63	96	103	68	95	122	122	99	106	89	90	86	126	102	128	119	117	82	97	104	65	112	88	111	137	92	104	101	118	103	86	104	91
C15orf41	10	21	14	14	10	24	17	5	11	10	19	16	15	13	20	16	12	16	13	18	18	12	9	12	17	9	28	14	23	16	20	13	22	8	18	21	13	23	8	19	18	14	13	20	18	17	5	14	18
C15orf48	0	0	0	0	0	0	1	0	0	0	0	0	0	0	0	0	0	0	1	0	0	1	0	0	0	0	0	0	0	0	0	1	0	0	0	0	0	0	0	0	0	0	0	2	0	0	3	0	0
C15orf52	0	0	0	0	0	0	3	1	0	0	0	0	0	0	0	0	0	0	0	0	0	0	0	0	0	0	0	1	0	0	0	0	0	0	0	0	0	0	0	0	0	0	0	1	0	0	0	1	0
C15orf56	0	0	0	0	0	0	3	0	0	0	0	0	0	0	0	0	0	0	0	0	0	0	2	0	0	0	0	0	0	0	0	0	0	0	0	0	0	0	2	0	0	0	0	0	0	0	0	3	0
C15orf57	70	60	65	53	67	70	78	52	77	82	141	73	82	78	62	64	58	69	114	60	65	89	90	86	94	73	85	84	92	68	90	67	131	81	104	75	69	66	75	87	102	70	98	65	135	80	26	76	79
C15orf61	95	112	94	113	87	98	143	68	86	100	134	87	138	92	77	114	95	101	130	76	93	109	120	101	95	97	119	103	188	85	135	109	135	87	114	81	89	108	91	121	164	91	129	139	128	111	84	141	85
C15orf62	0	0	0	0	0	0	0	0	0	0	1	0	0	0	0	0	0	0	0	0	0	0	0	0	0	0	0	0	0	0	0	0	0	0	0	0	0	0	0	0	0	0	0	0	0	0	0	0	0
C15orf65	1	2	0	0	0	1	1	0	3	0	0	0	0	0	0	2	2	0	0	1	1	0	0	0	0	0	1	0	2	1	0	0	0	0	0	0	2	0	0	0	3	0	1	1	0	3	0	5	2
C16orf13	1159	1307	1101	1408	902	1131	1291	981	1265	1271	1333	1080	1393	1075	1024	1335	873	1462	1482	1081	1299	1223	1479	1020	1341	1108	1367	1453	1645	1340	1523	1286	1541	1332	1828	1176	1127	1423	1075	1444	1523	1286	1393	1384	1491	1358	975	1398	1149
C16orf45	0	0	9	0	0	0	0	0	0	0	9	0	0	0	0	0	2	5	1	0	3	0	3	0	0	1	1	3	0	0	0	1	1	0	0	1	0	0	0	3	2	0	2	2	0	0	3	0	2
C16orf46	0	0	0	0	0	3	0	0	1	0	0	3	0	1	3	0	1	0	0	1	0	1	0	0	0	1	0	0	0	3	0	1	1	0	0	0	0	0	0	0	0	0	0	0	0	0	0	0	0
C16orf52	0	0	0	0	0	2	0	1	0	0	0	2	0	0	0	0	0	0	0	4	0	0	0	0	0	0	0	0	1	0	0	2	0	0	1	1	0	0	0	0	2	0	0	3	0	0	1	0	0
C16orf54	29	43	31	37	28	47	40	87	36	87	52	49	44	29	44	29	18	40	39	107	66	110	61	43	80	45	41	76	59	148	78	146	87	48	247	66	37	32	29	81	56	97	47	141	87	56	27	59	35
C16orf58	26	24	14	14	13	41	20	17	27	18	24	16	21	4	9	15	10	23	13	43	50	21	44	29	32	14	7	63	39	32	35	28	39	44	36	27	12	19	15	49	42	43	45	28	36	39	13	39	18
C16orf59	174	169	157	178	169	135	172	145	171	179	164	175	200	129	160	177	139	179	230	124	207	154	192	157	175	168	210	144	201	191	217	208	243	149	225	125	131	225	148	227	178	192	209	219	188	199	117	193	171
C16orf62	0	2	0	0	0	0	0	2	0	0	0	0	0	0	0	0	0	0	0	0	0	4	0	0	1	2	0	0	2	0	0	2	0	2	0	1	0	0	0	0	0	0	0	3	0	0	0	0	0
C16orf70	29	38	28	39	14	46	40	56	23	37	37	21	68	24	30	45	30	43	32	32	40	23	35	22	60	37	45	48	38	48	40	35	54	28	98	35	20	41	36	49	45	49	30	42	58	21	25	42	40
C16orf71	0	1	2	1	0	1	1	0	0	1	1	0	0	0	0	1	0	7	2	0	0	0	1	0	0	1	4	1	0	6	0	1	0	2	0	1	0	1	1	5	0	5	1	2	1	1	0	1	1
C16orf72	3	0	1	0	0	0	1	0	0	3	0	0	0	0	0	3	0	0	2	0	0	0	7	0	0	1	0	1	0	0	0	0	0	0	0	0	0	0	0	0	0	0	0	0	0	0	1	3	4
C16orf74	0	0	8	0	0	4	0	0	4	0	0	10	0	2	2	2	0	2	1	1	4	5	2	0	2	4	3	1	1	0	1	3	1	0	0	3	1	3	0	3	1	0	0	2	0	6	4	1	0
C16orf86	2	8	0	0	2	7	5	3	4	1	2	1	9	3	4	4	0	5	5	1	4	0	6	2	5	5	3	3	1	11	12	11	5	0	8	4	6	6	0	6	1	9	6	11	4	2	0	6	1
C16orf87	16	30	24	12	29	32	25	18	36	12	20	24	21	12	17	37	21	28	30	28	17	17	37	14	23	22	28	21	30	31	22	25	26	23	29	15	16	30	22	19	31	19	20	36	35	27	15	19	21
C16orf89	0	0	0	0	0	0	0	0	0	0	0	0	0	0	0	0	0	0	0	0	0	0	0	0	0	0	0	0	0	0	2	0	0	0	0	0	0	0	0	0	0	0	0	0	0	0	0	0	0
C16orf91	61	92	88	69	70	110	89	82	81	67	88	95	98	71	55	97	51	107	116	93	76	83	113	76	93	75	102	79	137	62	134	79	98	120	92	65	55	126	76	104	108	105	108	105	101	119	79	106	55
C16orf93	17	30	14	22	21	25	38	18	38	27	34	22	43	21	26	31	19	18	21	26	29	39	26	17	31	29	23	23	29	36	44	33	18	34	25	25	20	29	25	29	26	28	44	44	23	38	21	31	19
C16orf95	10	16	12	27	18	20	24	16	18	25	22	16	23	19	3	23	14	19	18	12	26	32	31	18	19	15	29	25	24	31	20	29	26	19	34	12	21	25	27	31	23	31	8	24	24	18	15	28	26
C17orf100	0	0	0	0	0	0	6	3	0	4	5	1	0	5	0	3	0	0	3	3	2	1	0	0	1	0	2	3	2	3	8	0	0	1	1	3	0	1	1	1	5	2	3	0	0	1	0	0	0
C17orf104	3	2	0	1	0	0	1	2	0	0	0	0	1	0	0	1	0	0	0	0	4	2	0	0	0	0	0	2	5	1	0	1	0	2	0	0	0	0	0	1	6	4	4	1	0	0	0	0	0
C17orf105	0	0	0	0	0	0	0	0	0	0	0	0	0	0	0	0	0	0	0	0	0	0	3	0	0	0	0	0	0	0	0	0	0	0	0	0	0	0	0	0	0	0	0	0	0	0	0	0	0
C17orf107	0	0	0	0	0	0	0	0	0	0	0	0	0	0	0	0	0	0	0	0	0	0	0	0	0	0	0	0	0	0	0	0	1	0	0	0	0	0	0	0	0	0	0	0	3	0	0	0	0
C17orf49	221	211	153	207	133	166	191	155	186	230	258	186	216	178	177	209	135	247	190	171	197	215	259	178	203	165	214	229	239	206	223	314	264	202	261	187	172	198	185	253	272	203	195	313	237	190	134	243	187
C17orf51	2	0	0	0	0	0	3	1	0	2	2	1	0	0	0	2	1	0	1	0	0	0	0	2	0	4	0	2	4	2	0	0	2	0	2	0	0	0	2	6	0	1	0	2	2	0	0	0	0
C17orf53	10	14	19	21	12	36	21	27	18	28	14	14	31	19	15	21	10	27	20	29	25	22	24	16	26	10	38	30	33	63	30	25	35	30	62	20	8	31	19	31	22	73	22	42	30	24	8	16	34
C17orf58	14	16	10	8	0	4	17	16	7	15	16	11	9	5	7	8	16	16	16	6	15	19	13	13	16	12	10	9	18	7	16	5	18	21	10	15	10	8	7	19	24	21	24	10	5	3	16	13	9
C17orf59	4	4	4	4	0	5	7	8	9	15	8	6	3	0	5	0	13	16	9	1	1	7	7	13	6	6	4	6	18	9	6	9	2	9	12	3	7	4	3	7	15	7	3	8	7	14	3	7	9
C17orf62	290	352	336	353	239	340	352	332	358	412	445	292	441	330	337	348	229	395	431	308	373	347	427	293	420	296	423	379	524	395	430	445	485	361	503	319	270	422	340	468	459	438	408	473	466	352	232	391	408
C17orf64	4	0	2	2	2	6	8	1	6	4	0	1	3	2	3	8	4	3	0	2	8	1	6	4	1	2	1	0	0	6	3	2	5	2	5	0	0	1	1	1	4	3	6	2	1	4	6	0	6
C17orf67	0	5	2	1	0	0	1	8	2	5	4	4	0	3	1	0	3	3	7	3	2	4	6	2	1	4	1	1	4	5	5	4	5	1	2	2	5	2	0	7	1	4	2	8	2	1	2	5	5
C17orf75	13	13	17	10	4	12	12	9	25	14	4	18	16	1	2	13	22	28	5	14	13	19	11	8	10	11	17	9	16	11	14	12	15	20	9	10	17	14	11	16	19	10	17	12	10	16	14	10	11
C17orf78	0	0	0	0	0	0	0	0	0	0	0	0	0	0	0	0	0	0	0	0	0	0	0	0	0	0	0	0	0	0	0	0	0	0	0	0	0	0	0	0	0	0	0	0	0	0	0	0	0
C17orf80	20	9	6	30	17	23	28	20	14	18	22	27	38	24	18	3	13	20	27	15	35	12	7	21	29	13	16	17	20	12	28	25	18	33	19	29	18	25	8	31	15	11	31	22	18	25	25	26	29
C17orf82	0	0	0	0	0	0	0	0	0	0	0	0	0	0	0	0	0	0	4	0	0	0	0	0	0	0	0	0	1	0	0	0	0	0	0	0	0	0	0	0	0	0	0	0	0	0	0	0	0
C17orf85	45	26	26	20	22	28	25	26	33	39	26	29	61	26	16	21	18	32	35	22	58	23	26	18	36	46	35	35	36	17	35	30	25	25	63	17	29	27	28	39	53	28	36	31	18	16	34	39	24
C17orf89	181	213	146	186	146	176	227	158	204	188	172	251	247	153	147	161	114	251	259	237	175	212	208	194	219	158	246	224	288	217	243	228	249	235	328	182	174	246	189	220	263	223	208	223	221	240	136	221	168
C17orf96	0	0	0	0	0	0	0	0	0	0	0	0	0	0	0	0	0	0	0	0	0	0	0	0	0	0	0	0	0	0	0	0	0	0	0	0	0	0	0	0	0	0	0	0	0	0	0	0	0
C17orf97	4	3	1	4	2	0	3	0	0	0	2	1	0	2	0	8	1	4	5	2	2	4	3	0	1	0	5	4	0	9	4	12	0	0	5	1	0	0	1	6	2	9	7	0	1	7	0	0	3
C18orf21	60	62	63	74	53	59	50	36	46	62	70	64	91	36	52	58	49	71	59	54	62	66	70	55	70	46	63	61	83	78	74	73	68	71	86	58	42	46	73	68	80	74	70	65	73	76	37	79	65
C18orf25	1	6	3	9	11	6	8	1	6	13	4	10	5	8	14	10	4	9	10	5	10	1	7	21	3	7	10	7	4	2	3	6	2	11	10	1	6	3	8	6	3	7	6	6	4	6	0	10	7
C18orf32	136	207	160	217	158	161	186	152	201	186	237	134	246	138	162	173	180	192	245	126	180	155	231	158	183	155	194	219	250	192	246	205	179	201	238	138	169	211	149	256	274	176	209	197	211	174	119	189	221
C18orf54	2	0	0	3	0	0	1	3	2	0	5	3	5	1	4	0	0	0	0	1	0	0	1	0	2	2	1	1	0	0	1	2	4	3	0	2	0	2	0	4	1	1	0	0	1	4	0	0	0
C18orf65	0	1	0	3	1	0	0	0	0	0	0	0	3	0	0	0	0	0	2	0	0	0	1	0	1	0	0	0	1	0	0	0	0	1	2	0	0	0	0	0	0	0	0	0	0	0	0	0	2
C18orf8	22	33	22	23	26	21	33	23	16	22	31	19	28	29	10	44	20	23	46	18	14	20	31	18	27	18	28	40	31	28	48	20	27	19	36	18	16	16	28	32	32	36	49	24	23	27	16	23	31
C19orf12	4	7	2	6	10	4	11	22	7	7	4	10	9	3	4	5	6	6	1	43	12	13	8	5	1	7	19	7	13	66	23	13	9	9	24	3	5	7	9	26	9	63	3	21	3	19	1	11	13
C19orf24	35	41	26	35	43	39	39	37	19	35	39	34	41	37	47	21	19	43	37	23	33	53	51	25	27	39	41	47	44	26	47	34	38	30	35	20	42	36	28	38	55	26	48	38	48	31	26	43	47
C19orf25	156	200	158	199	171	174	190	129	166	204	249	153	223	134	148	171	166	195	193	159	214	192	270	169	241	169	205	225	236	202	223	229	239	192	265	162	139	230	191	210	221	245	253	219	258	168	140	199	186
C19orf35	3	7	9	4	4	20	8	3	0	3	11	4	11	10	11	6	0	7	8	12	8	5	7	3	11	5	5	17	9	7	17	1	26	0	42	6	8	5	0	13	10	11	5	5	12	4	6	18	6
C19orf38	67	66	35	48	44	37	47	45	60	64	44	51	80	52	24	55	49	35	34	71	52	64	62	44	46	58	63	42	71	45	70	46	55	67	69	48	45	55	69	50	71	63	63	55	50	35	43	65	56
C19orf43	53	76	72	47	77	73	75	62	89	83	97	86	75	55	52	72	60	118	96	57	92	82	105	65	103	93	112	80	82	98	60	118	73	59	119	77	52	110	89	86	71	93	69	130	91	58	44	106	86
C19orf44	1	2	0	2	4	0	0	0	6	3	6	0	0	5	2	0	3	0	0	2	0	3	8	3	7	4	6	5	6	2	4	8	3	7	3	10	3	2	2	6	5	0	0	5	5	6	0	1	3
C19orf47	3	13	11	11	5	8	6	9	23	10	12	3	29	5	6	6	3	18	15	9	13	3	10	9	19	2	13	13	24	23	16	12	22	11	32	4	9	7	9	14	18	22	7	15	24	18	2	12	13
C19orf48	477	501	405	460	355	481	487	516	489	458	541	461	541	418	415	443	333	600	607	544	484	434	635	415	532	391	579	607	604	597	692	505	608	574	694	483	430	591	433	591	607	585	628	542	598	523	391	559	407
C19orf52	8	1	5	7	0	2	0	3	6	4	0	6	6	3	0	11	8	0	5	12	5	3	3	2	1	1	2	0	1	5	2	4	5	2	8	3	3	2	0	0	0	2	2	4	10	0	6	6	6
C19orf53	2065	2322	1919	2266	1737	2238	2357	1784	2187	2154	2546	2096	2735	1944	1908	2291	1618	2554	2776	1982	2195	2072	2690	1828	2480	1954	2492	2656	2970	2298	2828	2189	2751	2466	3008	1962	1887	2547	2011	2780	3047	2309	2708	2448	2707	2345	1555	2557	2314
C19orf54	0	2	1	0	4	10	4	10	6	0	2	0	5	0	0	6	0	7	8	4	0	7	4	2	4	3	6	5	13	6	10	3	2	4	0	0	2	2	4	5	14	7	10	2	0	14	1	6	7
C19orf57	0	2	3	0	0	0	0	5	0	9	4	7	1	0	0	5	3	0	2	0	6	0	1	0	4	1	2	2	4	5	0	3	1	4	1	2	0	0	0	0	4	3	0	2	1	3	3	9	6
C19orf60	461	457	378	520	385	459	455	425	440	456	457	422	492	429	361	437	408	473	543	420	444	451	604	404	512	403	560	480	559	485	535	542	559	447	600	490	373	563	452	514	588	421	465	550	553	451	354	512	371
C19orf66	119	120	101	125	86	114	114	82	100	86	135	107	146	86	128	111	113	113	138	92	106	62	101	111	117	84	137	112	128	112	149	89	153	98	164	42	67	184	139	109	97	92	152	119	147	94	88	148	101
C19orf67	0	0	0	0	0	0	0	0	0	0	0	0	0	0	0	0	0	0	0	0	0	0	0	0	0	0	0	0	0	0	0	0	0	0	0	0	0	0	0	0	0	0	0	0	0	0	0	0	0
C19orf68	1	2	6	0	1	6	0	6	6	3	4	6	5	0	0	4	4	7	0	1	9	6	2	1	1	2	5	1	3	1	5	1	5	1	3	4	1	6	4	1	1	3	7	4	1	3	2	10	7
C19orf70	585	581	477	642	481	506	651	521	646	701	682	626	690	570	457	608	470	678	671	574	630	685	764	594	710	547	731	670	794	688	771	747	778	737	922	530	522	752	567	727	842	612	708	819	743	742	467	780	588
C19orf71	0	0	0	0	0	3	0	0	0	0	0	0	0	0	0	0	0	0	0	0	0	0	0	0	0	0	0	0	0	0	0	0	0	0	0	0	0	0	0	0	0	0	0	0	0	0	0	0	3
C19orf73	6	5	1	0	6	4	10	0	6	6	4	7	8	4	5	3	0	4	6	6	4	6	0	15	3	4	4	7	10	4	4	7	5	4	1	5	6	10	4	6	0	5	6	13	2	5	4	6	3
C19orf84	0	0	0	0	0	0	0	0	3	0	0	0	0	0	0	0	0	0	0	0	0	0	0	0	0	0	0	0	0	1	0	0	0	0	0	0	0	0	0	0	0	1	0	0	0	0	0	0	0
C1D	77	91	45	95	98	49	81	87	76	94	99	72	107	88	63	102	53	83	95	60	88	91	122	51	86	71	101	105	105	78	109	108	105	92	117	70	70	112	79	93	112	84	86	113	101	99	51	92	85
C1GALT1	23	15	16	9	8	13	23	14	10	16	17	14	16	18	40	5	5	12	23	7	13	10	17	14	7	16	15	27	24	13	16	13	12	16	20	8	11	38	8	21	16	18	5	20	16	10	14	15	8
C1GALT1C1	39	34	25	19	20	45	38	15	30	26	24	21	37	23	33	38	28	32	28	23	32	9	45	15	23	28	28	45	33	26	27	31	41	29	28	28	20	39	23	30	31	43	31	32	33	34	18	27	32
C1GALT1C1L	1	0	0	0	1	0	0	0	2	0	0	0	3	0	0	0	1	0	1	0	0	0	0	0	1	0	1	0	1	4	0	0	0	0	0	0	0	5	0	0	0	3	0	0	0	0	0	1	0
C1QA	12	16	21	10	9	21	11	14	7	25	12	16	16	13	17	10	17	20	29	14	20	14	8	7	14	19	25	14	8	16	22	25	15	19	23	8	8	28	11	19	22	17	20	29	13	17	11	11	12
C1QB	0	0	5	1	0	0	0	2	0	0	0	0	1	1	0	0	0	0	2	0	0	0	2	0	1	0	0	1	0	0	1	0	2	0	0	0	0	0	1	0	0	0	1	0	0	0	0	0	0
C1QBP	215	234	180	305	251	242	244	227	231	274	276	266	315	208	234	203	204	305	258	234	261	285	304	227	244	206	280	280	360	232	292	312	354	281	327	199	209	274	300	275	338	245	273	284	354	279	197	274	233
C1QC	7	6	4	4	1	10	3	9	4	3	4	7	10	3	1	5	1	4	6	7	5	11	6	6	12	4	2	5	7	4	12	7	5	7	10	13	5	6	6	4	3	10	7	2	6	2	5	5	7
C1QL3	0	0	0	0	0	0	0	0	0	0	0	0	0	0	0	0	0	0	0	0	0	0	0	0	0	0	0	0	0	0	0	0	0	0	0	0	0	0	0	0	0	0	0	0	0	0	0	0	0
C1QL4	0	0	0	0	0	0	0	0	0	0	0	0	0	0	0	0	0	0	0	0	0	0	0	0	0	0	0	0	0	0	0	0	0	0	0	0	0	0	0	0	0	0	2	0	0	0	0	0	0
C1QTNF2	2	0	0	2	2	4	0	1	3	3	0	4	8	6	2	3	0	4	2	0	2	2	0	0	0	1	1	4	3	0	0	0	3	2	2	0	0	0	0	8	4	0	0	0	5	1	1	0	0
C1QTNF5	0	0	0	0	0	0	0	0	0	0	0	0	0	0	0	0	0	0	0	0	0	0	0	0	0	0	0	0	0	0	0	0	0	0	0	0	0	0	0	0	0	0	0	0	0	0	0	0	0
C1QTNF6	0	1	0	0	0	4	0	3	0	3	0	0	0	2	0	0	2	0	0	0	0	0	0	0	0	0	0	0	2	0	0	2	0	0	1	0	0	0	0	0	0	0	0	2	0	0	0	0	0
C1QTNF7	0	0	0	0	0	0	0	0	0	0	0	0	0	0	0	0	0	0	0	0	0	0	0	0	0	0	0	0	0	0	0	0	0	0	0	0	0	0	0	0	0	0	0	0	0	0	0	0	0
C1QTNF9	0	0	0	0	0	0	0	0	0	0	0	0	0	0	0	0	0	0	0	0	0	0	0	0	0	0	1	0	3	0	0	0	0	0	2	0	0	3	0	0	1	0	0	0	0	0	0	0	0
C1QTNF9B-AS1	3	3	0	4	0	0	0	0	0	4	4	0	1	0	0	0	0	0	2	1	0	3	1	4	2	1	4	3	0	4	1	0	3	2	2	0	0	2	3	0	0	0	1	0	3	5	4	4	5
C1R	0	0	0	0	0	1	1	0	0	0	1	0	0	1	0	0	0	0	0	4	0	0	0	0	0	0	0	0	0	0	6	6	0	0	6	0	0	0	0	0	0	0	0	10	0	0	0	0	0
C1RL	11	12	5	5	3	19	11	19	10	9	10	6	12	16	5	8	13	1	8	5	27	10	12	9	25	7	13	15	14	23	9	14	9	9	17	12	12	5	10	19	20	17	15	9	11	7	5	29	5
C1S	0	0	0	0	0	0	0	0	0	0	0	0	0	0	2	0	0	0	0	0	0	0	0	3	0	0	0	0	0	0	0	0	0	0	0	0	0	0	0	0	0	0	0	0	0	0	0	2	0
C1orf101	0	0	4	4	0	0	0	0	0	0	1	0	0	0	0	0	0	0	0	4	0	3	0	3	1	1	0	1	3	1	1	0	1	0	0	1	2	0	0	0	1	1	2	0	1	0	0	0	0
C1orf106	1	8	9	0	0	11	15	8	8	7	4	2	7	9	2	1	3	3	4	7	9	4	7	12	11	4	1	5	8	10	6	1	5	5	4	9	2	1	1	2	5	4	10	4	14	4	5	7	6
C1orf109	37	37	31	30	23	38	33	33	56	45	50	25	40	21	30	51	30	35	50	39	24	46	37	51	56	41	37	36	43	48	47	46	59	32	72	37	30	37	30	54	38	57	47	50	47	31	23	47	38
C1orf112	2	13	7	1	1	7	18	10	13	21	8	6	14	9	7	6	4	12	11	6	12	9	9	4	7	11	10	11	14	10	10	4	9	14	15	4	10	13	4	14	13	5	16	5	5	11	13	10	14
C1orf115	0	0	0	0	0	0	0	0	0	0	0	0	0	0	0	0	0	0	0	0	0	0	0	0	0	0	0	1	0	0	0	0	0	0	0	0	0	0	0	2	0	0	0	0	0	0	0	0	0
C1orf116	1	0	0	0	0	0	0	0	0	0	0	0	0	0	0	0	0	0	3	0	0	0	0	0	0	0	0	0	0	0	0	0	0	0	0	0	0	0	0	0	0	0	0	0	0	0	0	0	0
C1orf122	19	17	14	41	15	36	34	27	22	23	44	26	26	21	26	35	19	24	30	28	23	25	33	36	37	24	30	23	30	41	27	34	37	29	25	20	36	24	26	25	53	29	25	32	35	33	16	34	21
C1orf123	223	215	183	188	191	211	162	164	207	245	205	196	263	150	177	254	172	222	222	188	218	211	236	150	254	217	227	226	265	224	237	221	218	211	311	164	154	222	188	251	266	225	249	270	201	250	163	284	207
C1orf131	650	679	618	811	480	647	809	610	717	679	770	628	914	693	570	769	554	675	814	632	680	678	757	586	763	604	770	746	955	763	872	687	881	728	1011	624	532	799	737	726	914	792	851	620	870	735	582	720	729
C1orf159	13	10	18	13	6	23	7	18	15	23	25	14	18	9	7	14	5	13	26	13	25	18	25	25	18	16	15	21	32	21	36	12	15	23	30	13	19	24	13	24	17	30	36	6	23	11	15	18	12
C1orf162	260	301	323	365	267	268	343	199	288	142	362	309	307	256	328	314	223	317	383	196	334	149	353	272	262	245	319	311	401	232	322	137	311	336	315	191	268	349	256	321	375	213	332	142	368	321	223	276	282
C1orf174	47	61	41	35	30	62	36	31	42	24	47	32	36	33	24	65	34	55	33	37	41	39	55	45	53	24	54	37	50	35	41	42	62	47	46	32	29	45	35	58	59	36	36	40	56	56	32	44	46
C1orf186	24	22	27	29	12	23	17	19	33	23	48	41	36	20	19	35	21	15	36	19	20	22	44	38	44	17	29	33	27	21	32	32	35	30	46	27	21	24	18	32	44	15	31	30	31	40	21	26	16
C1orf189	0	0	0	0	0	0	0	2	4	0	0	0	0	1	0	0	0	0	0	0	5	0	1	0	0	1	0	0	0	2	3	0	0	1	0	0	0	2	0	1	2	0	7	0	0	2	0	0	0
C1orf195	0	0	0	0	0	0	0	0	0	0	0	0	0	0	0	0	2	0	0	0	0	0	0	0	0	0	0	0	0	0	0	0	0	0	0	0	0	0	0	0	0	0	0	0	0	0	0	0	0
C1orf198	6	26	14	18	9	11	17	22	25	10	25	9	20	12	19	19	20	15	22	20	20	10	14	11	17	15	30	9	25	32	25	21	17	30	36	14	10	20	17	19	29	28	10	27	19	30	7	32	16
C1orf21	112	85	70	87	64	70	92	106	69	113	79	85	111	84	89	59	55	112	117	87	91	115	95	62	101	84	105	103	105	115	105	122	104	112	119	62	81	107	87	119	110	110	120	137	106	90	83	94	82
C1orf216	3	3	1	0	0	5	3	0	4	1	3	0	0	7	1	2	0	0	2	3	3	5	1	0	4	0	2	2	2	4	4	0	0	6	0	8	2	2	0	2	2	4	4	0	0	6	2	0	0
C1orf228	2	0	0	0	0	0	2	2	0	0	0	0	3	0	0	0	0	0	1	0	3	0	0	0	0	0	0	3	2	2	0	0	6	1	2	0	0	0	0	0	2	7	1	0	2	4	0	0	0
C1orf229	0	0	0	0	0	0	0	0	3	0	0	0	0	0	0	0	0	0	0	0	0	0	0	0	0	0	0	0	0	0	0	0	0	0	0	0	0	0	0	0	0	0	0	0	0	0	0	0	0
C1orf233	0	0	0	0	0	0	0	0	0	0	0	0	0	0	0	0	0	0	0	0	0	0	0	0	0	0	0	0	0	0	0	0	0	0	0	0	0	0	0	0	0	0	0	0	0	0	0	0	0
C1orf27	12	4	16	28	2	15	19	19	2	16	9	7	10	19	14	11	8	16	16	19	10	8	15	9	13	14	13	13	16	13	14	15	16	14	24	18	8	11	7	18	14	4	21	18	12	13	17	9	9
C1orf35	224	273	224	287	246	279	301	258	268	344	325	259	315	254	234	290	249	280	306	259	288	338	309	255	299	276	310	326	332	265	335	343	345	332	309	256	219	382	287	280	362	296	349	335	365	313	182	324	267
C1orf43	629	781	640	652	500	765	694	821	829	751	713	698	891	636	675	704	494	962	737	731	792	635	746	772	860	637	888	964	861	942	1044	760	850	736	1020	664	587	834	692	1082	893	918	984	832	867	727	501	886	750
C1orf50	413	435	435	547	377	411	510	341	491	432	494	441	443	304	379	465	361	545	582	365	536	459	498	537	452	396	569	537	531	430	565	535	520	515	615	399	393	657	360	536	563	477	521	562	482	451	319	485	478
C1orf52	91	122	128	130	108	165	134	101	113	175	156	113	171	121	96	95	85	174	188	120	127	173	122	133	121	122	187	137	181	151	175	161	169	148	200	110	111	177	124	144	200	120	195	134	180	141	97	180	120
C1orf53	49	73	55	69	69	68	83	70	72	76	60	85	82	56	50	87	47	64	80	68	72	79	100	72	75	56	101	88	70	85	79	84	78	91	115	51	56	103	64	93	75	76	80	81	72	90	52	85	62
C1orf54	89	138	121	115	115	89	145	83	124	102	163	96	161	94	98	137	74	168	110	96	87	141	160	105	126	95	133	143	148	109	142	150	172	122	158	110	104	128	119	156	133	119	127	156	147	127	92	150	110
C1orf56	3	7	2	7	5	8	7	7	4	7	7	3	3	8	4	7	8	7	12	3	4	3	8	3	2	10	8	14	12	4	8	6	6	0	19	10	13	8	2	13	8	0	2	5	2	0	3	12	0
C1orf74	13	4	10	6	9	13	10	9	10	15	17	17	15	14	5	10	4	8	9	6	13	17	18	19	7	17	11	12	12	15	7	15	19	12	21	10	3	20	9	14	5	13	20	10	19	11	0	19	10
C1orf95	0	0	0	0	0	0	0	0	0	0	0	0	0	0	0	0	0	0	0	0	0	0	0	0	0	0	0	0	0	0	0	0	0	0	0	0	0	0	0	0	0	0	0	0	0	0	0	2	0
C2	64	56	60	40	49	48	25	52	59	57	60	41	44	37	50	60	26	58	89	51	72	58	64	37	55	54	74	61	61	81	73	70	70	33	62	52	59	61	27	60	65	71	70	92	73	52	33	63	58
C20orf144	0	0	0	0	0	0	0	0	0	0	0	0	0	0	0	0	0	0	0	0	0	0	0	0	0	0	0	0	0	0	0	0	0	0	0	0	0	0	0	0	0	0	0	0	0	0	0	0	0
C20orf194	0	0	0	1	0	2	1	0	0	1	0	0	3	0	0	0	0	3	0	0	0	3	3	0	2	3	3	2	0	0	1	0	0	1	11	2	0	4	0	9	0	0	0	0	0	0	0	5	0
C20orf195	0	0	0	0	0	0	0	0	0	0	0	0	0	0	0	0	0	0	0	0	0	0	0	0	0	0	0	0	0	0	1	0	0	0	0	0	0	2	0	0	0	0	0	0	0	0	0	0	0
C20orf196	17	26	20	31	26	27	31	22	39	38	17	19	39	19	37	32	9	28	28	22	24	20	39	27	25	25	30	27	30	40	42	25	35	28	32	32	27	27	26	42	33	40	27	18	21	35	26	41	21
C20orf197	42	34	19	24	20	32	51	16	33	38	37	22	37	28	26	36	23	29	42	41	27	26	38	25	34	38	32	30	49	27	39	23	31	44	41	33	32	42	25	40	39	34	43	16	30	41	13	34	41
C20orf203	0	0	0	0	0	0	0	0	0	0	0	0	0	0	0	0	0	0	0	0	1	0	1	0	3	0	0	0	0	6	1	0	0	2	0	6	0	0	0	1	0	0	0	0	0	0	0	0	0
C20orf24	28	68	65	77	70	63	43	36	54	52	67	85	70	31	62	49	30	117	66	60	49	69	85	55	72	51	62	77	62	77	71	92	62	86	95	51	47	74	50	77	73	68	47	95	79	85	50	62	65
C20orf27	314	390	265	388	262	336	344	377	345	368	381	289	414	308	296	337	254	412	407	412	345	349	395	309	419	285	405	378	458	534	470	410	456	407	529	323	300	410	319	375	405	560	436	496	426	395	270	419	378
C20orf96	3	0	1	9	0	2	5	0	0	0	0	7	1	0	0	3	0	4	0	0	0	3	0	4	7	6	11	4	1	0	4	3	3	9	7	2	8	15	1	7	4	0	4	2	3	7	0	3	7
C21orf140	0	0	0	0	0	0	0	0	0	0	0	0	0	0	0	0	0	0	0	0	0	0	0	0	0	0	0	1	0	0	0	0	0	0	0	0	0	0	0	0	0	0	0	0	0	0	0	0	0
C21orf2	64	51	61	81	67	58	85	63	62	72	93	50	86	65	61	75	37	98	64	61	77	84	75	61	80	58	121	66	109	54	76	86	76	76	103	86	54	105	75	67	117	56	60	92	75	60	45	65	58
C21orf33	205	232	213	265	155	223	274	233	279	250	243	186	276	206	194	239	209	250	272	199	327	252	239	192	282	202	260	239	369	274	338	312	278	238	328	240	212	273	200	295	364	251	277	321	303	227	158	234	207
C21orf58	163	153	135	190	123	187	206	195	201	242	196	179	184	199	143	225	129	217	239	210	213	187	184	146	249	141	204	231	317	260	256	307	206	182	317	202	161	249	163	205	290	210	192	323	236	202	127	234	177
C21orf59	176	168	147	202	132	164	165	147	140	185	165	166	157	149	151	202	144	171	195	133	178	153	186	178	168	156	179	192	209	156	207	185	190	184	212	161	156	199	127	227	215	138	184	167	174	210	129	194	116
C21orf62	0	0	0	0	0	0	0	0	2	0	0	0	0	0	0	0	0	0	0	0	0	0	0	0	0	0	0	0	0	0	0	0	0	0	0	0	0	0	0	0	0	0	0	0	0	0	0	0	0
C21orf91	11	12	5	16	8	12	19	7	12	14	20	11	6	11	4	11	13	16	29	11	6	24	9	9	10	10	15	15	17	10	8	10	20	21	20	8	12	16	8	15	10	12	10	14	16	20	15	13	7
C22orf15	0	0	0	0	0	0	0	0	0	0	0	0	0	0	0	0	0	0	0	0	0	0	0	0	0	0	0	0	1	1	0	0	0	0	0	0	0	0	0	0	5	0	0	0	0	0	0	0	0
C22orf23	0	1	2	0	0	0	0	0	0	0	0	0	0	0	0	0	0	3	0	0	0	0	1	0	1	0	0	0	0	1	0	0	0	1	5	2	0	0	0	0	0	0	0	0	0	0	1	0	0
C22orf24	0	0	0	0	0	0	0	0	0	1	0	0	0	0	0	0	0	0	0	0	0	0	0	0	0	1	0	0	0	0	0	0	0	0	0	1	0	0	0	0	0	0	0	0	0	0	0	0	0
C22orf29	0	1	0	0	0	0	0	0	0	1	0	0	0	0	0	0	0	0	0	0	0	0	0	0	0	0	0	1	0	0	1	0	0	0	0	0	0	0	0	1	0	1	1	0	4	1	2	3	0
C22orf34	26	27	16	38	29	16	30	36	34	31	34	27	40	18	29	21	22	23	43	42	36	32	31	18	20	33	48	29	32	33	21	42	34	36	44	15	34	36	23	27	39	30	24	38	51	30	24	27	39
C22orf39	0	0	0	0	0	0	0	0	0	0	0	0	0	0	0	0	0	0	0	0	0	0	0	0	0	0	0	0	0	0	0	0	0	0	0	0	0	0	0	0	0	0	0	0	1	0	0	0	0
C22orf46	0	0	0	0	0	0	1	0	0	0	0	0	0	0	0	0	0	0	0	0	0	0	0	0	0	0	0	0	2	0	0	0	0	0	0	0	0	0	0	0	1	0	0	0	0	0	0	0	0
C2CD2	1	0	0	0	0	0	0	0	2	1	0	0	0	0	0	0	0	0	1	0	0	0	0	0	0	0	1	0	0	0	0	0	0	0	0	0	0	1	0	0	1	0	0	0	0	0	0	0	0
C2CD2L	2	0	0	1	0	0	0	2	0	5	0	0	0	0	0	6	0	0	0	0	0	0	3	0	1	1	0	2	2	4	1	5	2	0	0	3	0	0	7	0	3	7	0	7	0	0	0	0	0
C2CD3	5	6	11	1	9	5	19	13	5	3	5	9	15	6	1	1	0	9	8	15	20	1	13	5	8	6	8	12	13	16	8	10	7	6	20	2	2	9	10	14	17	7	11	3	9	3	14	9	9
C2CD4C	0	0	0	0	0	0	0	0	0	0	0	0	0	0	0	0	0	0	0	0	0	0	0	0	0	0	0	0	1	1	0	0	0	0	3	0	0	0	0	0	3	0	0	0	0	0	0	0	0
C2CD5	0	4	0	0	0	6	0	0	2	0	0	3	0	0	9	0	0	3	0	3	0	0	0	0	0	0	4	4	0	0	1	0	1	0	5	3	1	1	0	3	3	0	0	0	1	0	1	0	1
C2orf15	0	1	1	0	0	3	2	0	0	0	1	0	0	0	0	0	0	0	0	0	0	5	1	3	0	0	1	0	1	0	5	0	3	5	4	0	0	0	0	0	0	0	6	2	2	6	0	0	0
C2orf27A	0	0	0	0	0	0	0	0	0	0	0	0	0	0	0	0	0	1	0	0	0	0	0	0	1	0	0	1	0	0	0	0	0	0	0	2	0	0	0	2	0	0	0	0	0	0	0	1	0
C2orf40	0	0	1	0	0	0	0	0	0	3	0	0	0	0	0	0	0	0	0	0	0	0	0	0	0	0	0	0	1	0	0	0	4	0	0	0	0	0	0	0	0	0	2	0	0	0	0	0	3
C2orf42	0	1	1	6	7	2	7	9	3	7	2	4	2	1	2	4	2	13	9	6	1	5	6	0	8	2	2	4	7	6	10	4	4	6	6	3	3	2	7	4	9	4	10	1	8	4	7	6	3
C2orf44	1	8	5	1	7	0	7	2	10	8	11	2	10	1	1	0	0	1	10	3	13	17	13	5	3	5	17	4	11	1	9	13	5	6	2	3	0	15	2	18	14	2	9	13	14	2	6	3	5
C2orf47	15	38	45	47	26	31	46	20	44	41	54	26	56	28	19	28	30	41	28	35	39	61	41	40	33	42	38	46	45	22	49	49	36	42	38	34	53	22	31	41	66	21	55	29	58	29	23	54	42
C2orf48	0	0	0	0	0	0	0	0	0	0	0	0	0	0	0	0	0	0	0	0	0	0	0	0	0	0	0	0	0	0	0	0	0	0	0	0	0	0	0	0	0	0	0	0	0	0	0	0	0
C2orf49	63	54	60	59	50	76	44	49	77	86	69	59	79	27	33	85	33	69	93	44	81	82	93	59	75	51	82	79	87	64	91	75	81	67	88	67	56	57	56	90	83	61	82	86	80	81	53	72	82
C2orf50	2	0	0	0	0	0	0	0	0	2	4	0	2	0	0	0	0	0	2	0	0	0	0	0	0	0	1	0	2	0	0	0	0	0	0	0	0	5	0	0	0	0	0	0	0	0	0	0	0
C2orf61	0	0	0	0	0	0	0	0	1	0	0	0	0	0	0	0	0	0	0	0	0	0	0	0	0	0	0	0	0	0	0	0	0	0	0	0	0	0	0	0	0	0	0	0	0	0	0	0	0
C2orf68	69	78	74	98	47	72	77	74	77	78	121	61	88	58	72	101	53	99	95	78	71	84	108	56	85	68	112	88	110	87	110	111	100	66	97	91	58	119	92	91	97	84	116	124	84	50	51	91	80
C2orf69	16	22	17	43	14	26	15	17	16	22	35	17	17	26	21	10	21	24	25	20	21	34	31	10	12	22	21	24	20	27	30	26	29	27	28	14	27	16	16	28	46	21	23	26	20	17	17	21	26
C2orf70	0	0	0	0	0	0	0	0	0	0	0	0	0	0	0	0	0	0	0	0	0	0	0	0	0	0	0	0	0	0	0	0	0	0	0	0	0	0	0	0	0	0	0	0	0	0	0	0	0
C2orf71	0	0	0	0	0	0	0	0	0	0	0	0	0	0	0	0	0	0	0	0	0	0	0	0	0	0	0	0	0	0	0	0	0	0	0	0	0	0	0	0	0	0	0	0	0	0	0	0	0
C2orf72	0	0	0	0	0	0	0	0	0	0	0	0	0	0	1	0	0	0	0	0	0	0	0	0	0	0	0	0	0	0	0	0	0	0	0	0	0	0	0	0	0	0	0	0	0	0	0	0	0
C2orf74	74	103	94	157	64	99	90	90	89	135	116	77	110	94	68	117	97	127	124	60	103	86	113	127	113	91	121	117	139	108	148	110	112	131	141	86	100	113	82	146	150	96	136	151	81	128	70	144	79
C2orf76	26	21	17	36	28	19	24	15	26	22	24	31	42	19	11	11	19	46	25	22	29	34	22	27	38	18	30	23	28	36	39	33	23	35	50	21	21	34	12	31	42	31	28	19	28	39	24	31	35
C2orf81	0	0	0	0	0	0	0	0	0	2	0	0	0	2	0	0	0	4	0	0	0	0	0	0	1	0	0	0	0	0	0	0	0	0	1	2	0	0	0	0	0	0	0	0	0	0	0	0	0
C2orf82	0	0	0	0	0	0	0	0	0	0	0	0	0	0	0	0	0	0	0	0	0	0	0	0	0	0	0	0	0	0	0	0	0	0	0	0	0	0	0	0	0	0	0	0	0	0	0	3	0
C2orf88	0	0	0	0	12	0	0	0	0	0	0	0	2	0	0	7	1	0	0	0	0	0	0	0	0	0	0	0	0	0	1	0	0	2	0	0	0	0	4	4	0	0	0	0	0	0	0	0	0
C2orf91	0	0	0	0	0	0	0	0	0	0	0	0	0	0	0	0	0	0	0	0	0	0	0	0	0	0	0	0	0	0	0	0	0	0	0	0	0	0	0	0	0	0	0	0	0	0	0	0	0
C3	0	21	31	16	0	62	27	19	19	32	29	14	14	24	40	7	7	48	16	34	19	36	20	14	32	37	15	66	23	36	18	28	26	10	88	21	31	19	12	58	17	34	20	36	31	1	13	30	36
C3AR1	1	4	7	2	3	2	0	2	0	6	0	1	2	0	0	3	0	3	6	1	2	3	5	3	3	3	0	4	2	1	3	7	6	2	8	1	5	3	0	9	0	5	1	4	7	1	0	3	3
C3orf14	71	71	75	118	109	82	98	73	90	98	107	83	116	111	62	104	88	99	67	71	81	124	105	73	102	92	99	85	109	69	115	126	101	104	135	77	85	115	94	118	83	96	105	97	101	88	77	91	102
C3orf17	31	25	42	44	26	29	35	35	29	41	48	35	47	29	23	46	36	55	29	27	29	39	42	29	35	40	39	40	53	30	44	39	44	26	47	27	20	49	35	58	63	32	40	35	44	18	26	40	40
C3orf18	0	0	0	0	0	1	0	2	0	0	5	5	0	1	1	0	3	0	0	6	0	0	1	0	1	0	0	1	0	0	1	0	0	2	0	0	0	0	0	1	0	0	0	1	0	1	1	1	0
C3orf20	0	0	0	0	0	0	0	0	0	0	0	0	0	0	0	0	0	0	0	0	0	0	0	0	0	0	0	0	1	0	0	0	0	0	0	0	0	0	0	0	2	0	1	0	0	0	0	0	0
C3orf33	2	3	0	0	7	0	3	0	11	0	3	2	7	2	0	3	0	7	6	1	4	10	2	3	5	3	3	5	2	4	3	5	1	3	0	3	3	6	2	3	6	10	1	0	5	4	4	4	1
C3orf35	0	0	0	0	0	0	0	0	0	0	1	0	0	0	0	0	0	0	3	0	0	0	0	0	1	0	1	0	0	0	2	0	0	2	1	0	0	0	0	0	0	0	0	0	0	0	0	0	0
C3orf38	23	21	28	31	16	24	26	6	32	17	38	21	36	23	2	37	9	36	30	21	8	32	44	23	13	17	30	25	62	39	21	36	19	28	22	18	22	24	29	40	46	28	29	32	24	26	20	29	29
C3orf52	0	0	0	1	1	0	3	0	0	0	0	0	0	0	0	0	0	0	0	0	0	0	0	0	1	0	0	1	0	1	1	0	0	0	0	0	0	0	0	0	0	2	0	0	0	0	0	0	0
C3orf58	3	9	2	1	4	0	5	2	1	4	3	4	0	8	4	0	6	4	0	0	14	4	0	2	13	1	3	1	1	0	3	5	3	1	1	5	0	1	0	8	1	1	6	7	5	0	5	7	3
C3orf62	0	0	1	9	2	0	0	6	0	2	1	0	3	0	3	1	2	5	1	3	4	0	0	3	3	0	2	3	10	5	2	7	2	0	2	1	0	3	0	7	7	3	5	7	0	1	1	3	1
C3orf67	0	0	0	1	0	0	0	0	0	0	0	0	0	0	0	0	0	0	0	0	0	0	0	0	0	0	0	0	0	0	0	0	0	0	0	0	0	0	0	0	0	0	0	0	1	0	0	0	0
C3orf70	0	0	0	0	0	0	0	0	0	1	0	1	0	2	0	0	0	0	0	1	0	0	0	0	2	0	0	0	0	10	0	0	0	2	0	0	0	0	0	1	0	5	1	3	1	3	0	0	0
C3orf80	0	0	0	0	0	0	0	0	0	0	0	0	0	0	0	0	0	0	0	0	0	0	0	0	0	0	0	0	0	0	0	0	0	0	0	0	0	0	0	0	0	0	0	0	0	0	0	0	0
C4BPA	0	0	0	0	0	0	0	0	0	0	0	0	0	0	0	0	0	0	0	0	0	0	0	0	0	0	0	1	0	0	0	0	2	0	0	0	0	0	0	0	0	0	0	0	1	0	0	0	0
C4orf19	0	0	0	2	0	0	0	1	2	2	0	0	0	0	0	1	0	0	0	0	0	2	0	0	0	0	0	1	0	1	0	1	0	0	0	0	0	0	0	0	0	0	0	0	0	0	0	0	0
C4orf22	0	0	0	0	0	0	0	0	0	0	0	0	0	0	2	0	0	0	0	0	2	0	0	0	0	0	2	0	0	0	0	0	0	0	0	0	0	0	0	0	0	0	0	0	0	0	0	0	0
C4orf27	83	92	76	84	67	84	60	32	55	54	62	83	51	53	71	61	54	86	113	66	77	75	65	71	76	54	76	63	79	71	76	76	82	88	80	52	58	75	59	81	86	61	71	88	74	100	73	81	78
C4orf29	16	3	6	16	9	17	15	10	14	7	4	14	15	1	5	15	6	17	13	15	16	13	13	11	24	6	10	16	13	12	14	14	14	18	10	24	10	13	14	18	14	15	7	13	13	9	3	26	10
C4orf3	337	292	275	369	291	300	379	233	346	333	412	321	421	281	290	331	244	448	370	313	247	368	383	317	328	296	380	380	413	328	398	378	412	412	437	285	288	398	304	422	398	309	340	387	409	441	226	371	302
C4orf32	0	0	0	0	0	0	0	0	0	0	0	0	0	0	0	0	0	0	0	0	0	0	0	0	0	0	0	1	1	0	1	0	0	0	0	0	0	0	1	1	2	0	2	2	1	0	0	0	0
C4orf33	15	12	2	19	10	13	15	2	25	18	14	4	5	7	7	24	1	28	12	33	8	7	17	8	9	10	22	16	22	14	20	10	15	17	22	14	11	28	11	15	20	10	18	10	9	15	16	18	14
C4orf36	0	0	0	0	0	0	0	0	0	0	0	0	0	0	0	0	3	0	0	0	0	0	0	0	0	0	0	0	0	1	0	1	0	0	0	0	0	0	0	0	0	0	0	3	0	0	0	0	0
C4orf46	23	11	14	33	15	15	24	17	12	18	23	15	24	18	19	13	17	28	23	15	10	10	26	24	26	14	25	11	38	19	25	24	24	9	35	22	13	20	20	22	30	23	23	20	15	10	18	32	20
C4orf48	148	184	163	169	91	139	178	154	143	203	185	129	209	120	111	160	113	169	220	97	173	180	229	175	167	140	203	181	230	163	223	209	201	167	220	145	146	174	135	187	250	169	203	203	209	186	111	153	139
C5AR1	0	0	3	0	1	2	1	0	2	0	2	0	0	2	1	4	0	1	0	1	1	3	0	0	2	2	0	2	0	4	4	2	2	2	1	0	0	2	0	6	1	7	4	0	3	1	0	1	0
C5AR2	0	1	0	1	2	0	0	2	0	0	0	2	0	1	1	1	0	1	3	0	4	0	2	0	1	3	3	3	4	1	0	1	2	3	0	1	0	4	3	5	0	0	2	1	0	0	0	0	1
C5orf15	64	43	72	76	71	76	64	69	74	52	68	63	101	61	39	67	62	81	94	55	55	60	72	65	109	45	72	66	94	44	86	62	84	65	107	71	58	65	63	78	87	58	65	56	92	66	55	80	72
C5orf22	6	14	10	22	15	10	15	15	16	11	2	7	22	10	16	17	10	14	12	6	6	12	12	10	17	9	5	7	23	19	17	5	13	17	24	13	10	10	30	6	13	8	19	5	8	10	7	15	4
C5orf24	195	149	133	150	122	107	224	141	149	145	157	152	240	141	119	141	136	207	150	110	168	172	185	148	197	105	189	144	200	195	261	230	212	183	282	146	109	206	144	168	211	166	287	179	198	161	121	221	150
C5orf28	14	14	11	1	8	10	7	6	3	0	6	7	12	3	6	12	1	12	6	10	5	12	6	6	7	3	7	10	16	12	3	10	11	10	15	3	9	6	6	3	14	16	7	12	6	8	3	9	10
C5orf30	4	5	11	5	6	13	1	10	9	6	4	2	8	12	4	8	12	4	10	6	9	5	11	3	8	7	5	5	10	5	7	13	6	12	8	6	9	12	4	7	10	8	15	15	5	3	3	12	5
C5orf34	13	14	1	7	2	4	16	5	16	10	2	9	10	5	8	8	7	8	11	4	16	8	7	12	6	5	10	9	5	2	3	7	5	11	12	2	6	6	5	18	8	7	11	12	5	10	8	30	11
C5orf42	2	0	2	3	0	1	3	0	1	3	0	2	0	1	0	7	3	0	3	7	3	0	4	1	0	0	1	4	8	4	5	6	4	4	12	0	0	1	3	7	11	0	3	2	0	3	2	2	4
C5orf45	1	11	7	13	7	11	24	12	14	23	14	24	11	7	6	24	13	17	16	12	22	5	15	13	15	19	16	17	11	20	9	14	15	25	16	11	10	25	13	9	19	25	12	28	13	16	8	22	10
C5orf51	4	11	5	7	4	4	5	8	0	2	9	1	10	6	7	0	1	3	3	3	12	10	0	7	9	5	2	5	1	3	8	7	11	3	2	9	3	4	5	8	1	5	3	4	7	4	1	5	11
C5orf52	0	0	0	0	0	0	0	0	0	0	0	0	0	0	0	0	0	0	0	0	0	0	0	0	0	0	0	0	0	0	0	0	0	2	0	0	0	0	0	0	0	0	0	0	0	0	0	0	0
C5orf63	15	12	14	21	21	17	33	15	16	28	21	12	9	24	25	13	23	19	18	19	23	31	18	9	18	8	28	17	18	13	23	26	24	28	19	13	17	28	18	29	16	16	24	14	24	24	18	29	15
C5orf66	0	1	0	0	0	0	0	0	0	0	0	0	1	0	0	0	0	0	0	0	0	0	0	0	0	0	0	0	0	0	0	1	0	3	0	0	0	0	0	0	3	0	0	1	0	1	0	1	0
C6orf1	208	213	216	228	180	209	221	170	221	222	225	233	284	197	233	233	154	252	248	186	215	235	216	154	285	182	239	250	280	196	234	235	259	207	299	227	171	231	228	266	274	159	209	248	270	228	169	249	221
C6orf106	10	8	10	5	9	5	8	14	7	12	10	6	16	4	2	4	6	4	16	20	13	16	6	7	16	4	12	6	21	18	13	11	12	11	17	10	6	12	4	6	24	19	24	12	6	5	11	11	4
C6orf120	12	16	14	7	12	14	24	23	15	12	16	26	20	12	15	18	13	18	9	8	15	29	16	13	23	14	18	15	18	21	17	21	21	14	23	21	6	17	12	9	32	28	23	12	9	26	21	19	8
C6orf132	0	0	0	0	0	0	0	0	0	0	0	0	0	0	0	0	0	0	0	0	0	0	0	0	0	0	0	0	0	8	0	0	0	0	3	0	0	0	0	0	0	0	0	0	0	2	0	0	0
C6orf136	8	9	6	19	4	22	15	13	21	6	30	9	12	11	17	11	2	16	19	14	17	8	27	18	23	11	19	11	4	17	22	8	20	26	14	11	10	14	21	19	7	23	11	10	22	30	18	19	14
C6orf163	0	0	0	0	0	0	0	0	0	0	0	0	2	0	0	0	0	0	0	0	0	0	0	0	0	0	0	0	0	0	0	0	0	0	0	0	0	0	0	0	0	0	0	0	0	0	0	0	0
C6orf165	0	0	0	0	0	0	1	0	0	0	0	0	0	0	0	0	0	2	0	1	0	0	0	0	0	0	2	0	0	2	2	0	0	0	0	0	0	2	0	1	0	0	0	0	0	0	0	0	0
C6orf203	167	179	155	146	140	147	200	110	128	173	209	132	157	111	157	174	123	188	187	117	166	177	228	157	163	152	205	200	206	165	206	184	187	143	222	131	121	188	173	174	207	162	217	220	172	165	106	197	176
C6orf223	0	7	0	0	0	0	0	14	2	7	0	2	1	5	3	0	0	0	3	15	1	3	0	0	8	0	4	4	0	42	0	6	2	4	14	9	0	0	4	0	0	22	0	3	0	2	3	1	0
C6orf226	38	46	24	46	28	41	44	35	62	30	40	30	59	50	21	32	28	47	40	43	47	43	40	40	52	28	63	61	65	26	72	48	54	37	65	39	44	55	29	70	69	27	52	41	69	31	30	55	30
C6orf47	35	53	30	69	23	49	51	124	41	64	39	39	57	47	42	48	47	56	64	125	39	46	61	21	82	43	68	61	52	191	86	65	65	59	102	65	27	67	54	78	92	176	58	89	38	56	42	56	55
C6orf48	1336	1351	1138	1411	1028	1508	1406	1204	1471	1441	1558	1784	1518	1191	1092	1347	1082	1703	1600	1352	1535	1383	1648	1727	1512	1148	1670	1643	1839	1532	1811	1622	1758	1731	1843	1350	1119	1746	1358	1752	1854	1461	1693	1783	1756	1540	1096	1599	1155
C6orf52	0	3	1	4	1	0	0	2	2	0	0	2	1	4	4	2	0	0	5	6	6	1	0	0	1	3	7	4	3	1	9	2	3	0	1	4	4	0	0	3	5	3	4	3	3	0	3	3	3
C6orf62	1	2	8	1	0	1	1	18	9	7	6	3	18	6	0	0	4	4	2	6	9	16	5	0	9	8	0	9	11	27	17	16	2	4	17	6	2	3	3	18	9	28	14	15	9	3	0	0	3
C6orf89	69	96	75	136	61	76	95	77	69	112	85	81	93	90	62	118	46	92	101	126	98	88	96	72	92	86	109	93	135	113	129	102	106	105	136	74	70	142	82	83	136	118	107	120	93	105	60	104	94
C6orf99	0	0	4	0	0	0	4	2	5	7	3	0	3	6	8	3	4	2	3	0	0	0	7	0	1	3	4	1	3	3	1	0	2	1	0	5	0	2	3	3	3	6	2	2	5	2	1	5	4
C7orf25	4	13	18	7	11	10	16	10	19	20	7	6	13	20	8	16	7	13	14	15	9	11	11	10	16	13	16	16	12	8	15	12	19	14	10	19	14	12	9	14	13	6	23	14	19	11	9	14	6
C7orf26	2	3	0	3	3	3	3	4	1	0	3	2	5	1	0	6	5	1	0	7	0	14	2	4	5	3	2	1	1	9	2	0	1	1	1	2	2	1	4	0	1	7	1	0	10	0	0	0	3
C7orf31	2	0	0	0	0	3	0	6	4	4	0	0	0	0	0	0	0	0	0	17	0	8	0	0	3	3	4	4	1	7	6	3	4	0	6	0	1	2	3	4	0	7	6	3	6	0	0	4	1
C7orf43	0	0	0	0	0	0	0	0	0	8	0	0	0	0	0	0	0	0	0	3	0	3	0	0	0	1	1	0	1	0	0	4	2	2	0	0	1	3	0	0	0	0	0	11	2	0	0	0	0
C7orf49	155	199	146	228	173	178	221	190	193	204	221	152	185	154	181	218	145	224	247	150	202	174	233	189	169	180	209	209	234	141	238	211	244	240	299	155	200	212	154	222	232	151	206	173	240	225	151	219	220
C7orf50	74	82	97	116	68	75	84	82	90	91	94	84	103	63	66	86	70	85	86	98	86	115	150	71	116	77	115	113	118	103	98	92	94	97	155	82	66	108	99	96	104	116	99	109	100	79	76	92	63
C7orf57	0	0	0	0	0	0	3	0	0	2	0	2	1	0	0	0	0	0	0	0	0	0	0	0	1	0	0	0	0	0	1	0	0	0	0	3	0	0	0	0	0	0	0	0	0	0	0	0	3
C7orf60	4	4	0	1	0	0	0	3	4	1	1	4	3	0	3	0	0	5	0	0	0	0	3	5	2	0	0	1	0	5	2	0	2	0	7	3	0	0	2	2	0	2	1	2	1	0	0	0	4
C7orf61	0	0	0	0	0	0	0	0	0	0	0	0	0	0	0	0	0	0	0	0	0	0	0	0	0	0	0	0	0	0	0	0	0	0	1	0	0	0	0	0	0	1	0	0	0	0	0	0	0
C7orf73	292	251	264	362	187	236	286	200	289	279	338	239	355	261	254	293	224	315	324	196	289	272	328	211	273	213	356	297	343	286	373	309	356	325	414	237	237	342	233	257	381	315	336	300	350	309	217	341	270
C7orf77	0	9	2	0	4	5	0	5	4	0	0	0	4	5	4	0	4	3	2	2	2	0	0	0	2	0	3	1	2	2	11	2	2	1	8	0	1	0	1	4	2	1	2	4	4	1	2	3	4
C8G	0	0	0	0	2	0	0	0	0	6	0	2	0	1	0	3	0	0	0	0	0	1	4	1	0	0	1	0	1	0	1	0	0	1	4	0	0	1	0	0	0	1	5	2	0	0	1	1	0
C8orf31	11	13	4	6	3	8	16	12	4	2	13	7	16	1	5	9	4	8	13	15	10	8	10	6	20	12	6	15	15	3	7	4	17	6	36	13	8	0	13	15	6	5	8	5	13	6	9	16	16
C8orf33	1535	1556	1227	1660	1126	1548	1730	1535	1541	1729	1613	1616	1826	1393	1196	1593	1248	1954	1687	1495	1630	1663	1803	1610	1792	1423	2060	1804	2143	1921	2009	1766	1821	1695	2607	1520	1272	1974	1458	1884	1990	1848	1923	1847	1827	1719	1348	1815	1482
C8orf37	9	0	3	0	0	0	0	2	3	0	0	0	2	1	2	3	0	2	3	0	3	2	5	3	2	0	4	3	0	2	3	1	0	1	5	3	0	3	3	3	1	0	0	0	3	2	3	3	0
C8orf44	0	0	0	0	0	0	0	0	0	0	0	0	0	0	0	0	0	0	0	0	0	0	0	0	0	0	0	0	0	0	0	0	0	0	0	0	0	0	0	0	0	0	0	0	0	0	0	0	0
C8orf44-SGK3	0	0	0	0	0	0	0	1	0	0	0	0	0	0	0	0	0	0	0	0	0	0	0	0	0	0	1	0	2	4	0	0	1	0	1	0	0	0	0	0	3	5	0	0	0	0	0	0	0
C8orf58	0	0	0	0	0	0	0	0	0	0	0	0	0	0	0	0	0	0	2	0	0	0	0	0	0	0	0	0	0	0	0	0	0	0	0	0	0	0	0	0	0	0	0	0	0	0	1	0	0
C8orf59	369	310	260	432	253	380	394	288	343	401	346	282	397	284	335	373	238	385	431	278	353	445	449	250	414	303	448	400	470	369	466	380	419	402	491	322	286	482	328	425	477	358	418	433	418	379	222	399	338
C8orf76	114	157	155	166	155	169	164	152	139	201	161	239	225	135	131	127	143	162	160	121	191	186	209	218	137	136	184	210	206	159	206	156	200	190	215	129	143	174	165	191	190	140	207	163	200	207	139	177	151
C8orf82	0	0	0	0	0	0	1	0	5	2	0	0	0	0	0	0	4	0	0	1	0	3	0	0	1	0	0	6	0	8	6	0	1	0	6	0	0	0	0	1	0	4	4	4	7	0	0	0	0
C8orf88	37	50	58	57	27	64	56	39	51	41	51	65	44	40	53	47	45	55	71	40	65	34	69	44	47	44	68	58	62	38	62	79	58	43	54	57	48	63	37	55	67	38	79	49	60	55	30	57	59
C9orf106	0	0	1	0	0	1	4	7	1	3	4	0	0	0	0	4	1	3	2	1	0	2	1	3	0	0	1	1	1	2	1	2	10	0	0	0	0	1	1	3	0	2	1	0	2	0	0	0	2
C9orf114	86	104	70	64	65	102	122	120	70	82	81	101	92	87	86	90	62	111	121	125	58	103	117	67	107	87	102	105	130	109	126	120	119	106	124	83	61	114	91	118	138	106	134	131	102	112	66	119	106
C9orf116	82	89	82	93	57	61	93	68	72	89	72	85	82	69	69	94	55	78	92	56	94	94	83	102	100	75	98	73	120	73	80	95	86	86	125	77	72	64	75	93	120	100	80	93	85	71	52	92	105
C9orf117	0	0	0	0	0	0	0	0	0	0	0	0	0	0	0	0	0	0	0	0	0	0	0	0	0	0	0	0	0	0	0	0	0	0	0	0	0	0	0	0	0	0	0	0	0	0	0	0	0
C9orf131	0	0	0	0	0	0	0	0	0	0	0	0	0	0	0	0	0	0	1	0	0	0	0	0	0	0	0	0	0	0	0	0	0	0	0	0	0	0	0	0	0	0	0	0	0	0	0	0	1
C9orf139	0	0	0	0	0	0	7	3	1	7	4	0	5	2	1	0	0	5	3	3	0	3	1	1	0	0	0	5	5	3	22	7	5	5	14	1	0	4	0	3	0	12	7	4	12	4	1	1	5
C9orf142	521	646	509	660	463	553	610	517	608	637	664	555	718	557	528	602	440	662	750	453	609	655	786	442	646	536	674	671	870	592	773	766	729	606	782	557	492	637	572	733	858	666	821	742	748	525	425	776	576
C9orf156	28	17	13	33	20	23	28	12	25	23	25	24	31	9	24	33	24	18	45	13	34	20	16	23	17	16	14	18	24	22	17	37	23	16	21	22	19	16	25	18	17	20	13	28	22	21	26	23	21
C9orf16	712	760	638	803	591	656	818	568	691	660	725	697	825	675	624	637	507	718	863	690	806	667	876	678	774	609	756	781	1007	707	955	684	810	816	1078	665	634	774	634	724	1042	706	795	743	800	788	475	796	729
C9orf163	0	0	0	0	0	0	0	2	0	0	0	0	0	0	0	0	0	0	0	0	0	0	0	0	0	0	0	0	0	0	0	0	0	0	0	0	0	0	0	0	0	0	0	0	0	0	0	0	0
C9orf170	0	6	0	0	0	0	0	0	0	0	0	0	1	0	0	0	0	0	0	1	1	2	0	1	0	0	1	0	2	1	0	0	0	0	3	0	0	1	0	0	1	0	0	1	2	1	4	0	0
C9orf24	0	0	0	0	0	0	0	0	0	2	0	0	0	0	0	0	1	0	1	0	0	0	0	0	0	0	1	0	0	0	0	1	0	1	0	1	0	0	2	0	0	0	0	3	1	0	0	0	0
C9orf3	0	6	10	1	4	3	0	3	7	2	6	6	2	0	0	4	3	0	3	4	5	3	9	1	4	7	4	3	5	7	6	1	8	8	16	3	12	5	6	3	10	1	1	2	6	10	3	14	2
C9orf40	2	2	0	1	3	3	3	1	7	5	0	1	0	0	0	6	6	0	6	3	1	3	4	0	4	5	0	1	2	1	10	9	2	1	4	0	5	0	2	2	3	4	10	11	1	0	0	3	1
C9orf41	0	1	3	1	6	3	0	0	0	3	0	0	5	0	0	0	2	1	2	1	4	0	4	6	0	0	2	2	2	1	2	3	2	1	1	0	0	2	3	4	3	2	2	8	0	4	4	4	0
C9orf43	0	0	0	0	0	0	0	0	1	0	0	0	0	0	0	0	0	0	0	0	0	0	0	0	0	0	0	1	0	2	0	0	0	1	0	0	0	0	0	1	0	0	0	0	0	1	0	0	0
C9orf64	11	17	20	26	8	15	32	22	18	23	26	32	35	23	12	25	16	20	25	19	35	18	24	11	33	26	28	16	18	38	37	17	32	23	49	34	18	15	30	32	26	29	27	12	21	20	18	31	12
C9orf66	3	0	0	0	0	0	0	0	0	0	0	0	0	0	0	0	0	0	0	0	0	0	0	0	0	1	0	1	0	0	0	0	0	1	0	0	2	0	0	0	0	2	0	0	0	2	0	0	1
C9orf69	0	2	1	2	0	2	2	4	1	3	4	0	0	2	4	0	5	0	1	6	2	0	1	1	3	0	0	12	0	16	10	8	12	0	25	3	0	0	4	8	3	12	5	15	3	0	0	4	0
C9orf72	0	0	0	1	0	0	0	0	1	0	0	0	0	0	1	0	0	2	0	0	0	0	0	0	1	0	0	0	0	0	5	2	0	0	4	0	0	2	0	0	0	0	0	0	1	0	0	0	0
C9orf78	353	355	261	412	318	354	371	306	348	329	409	293	454	325	289	397	255	419	395	319	363	337	413	264	365	325	403	373	459	376	449	357	418	388	497	297	306	450	336	385	449	332	442	387	397	369	247	410	354
C9orf84	0	0	0	0	0	0	0	0	0	0	0	0	0	0	0	2	0	0	0	0	0	0	0	0	0	0	0	0	0	0	0	0	0	0	0	0	0	0	0	0	0	0	0	0	0	0	0	0	0
C9orf85	47	56	24	47	37	50	57	37	38	51	36	39	60	35	42	60	25	58	70	53	30	29	44	39	42	31	65	51	70	48	57	53	60	67	85	31	32	80	48	55	54	52	54	49	55	49	30	59	32
C9orf89	143	109	107	90	105	118	124	117	122	127	180	167	124	107	106	156	112	122	137	113	131	126	136	168	125	118	141	128	182	133	142	159	151	128	181	119	103	125	125	142	160	126	139	165	152	138	100	150	104
C9orf9	3	0	0	0	0	0	0	0	2	0	0	2	0	0	0	0	0	0	0	0	0	0	0	0	0	0	0	0	0	0	0	0	0	0	0	0	0	0	0	0	0	0	0	0	0	0	0	0	0
C9orf91	0	0	0	0	0	0	0	3	0	0	0	0	0	0	0	0	0	0	0	0	0	0	0	0	0	0	0	0	0	0	0	0	0	0	1	0	0	0	0	0	0	0	0	0	0	0	0	1	1
CA1	0	0	0	0	0	0	3	0	0	0	0	0	0	0	0	0	0	0	0	0	0	0	0	0	0	0	0	0	0	0	0	0	0	0	0	0	1	0	0	0	0	0	0	0	0	0	0	0	0
CA11	4	9	0	2	0	0	0	1	0	2	2	3	1	3	0	1	1	0	7	1	3	1	5	2	5	0	4	0	7	7	0	3	5	1	5	7	2	4	5	1	2	7	0	3	0	0	0	1	1
CA12	0	0	0	0	0	0	0	0	0	0	0	0	0	0	0	0	0	0	0	0	0	0	0	0	0	0	0	0	0	0	0	0	0	1	0	0	0	0	0	3	0	0	0	0	0	0	0	0	1
CA13	4	5	0	2	2	6	3	1	2	0	12	3	5	4	13	4	1	6	2	6	5	7	2	3	3	9	1	6	5	2	6	6	8	5	2	5	8	3	3	7	9	0	0	11	3	6	1	3	3
CA2	2872	2666	2273	3026	2019	2859	4881	2459	2949	2869	2885	2272	4253	2053	2289	3045	2153	3337	4798	2365	2919	2880	3561	2162	3256	2342	3255	3537	6483	3175	4044	3262	3328	3066	4324	2617	2214	3438	2784	3687	6310	2963	3783	3528	3292	3115	2495	3171	2542
CA3	9	1	9	3	3	9	3	9	4	6	3	0	6	8	8	5	6	6	3	1	11	2	3	2	4	8	5	4	9	4	7	4	5	2	4	1	8	7	0	5	7	4	12	5	3	5	1	11	3
CA5B	0	0	0	0	0	0	0	0	0	0	0	0	0	0	0	0	0	0	0	0	0	0	0	0	0	2	1	0	3	1	3	0	0	0	2	0	2	0	0	1	0	3	0	2	0	1	0	0	4
CA7	3	9	0	2	1	0	2	2	5	4	2	4	6	1	0	11	2	5	0	2	1	0	4	4	3	4	2	2	4	2	0	0	5	4	0	0	0	0	4	0	3	4	0	0	4	0	1	7	3
CA8	1	0	0	0	0	0	4	0	0	0	0	4	5	0	0	0	0	0	3	0	0	0	2	0	0	0	2	2	0	0	1	0	2	2	0	0	0	0	4	0	0	4	0	0	0	4	1	0	0
CAAP1	72	51	39	53	56	75	61	75	49	103	66	53	74	45	60	66	40	101	59	68	67	68	88	68	78	64	81	102	70	109	90	154	77	58	138	51	56	96	55	100	59	110	75	154	84	67	45	93	47
CAB39	0	0	0	0	0	3	0	0	2	0	2	0	0	0	0	0	0	3	2	0	0	0	0	1	0	0	0	9	1	0	2	2	0	1	8	0	0	0	0	0	4	1	1	4	0	2	0	0	1
CAB39L	11	11	4	0	3	15	25	17	8	8	8	10	11	22	6	14	0	8	14	11	8	17	6	9	12	10	12	8	24	16	15	15	8	9	25	8	5	11	11	6	20	11	14	20	14	8	12	10	19
CABIN1	9	4	8	13	6	15	17	23	3	16	4	8	10	10	9	6	9	8	21	12	5	17	19	6	10	12	13	12	19	4	12	9	16	15	17	8	16	10	7	18	18	4	4	13	10	20	9	27	11
CABLES1	1	0	0	0	0	0	0	0	0	0	0	0	0	0	0	0	0	0	0	0	0	0	0	0	0	0	0	0	0	0	1	0	0	1	1	0	0	0	0	0	0	0	0	0	0	0	0	0	0
CABP1	0	0	0	0	0	0	0	0	0	0	0	0	0	0	0	0	0	0	0	0	0	0	0	0	0	0	0	0	0	0	0	0	0	0	3	0	0	0	0	0	0	0	0	0	0	0	0	0	0
CABP4	0	0	0	0	0	0	0	0	0	0	0	0	0	0	0	0	0	0	1	0	0	0	0	0	0	0	0	0	0	0	0	0	0	0	0	0	0	0	0	0	0	0	0	0	0	0	0	0	0
CABYR	0	0	0	0	0	0	0	0	0	3	0	0	0	0	0	0	0	0	0	0	0	0	0	0	0	0	0	0	0	0	3	0	1	0	0	0	0	0	0	0	0	0	0	0	0	0	0	0	0
CACFD1	4	11	11	12	3	9	15	6	6	11	7	2	11	6	5	6	8	11	11	7	7	8	12	9	11	10	10	11	18	21	15	1	6	6	18	1	5	3	13	10	13	16	11	1	22	15	4	17	7
CACNA1D	0	0	0	0	0	0	0	0	0	0	0	0	0	0	0	0	0	0	0	0	0	0	0	0	0	0	0	0	0	0	0	0	0	0	0	0	0	0	0	0	0	0	0	0	0	0	0	0	0
CACNA1E	0	0	0	0	0	3	0	0	0	0	0	0	0	0	0	0	0	0	0	0	0	0	0	0	0	0	0	0	0	0	0	0	0	0	0	0	0	0	0	2	0	0	0	0	0	0	0	0	0
CACNA1F	0	0	0	0	0	0	0	0	0	0	0	0	0	0	0	0	0	0	0	0	1	0	0	0	0	0	0	0	0	0	0	0	0	0	0	0	0	0	0	0	0	0	0	0	0	0	0	0	0
CACNA2D1	3	0	0	0	0	0	1	0	0	0	0	0	0	0	0	0	0	0	0	0	0	0	0	0	0	0	0	0	0	0	0	0	0	0	0	0	0	0	0	0	0	0	0	0	0	0	0	0	2
CACNA2D4	2	7	6	1	2	2	0	0	2	0	1	1	5	1	0	2	0	4	2	6	1	1	1	5	0	0	0	3	12	0	3	3	3	4	1	1	4	1	7	4	2	1	7	1	0	1	0	4	2
CACNB1	0	0	0	0	0	0	1	0	0	0	0	0	0	0	0	3	0	0	0	0	0	0	0	0	0	0	0	0	0	3	3	3	0	0	0	0	0	0	0	0	0	0	0	0	0	0	0	0	0
CACNB2	0	0	0	0	0	0	0	0	0	0	0	0	0	0	0	0	0	0	0	0	0	0	0	3	0	0	0	0	0	0	1	2	0	0	0	0	0	0	0	0	0	0	3	0	0	0	0	0	0
CACNB3	1	0	0	4	3	0	0	0	0	3	0	0	0	2	0	2	1	1	1	2	0	0	0	0	2	0	1	2	0	1	1	2	2	0	0	1	0	1	0	0	2	2	1	3	1	1	1	1	5
CACNB4	0	0	3	3	0	0	0	0	2	0	3	0	0	2	0	0	0	1	0	2	2	0	0	5	1	1	0	2	2	0	1	1	0	1	2	0	0	0	2	0	3	2	0	0	0	1	1	2	1
CACTIN	8	0	0	0	0	0	1	3	0	0	0	1	0	0	0	3	3	0	2	0	0	0	0	0	0	0	3	0	1	0	0	2	2	0	0	0	3	6	1	0	0	1	0	3	0	0	0	2	0
CACUL1	28	10	14	16	9	18	18	6	18	16	19	8	17	20	0	8	17	11	46	14	2	29	8	11	6	6	20	25	29	18	11	27	20	11	20	11	11	28	11	15	23	15	14	16	23	19	11	20	16
CACYBP	994	1056	878	1057	951	947	1068	808	982	1160	1147	917	1062	879	807	1045	924	1268	1168	887	1102	887	1334	943	1057	901	1206	1129	1310	1032	1246	1220	1203	1104	1442	887	805	1205	1022	1173	1259	1023	1124	1284	1177	1154	821	1170	995
CAD	2	8	5	2	1	4	16	35	7	12	11	17	20	7	0	0	3	4	13	27	20	13	13	20	19	6	11	10	42	47	21	29	9	23	63	8	10	13	5	16	33	41	28	18	11	13	14	14	5
CADM1	11	33	21	4	17	16	17	22	28	17	19	14	11	30	14	15	9	38	13	16	23	20	26	13	20	15	35	14	28	15	26	10	25	20	41	20	12	22	22	17	30	14	25	10	9	28	11	21	20
CADM2	3	3	1	1	5	4	0	3	1	3	4	3	3	4	6	17	0	1	10	6	5	3	5	0	4	0	3	3	3	3	4	1	3	2	1	0	1	2	5	1	1	0	0	3	2	2	0	3	2
CADM4	0	0	0	0	0	2	0	0	0	0	0	0	0	0	0	0	0	0	0	0	0	0	0	0	0	0	0	0	0	0	0	0	0	0	0	0	0	0	0	0	0	0	0	0	0	0	0	0	0
CADPS2	0	0	0	0	0	0	0	0	0	0	0	0	0	0	0	0	0	0	0	0	0	0	0	0	0	0	0	0	0	0	0	0	0	0	0	0	0	0	0	0	0	0	0	0	0	0	0	0	0
CAGE1	0	0	0	0	10	0	0	0	0	0	0	0	0	2	3	0	0	0	0	0	0	0	0	0	0	0	0	0	0	0	0	0	0	0	0	0	0	0	0	0	0	0	0	0	0	0	0	1	0
CALCOCO1	2	3	3	1	0	0	8	2	5	3	3	3	7	0	4	4	0	2	6	1	3	0	7	2	6	2	6	2	6	0	6	0	6	4	6	4	2	9	0	9	10	4	6	0	0	2	0	2	4
CALCOCO2	34	71	46	41	15	38	36	40	31	44	34	49	54	42	42	31	26	56	54	18	45	35	54	32	42	40	52	57	45	31	63	28	40	43	53	28	31	46	40	64	42	28	57	42	44	48	37	43	34
CALCRL	3	0	0	0	0	0	0	0	0	0	0	0	0	0	0	0	1	3	2	0	3	0	0	0	2	0	0	0	0	0	5	1	2	0	1	2	0	0	1	2	0	0	2	1	3	0	4	0	0
CALHM2	3	3	1	0	9	1	0	3	1	6	8	2	1	3	0	0	0	11	3	5	0	7	7	7	3	1	2	6	6	11	6	12	3	2	2	2	1	4	8	5	9	2	12	13	1	0	4	4	3
CALHM3	0	0	0	0	0	0	0	0	0	0	0	0	0	0	0	0	0	3	0	0	0	0	0	0	0	0	0	0	0	0	0	0	0	0	0	0	0	0	0	0	0	0	0	0	0	0	0	0	0
CALM1	928	1195	904	1193	935	1200	1280	904	1222	1135	1288	1363	1282	1006	963	1146	850	1500	1493	1018	1160	1077	1399	1122	1249	986	1268	1410	1560	1145	1370	1312	1411	1474	1672	1036	923	1316	1001	1509	1512	1052	1297	1353	1449	1536	936	1371	1036
CALM2	776	594	577	753	444	658	783	574	747	736	695	759	829	584	585	819	539	761	788	668	758	739	697	593	769	537	794	788	876	738	933	731	894	873	996	634	577	817	626	842	828	706	894	758	870	836	584	844	633
CALM3	811	899	736	906	648	975	1057	835	1081	848	1119	970	1051	841	807	1020	652	1094	1045	1034	970	834	1093	858	1012	803	1038	1032	1201	1188	1345	1045	1331	975	1425	800	779	1025	886	1087	1132	1137	1283	1081	1282	1040	765	1177	958
CALML4	49	69	43	67	38	57	68	51	74	85	75	68	48	62	53	73	56	63	70	64	69	76	88	50	66	45	96	60	100	98	105	76	86	60	117	65	49	99	51	89	84	76	92	83	62	63	56	63	62
CALN1	0	0	0	0	4	0	0	0	0	0	0	0	0	0	0	0	1	0	0	0	0	0	0	0	0	0	0	0	0	0	0	0	0	0	0	0	0	0	0	0	0	0	0	0	0	0	0	0	0
CALR	3709	4236	2883	4465	3130	4351	5001	4688	4766	4555	4376	5232	4942	3744	2924	4292	3480	5220	4904	5059	5139	4359	4808	4850	4790	3257	4884	5063	6492	6354	6610	5066	5171	6394	5962	4125	3255	5030	4087	5466	6689	6111	6192	5203	5051	6222	3259	5053	3269
CALR3	1	0	0	1	0	0	0	1	0	0	0	0	2	0	0	0	0	0	1	1	1	0	1	0	18	0	0	0	6	12	0	0	0	0	22	0	0	0	0	0	33	0	0	0	0	0	0	3	0
CALU	211	214	204	252	207	176	247	204	197	214	237	222	249	200	217	252	165	231	258	178	231	194	276	194	224	206	206	211	308	219	287	251	248	247	319	163	183	261	207	252	284	211	264	227	274	224	179	236	227
CAMK1	21	36	35	31	37	42	19	53	36	42	31	36	29	32	24	31	31	56	45	35	36	50	43	26	30	20	50	45	57	54	44	52	45	32	61	30	46	63	38	36	51	30	42	51	29	26	30	41	24
CAMK1D	8	1	3	3	2	3	3	4	6	1	11	2	6	1	2	4	0	0	3	6	2	0	0	5	5	0	4	9	12	2	8	4	1	6	6	4	2	7	4	8	9	4	8	2	0	5	6	2	1
CAMK2B	2	0	4	1	1	3	3	0	3	0	3	9	2	3	5	0	1	2	0	1	1	1	7	2	4	2	0	5	3	1	2	0	2	3	3	0	1	0	0	3	5	0	3	0	1	5	0	5	5
CAMK2D	14	14	15	8	11	15	9	11	27	18	18	30	19	5	14	9	9	25	20	25	11	25	11	23	23	19	7	17	28	13	34	11	18	24	31	19	16	4	15	25	34	16	18	14	19	20	8	22	8
CAMK2G	14	23	20	14	21	26	11	13	12	29	34	16	35	10	7	27	3	22	22	7	18	39	28	26	20	22	16	26	27	23	14	21	32	25	25	14	24	19	15	40	24	30	22	19	13	24	12	25	17
CAMK2N2	0	0	0	0	0	0	0	0	0	0	0	0	0	0	0	0	0	0	0	0	0	0	0	0	0	0	0	0	0	0	0	0	0	0	0	0	0	0	0	0	0	0	0	0	0	0	0	0	0
CAMK4	0	0	3	0	4	0	1	4	0	4	0	0	0	0	3	0	0	0	0	0	3	0	0	0	0	1	2	1	0	1	0	0	0	2	0	0	1	0	1	2	1	5	0	2	0	0	0	0	0
CAMKK1	0	1	0	0	0	0	2	3	0	1	0	7	0	0	1	0	0	0	0	4	0	0	0	0	1	0	1	0	1	4	0	0	0	1	2	1	2	0	0	1	3	4	0	0	0	1	0	1	0
CAMKK2	16	12	16	19	5	7	18	14	21	12	18	17	19	11	14	16	7	35	7	18	6	18	9	24	16	18	14	25	17	30	8	24	17	16	32	9	10	5	16	27	19	30	17	21	19	17	14	14	24
CAMKMT	18	16	6	21	8	8	17	16	11	17	15	8	19	12	1	14	10	17	15	14	21	12	8	22	10	17	24	13	17	15	21	12	15	7	17	3	17	23	14	14	14	19	13	12	23	12	10	14	20
CAMKV	1	9	9	6	0	0	4	2	5	4	5	4	6	2	1	8	7	2	9	7	2	4	5	3	2	1	2	2	4	1	3	6	1	4	12	5	4	5	3	2	8	0	1	5	0	6	0	8	0
CAMLG	31	43	26	27	31	27	22	23	37	24	33	35	29	30	22	29	17	28	38	27	39	45	38	34	35	24	32	41	52	24	38	33	37	49	43	31	20	28	14	52	49	20	40	37	43	57	26	40	21
CAMP	26	18	23	29	31	37	33	7	24	14	39	22	35	20	14	36	33	22	20	32	30	26	20	22	21	28	33	21	42	25	29	31	31	25	29	18	19	33	12	29	41	32	24	20	40	42	26	38	4
CAMSAP1	0	0	0	0	0	0	0	0	0	0	0	0	0	0	0	0	0	0	0	0	0	0	0	0	0	0	0	0	0	0	0	0	1	0	0	0	0	0	0	0	0	0	0	0	0	2	3	0	0
CAMSAP3	0	0	0	0	0	0	0	0	0	3	0	0	0	0	0	0	0	0	0	0	0	0	0	0	0	0	0	0	0	0	0	0	0	0	0	0	0	0	0	0	0	0	0	0	0	0	0	0	0
CAMTA1	326	443	322	378	252	397	400	329	396	392	464	345	432	349	281	388	289	390	427	324	427	380	475	390	372	305	507	402	461	345	458	407	442	495	528	323	321	537	348	420	437	312	429	386	509	430	308	373	346
CAMTA2	3	44	20	11	5	42	18	20	18	15	39	15	14	27	19	22	6	40	11	26	10	20	62	22	51	17	33	47	16	24	38	21	52	32	76	28	16	23	14	61	14	27	38	21	58	25	11	41	17
CAND1	3	2	2	1	4	3	7	3	5	9	7	6	5	0	0	6	3	6	13	6	3	0	0	11	5	6	3	4	9	1	9	5	4	5	5	5	0	9	3	8	7	3	8	2	4	5	2	6	7
CAND2	0	8	0	0	0	1	0	0	0	6	0	0	2	7	0	0	0	0	2	1	0	3	7	0	6	0	8	0	2	2	2	4	12	0	5	4	0	5	0	1	1	2	0	8	14	0	1	5	5
CANT1	26	41	30	28	27	39	36	63	32	54	59	30	32	34	28	44	26	48	36	68	29	77	57	33	63	26	40	67	53	130	50	105	70	41	89	59	26	31	57	63	52	125	34	79	70	40	32	71	28
CANX	239	304	253	305	216	302	320	240	257	300	263	275	319	267	248	321	220	314	368	256	269	252	285	236	345	250	331	329	392	297	348	217	289	292	414	278	243	335	245	347	372	320	311	239	301	274	237	351	276
CAP1	11162	22386	11939	13468	9738	20371	15280	20132	14010	15109	14616	11794	20832	18670	11824	14004	10120	23074	16201	19906	14380	14213	16106	11576	27282	13404	17090	25131	20413	27345	19309	17955	17961	16022	23681	21665	12760	18217	13437	27128	20358	27116	18333	18946	18282	15694	10625	27049	14038
CAP2	0	2	0	2	1	0	1	1	1	0	9	0	4	3	0	2	1	5	0	1	0	1	5	0	5	1	2	1	4	1	3	5	4	0	2	3	5	3	0	0	4	0	1	4	2	1	0	4	2
CAPG	1707	1811	1592	1960	1338	1847	1801	1324	1706	1718	2000	1510	1968	1712	1540	1881	1269	2005	2317	1420	1669	1620	2112	1463	1953	1537	2105	1974	2384	1616	2214	1856	2164	1856	2436	1513	1386	2126	1638	2152	2647	1619	2069	1913	2071	1797	1241	2068	1647
CAPN1	287	282	233	251	274	218	308	317	327	259	336	248	319	270	236	301	240	308	326	281	356	201	384	256	290	212	286	270	387	562	472	317	384	261	359	216	257	334	304	287	388	558	366	363	374	220	212	326	306
CAPN10	0	0	3	0	0	1	0	0	0	4	1	0	2	0	0	0	0	0	0	0	0	0	1	0	0	0	0	1	0	0	0	0	0	2	0	0	0	0	0	3	0	0	0	0	1	0	0	1	0
CAPN12	0	0	0	0	0	0	0	0	2	0	0	0	0	0	0	0	0	0	0	0	0	0	0	0	0	0	0	0	0	0	0	0	0	0	0	0	0	0	0	0	0	0	0	0	0	0	0	0	0
CAPN15	0	0	2	0	0	0	0	0	3	0	0	3	0	1	0	0	0	0	0	0	4	3	0	0	0	0	0	0	0	0	2	4	0	0	0	0	0	0	0	0	2	0	1	1	0	2	0	2	0
CAPN2	85	112	79	141	67	103	112	106	95	118	140	87	144	96	96	102	89	129	116	107	112	92	126	80	122	90	152	132	100	171	138	144	144	95	189	85	78	154	100	139	112	154	120	155	151	92	81	114	137
CAPN3	0	6	2	0	0	2	0	1	1	0	1	2	11	5	0	0	0	0	0	0	0	5	0	0	1	0	4	4	2	1	4	2	5	1	4	0	2	2	1	9	2	4	0	1	4	1	1	0	1
CAPN5	0	0	0	0	0	2	1	0	0	3	0	0	1	1	0	0	0	1	2	1	0	0	3	0	0	2	2	2	4	2	2	0	4	0	9	0	0	9	0	0	0	0	0	0	4	0	0	2	0
CAPN6	0	1	0	0	0	0	0	0	0	0	0	0	0	0	0	0	0	0	0	0	0	0	0	0	0	0	0	0	0	0	1	1	0	0	0	0	0	0	0	0	0	0	1	1	0	0	0	0	2
CAPN7	44	32	35	39	37	37	34	25	46	46	36	32	41	35	33	38	29	48	30	41	40	57	26	41	38	36	51	49	44	40	45	63	36	30	53	40	50	44	36	40	47	33	56	34	44	33	22	38	33
CAPN9	0	0	0	0	0	0	0	0	0	1	0	2	0	0	0	0	0	0	0	0	0	0	0	0	0	0	0	0	0	0	0	0	0	0	0	0	0	0	0	0	0	0	0	0	0	0	0	0	0
CAPNS1	40	87	28	60	26	41	65	74	101	94	62	47	98	72	36	50	55	54	70	56	94	69	71	39	102	49	54	114	98	98	164	89	61	118	133	75	46	78	46	103	91	116	135	110	85	88	29	90	41
CAPRIN1	37	40	36	53	34	40	63	22	38	56	41	38	77	28	42	48	39	26	46	29	61	33	43	33	51	28	60	44	65	34	32	55	48	45	48	44	36	67	36	37	62	53	36	46	47	34	46	48	37
CAPRIN2	5	11	3	6	1	5	6	3	6	8	8	2	7	9	6	2	0	4	4	1	8	5	11	0	10	0	12	6	4	6	6	4	6	12	3	1	5	8	8	11	7	1	1	4	3	7	6	9	1
CAPS	0	0	0	0	0	0	1	0	0	0	0	0	0	0	0	0	0	0	0	0	1	0	0	0	0	0	1	1	0	0	0	0	0	0	0	0	0	0	0	3	0	0	2	0	0	0	0	0	0
CAPS2	3	0	0	0	0	0	0	3	0	2	5	0	0	0	0	0	0	2	0	0	4	0	0	0	1	1	2	2	5	0	2	0	0	2	0	2	1	0	3	3	3	1	0	1	1	4	0	0	1
CAPZA1	326	284	303	414	286	375	371	323	358	399	432	334	461	305	386	362	286	411	406	277	362	316	382	342	398	326	439	397	451	320	402	366	428	420	486	286	294	440	317	416	460	388	356	432	469	369	287	397	381
CAPZA2	47	52	52	73	54	58	69	44	70	72	72	48	63	60	53	47	47	114	50	32	55	81	78	50	59	49	63	72	82	60	72	67	88	59	76	42	52	65	54	59	87	69	81	73	82	56	55	47	52
CAPZB	1148	1237	1074	1276	950	1163	1267	1241	1217	1593	1862	925	1523	1187	1124	1219	890	1512	1250	1374	1213	1634	1915	885	1438	1179	1406	1294	1746	1635	1643	1712	2445	1268	1890	1209	1054	1534	1137	1432	1783	1682	1485	1719	2432	1248	958	1620	1223
CARD11	0	0	0	0	0	0	0	0	3	0	0	0	0	0	0	0	0	0	0	0	1	0	0	0	0	0	0	0	0	0	0	1	0	0	0	0	0	0	0	0	0	2	0	0	0	0	0	1	0
CARD16	117	110	132	133	87	108	117	133	119	129	151	108	143	104	90	134	106	147	149	91	114	153	172	94	131	111	143	148	177	121	143	157	152	138	161	102	107	146	118	172	147	108	119	187	169	146	83	144	111
CARD17	1	0	2	0	2	0	0	0	3	2	0	0	0	0	0	1	0	4	0	0	0	0	0	2	0	1	2	1	2	0	1	3	1	2	0	0	1	0	0	0	2	1	0	4	0	0	0	0	0
CARD6	7	9	7	12	1	9	1	1	14	14	4	9	8	6	6	6	6	24	14	6	4	8	2	6	7	7	8	12	10	8	10	9	7	7	12	8	10	10	4	13	9	6	6	9	9	5	10	2	4
CARD8	78	83	52	79	50	51	62	51	49	66	80	76	62	63	51	76	38	62	93	50	88	87	77	64	71	48	64	80	74	70	91	98	95	88	92	52	57	78	55	89	71	64	90	108	88	77	54	67	51
CARD9	315	362	395	381	249	326	352	315	346	416	381	278	385	287	341	376	223	416	393	308	358	398	463	277	350	360	380	358	458	340	377	439	422	372	394	324	320	424	303	406	418	340	402	464	453	341	261	389	419
CARF	0	1	2	8	2	0	0	2	1	5	0	2	0	0	0	4	2	0	0	0	0	11	6	0	0	2	0	0	2	0	1	2	2	0	2	0	11	0	2	0	1	0	3	0	3	0	4	0	2
CARHSP1	145	150	135	135	110	157	173	139	163	143	179	139	185	144	141	141	109	175	175	121	148	140	180	158	151	125	158	172	219	175	158	153	198	188	207	114	125	148	151	183	211	164	161	187	190	171	103	189	148
CARKD	46	37	23	36	43	31	26	24	35	29	33	24	29	28	39	31	26	40	25	25	37	33	45	29	32	32	33	22	24	33	40	44	36	32	38	22	41	38	38	34	39	17	24	38	33	33	22	37	32
CARM1	0	3	0	0	0	0	0	0	0	0	0	0	0	0	0	0	0	0	0	0	0	0	0	1	0	0	0	0	0	0	0	0	0	0	0	0	0	0	0	0	0	0	1	0	0	0	0	0	0
CARNS1	0	0	0	0	0	0	0	0	1	0	0	0	0	0	0	0	0	0	0	0	0	0	0	0	0	0	0	0	0	0	0	1	0	0	0	0	0	0	0	0	0	0	0	0	0	0	0	0	0
CARS	59	63	53	78	57	78	62	71	67	64	67	81	82	64	69	84	37	108	85	45	60	73	79	42	78	56	67	68	103	60	100	68	82	104	114	54	51	66	78	58	95	66	70	102	79	94	44	68	83
CARS2	0	1	0	0	0	3	0	0	0	0	0	0	4	0	0	0	0	0	1	0	0	0	0	0	0	4	0	0	0	0	0	0	0	1	1	0	3	0	0	0	0	0	0	0	0	4	1	0	0
CASC1	0	0	0	0	0	0	0	0	0	0	0	0	0	0	0	0	0	0	0	0	0	0	0	0	0	0	0	0	0	1	0	0	0	0	2	0	0	0	0	0	0	0	0	0	0	0	0	0	0
CASC10	0	0	1	6	0	0	0	0	0	2	0	4	4	4	0	0	0	2	1	9	0	3	0	0	7	0	0	3	1	3	7	7	3	0	0	8	0	0	0	2	4	0	15	4	0	0	0	5	1
CASC3	28	51	36	40	20	57	27	41	30	57	87	23	58	31	21	52	16	75	37	74	45	62	67	18	74	34	74	77	65	71	49	64	79	44	88	50	32	80	37	64	53	77	53	65	82	56	21	56	48
CASC4	31	30	34	36	25	33	35	16	28	23	23	36	51	20	28	44	26	27	30	19	43	30	33	15	28	32	46	24	43	41	49	27	30	25	60	24	19	42	24	39	22	41	53	27	37	23	34	28	17
CASC5	17	19	8	14	14	20	12	7	22	14	11	17	32	25	22	10	2	16	14	7	23	13	4	13	19	12	20	19	18	12	20	17	16	14	17	13	14	26	19	21	21	13	18	14	13	10	12	19	8
CASD1	0	2	1	0	0	0	0	0	0	0	2	0	0	0	0	0	0	1	0	0	0	0	0	0	2	1	0	0	0	0	0	2	0	1	1	3	0	0	0	0	0	0	0	0	0	2	0	0	2
CASKIN1	0	0	0	0	0	0	0	0	0	0	0	0	0	0	0	0	0	0	0	0	0	0	0	0	0	0	0	0	1	0	0	0	0	0	0	0	0	0	0	0	0	0	0	0	0	0	0	0	0
CASKIN2	2	3	0	0	0	1	0	6	1	3	0	1	3	0	0	7	0	0	1	5	0	5	0	0	8	1	0	1	0	3	8	3	1	0	2	2	1	3	2	1	5	2	4	3	5	1	3	6	0
CASP1	68	75	72	78	45	75	55	73	80	78	78	67	88	49	52	76	51	82	80	73	62	92	127	44	81	69	86	90	83	65	93	86	93	77	101	69	61	85	92	84	73	69	82	97	84	76	47	89	70
CASP10	11	14	17	12	10	8	10	17	8	1	4	11	23	23	9	17	2	7	4	8	3	8	14	8	14	14	5	15	18	7	8	11	5	10	13	8	7	14	8	14	16	9	12	15	10	4	4	7	12
CASP2	13	18	5	13	14	19	18	21	15	20	32	12	34	19	8	27	21	13	7	29	16	14	17	7	22	6	24	24	39	34	30	36	25	18	22	30	5	38	15	24	30	40	24	27	22	15	6	28	17
CASP3	9	19	19	8	8	11	14	20	5	14	10	14	9	7	18	5	1	14	16	14	13	11	18	28	15	9	18	10	21	16	15	21	8	11	22	9	17	10	20	14	12	11	10	27	9	11	8	27	13
CASP4	170	129	114	151	45	112	165	103	159	139	140	128	159	130	130	136	103	111	179	62	135	146	194	108	148	114	138	140	191	117	170	144	163	160	186	112	105	145	122	165	175	124	177	144	149	162	108	156	144
CASP5	0	0	0	0	0	0	0	3	0	0	0	0	0	0	0	3	0	0	0	0	0	0	0	0	0	0	2	0	0	0	0	0	0	0	0	0	0	4	0	0	0	0	0	0	0	0	0	0	0
CASP6	19	36	22	19	19	29	11	17	24	31	30	29	18	34	27	27	18	17	20	28	15	31	34	25	17	19	40	18	35	27	26	31	39	40	35	15	11	32	21	31	40	25	35	31	45	29	18	36	12
CASP7	9	13	9	12	6	13	27	10	14	13	12	9	16	11	5	11	11	9	15	11	7	14	15	7	7	12	13	16	9	9	8	15	14	8	12	9	11	16	8	11	24	1	22	16	17	12	14	20	11
CASP8	30	34	49	63	36	40	43	48	61	54	46	43	72	49	50	56	39	53	47	53	38	38	44	19	46	54	69	59	48	58	49	46	51	35	57	46	46	83	22	60	61	51	49	53	48	36	34	46	40
CASP8AP2	36	40	43	35	46	79	43	58	41	69	54	51	61	37	50	53	36	69	55	62	75	29	40	48	66	52	60	69	64	61	60	43	57	53	94	42	29	87	40	55	64	69	71	45	55	55	50	62	35
CASP9	7	11	17	13	6	15	37	13	16	18	29	8	15	10	8	17	27	12	31	18	21	8	24	5	23	22	11	11	46	15	14	11	19	23	26	11	16	18	8	14	42	20	29	11	26	16	13	28	8
CASS4	1	5	2	7	4	2	3	8	8	8	11	1	2	5	6	10	3	5	0	15	4	1	7	4	10	7	2	5	6	7	2	7	11	6	11	9	6	6	0	6	0	11	6	4	6	10	0	7	7
CAST	23	42	46	43	33	40	74	19	30	44	42	38	63	20	36	37	42	42	79	20	39	30	49	32	27	25	43	42	115	34	47	41	37	54	56	34	41	55	38	48	78	39	45	47	40	29	30	48	48
CAT	218	392	204	255	216	239	241	328	222	259	281	230	285	356	203	267	220	228	327	310	276	265	244	215	496	190	302	291	297	393	312	288	311	262	366	369	199	291	255	302	306	405	311	314	292	279	182	379	226
CATSPER2	0	0	0	0	0	0	0	0	0	0	0	0	0	0	0	0	0	0	1	0	2	0	0	0	0	0	0	0	0	1	0	0	0	0	0	0	0	0	0	0	0	0	0	0	0	0	0	0	0
CATSPER3	0	0	0	0	0	0	0	1	0	0	0	0	0	0	1	0	0	0	0	0	0	0	0	0	0	0	0	2	0	0	0	1	0	1	0	0	0	0	0	0	0	0	0	0	0	0	0	0	0
CATSPERD	0	0	0	0	0	0	0	0	0	0	0	0	0	0	0	0	0	0	0	0	0	0	0	0	2	0	0	0	0	0	0	0	0	0	0	0	0	0	0	0	0	0	0	0	0	0	0	0	0
CATSPERG	0	0	0	0	0	0	0	0	0	0	0	0	1	0	0	0	0	0	0	0	0	0	0	2	0	0	0	0	0	0	0	0	0	0	2	0	0	0	0	0	0	0	0	0	0	0	0	0	0
CAV1	48	49	42	56	50	39	48	45	35	47	40	38	64	32	33	58	36	35	51	39	39	59	61	47	53	38	38	55	63	46	66	47	55	51	62	54	55	47	22	70	66	36	57	38	53	48	30	51	39
CAV2	0	3	3	3	5	0	0	3	0	7	9	2	8	5	4	1	3	7	3	1	1	0	4	2	5	2	4	1	2	1	4	4	4	5	7	3	0	5	1	1	4	2	0	3	6	2	4	3	2
CBFA2T2	0	4	0	0	0	0	0	0	0	0	0	0	0	0	0	0	0	0	0	0	0	0	0	0	0	0	0	0	0	1	0	0	0	0	0	0	0	0	0	1	0	2	1	0	1	0	0	0	0
CBFA2T3	6	11	2	8	4	11	7	10	11	1	18	8	6	19	1	8	0	9	11	23	10	21	8	6	17	9	3	16	6	45	19	29	33	8	24	13	5	3	6	10	3	36	24	41	31	15	3	11	4
CBFB	28	57	27	13	14	21	26	17	17	24	33	22	30	42	6	29	18	29	32	21	29	27	27	15	53	14	25	25	28	19	21	23	30	33	20	46	21	13	28	26	25	18	36	22	25	42	24	30	35
CBL	13	12	16	8	2	8	9	18	12	16	15	18	19	6	22	12	4	23	7	7	7	15	12	17	9	10	10	10	12	16	12	20	26	29	25	8	13	14	0	5	8	35	10	16	24	27	10	18	20
CBLB	0	0	0	0	0	0	6	8	2	1	5	0	0	8	1	2	1	7	0	1	3	4	5	0	2	2	2	0	2	3	2	0	2	0	1	1	2	4	0	1	5	0	3	1	5	6	3	2	4
CBLL1	8	52	21	30	16	65	58	76	33	21	82	26	47	55	26	36	22	54	40	63	62	11	68	29	59	28	55	76	87	66	62	18	85	52	114	48	25	36	41	81	70	71	44	32	87	46	24	61	37
CBLN3	0	0	2	0	0	6	0	3	2	1	0	0	0	0	2	0	0	6	0	0	0	0	3	0	0	1	0	1	0	1	1	1	1	0	0	0	1	0	0	2	0	1	0	3	0	0	0	0	0
CBR1	182	201	168	208	169	196	174	164	193	260	269	194	222	187	175	204	189	225	250	161	213	175	275	168	210	176	227	228	272	185	259	263	268	213	328	174	157	241	210	202	316	187	243	237	226	211	152	231	180
CBR3	18	5	10	9	14	16	12	1	22	4	14	2	8	1	11	20	8	10	23	5	11	9	12	12	13	6	6	11	23	4	9	11	17	13	15	8	5	10	6	8	13	7	18	22	12	12	11	10	11
CBR4	7	6	4	0	3	6	2	8	2	6	5	12	7	3	1	9	0	6	1	4	3	7	1	3	5	2	2	5	6	6	6	9	4	7	8	4	8	8	4	3	10	4	15	3	6	9	1	8	5
CBS	47	63	46	50	45	44	69	44	52	62	89	62	101	54	45	60	35	68	73	58	38	69	69	33	68	48	79	63	66	65	47	79	85	66	146	63	50	56	55	52	66	53	43	89	64	53	54	77	61
CBWD1	0	1	0	2	0	0	0	0	0	0	0	0	2	0	0	1	0	2	0	0	0	0	0	0	1	0	0	0	1	0	0	4	2	0	9	0	0	0	1	0	0	0	0	0	3	0	0	0	0
CBWD2	10	19	18	9	11	11	21	19	23	21	21	22	21	7	3	37	24	25	15	16	21	6	24	18	25	9	17	26	31	28	17	23	17	27	24	26	8	30	15	17	29	21	28	30	11	19	9	22	13
CBWD5	43	26	15	41	27	58	40	28	36	43	58	32	46	44	25	36	24	57	46	32	40	24	71	25	50	29	54	47	61	35	46	41	59	55	59	31	21	48	47	53	56	59	47	35	80	30	27	42	28
CBX1	236	279	207	216	138	245	281	216	232	298	215	252	265	198	216	258	202	320	249	220	228	323	216	226	273	237	277	281	386	243	314	350	269	260	353	284	183	285	202	316	330	235	295	432	284	232	158	250	234
CBX2	3	0	2	6	0	3	0	3	2	2	2	0	1	0	0	1	1	0	0	5	6	6	2	2	1	1	10	1	0	6	1	3	0	3	1	1	3	12	2	0	0	5	1	5	0	3	0	0	1
CBX3	1745	1648	1239	1688	1014	1490	1753	1296	1550	1748	1665	1515	1787	1567	1176	1603	1154	1845	1943	1516	1545	1641	1968	1401	1849	1327	1993	1917	2227	1723	2082	2055	1876	1702	2380	1595	1218	1927	1429	1958	2184	1700	2018	2073	1906	1777	1266	1859	1445
CBX4	0	0	0	0	0	0	0	1	0	0	0	0	0	0	0	0	0	0	0	0	0	0	0	0	0	0	0	0	0	1	0	0	0	0	0	0	0	0	0	0	0	0	0	0	0	1	0	0	0
CBX5	247	240	196	266	152	305	253	247	302	363	276	326	262	231	194	364	198	345	241	253	289	281	352	285	306	198	325	344	363	312	383	387	342	327	434	254	207	302	287	337	318	328	342	393	343	319	225	304	228
CBX6	3	23	7	9	8	44	42	46	25	21	12	23	7	28	8	11	11	37	42	51	34	40	14	20	63	13	6	86	95	107	34	52	21	50	94	49	13	9	15	88	76	90	37	58	11	50	2	49	15
CBX7	0	0	0	0	0	0	0	0	0	0	0	0	0	0	0	0	0	0	0	0	0	1	0	0	0	0	0	1	1	0	2	4	0	0	0	0	0	0	0	1	0	2	4	3	0	0	0	0	0
CBX8	2	0	5	4	2	7	0	9	6	12	11	11	6	12	6	2	7	5	10	6	6	6	4	4	4	1	11	9	7	9	5	11	12	6	9	4	1	4	7	5	9	9	6	9	10	13	8	0	4
CBY1	39	48	34	30	17	35	28	18	30	24	27	30	39	19	16	36	32	27	36	14	24	26	21	42	27	19	26	37	18	28	40	26	26	37	34	19	25	37	23	37	32	26	24	23	33	43	22	23	32
CC2D1A	2	3	5	0	1	5	0	6	3	10	5	8	0	4	1	0	4	6	9	8	8	8	0	8	2	7	4	14	7	19	4	4	9	0	15	3	1	15	1	5	5	15	0	5	15	1	0	2	9
CC2D1B	16	30	21	9	13	27	22	87	33	46	44	21	47	19	16	21	9	23	43	108	32	83	45	21	69	12	41	64	77	275	61	146	84	38	109	41	16	35	10	90	95	279	52	128	123	16	29	79	22
CCAR1	77	81	91	85	68	95	78	99	113	71	69	75	83	94	47	97	52	160	110	109	67	85	119	59	142	83	103	122	106	122	115	107	109	98	209	120	78	105	69	113	109	141	90	99	114	70	49	115	93
CCAR2	38	72	39	51	31	55	82	210	101	131	167	54	59	64	53	52	22	53	85	259	69	155	170	103	113	51	66	133	157	510	197	290	270	108	457	98	67	48	50	123	143	466	178	230	205	114	61	115	71
CCBL1	1	4	1	1	0	0	1	1	6	2	1	0	6	0	2	0	2	2	0	1	2	2	0	0	0	1	1	0	0	9	4	0	7	2	1	0	3	1	5	0	0	5	0	3	5	3	0	1	0
CCDC101	50	55	42	64	59	44	32	38	28	54	70	59	48	52	59	45	34	61	61	27	54	40	73	46	52	41	48	66	73	30	49	42	69	51	62	44	41	51	40	54	68	27	48	45	85	57	46	67	32
CCDC102A	0	0	0	0	0	0	0	0	0	0	0	0	1	0	0	0	0	0	0	0	1	0	0	0	0	0	0	2	0	2	2	2	0	0	0	0	0	0	0	2	0	4	0	0	4	0	0	0	0
CCDC102B	2	3	3	3	0	3	6	4	4	2	0	2	0	0	2	1	1	5	4	1	0	3	0	2	5	4	6	6	3	7	2	3	1	3	6	6	1	11	0	10	1	9	1	1	1	3	7	2	1
CCDC103	15	15	12	13	21	20	13	20	2	6	9	6	2	6	17	12	4	13	18	13	15	11	34	14	18	14	19	11	23	18	11	16	17	10	21	11	9	19	11	18	23	16	14	15	16	14	8	25	4
CCDC106	34	30	23	32	29	23	38	16	35	23	32	30	47	23	27	36	14	21	40	32	31	34	29	28	31	15	31	29	39	55	41	45	42	41	48	27	18	38	23	18	43	52	24	69	30	45	18	38	28
CCDC107	114	129	76	141	150	214	119	211	232	176	113	86	168	184	109	152	127	197	154	162	187	204	165	100	126	90	110	354	161	402	535	265	238	132	282	107	110	121	174	332	120	371	448	300	204	143	91	176	120
CCDC109B	0	0	0	0	0	0	1	1	0	1	3	0	3	0	0	6	0	0	0	0	0	0	0	0	0	0	1	0	0	0	3	0	0	2	0	0	0	0	0	0	0	0	3	0	0	0	1	2	2
CCDC112	23	16	25	16	7	24	23	15	18	22	29	23	33	11	22	21	18	21	9	11	28	22	46	11	28	23	11	24	23	26	39	41	26	24	31	34	16	16	12	21	26	19	31	52	29	23	12	21	23
CCDC113	3	4	4	3	1	1	4	1	6	10	6	4	2	5	6	7	5	9	2	6	6	0	4	4	7	1	3	1	7	6	6	4	11	8	2	2	0	9	4	6	4	1	2	5	2	8	7	8	9
CCDC114	0	0	0	0	0	0	0	7	0	0	0	1	0	0	0	0	0	7	0	0	1	3	0	0	0	0	0	0	0	18	3	5	0	3	16	0	0	0	0	0	0	13	3	4	0	2	0	0	0
CCDC115	81	95	100	96	95	84	115	89	102	129	124	73	143	88	76	109	83	100	110	112	112	112	98	92	120	84	137	113	169	125	100	128	126	115	150	102	65	121	92	120	145	135	139	171	110	92	93	129	83
CCDC116	0	0	0	0	2	3	2	0	0	3	0	0	0	0	0	1	0	3	2	0	0	3	0	3	5	0	1	1	0	1	2	0	1	3	0	5	0	0	0	3	0	0	1	0	2	0	0	2	9
CCDC117	0	2	0	1	2	0	1	0	0	2	0	3	3	0	0	0	0	3	0	0	0	6	1	0	2	0	1	2	2	2	2	1	1	1	4	3	0	0	0	1	4	0	6	0	1	0	1	3	2
CCDC12	234	295	247	257	204	248	278	240	277	288	291	310	342	226	246	272	189	324	347	210	291	254	306	254	298	255	254	293	380	248	382	282	313	321	378	258	256	269	235	336	358	246	350	324	281	306	193	282	262
CCDC120	0	0	0	0	0	0	0	1	0	0	0	0	0	0	0	0	0	0	0	0	0	0	0	0	0	0	0	0	0	0	0	0	1	0	0	0	0	0	0	0	0	0	0	0	2	0	0	0	0
CCDC121	1	0	2	0	1	2	3	3	2	0	0	1	5	3	3	1	0	1	0	0	1	9	2	0	1	2	2	3	3	7	6	6	3	6	4	4	1	0	5	1	8	11	8	0	0	2	0	6	5
CCDC122	1	4	7	7	7	5	6	0	8	8	6	1	3	1	4	3	9	13	3	4	16	3	4	0	6	4	7	2	5	5	14	3	9	4	12	8	4	6	4	8	6	3	5	2	9	3	7	2	4
CCDC124	428	487	373	476	407	469	525	339	544	505	502	426	505	380	425	448	416	579	572	371	498	463	609	364	504	419	530	528	613	471	581	497	603	508	641	375	401	528	468	587	628	436	529	584	582	481	293	567	453
CCDC125	30	25	29	47	25	34	42	20	27	25	53	29	28	34	34	34	24	40	46	25	34	39	51	17	31	28	41	31	54	39	54	47	37	36	49	32	25	41	26	37	45	39	43	49	43	42	23	43	39
CCDC126	5	6	2	8	0	1	6	3	5	3	9	2	0	4	5	6	4	1	3	5	6	4	9	6	4	8	16	6	2	4	4	4	2	4	17	0	7	2	1	2	5	10	4	8	8	0	3	7	6
CCDC127	79	60	49	88	52	79	54	45	54	81	55	58	69	48	59	83	48	91	71	50	67	70	81	46	83	52	62	77	100	84	85	57	97	55	92	45	51	62	57	86	88	70	91	65	87	90	39	92	77
CCDC13	8	4	13	4	7	4	18	11	5	13	13	7	11	5	4	17	0	20	28	5	4	5	9	3	10	11	9	10	10	4	12	13	12	13	15	7	11	10	11	8	12	6	10	11	14	9	7	6	7
CCDC130	61	75	56	51	77	64	98	55	78	56	107	73	74	65	59	78	69	109	92	38	84	79	61	70	87	67	70	83	97	67	97	58	84	103	107	64	59	66	50	92	102	67	79	75	82	128	37	85	71
CCDC132	0	3	0	3	4	2	5	4	8	5	4	0	3	2	0	3	1	0	3	1	9	8	6	5	2	2	2	7	3	3	3	3	8	5	3	4	6	5	4	2	6	0	3	3	6	1	2	5	5
CCDC134	29	22	11	29	17	24	30	29	15	18	25	19	33	23	24	25	18	32	20	15	29	18	29	15	26	17	43	22	34	28	34	33	29	26	59	19	17	27	18	21	46	34	24	39	25	22	16	34	17
CCDC136	0	0	0	2	3	0	1	1	0	0	0	2	0	0	0	0	0	4	0	0	0	0	0	0	0	0	2	1	1	1	0	1	1	1	3	1	0	0	0	1	1	0	0	0	3	0	2	0	0
CCDC137	342	383	357	380	345	384	454	333	394	451	412	352	533	313	320	448	321	431	483	381	372	434	401	311	424	320	474	422	548	409	559	465	469	411	605	348	320	494	323	462	514	467	533	423	419	433	345	432	388
CCDC138	10	8	11	15	12	15	16	15	13	17	1	9	13	9	12	11	8	13	22	12	11	10	21	8	13	6	20	20	21	17	24	15	12	18	26	6	6	17	14	19	25	20	23	13	10	17	11	13	5
CCDC14	15	31	8	27	23	41	46	28	25	48	46	25	43	8	45	17	29	37	29	33	33	6	54	33	38	18	38	39	39	23	41	43	29	49	42	36	16	35	23	38	54	22	35	58	32	36	22	32	33
CCDC141	0	0	0	0	0	0	0	0	0	0	0	0	0	0	0	0	0	0	0	0	0	0	0	0	0	0	0	0	0	0	1	0	0	0	0	0	0	0	0	0	0	0	0	0	0	0	0	0	0
CCDC142	2	7	4	8	3	13	4	6	3	11	5	1	10	2	3	8	3	4	3	7	9	8	3	10	13	3	9	8	6	11	8	9	11	4	1	5	10	15	1	3	8	11	11	15	13	3	2	7	4
CCDC144A	0	0	0	0	0	0	0	0	0	0	0	0	0	0	0	0	0	0	0	0	0	0	0	0	0	0	0	0	0	0	0	0	0	0	0	0	0	0	0	0	0	0	0	0	0	0	0	0	0
CCDC144NL	0	0	0	0	0	0	0	0	0	0	0	0	1	0	0	0	0	0	0	0	0	2	0	0	0	0	0	0	0	0	0	0	0	0	4	0	0	0	0	0	0	0	0	0	0	0	4	0	0
CCDC146	0	0	0	0	0	0	0	0	0	0	0	0	0	0	0	0	0	0	0	0	0	0	0	0	0	0	0	0	1	0	0	1	0	0	9	0	0	0	0	0	0	0	0	3	0	0	0	0	0
CCDC148	0	0	0	0	0	0	0	0	0	0	0	0	1	0	0	0	0	0	0	0	0	0	0	0	0	0	3	0	3	0	0	0	0	0	0	0	0	3	0	0	0	6	0	0	0	0	0	0	0
CCDC149	0	0	0	3	0	0	3	0	1	3	0	0	3	0	1	1	0	0	0	0	1	0	0	0	1	0	2	0	3	1	0	0	0	0	1	0	0	0	0	1	0	3	0	0	0	3	0	0	1
CCDC15	16	8	10	8	6	7	4	11	11	12	15	3	4	21	1	19	7	3	7	17	11	3	17	12	11	8	14	8	6	22	9	19	12	12	11	6	3	16	22	18	6	19	11	11	9	9	1	15	9
CCDC150	0	0	2	3	1	2	0	3	0	0	0	2	1	0	3	4	0	0	3	0	2	1	3	0	6	2	1	1	1	2	5	1	2	3	2	4	3	3	2	0	1	4	4	0	0	6	0	0	1
CCDC151	0	0	0	0	0	0	0	0	1	0	0	0	0	0	0	0	0	0	0	1	1	1	2	0	0	0	0	1	0	0	6	12	4	0	0	0	0	1	0	2	0	0	4	14	5	0	0	0	0
CCDC153	0	0	0	3	0	3	2	0	0	0	0	0	0	2	0	0	0	0	0	0	0	0	0	0	0	0	0	0	0	0	0	0	0	1	0	0	0	0	0	0	0	0	0	0	0	0	0	0	0
CCDC154	0	0	0	0	0	0	0	0	0	0	0	0	0	0	0	0	0	0	0	0	0	0	0	0	0	0	0	0	0	0	0	0	0	0	0	0	0	0	0	0	0	0	0	0	0	0	0	0	0
CCDC155	0	3	1	7	2	0	3	2	4	1	1	0	0	3	2	5	3	1	2	2	5	3	1	2	12	3	5	2	1	10	1	3	1	7	0	7	5	2	3	3	2	4	3	1	2	5	0	7	0
CCDC157	3	0	3	8	2	1	0	0	2	1	5	2	0	3	0	0	0	4	9	0	2	14	5	5	4	2	6	0	2	3	1	4	5	0	0	3	0	9	5	0	5	0	0	7	6	1	1	6	0
CCDC159	38	47	29	34	24	46	55	37	40	45	54	48	55	37	45	50	31	52	52	35	19	41	48	46	49	33	55	41	54	47	58	58	54	46	56	33	36	56	44	41	58	45	48	58	63	48	36	45	37
CCDC167	257	310	286	353	237	302	334	259	294	210	328	226	290	294	264	322	252	389	314	252	289	186	352	256	298	249	331	337	381	284	367	199	325	333	328	270	241	328	262	317	410	304	360	202	364	308	194	340	286
CCDC170	4	2	9	6	5	3	8	6	7	4	5	5	10	3	7	5	4	10	3	3	9	1	7	5	7	8	10	3	5	8	3	7	5	5	13	6	10	10	1	4	0	5	10	5	6	2	2	5	3
CCDC171	8	10	0	7	4	4	7	5	6	4	7	0	1	1	1	6	2	13	9	8	13	1	10	4	6	5	12	10	9	6	10	4	5	6	7	0	1	8	4	10	3	9	10	10	14	11	8	9	11
CCDC173	0	0	0	0	0	0	0	0	0	0	0	3	3	0	0	2	0	0	0	0	0	0	0	0	0	1	0	0	2	1	1	2	1	1	1	3	0	0	1	1	0	0	0	2	0	5	0	0	1
CCDC174	195	187	169	179	101	170	160	150	180	213	188	164	190	114	134	162	144	240	224	155	203	168	240	158	216	148	199	191	262	170	212	193	224	214	260	168	149	212	157	260	233	184	191	187	224	181	128	171	186
CCDC176	3	2	2	6	7	4	3	2	7	3	3	5	5	0	3	4	5	2	5	5	5	2	5	0	9	3	11	7	6	4	8	12	5	9	11	0	7	4	3	6	0	1	8	8	4	4	4	10	0
CCDC18	42	66	41	56	32	63	61	36	52	61	79	78	47	54	66	56	48	58	57	48	65	67	68	53	64	49	58	90	81	64	76	65	59	66	89	57	40	73	57	65	85	50	70	68	75	66	46	61	46
CCDC183	0	5	0	0	0	1	1	0	0	0	0	0	2	0	0	0	0	0	7	0	0	1	1	0	1	0	3	0	16	11	0	0	0	0	6	2	0	3	0	0	14	2	2	1	0	0	0	1	0
CCDC184	0	0	0	0	0	0	0	0	0	0	0	0	0	0	0	0	0	0	1	0	0	0	0	0	0	0	0	0	0	0	1	0	1	0	0	0	0	0	0	0	0	0	0	0	1	0	0	0	0
CCDC185	0	0	0	0	0	0	0	0	0	0	0	0	0	0	0	0	0	0	0	0	0	0	0	0	0	0	0	0	0	0	0	0	0	0	0	0	0	0	0	0	0	0	0	0	0	0	0	1	0
CCDC186	4	4	11	7	7	4	7	11	5	8	3	6	9	12	8	17	12	3	0	4	2	2	6	3	7	4	10	14	9	6	19	11	2	9	9	7	4	6	5	11	15	8	15	12	3	10	3	13	9
CCDC22	36	20	26	32	19	26	38	19	36	21	28	40	54	30	45	42	16	34	36	38	23	30	41	33	24	24	28	26	39	24	23	23	11	25	12	30	26	19	27	32	43	22	18	22	27	28	33	27	24
CCDC24	0	0	0	8	3	11	9	5	5	4	9	4	8	1	4	6	6	6	3	2	0	2	1	2	1	1	2	1	5	2	6	6	3	4	5	1	0	4	3	3	7	4	6	6	1	3	3	3	6
CCDC25	111	167	122	147	92	88	168	143	116	140	164	172	136	132	89	142	73	207	181	152	146	106	162	169	144	131	136	185	176	161	178	157	154	181	223	126	122	128	139	167	194	170	186	144	157	149	102	141	143
CCDC27	0	0	0	0	0	0	0	0	0	0	0	0	0	0	0	0	0	0	0	0	0	0	0	0	0	0	0	0	0	1	0	0	0	0	0	0	0	0	0	0	0	1	0	0	0	0	0	0	0
CCDC28A	0	2	3	1	0	0	0	0	0	0	1	0	0	0	0	0	0	0	1	0	0	0	3	0	3	1	2	2	2	4	1	1	2	1	1	0	0	0	0	1	0	0	1	3	2	0	0	0	1
CCDC28B	28	13	20	27	23	24	28	22	24	45	31	19	42	24	21	38	21	20	29	15	26	18	36	24	28	24	28	40	44	22	28	37	28	27	30	36	14	40	25	35	43	24	33	41	16	24	14	25	27
CCDC3	0	2	0	0	0	0	0	0	0	0	0	0	0	0	0	0	0	0	0	0	0	0	0	0	0	0	0	0	0	0	0	0	0	0	0	0	0	0	0	0	0	0	0	0	0	0	0	0	0
CCDC30	0	0	0	0	0	0	0	0	0	0	0	0	0	0	0	0	0	0	0	0	0	0	0	0	0	0	0	0	0	0	0	0	0	0	0	0	0	0	0	0	0	0	0	0	0	0	0	0	0
CCDC34	129	107	104	126	117	118	134	92	126	156	147	140	108	107	94	164	98	180	150	100	127	132	150	120	132	110	138	144	178	105	122	137	150	159	161	130	80	151	92	163	173	120	132	132	178	131	126	156	105
CCDC40	0	0	0	0	0	0	0	0	0	0	1	0	1	0	0	1	0	0	0	0	0	1	0	0	0	0	0	0	0	0	0	2	0	0	0	0	0	0	0	0	0	0	0	4	3	0	0	0	0
CCDC43	104	111	83	124	67	99	130	89	79	101	101	106	155	70	77	99	104	126	107	94	99	88	103	101	111	89	126	98	130	98	139	105	110	121	124	81	75	111	107	90	143	119	146	129	84	132	93	121	81
CCDC47	66	61	58	72	57	47	83	55	70	67	54	91	64	46	66	69	23	81	72	76	54	47	109	99	67	61	84	83	94	68	74	61	62	86	101	42	62	91	51	97	91	63	72	63	66	83	57	58	62
CCDC50	15	22	15	18	3	11	18	15	17	19	32	11	39	11	12	13	6	26	24	22	17	6	25	7	26	11	16	16	40	13	16	20	40	20	27	14	2	14	20	15	53	12	10	35	31	26	21	13	16
CCDC51	75	76	72	89	61	70	70	68	79	62	77	85	86	51	65	54	43	106	99	89	69	93	72	99	97	50	105	95	90	82	97	98	108	80	102	56	56	124	58	105	90	87	102	111	84	90	56	99	76
CCDC53	86	96	75	79	103	90	77	68	87	104	118	82	86	72	46	75	75	124	128	80	108	128	117	78	126	99	119	104	107	90	131	99	95	93	139	101	59	111	90	105	132	104	119	103	98	107	54	122	93
CCDC57	0	2	5	5	3	0	2	4	7	0	3	2	0	4	2	2	5	7	1	2	1	3	5	0	3	4	1	6	2	1	2	2	2	2	2	4	3	1	0	3	8	5	1	5	0	3	2	8	8
CCDC58	16	38	43	26	23	35	26	23	11	28	40	33	25	29	32	34	16	48	16	13	27	25	55	27	33	35	24	32	19	28	34	32	30	32	44	30	25	23	33	34	14	24	31	27	29	42	20	36	32
CCDC59	420	414	353	397	372	378	476	296	405	539	446	485	602	348	363	412	330	435	515	359	397	432	420	492	462	324	516	400	545	450	534	465	510	493	541	359	333	498	404	409	505	414	560	497	536	518	340	501	420
CCDC6	0	6	5	4	2	3	0	3	5	9	2	9	0	7	0	6	2	0	2	6	7	4	5	4	8	1	7	8	8	4	11	4	2	3	10	14	0	5	6	0	0	5	14	4	2	4	0	1	6
CCDC61	0	3	0	0	0	0	15	0	9	8	2	0	3	12	6	0	0	2	0	1	2	3	2	2	2	3	2	2	11	13	0	5	6	3	0	2	0	3	2	5	14	18	3	5	3	2	0	0	2
CCDC62	0	0	0	0	0	0	0	0	0	0	2	0	0	0	0	0	0	0	0	0	0	0	0	0	0	0	0	0	0	0	0	0	0	0	2	0	0	0	0	0	0	0	0	0	0	0	0	0	1
CCDC63	0	0	0	0	0	1	0	1	0	0	0	0	0	0	0	0	0	0	0	0	0	0	1	1	1	0	0	1	0	3	1	1	1	0	2	0	0	0	0	1	1	6	0	3	1	0	0	0	0
CCDC64	0	0	0	0	0	0	0	0	0	0	0	0	0	0	0	0	0	0	0	0	0	0	0	2	0	0	0	0	0	0	0	0	0	0	0	0	0	0	0	0	0	0	0	0	0	0	0	0	0
CCDC65	0	0	0	0	0	0	0	0	0	0	0	0	0	0	0	0	0	0	0	0	0	0	0	0	0	0	0	0	0	0	0	0	0	0	0	0	0	0	0	0	0	0	0	0	0	0	0	0	0
CCDC66	5	5	4	0	14	2	11	5	2	14	4	10	9	9	4	7	6	18	12	1	3	7	7	0	8	7	13	6	18	7	10	7	7	1	13	8	5	18	0	6	15	7	8	6	10	4	4	10	6
CCDC67	0	7	4	0	4	0	0	0	5	0	2	0	2	0	0	0	0	0	4	6	4	9	0	0	4	2	4	1	2	2	1	2	3	2	0	2	0	13	0	2	2	1	1	3	2	2	0	6	6
CCDC68	0	0	0	3	0	0	0	0	0	0	2	0	0	1	0	1	0	0	0	0	0	0	0	0	0	0	0	0	0	0	0	0	0	0	0	0	0	0	0	0	0	0	0	0	0	0	2	0	0
CCDC69	3	11	13	6	5	8	10	12	6	6	12	1	5	11	9	15	3	20	5	9	5	1	3	6	5	5	14	8	9	4	6	9	17	5	14	4	8	10	7	11	8	4	7	11	7	9	5	10	5
CCDC7	6	0	0	2	2	3	0	2	0	0	1	0	0	0	2	0	1	0	1	3	0	6	0	1	1	1	3	3	3	1	6	1	0	3	0	1	1	3	1	1	0	3	1	2	0	2	1	1	1
CCDC71	60	81	59	67	40	94	66	76	74	83	88	80	78	77	63	74	58	70	107	72	58	89	94	72	95	65	77	137	92	111	103	103	76	106	154	82	55	73	60	138	100	104	102	130	75	72	39	113	73
CCDC71L	0	0	0	0	0	7	0	0	0	0	0	0	0	0	0	0	0	0	0	0	5	2	0	0	0	0	1	0	1	0	2	0	0	3	2	0	0	3	1	0	0	0	1	0	0	1	0	0	0
CCDC73	0	0	0	0	0	0	0	0	0	0	0	0	0	0	0	0	0	0	0	0	0	0	0	0	0	0	0	0	0	0	0	0	0	0	2	0	0	0	0	0	0	0	0	0	0	0	0	0	0
CCDC74A	0	0	0	0	0	0	0	0	0	0	1	0	0	0	0	0	0	0	0	0	0	0	0	0	4	0	0	0	0	0	0	0	0	0	4	0	0	0	0	0	0	0	0	2	0	0	0	0	0
CCDC77	8	1	7	1	2	8	5	15	2	6	13	6	11	0	10	9	2	7	14	0	13	1	11	0	6	3	8	9	8	4	10	4	7	10	5	4	8	5	2	10	4	9	12	6	11	8	3	7	10
CCDC78	0	7	23	18	7	4	0	9	6	5	3	7	5	2	2	6	3	13	3	3	9	7	23	6	6	5	9	11	3	14	7	8	13	7	14	0	6	6	7	9	7	9	6	15	13	9	5	10	8
CCDC80	0	0	0	0	0	0	0	0	0	0	0	0	0	0	0	0	0	0	0	0	0	0	0	0	1	0	0	0	0	0	0	0	0	0	0	3	0	0	1	0	0	0	0	0	0	0	0	0	0
CCDC82	28	33	18	20	22	31	18	16	21	37	20	9	29	18	11	4	6	66	32	2	16	48	34	29	27	23	29	42	36	29	33	26	30	25	51	14	19	30	15	47	34	33	26	39	35	21	24	28	42
CCDC83	0	0	0	0	0	0	0	0	0	0	0	0	0	0	0	0	0	0	0	0	0	3	0	0	0	0	0	0	0	0	0	0	0	0	1	0	0	0	0	0	0	0	0	0	0	0	0	0	0
CCDC84	34	35	28	43	27	24	33	29	29	25	23	22	37	26	25	48	28	40	32	17	33	25	33	21	37	30	39	37	39	30	37	29	37	30	33	17	39	25	19	41	53	21	47	37	41	35	11	21	37
CCDC85B	40	42	54	53	43	48	37	26	51	49	45	47	60	35	45	37	17	53	65	23	60	48	72	51	57	23	57	63	84	52	60	49	71	42	53	45	34	45	51	45	49	45	51	66	118	51	33	67	49
CCDC85C	0	0	0	0	0	0	0	0	0	0	0	0	0	0	0	0	0	0	0	0	0	0	0	0	0	0	0	0	0	0	2	0	0	0	0	0	0	0	0	0	0	0	0	0	0	0	2	0	0
CCDC86	123	150	138	152	118	176	156	201	139	146	227	142	164	134	157	130	110	158	167	166	180	154	228	181	183	143	152	204	190	197	191	181	232	199	214	151	166	155	148	168	246	182	183	187	246	156	75	203	177
CCDC87	0	2	0	0	2	1	0	1	0	4	0	0	1	4	6	2	0	2	5	3	0	0	3	0	1	1	0	0	1	0	0	2	0	0	0	2	1	0	0	0	1	0	0	0	0	0	0	2	0
CCDC88A	0	8	3	7	1	19	16	2	2	11	16	0	0	6	3	12	6	12	13	5	6	8	15	0	7	10	5	11	12	5	9	10	10	8	18	8	12	8	5	7	3	9	13	12	10	7	6	11	9
CCDC88B	0	1	3	4	0	6	0	1	10	6	5	5	2	1	1	9	2	6	7	0	11	4	2	0	0	1	10	6	5	10	23	3	3	1	12	0	6	7	0	3	1	3	34	3	1	0	7	3	2
CCDC88C	0	0	0	0	0	0	2	0	0	0	0	0	0	0	0	2	0	0	0	1	0	0	0	0	0	0	0	0	0	0	2	0	0	0	0	0	0	0	0	0	0	1	1	0	0	0	0	0	1
CCDC9	0	0	0	0	0	1	0	0	0	0	0	0	0	0	0	0	0	0	0	2	0	0	0	0	0	0	0	0	2	0	0	0	1	0	0	0	0	0	0	0	2	1	0	0	0	0	0	0	0
CCDC90B	63	93	58	79	63	64	86	67	49	47	78	44	105	65	47	82	49	63	98	67	56	85	82	34	76	54	75	84	91	96	100	91	79	81	111	53	53	74	84	66	85	113	77	91	78	85	65	81	70
CCDC92	2	1	5	8	0	7	0	4	0	0	2	3	1	2	14	0	0	0	1	1	8	2	3	3	2	2	1	4	0	2	3	5	1	5	1	1	4	4	2	0	0	3	6	4	3	3	6	0	2
CCDC93	20	32	18	24	20	28	43	17	23	29	33	33	31	24	25	30	27	44	41	25	16	17	21	30	43	13	22	50	51	30	38	31	22	30	55	31	25	24	21	45	28	30	32	42	33	27	17	20	12
CCDC94	67	82	79	101	56	98	105	86	112	82	117	86	118	66	70	95	60	99	129	73	107	78	111	106	121	55	127	137	129	96	122	99	117	89	128	93	69	124	97	124	116	93	103	105	126	101	58	95	83
CCDC96	0	0	0	0	0	0	0	0	0	0	0	0	0	0	0	0	0	3	0	0	0	0	0	0	0	0	0	0	0	0	0	0	0	0	0	0	0	0	1	0	0	0	0	0	0	0	0	0	0
CCDC97	51	110	59	45	32	125	73	109	123	62	188	97	147	78	44	59	44	137	85	107	124	98	209	91	157	59	107	172	109	198	256	89	279	158	234	128	41	83	67	232	91	158	204	111	320	164	50	193	57
CCER2	0	0	0	0	0	0	0	0	0	0	0	0	0	0	0	0	3	0	0	0	0	0	0	0	0	0	0	0	0	0	1	0	0	0	0	0	0	0	0	0	0	0	2	0	0	0	0	0	0
CCHCR1	9	15	11	11	12	10	14	3	9	11	15	15	9	13	13	14	2	17	15	8	12	15	19	3	9	12	10	15	14	10	16	12	16	14	20	4	4	13	9	7	24	15	12	14	12	19	24	16	8
CCIN	0	0	0	0	0	0	0	0	0	0	0	0	0	0	0	0	0	0	0	0	0	0	0	0	0	0	0	0	0	0	0	0	0	1	0	0	0	0	0	0	0	0	0	0	0	0	0	0	0
CCK	0	0	0	0	0	0	0	0	0	0	0	0	0	0	0	0	0	0	0	0	0	0	0	0	0	0	0	0	0	0	0	0	0	0	0	0	0	0	0	0	0	0	0	0	0	0	0	0	0
CCKBR	0	0	0	0	0	0	0	0	0	0	0	0	0	0	0	2	0	0	0	0	0	0	0	0	0	0	0	0	0	0	0	1	0	0	0	0	0	0	0	0	0	0	0	0	0	0	0	0	2
CCL13	8	0	0	0	0	0	0	0	0	0	0	4	0	0	6	0	0	0	0	2	4	0	0	0	2	1	0	1	0	0	1	0	0	0	0	2	2	0	1	0	0	0	0	0	0	0	0	0	0
CCL15	2	2	0	0	0	0	0	0	1	3	0	0	3	0	1	0	0	0	0	0	1	2	1	1	0	2	0	1	1	0	1	0	0	2	1	0	0	1	2	0	1	0	2	0	2	0	0	3	0
CCL17	0	0	0	0	0	0	0	0	0	0	0	0	0	0	0	0	0	0	0	0	0	0	0	0	0	0	0	0	0	0	0	0	0	0	0	0	0	0	0	0	0	0	1	0	0	0	0	0	0
CCL18	0	0	0	0	0	0	0	0	0	0	0	0	0	0	0	0	0	0	0	0	0	0	0	0	0	0	0	0	0	0	0	0	0	0	0	0	0	0	0	0	0	0	0	0	0	0	0	0	0
CCL19	0	0	0	0	0	0	0	0	0	0	0	0	0	0	0	0	0	0	0	0	0	0	0	0	0	0	0	0	0	0	1	0	0	0	0	0	0	0	0	0	0	0	2	0	0	0	0	0	0
CCL2	62	51	53	57	48	68	98	84	67	49	88	63	79	61	56	59	66	50	91	40	104	64	78	62	80	68	70	93	94	80	90	62	84	49	75	57	42	82	48	113	103	59	94	62	108	73	56	101	55
CCL20	0	0	0	0	0	0	0	0	0	0	0	0	0	0	0	0	0	0	0	0	0	0	0	0	0	0	2	0	0	0	0	0	0	0	0	0	0	2	0	0	0	0	0	1	2	0	0	0	0
CCL21	5	10	8	13	4	7	4	3	1	0	5	6	6	5	14	5	6	4	6	1	14	2	13	11	9	8	9	5	10	2	7	7	4	4	15	6	5	1	7	9	6	2	4	10	5	3	5	2	8
CCL22	0	0	1	0	0	2	0	0	0	2	0	0	0	0	0	0	0	1	4	0	0	0	0	0	1	0	0	3	0	1	0	0	0	1	0	0	0	0	0	4	2	1	3	0	0	1	1	0	0
CCL23	156	112	113	151	105	118	189	71	135	176	149	122	194	118	95	145	98	134	185	134	140	135	123	142	152	112	154	153	171	140	168	161	160	151	167	144	123	141	139	177	183	150	140	175	133	129	94	158	128
CCL24	0	3	6	0	3	0	0	2	0	0	5	1	3	4	2	1	2	6	2	3	4	0	7	1	3	1	5	2	2	2	1	1	2	0	2	3	1	8	1	1	3	3	2	2	7	1	0	4	2
CCL25	0	0	0	0	0	4	1	0	2	0	1	3	3	2	0	2	0	2	5	1	6	0	3	0	0	2	0	2	0	2	0	0	2	2	0	1	0	1	3	0	1	3	0	0	2	1	3	0	1
CCL26	0	0	0	0	0	0	0	0	0	0	0	0	0	0	0	0	0	0	0	0	0	0	0	0	0	0	0	0	0	0	0	0	0	0	0	0	0	0	0	0	0	0	0	0	0	0	0	0	0
CCL28	23	18	7	17	19	5	20	30	13	10	20	21	27	11	19	28	9	10	17	22	19	11	19	13	15	13	18	20	25	19	15	29	19	17	24	13	17	26	11	14	17	22	17	18	21	24	15	25	9
CCL3	1	1	8	0	0	0	2	1	0	8	0	5	8	5	0	5	1	4	0	0	4	0	2	2	3	1	0	4	3	0	6	2	1	6	1	3	0	6	1	2	3	2	4	1	0	3	3	4	1
CCL4	2	4	0	2	0	4	4	0	0	2	0	0	5	3	0	0	2	2	0	2	0	1	0	5	0	0	3	2	7	0	0	3	3	2	3	0	0	3	0	2	4	0	5	3	4	1	1	1	4
CCL5	311	368	325	400	330	360	422	353	360	339	429	372	401	355	334	410	323	496	434	287	372	318	437	329	399	330	418	442	493	373	519	398	439	411	558	291	305	437	344	444	511	345	501	463	457	365	263	395	395
CCL7	0	0	0	0	0	0	0	0	0	0	0	0	0	0	0	0	0	0	0	0	0	0	0	0	0	0	0	0	0	0	0	0	1	0	0	0	0	0	0	0	2	0	0	0	0	0	0	0	0
CCL8	0	0	0	0	0	0	0	0	0	0	0	0	0	0	0	0	0	0	0	0	0	0	0	0	0	0	0	0	0	0	0	1	0	0	0	0	0	0	0	0	0	0	0	1	0	0	0	0	0
CCM2	12	14	24	10	4	29	15	15	12	21	12	11	11	11	8	10	22	13	14	12	12	9	36	24	12	12	14	18	17	23	18	25	24	19	11	7	14	21	13	30	23	12	16	19	26	20	10	18	8
CCNA1	3	2	2	8	1	10	11	10	5	3	7	12	17	11	2	6	11	11	2	5	6	1	6	5	12	10	5	8	8	7	16	7	12	5	13	4	4	2	10	12	2	5	13	7	13	6	6	8	8
CCNA2	131	119	106	118	159	146	109	103	165	105	124	131	152	119	106	122	124	175	131	104	145	101	148	121	117	84	166	176	145	128	141	128	166	136	164	90	108	138	144	128	178	116	114	148	148	176	97	165	135
CCNB1	353	420	346	466	386	409	384	325	449	468	497	507	429	347	349	409	352	485	516	395	448	462	543	410	414	339	561	559	497	414	493	512	495	441	531	337	327	518	433	571	438	461	443	517	548	486	353	448	427
CCNB1IP1	131	136	92	118	48	109	139	92	142	149	146	77	109	99	94	142	90	145	150	88	158	126	134	93	141	112	114	160	159	117	165	161	146	122	167	120	123	126	120	135	147	126	175	164	115	122	81	153	123
CCNB2	512	594	543	744	578	662	647	428	594	595	745	509	708	473	584	576	500	696	684	543	570	587	838	546	625	586	659	689	733	605	710	597	737	640	777	530	518	776	599	734	725	596	636	662	710	581	498	657	559
CCNC	81	55	58	74	52	94	78	59	45	79	89	66	74	57	50	90	64	68	78	57	61	72	101	74	55	71	78	86	69	70	71	91	84	92	79	44	50	80	69	95	80	82	71	74	81	107	73	73	76
CCND1	4	11	11	10	5	6	7	12	11	7	6	0	12	5	5	11	7	19	8	5	10	5	5	3	9	4	8	2	14	17	10	13	9	8	8	6	3	16	11	6	7	15	8	4	10	14	8	6	8
CCND2	0	0	0	0	0	0	0	0	1	0	0	0	0	1	0	0	0	0	0	0	0	0	0	0	0	0	2	0	0	0	0	0	0	0	0	0	0	2	0	0	0	0	0	0	0	0	0	0	0
CCND3	487	528	400	564	467	560	604	610	553	604	581	537	582	488	489	583	457	635	673	570	554	528	642	518	614	485	704	631	780	743	646	652	722	556	992	455	447	672	539	661	786	739	627	673	655	510	453	625	510
CCNDBP1	137	120	79	148	58	85	101	76	106	108	120	129	135	88	82	106	96	138	113	81	84	119	125	134	122	82	143	120	177	117	103	110	134	102	122	106	83	163	75	131	169	111	115	118	124	118	100	105	133
CCNE1	0	0	0	0	0	0	4	2	0	0	0	0	0	0	0	0	1	0	0	0	0	0	0	0	0	0	0	1	1	0	0	0	2	1	1	0	0	0	5	1	1	0	2	0	0	0	0	0	0
CCNE2	35	40	39	22	15	40	41	38	34	48	34	36	49	39	43	35	45	39	37	14	49	6	57	18	33	36	38	50	58	31	41	34	42	37	71	19	22	26	38	56	49	36	42	45	40	37	45	47	24
CCNF	17	61	35	34	21	35	31	86	28	63	58	54	38	53	34	47	24	39	47	92	57	67	52	26	96	25	51	66	66	170	77	79	81	49	104	51	25	74	25	55	76	189	57	82	82	65	47	80	26
CCNG1	31	31	19	43	17	45	54	19	43	36	54	27	37	38	15	45	37	25	43	33	39	28	56	35	32	25	53	45	51	30	63	38	42	39	29	34	47	53	36	44	40	47	59	47	21	30	25	40	31
CCNG2	0	0	0	0	0	0	0	0	0	0	0	0	0	0	0	0	0	0	0	0	0	0	0	0	0	0	0	0	0	0	0	0	0	1	0	0	0	0	0	0	1	0	0	0	0	0	0	0	0
CCNH	40	67	52	61	37	49	66	47	33	53	57	37	71	33	44	55	38	50	52	62	50	55	62	40	54	54	43	40	59	37	72	52	66	70	74	36	39	55	43	48	67	37	56	57	64	80	41	58	57
CCNI	128	112	132	121	80	106	149	122	136	112	122	117	175	86	107	82	112	135	160	142	175	97	124	106	140	94	154	143	147	248	210	119	129	105	180	110	105	163	108	123	141	258	214	135	111	103	83	138	142
CCNI2	0	0	0	0	0	0	0	2	0	1	0	0	0	0	2	0	0	0	0	0	0	0	0	0	0	0	0	1	0	0	0	0	0	0	1	0	0	0	3	1	0	0	1	0	0	0	2	0	0
CCNJ	1	3	1	3	1	3	4	1	2	9	2	4	0	0	7	12	2	0	0	0	2	14	0	0	1	4	3	6	1	1	1	4	3	6	3	0	9	2	1	6	2	0	0	0	3	11	2	1	0
CCNJL	0	0	0	0	0	0	0	0	0	0	0	0	0	0	0	0	0	0	0	0	0	0	0	0	0	0	0	0	0	0	0	0	0	0	0	0	0	0	0	0	0	0	0	0	0	0	0	3	0
CCNK	171	303	272	232	186	300	211	263	331	234	381	165	388	294	210	228	124	436	198	236	330	242	424	190	435	246	334	401	287	353	450	265	418	253	562	350	250	291	195	391	286	312	406	296	435	276	114	473	319
CCNL1	96	84	65	67	67	72	79	54	80	92	78	80	123	76	75	63	60	61	96	65	87	82	99	62	92	62	86	129	90	82	86	98	82	92	116	56	43	70	69	141	69	80	125	84	113	105	58	69	71
CCNL2	19	20	12	12	10	14	9	3	14	8	16	25	15	10	8	25	21	11	8	16	17	6	10	16	21	8	32	18	21	5	10	5	8	10	17	25	7	25	3	21	21	7	14	5	8	14	8	18	14
CCNO	2	2	5	2	1	1	3	5	3	2	7	0	13	3	0	1	4	3	1	1	2	1	2	7	3	4	3	6	6	2	5	4	3	5	2	2	0	5	0	1	4	4	6	3	6	6	1	3	0
CCNT1	9	5	3	0	2	2	5	13	0	5	3	6	2	5	2	2	0	4	1	5	9	0	5	20	1	7	8	8	8	10	5	6	2	8	9	3	2	10	4	9	8	2	10	5	3	10	3	12	1
CCNT2	21	17	14	15	4	18	23	11	26	7	10	24	29	24	15	24	10	0	13	24	13	15	6	20	9	14	12	21	21	16	17	15	22	26	27	2	4	4	15	36	21	17	23	11	15	33	16	9	21
CCNY	1	2	0	1	0	0	0	1	4	0	0	0	0	0	0	0	0	0	0	0	0	1	11	1	1	1	3	0	5	1	2	1	3	1	5	2	0	2	0	0	0	3	1	0	0	1	0	0	0
CCNYL1	0	2	0	0	0	0	0	0	3	4	0	1	0	0	0	0	0	0	3	1	0	0	11	0	3	0	3	1	1	1	8	3	1	1	0	0	1	2	1	3	3	4	6	2	3	0	0	4	0
CCP110	4	11	0	5	10	11	13	7	8	11	21	8	15	12	12	8	11	8	1	7	11	12	12	4	30	4	1	6	1	18	16	29	16	11	28	29	5	2	7	13	0	12	8	29	14	5	3	19	10
CCPG1	58	62	42	53	64	87	51	58	37	49	47	82	48	49	36	60	61	91	65	65	44	56	53	74	55	56	67	59	55	47	78	73	57	73	89	43	49	50	53	56	64	35	66	84	72	80	52	64	65
CCR1	53	79	63	114	41	113	94	111	90	79	75	69	122	63	77	94	60	103	92	91	100	76	86	58	93	84	100	102	130	108	107	106	97	92	164	73	70	91	78	102	133	99	94	99	99	105	66	130	55
CCR10	0	0	0	0	0	0	0	0	0	1	0	0	0	0	0	0	0	0	0	0	0	0	0	0	0	0	0	0	0	0	0	0	0	0	0	0	0	0	0	0	0	0	0	0	0	0	0	0	0
CCR2	102	85	32	92	28	86	67	70	57	84	79	52	74	92	34	60	51	102	87	66	80	102	67	64	97	69	88	119	94	73	90	138	83	69	121	78	69	87	61	114	91	76	93	129	94	67	46	106	63
CCR3	0	0	0	0	0	0	0	0	1	0	0	0	0	0	0	0	0	0	0	0	0	0	0	0	0	0	0	0	0	0	0	0	0	0	0	0	0	0	0	0	0	0	0	0	0	0	0	0	0
CCR4	0	0	0	0	0	0	0	0	0	0	6	0	3	0	0	0	0	1	0	0	0	0	0	0	0	0	0	0	0	0	0	2	0	0	0	0	0	0	0	0	0	0	0	0	0	0	0	0	0
CCR6	0	0	3	0	0	0	1	0	0	0	0	0	0	0	0	0	0	0	0	0	0	1	0	0	0	0	0	0	1	0	0	0	0	0	0	0	0	0	0	1	0	0	0	0	0	0	3	0	0
CCR7	0	0	0	0	1	0	0	0	0	0	0	0	0	0	0	0	0	0	0	0	0	0	0	0	0	0	0	1	0	0	0	1	0	0	0	0	0	0	0	0	0	0	0	0	0	0	0	0	0
CCRL2	3	7	0	2	7	3	1	1	11	11	10	12	7	0	9	17	0	3	5	4	16	4	7	13	8	1	5	12	7	5	8	11	7	6	7	5	3	9	5	8	8	2	10	11	2	4	9	12	6
CCRN4L	0	0	5	0	0	0	0	5	0	5	0	0	0	1	0	0	2	3	0	8	0	2	0	0	0	0	2	4	0	12	2	6	0	0	1	0	0	4	4	0	0	9	0	4	0	2	0	2	0
CCS	48	46	49	51	32	52	53	26	41	53	54	42	68	46	38	48	35	44	50	26	46	65	61	46	45	56	51	50	87	47	64	75	47	48	75	24	39	40	50	58	57	64	77	80	60	55	17	52	59
CCSAP	0	0	0	0	0	0	0	0	0	0	0	0	5	0	0	0	2	0	0	0	1	0	0	0	0	0	0	0	0	2	0	0	0	0	0	0	0	0	0	0	0	2	0	2	0	0	0	4	0
CCSER2	0	0	0	0	0	1	1	0	1	0	1	0	1	0	1	2	0	0	1	0	1	0	0	0	2	0	1	0	0	1	1	2	0	1	0	0	0	1	0	0	0	0	0	7	0	1	0	0	0
CCT2	502	497	422	536	432	467	504	420	494	632	474	413	606	481	420	484	415	545	603	402	486	594	568	402	610	404	543	581	657	521	681	684	514	570	773	465	399	555	491	645	625	526	589	696	571	493	370	584	484
CCT3	1179	1347	1004	1308	876	1327	1423	980	1355	1644	1381	1111	1589	1051	1036	1312	1073	1528	1529	1027	1303	1445	1503	1035	1482	1094	1494	1488	1832	1394	1678	1445	1519	1399	1796	1237	1021	1486	1141	1615	1784	1354	1619	1465	1593	1433	1012	1539	1301
CCT4	734	827	675	791	611	806	873	623	830	855	782	623	915	753	610	773	611	842	867	583	912	804	1014	649	876	674	893	854	977	713	1057	980	980	809	1144	671	648	965	741	940	935	697	935	1000	947	824	636	955	713
CCT5	833	869	723	891	654	908	838	709	787	863	959	788	979	657	708	842	666	960	911	806	909	917	1070	699	908	741	959	1014	1068	906	1033	950	958	874	1054	784	751	965	860	1089	1072	819	940	986	949	858	644	926	818
CCT6A	1728	1994	1500	1964	1493	1886	1837	1588	2053	1914	2037	1871	2201	1634	1665	1755	1420	2201	2221	1609	1990	1899	2201	1781	2134	1593	2161	2312	2557	1940	2376	2139	2257	1872	2569	1730	1470	2335	1731	2376	2568	1894	2204	2196	2259	1965	1433	2057	1855
CCT6B	0	0	0	3	2	0	0	0	2	0	2	0	0	1	0	0	0	2	1	0	3	0	3	0	1	1	0	3	0	1	3	0	1	3	1	0	0	6	3	2	0	3	0	0	0	2	0	5	0
CCT7	338	490	515	542	378	439	423	294	402	429	477	389	448	414	430	430	395	466	499	396	425	406	499	365	433	431	481	415	510	371	447	458	495	460	559	320	391	474	376	431	535	426	441	452	486	492	298	442	514
CCT8	1222	1485	1223	1372	1106	1508	1381	1033	1332	1461	1559	1204	1743	1179	1289	1264	826	1685	1619	1076	1436	1436	1757	1152	1428	1249	1642	1653	1553	1457	1804	1578	1635	1441	1755	1296	1174	1629	1353	1672	1579	1364	1616	1758	1679	1400	1058	1578	1404
CCZ1B	1	0	0	0	0	0	0	3	0	3	0	3	4	0	0	0	2	0	0	0	0	0	1	2	2	0	4	0	1	2	1	0	0	2	2	1	0	5	0	0	0	0	2	0	0	4	0	0	0
CD101	0	0	0	0	0	0	3	3	1	0	0	0	2	0	0	1	1	1	0	2	0	0	0	0	0	1	1	0	0	4	0	3	4	0	5	0	0	2	0	0	4	0	0	2	2	1	0	1	1
CD109	0	1	3	10	13	8	13	7	6	5	7	7	7	3	2	13	3	7	11	4	3	13	9	5	6	8	3	5	9	7	3	4	7	10	8	1	4	6	10	6	9	12	6	10	3	9	5	4	12
CD14	18	24	13	17	28	38	27	14	20	27	40	32	5	14	42	14	13	21	41	21	36	29	41	26	28	29	31	29	31	14	28	29	32	25	37	27	15	41	19	23	33	19	27	27	35	26	15	42	26
CD151	191	190	202	212	151	190	199	200	175	187	281	221	223	131	182	257	189	275	215	154	210	201	219	185	214	180	212	236	256	193	220	210	264	190	231	163	189	245	232	235	241	183	207	246	232	178	160	198	201
CD163	0	0	0	0	0	0	0	1	0	0	0	0	0	0	0	0	0	0	0	0	0	0	2	0	1	0	0	1	2	0	0	1	0	0	0	1	0	0	0	3	0	0	0	0	0	0	0	0	0
CD164	231	217	196	248	183	255	302	224	240	278	238	201	278	232	213	229	178	259	297	204	226	271	264	222	250	231	257	283	274	261	293	231	286	250	325	238	225	257	242	303	294	265	250	240	259	210	195	302	232
CD180	0	2	0	3	0	4	13	25	18	10	5	1	14	7	0	12	0	10	10	0	7	4	5	7	16	1	13	8	16	10	6	13	10	13	33	12	7	8	8	1	3	9	9	9	13	7	2	8	3
CD1B	0	0	3	0	0	0	0	0	0	0	0	0	0	0	0	0	0	0	0	0	0	0	0	0	2	0	0	0	1	0	0	0	0	1	0	0	0	0	0	0	0	0	0	0	0	2	0	0	0
CD1C	0	0	0	7	0	1	3	1	0	6	0	0	3	3	3	0	2	0	4	1	2	0	2	3	4	2	3	3	1	0	2	1	3	0	1	1	0	1	1	0	2	0	0	10	1	3	0	1	4
CD1D	86	102	75	130	68	98	125	82	110	101	108	84	113	83	72	112	86	110	134	79	99	97	137	89	110	89	130	110	153	99	107	121	124	130	139	104	71	146	88	89	148	122	107	115	127	133	48	131	117
CD1E	0	0	0	0	0	0	0	0	0	0	0	0	0	0	0	0	0	0	0	0	0	0	1	0	0	0	0	0	0	0	3	0	0	1	1	0	0	0	0	0	0	0	0	2	0	0	1	0	0
CD2	0	0	0	0	0	0	0	0	0	0	0	0	0	0	0	0	0	0	0	0	0	0	0	0	0	0	0	0	0	2	0	0	0	0	0	0	0	0	0	0	0	0	0	0	0	0	0	0	0
CD200R1	0	0	0	0	0	0	0	0	0	0	0	0	0	0	0	0	0	0	0	0	0	0	0	0	0	0	0	0	0	0	0	0	0	0	0	0	0	0	0	0	0	0	0	0	0	0	0	0	0
CD209	4	0	0	8	0	1	18	18	4	3	9	9	8	6	2	4	2	14	23	12	2	5	9	4	12	4	7	16	33	16	7	13	12	13	27	3	4	16	4	12	19	28	7	15	15	13	4	5	4
CD22	0	0	0	0	0	0	0	0	0	0	0	0	0	0	0	0	0	2	0	0	0	0	0	0	0	0	0	0	0	0	0	0	0	0	0	0	0	0	0	0	0	0	0	0	0	0	0	0	0
CD226	0	0	2	0	0	0	0	0	0	0	0	0	0	0	0	1	0	0	0	0	0	0	0	0	0	0	1	1	0	0	1	0	2	4	0	0	1	2	0	3	0	0	0	0	0	0	0	0	0
CD24	0	0	0	0	0	0	0	0	1	0	0	0	2	0	0	0	0	0	0	0	0	0	0	1	0	0	0	0	1	0	0	0	0	0	0	0	0	0	1	2	2	0	0	0	0	0	0	1	0
CD244	72	51	89	93	32	66	108	51	67	87	82	89	79	67	68	82	50	109	86	60	82	69	83	80	73	68	99	70	97	68	106	110	98	66	91	67	81	70	68	81	94	60	100	128	96	75	54	100	71
CD248	0	0	0	0	0	0	0	0	0	0	0	0	0	0	0	0	0	0	0	0	0	0	0	0	0	0	0	0	0	0	0	0	0	0	0	0	0	0	0	0	0	0	0	0	0	0	0	0	0
CD274	0	0	0	0	0	0	0	0	0	0	0	0	0	0	0	0	0	0	0	0	0	0	0	0	0	0	0	1	0	2	2	0	0	0	2	0	0	0	0	2	2	0	0	0	0	0	0	0	0
CD276	26	87	56	32	27	53	61	85	90	68	43	28	83	71	49	39	31	57	50	103	97	46	63	21	92	56	72	66	101	117	123	86	64	54	227	68	60	62	24	63	89	117	113	89	55	41	71	107	44
CD2AP	4	0	0	4	0	11	1	1	0	0	0	0	2	2	4	4	0	1	1	0	5	0	1	0	2	2	2	2	4	4	4	2	0	1	1	2	3	5	0	3	1	2	5	2	0	3	0	5	0
CD2BP2	156	199	142	205	138	187	206	157	186	230	245	149	260	215	153	174	149	216	185	127	239	190	205	149	208	165	209	211	232	202	250	199	259	201	239	184	148	224	200	226	240	198	231	217	227	194	152	208	192
CD300A	31	30	25	38	40	39	55	45	44	32	35	12	34	31	41	27	33	35	57	21	24	56	37	39	41	33	42	31	60	28	65	27	38	39	52	35	41	33	26	36	44	34	41	41	36	62	13	49	19
CD300C	147	199	143	169	134	192	186	166	166	244	169	156	210	161	119	162	156	192	206	172	180	192	240	144	205	175	177	216	253	165	180	216	208	209	217	147	166	215	144	261	291	185	170	245	173	170	124	202	181
CD300E	0	0	0	0	0	0	0	0	0	0	0	0	0	0	0	0	0	0	0	0	0	0	0	0	0	0	0	0	0	0	0	0	0	0	0	0	0	0	0	0	0	0	0	0	0	0	0	0	0
CD300LB	4	10	10	12	3	6	13	13	3	14	25	21	9	11	9	20	9	4	9	7	12	7	27	7	28	11	13	10	18	6	11	7	24	6	11	3	9	9	8	35	17	11	12	11	25	11	6	16	1
CD300LF	91	118	85	118	102	86	134	125	149	122	118	96	103	106	92	105	98	117	139	124	137	165	111	87	132	119	122	124	124	124	156	136	122	131	188	109	105	117	95	125	151	120	146	141	97	142	69	107	158
CD300LG	0	0	1	0	0	2	0	0	1	0	0	0	2	1	0	0	0	3	5	0	0	1	3	0	1	0	0	1	3	0	0	0	0	0	2	2	0	0	0	1	0	0	0	0	0	0	0	0	0
CD302	84	76	108	92	54	81	59	75	84	72	70	93	101	106	58	84	69	100	70	37	87	89	102	63	96	66	79	85	103	75	98	93	98	79	96	73	60	80	88	101	93	79	84	90	98	95	65	102	78
CD320	346	346	247	382	265	310	401	237	305	328	331	270	349	288	268	331	276	379	346	256	330	296	442	302	382	288	377	341	400	301	339	385	382	361	398	305	305	319	301	370	476	231	375	396	387	354	208	361	298
[truncated: 11,647 more rows]
[truncated: 18 more columns]
